# Supplementary material for: Analysis of miRNA Profiles and the Regulatory Network in Congenital Pulmonary Airway Malformations
Source: Front Pediatr. 2021 Nov 18;9:671107. doi: 10.3389/fped.2021.671107 (PMC8637626; doi:10.3389/fped.2021.671107)
Supplement: Supplementary Table 1 — miRNA expression profiling data produced using the Agilent 8 × 60 K miRNA-array platform. [file Table_1.XLS]

## Sheet: All Targets Value
All Targets Value (Entities where at least 3 out of 9 samples have flags in Detected) # Column A: systematic_name, it represents the miRNA name. # Column B ~ J: Raw Intensity of each sample. # Column K ~ S: log2 value of Normalized Intensity of each sample. # Column T ~ AB: Flags, flags are attributes that denote the quality of the entities (auto-flagging by GeneSpring GX v14.9 software). # Colum…
	Raw Intensity									Normalized Intensity									Flags									Annotations
systematic_name	[CCAM-type-I-1](raw)	[CCAM-type-I-2](raw)	[CCAM-type-I-3](raw)	[CCAM-type-II-1](raw)	[CCAM-type-II-2](raw)	[CCAM-type-II-3](raw)	[Control-1](raw)	[Control-2](raw)	[Control-3](raw)	[CCAM-type-I-1](normalized)	[CCAM-type-I-2](normalized)	[CCAM-type-I-3](normalized)	[CCAM-type-II-1](normalized)	[CCAM-type-II-2](normalized)	[CCAM-type-II-3](normalized)	[Control-1](normalized)	[Control-2](normalized)	[Control-3](normalized)	CCAM-type-I-1	CCAM-type-I-2	CCAM-type-I-3	CCAM-type-II-1	CCAM-type-II-2	CCAM-type-II-3	Control-1	Control-2	Control-3	mirbase accession No	chr	strand	start	stop	active_sequence
hsa-let-7a-3p	30.2074	31.154	87.3124	51.633	92.5346	85.4978	108.22	66.8885	71.8491	3.76961	3.79561	5.48204	6.26572	6.35319	6.48987	8.0573	6.64194	7.32025	Detected	Detected	Detected	Detected	Detected	Detected	Detected	Detected	Detected	MIMAT0004481	chr9	-	96938295	96938315	GAAAGACAGTAGATTGTATAG
hsa-let-7a-5p	17005.9	18700.3	38915.7	28214.2	37945.5	38566.1	38314	33629.6	30811.5	14.113	14.1426	15.1674	15.0849	15.1674	15.1674	15.1674	15.0849	15.0849	Detected	Detected	Detected	Detected	Detected	Detected	Detected	Detected	Detected	MIMAT0000062	chr9	-	96938246	96938265	AACTATACAACCTACTACCT
hsa-let-7b-3p	64.5599	53.59	42.8184	16.4959	17.7186	34.6059	19.3131	16.872	16.962	4.83962	4.55795	4.51774	4.62767	3.98472	5.13772	5.52088	4.57565	5.17608	Detected	Detected	Detected	Detected	Detected	Detected	Detected	Detected	Detected	MIMAT0004482	chr22	-	46509632	46509646	GGGAAGGCAGTAGGTT
hsa-let-7b-5p	10740	11204.7	30529.7	19650	26640.8	29553.2	29977	18043.5	23067.3	13.008	12.8635	14.5859	14.7299	14.5859	14.8475	14.9192	14.1808	14.5321	Detected	Detected	Detected	Detected	Detected	Detected	Detected	Detected	Detected	MIMAT0000063	chr22	-	46509575	46509592	AACCACACAACCTACTACC
hsa-let-7c-5p	7214.3	7664.31	21970.4	14578.1	20848.7	20451.2	21767.1	13505.8	16578.7	12.2243	12.2243	14.0019	14.2651	14.0019	14.2651	14.318	13.9653	14.1808	Detected	Detected	Detected	Detected	Detected	Detected	Detected	Detected	Detected	MIMAT0000064	chr21	-	17912162	17912179	AACCATACAACCTACTACC
hsa-let-7d-3p	62.0673	46.9686	68.8035	22.4378	35.2197	41.4891	12.1586	25.3792	16.1332	4.77304	4.41768	5.16104	5.05569	5.02623	5.40928	4.82273	5.16104	5.09286	Detected	Detected	Detected	Detected	Detected	Detected	Detected	Detected	Detected	MIMAT0004484	chr9	-	96941182	96941198	AGAAAGGCAGCAGGTCGT
hsa-let-7d-5p	4025.72	4057.84	13556.5	8008.93	14784.2	13707.4	15657.8	11543	11522.5	11.1303	10.9241	13.2823	13.5193	13.6034	13.6608	14.0438	13.7063	13.6608	Detected	Detected	Detected	Detected	Detected	Detected	Detected	Detected	Detected	MIMAT0000065	chr9	-	96941127	96941144	AACTATGCAACCTACTACC
hsa-let-7e-3p	0.1	0.1	6.08286	5	5.90238	5.39136	7.31675	5	5.27125	-3.32191	-3.1393	1.27342	1.8469	1.41569	1.5076	4.08195	2.16913	3.56381	Not Detected	Not Detected	Detected	Detected	Detected	Detected	Detected	Detected	Detected	MIMAT0004485	chr11	+	122017300	122017286	GGAAAGCTAGGAGGC
hsa-let-7e-5p	1156.59	1175.7	3556.09	2406.71	4695.7	3861.17	6201.41	4328.48	3740.9	9.01234	8.95527	10.8093	11.8251	12.0152	12.1959	12.9383	12.4507	12.2829	Detected	Detected	Detected	Detected	Detected	Detected	Detected	Detected	Detected	MIMAT0000066	chr19	-	52196050	52196067	AACTATACAACCTCCTACC
hsa-let-7f-1-3p	44.7695	40.2022	30.6258	15.3686	17.5516	23.5065	15.2427	16.1224	15.1218	4.33028	4.20889	4.0532	4.51774	3.97082	4.54739	5.11777	4.51048	5.0095	Detected	Detected	Detected	Detected	Detected	Detected	Detected	Detected	Detected	MIMAT0004486	chr9	-	96938694	96938712	GGGAAGGCAATAGATTGTAT
hsa-let-7f-2-3p	5	5	9.06659	6.91275	11.9365	11.5507	13.8013	9.90325	10.744	-2.08674	0.129154	1.48845	3.44139	3.40629	3.44139	5.0026	3.80159	4.51352	Detected	Detected	Detected	Detected	Detected	Detected	Detected	Detected	Detected	MIMAT0004487	chrX	+	53584231	53584211	GGAAAGACAGTAGACTGTATAG
hsa-let-7f-5p	14873.8	16405.1	34208.8	24179.1	34229.5	34618.4	35180.6	31430	27859.1	13.876	13.8235	14.8213	14.9994	14.9994	14.9994	14.9994	14.9994	14.9994	Detected	Detected	Detected	Detected	Detected	Detected	Detected	Detected	Detected	MIMAT0000067	chr9	-	96938636	96938656	AACTATACAATCTACTACCTC
hsa-let-7g-3p	34.3163	32.8682	32.6221	15.9366	28.2574	26.4018	13.1458	17.714	14.5782	3.97082	3.8838	4.16762	4.58014	4.70114	4.73324	4.94131	4.64927	4.95879	Detected	Detected	Detected	Detected	Detected	Detected	Detected	Detected	Detected	MIMAT0004584	chr3	+	52302375	52302362	GCAAGGCAGTGGCCT
hsa-let-7g-5p	5172.87	5269.72	18754.9	10651.6	19242.2	18001.9	16374	15327	15789.4	11.4757	11.4497	13.7904	13.907	13.9417	14.0019	14.0736	14.113	14.0736	Detected	Detected	Detected	Detected	Detected	Detected	Detected	Detected	Detected	MIMAT0000414	chr3	+	52302319	52302300	AACTGTACAAACTACTACCTC
hsa-let-7i-3p	14.9149	12.9516	29.8089	15.0527	26.953	24.4611	24.4544	31.4456	24.179	2.24955	2.19823	4.01348	4.48322	4.62998	4.61838	5.89856	5.49118	5.68273	Detected	Detected	Detected	Detected	Detected	Detected	Detected	Detected	Detected	MIMAT0004585	chr12	-	62997533	62997548	AGCAAGGCAGTAGCTTG
hsa-let-7i-5p	5753.74	5905.46	14522.6	7971.82	13708.3	11065.7	9970.97	13406.1	12265.9	11.7254	11.5609	13.4405	13.5026	13.4671	13.4095	13.6034	13.907	13.7904	Detected	Detected	Detected	Detected	Detected	Detected	Detected	Detected	Detected	MIMAT0000415	chr12	-	62997473	62997492	AACAGCACAAACTACTACCTC
hsa-miR-1-3p	188.898	182.654	1359.25	957.491	1503.3	746.042	163.048	628.927	811.872	6.34104	6.25835	9.47604	10.4167	10.3161	9.9082	8.62112	9.85353	10.4672	Detected	Detected	Detected	Detected	Detected	Detected	Detected	Detected	Detected	MIMAT0000416	chr18	+	19409038	19409018	ATACATACTTCTTTACATTCC
hsa-miR-100-3p	0.1	0.1	0.1	5	5	5	5.75696	5	6.54116	-3.32191	-3.1393	-3.22798	1.8469	-0.215379	0.561153	3.79256	2.16913	3.81954	Not Detected	Not Detected	Not Detected	Detected	Detected	Detected	Detected	Detected	Detected	MIMAT0004512	chr11	+	122023005	122022986	CATACCTATAGATACAAGCTT
hsa-miR-100-5p	2872.55	2856.96	9272.4	6327.52	9463.57	7716.92	8570.7	4286.92	6311.65	10.3525	10.2271	12.3928	13.2433	12.9383	12.9665	13.3101	12.4136	12.9665	Detected	Detected	Detected	Detected	Detected	Detected	Detected	Detected	Detected	MIMAT0000098	chr11	+	122022970	122022953	CACAAGTTCGGATCTACGG
hsa-miR-101-3p	6120.96	6524.16	18716.2	8789.16	17218.4	17278.2	15393.4	13483.2	14259.2	11.8624	11.8035	13.7334	13.6608	13.7334	13.876	14.0019	13.9417	14.0019	Detected	Detected	Detected	Detected	Detected	Detected	Detected	Detected	Detected	MIMAT0000099	chr1	+	65524183	65524164	TTCAGTTATCACAGTACTGT
hsa-miR-101-5p	33.5189	33.9985	120.023	73.4006	117.495	130.574	90.6105	94.2141	110.986	3.94606	3.94116	5.94516	6.81945	6.73245	7.12662	7.79838	7.16905	7.99942	Detected	Detected	Detected	Detected	Detected	Detected	Detected	Detected	Detected	MIMAT0004513	chr1	+	65524148	65524132	AGCATCAGCACTGTGATA
hsa-miR-103a-2-5p	26.947	24.2068	44.3624	11.8286	22.6419	51.0118	11.1386	14.2037	13.7469	3.55769	3.41801	4.56762	4.14612	4.35176	5.75605	4.71629	4.28586	4.87541	Detected	Detected	Detected	Detected	Detected	Detected	Detected	Detected	Detected	MIMAT0009196	chr20	-	3898158	3898173	CAAGGCAGCACTGTAA
hsa-miR-103a-3p	3166.86	3205.31	10320.9	5771.69	11680	9454.21	7533	8775.52	9336.2	10.5864	10.4923	12.7492	13.149	13.2823	13.2148	13.1693	13.3902	13.4095	Detected	Detected	Detected	Detected	Detected	Detected	Detected	Detected	Detected	MIMAT0000101	chr5	+	167987970	167987953	TCATAGCCCTGTACAATG
hsa-miR-105-5p	7.98613	5	7.89841	5	6.90359	5.70028	0.1	5	0.1	0.542144	0.129154	1.41569	1.8469	2.21717	2.19255	-2.15689	2.16913	-2.30668	Detected	Detected	Detected	Detected	Detected	Detected	Not Detected	Detected	Not Detected	MIMAT0000102	chrX	+	151560725	151560709	ACCACAGGAGTCTGAGC
hsa-miR-106a-3p	0.1	0.1	5	5	5	5	5	5	5	-3.32191	-3.1393	-0.00229254	1.8469	-0.215379	0.561153	3.24049	2.16913	3.1032	Not Detected	Not Detected	Detected	Detected	Detected	Detected	Detected	Detected	Detected	MIMAT0004517	chrX	+	133304298	133304278	GTAAGAAGTGCTTACATTGCAG
hsa-miR-106b-3p	12.9936	11.1751	8.1076	5	10.0006	7.39086	5	5	5	1.5076	1.49549	1.43006	1.8469	3.23365	3.03	3.24049	2.16913	3.1032	Detected	Detected	Detected	Detected	Detected	Detected	Detected	Detected	Detected	MIMAT0004672	chr7	+	99691688	99691675	GCAGCAAGTACCCAC
hsa-miR-106b-5p	2915.03	3010.2	9406.16	3821.92	8869.94	7238.46	5041.98	7242.57	8587.86	10.4254	10.3441	12.5099	12.3624	12.7492	12.9031	12.8249	13.1693	13.3101	Detected	Detected	Detected	Detected	Detected	Detected	Detected	Detected	Detected	MIMAT0000680	chr7	+	99691647	99691632	ATCTGCACTGTCAGCAC
hsa-miR-107	3507.89	3538.45	10395.1	5379.42	10867.6	8980.33	7564.24	8677.5	9277.82	10.7954	10.6422	12.8024	12.9831	13.1894	13.149	13.1894	13.3326	13.3902	Detected	Detected	Detected	Detected	Detected	Detected	Detected	Detected	Detected	MIMAT0000104					TGATAGCCCTGTACAATGCT
hsa-miR-10a-3p	945.676	1068.96	632.885	149.464	323.253	203.517	173.278	141.246	109.173	8.70245	8.75953	8.25381	7.88565	8.21516	7.71621	8.71053	7.80894	7.96607	Detected	Detected	Detected	Detected	Detected	Detected	Detected	Detected	Detected	MIMAT0004555	chr17	+	46657283	46657267	TATTCCCCTAGATACGAA
hsa-miR-10a-5p	3086.87	3042.61	10518.4	7004	13916.3	11821.4	11399.5	4758.65	5683.67	10.5429	10.3613	12.8249	13.3326	13.5193	13.5026	13.7334	12.5609	12.8024	Detected	Detected	Detected	Detected	Detected	Detected	Detected	Detected	Detected	MIMAT0000253	chr17	+	46657243	46657224	CACAAATTCGGATCTACAGGG
hsa-miR-10b-3p	1862.29	2234.8	1099.28	155.664	233.694	71.1776	113.972	168.774	93.6837	9.66721	9.819	9.21095	7.93575	7.74489	6.22167	8.1232	8.08791	7.70125	Detected	Detected	Detected	Detected	Detected	Detected	Detected	Detected	Detected	MIMAT0004556	chr2	-	177015100	177015117	ATTCCCCTAGAATCGAATC
hsa-miR-10b-5p	809.333	799.434	2608.89	1740.44	3228.16	2844.65	7879.87	1044.43	1469.47	8.40703	8.25381	10.4325	11.3578	11.3701	11.6938	13.2148	10.6967	11.1661	Detected	Detected	Detected	Detected	Detected	Detected	Detected	Detected	Detected	MIMAT0000254	chr2	-	177015060	177015079	CACAAATTCGGTTCTACAGGG
hsa-miR-1179	16.0039	13.3872	22.2239	0.1	5.55231	19.5694	0.1	0.1	0.1	2.97617	2.22029	3.57907	-3.09756	1.36178	4.27141	-2.15689	-2.82817	-2.30668	Detected	Detected	Detected	Not Detected	Detected	Detected	Not Detected	Not Detected	Not Detected	MIMAT0005824					CCAACCAATGAAAGAATG
hsa-miR-1180-3p	263.512	233.539	370.872	64.0936	148.182	283.559	48.2416	56.1415	39.8456	6.76849	6.58146	7.50079	6.59155	7.04123	8.15677	6.93055	6.38681	6.4205	Detected	Detected	Detected	Detected	Detected	Detected	Detected	Detected	Detected	MIMAT0005825	chr17	+	19247880	19247869	ACACACCCACGCG
hsa-miR-1180-5p	31.2642	26.2015	9.65243	5	5	0.1	0.1	5	5	3.8219	3.51772	1.51873	1.8469	-0.215379	-3.25477	-2.15689	2.16913	3.1032	Detected	Detected	Detected	Detected	Detected	Not Detected	Not Detected	Detected	Detected	MIMAT0026735					TATTCCCGGCCGGG
hsa-miR-1181	1657.52	1787.25	612.559	190.418	117.905	93.1692	108.977	173.865	110.446	9.48822	9.4973	8.19724	8.23851	6.73599	6.5832	8.06575	8.14526	7.985	Detected	Detected	Detected	Detected	Detected	Detected	Detected	Detected	Detected	MIMAT0005826					CGGCTCGGGTGG
hsa-miR-1182	501.616	553.107	369.436	140.299	293.261	222.273	61.0687	120.913	59.057	7.68861	7.71958	7.49682	7.8362	8.08103	7.84952	7.2448	7.55033	7.0284	Detected	Detected	Detected	Detected	Detected	Detected	Detected	Detected	Detected	MIMAT0005827					GTCACATCCCTCCCA
hsa-miR-1183	510.408	552.697	367.562	131.102	304.855	221.675	69.0817	160.751	86.9818	7.70503	7.71621	7.49196	7.71958	8.12602	7.83364	7.41789	8.02148	7.58869	Detected	Detected	Detected	Detected	Detected	Detected	Detected	Detected	Detected	MIMAT0005828					TGCCCACTCTCACCA
hsa-miR-1184	10.3456	5.7991	11.2991	6.36737	9.65511	12.2267	5	5	0.1	1.25654	0.522526	2.25928	3.35357	3.18991	3.50274	3.24049	2.16913	-2.30668	Detected	Detected	Detected	Detected	Detected	Detected	Detected	Detected	Not Detected	MIMAT0005829					GGAAGCCATCAAGTCG
hsa-miR-1185-1-3p	1507.82	1629.57	862.472	273.136	481.91	281.38	162.771	255.911	213.502	9.35476	9.35476	8.83506	8.76704	8.69638	8.15029	8.61708	8.58205	8.75953	Detected	Detected	Detected	Detected	Detected	Detected	Detected	Detected	Detected	MIMAT0022838					ATAAGAGTCTCCCCCTG
hsa-miR-1185-2-3p	720.962	759.411	422.205	139.949	253.761	142.716	83.4342	133.748	105.66	8.20615	8.19266	7.66215	7.82906	7.8579	7.2448	7.68861	7.71958	7.91981	Detected	Detected	Detected	Detected	Detected	Detected	Detected	Detected	Detected	MIMAT0022713					ATGAGAGTCTCCCCCT
hsa-miR-1185-5p	17.8429	17.8351	20.7751	12.7869	19.9252	12.1303	19.4197	9.43459	11.1073	3.03604	3.06699	3.49566	4.2518	4.14612	3.49077	5.53044	3.74217	4.54023	Detected	Detected	Detected	Detected	Detected	Detected	Detected	Detected	Detected	MIMAT0005798	chr14	-	101509330	101509348	AACATACAAAGGGTATCCT
hsa-miR-1193	44.9811	48.8228	41.7081	17.4174	26.0404	32.2559	9.83152	47.0508	15.243	4.34169	4.43546	4.48733	4.68765	4.60221	5.04762	4.51048	6.11073	5.02306	Detected	Detected	Detected	Detected	Detected	Detected	Detected	Detected	Detected	MIMAT0015049					GCACGTCACCGGT
hsa-miR-1199-3p	67.5334	77.1819	38.3245	20.0282	25.2536	28.3416	16.1759	16.2049	14.0201	4.8982	5.10313	4.37862	4.88506	4.54202	4.87541	5.22806	4.51774	4.90641	Detected	Detected	Detected	Detected	Detected	Detected	Detected	Detected	Detected	MIMAT0031120					GCAGGTTGAGCACC
hsa-miR-1199-5p	636.083	684.306	328.61	51.3936	91.1516	36.9227	23.875	38.7079	30.0726	8.02413	8.04312	7.27641	6.24513	6.34104	5.23123	5.84941	5.80878	5.99329	Detected	Detected	Detected	Detected	Detected	Detected	Detected	Detected	Detected	MIMAT0031119					CTGCGCGGCCC
hsa-miR-1200	15.0227	14.1381	10.6743	5.15211	6.95326	8.87214	5	5	0.1	2.26204	2.90306	2.23659	3.11785	2.23659	3.18428	3.24049	2.16913	-2.30668	Detected	Detected	Detected	Detected	Detected	Detected	Detected	Detected	Not Detected	MIMAT0005863					GAGGCTCAGAATGGC
hsa-miR-1202	27160.7	29406.2	24563.7	9968.47	21654.3	11529.6	3338.26	8920.37	7942.93	14.6693	14.7299	14.1808	13.7334	14.1808	13.4405	12.4507	13.4095	13.2433	Detected	Detected	Detected	Detected	Detected	Detected	Detected	Detected	Detected	MIMAT0005865					CTCCCCCACTGCA
hsa-miR-1203	119.585	135.541	295.057	134.154	319.232	331.494	35.4438	153.534	59.9073	5.71481	5.83888	7.14173	7.76547	8.19724	8.38391	6.45734	7.93575	7.04123	Detected	Detected	Detected	Detected	Detected	Detected	Detected	Detected	Detected	MIMAT0005866					GAGCTGCATCCTGGC
hsa-miR-1204	82.5633	87.8648	52.4851	18.7493	33.0742	23.5203	8.25025	15.1598	11.5121	5.22806	5.31103	4.80564	4.80564	4.94131	4.5512	4.24579	4.41198	4.62149	Detected	Detected	Detected	Detected	Detected	Detected	Detected	Detected	Detected	MIMAT0005868					ATAATGGAGACCAGGCC
hsa-miR-1205	83.3714	86.6294	84.4908	44.6142	68.7119	87.9882	33.4869	51.9385	56.5018	5.24323	5.28896	5.45058	6.07073	5.93931	6.50737	6.34104	6.25497	6.9555	Detected	Detected	Detected	Detected	Detected	Detected	Detected	Detected	Detected	MIMAT0005869					CTCAAAGCAAACCCTG
hsa-miR-1207-3p	47.4446	44.084	16.3847	7.39611	5	7.27732	5.61974	7.19647	5	4.41388	4.34337	3.21949	3.51974	-0.215379	3.00886	3.76961	3.44419	3.1032	Detected	Detected	Detected	Detected	Detected	Detected	Detected	Detected	Detected	MIMAT0005872					GAAATGAGGGCCAGC
hsa-miR-1207-5p	17271.4	18334.2	14041.7	3814.56	7333.1	3457.58	2010.94	3637.45	2987.06	14.1808	14.113	13.4095	12.3368	12.5099	11.99	11.8035	12.2586	12.1079	Detected	Detected	Detected	Detected	Detected	Detected	Detected	Detected	Detected	MIMAT0005871					CCCCTCCCAGCCT
hsa-miR-1208	378.107	433.053	267.88	90.5709	136.349	94.5814	65.9724	121.016	66.2082	7.33432	7.40714	7.00531	7.13762	6.93055	6.60224	7.3485	7.55428	7.18931	Detected	Detected	Detected	Detected	Detected	Detected	Detected	Detected	Detected	MIMAT0005873					TCCGCCTGTCTGAAC
hsa-miR-122-5p	24.5723	16.9278	68.0379	7.46088	37.7838	70.8171	18.4113	7.18666	6.08278	3.44637	3.0234	5.14775	3.52621	5.13139	6.21733	5.45667	3.43903	3.71445	Detected	Detected	Detected	Detected	Detected	Detected	Detected	Detected	Detected	MIMAT0000421	chr18	-	56118324	56118341	CAAACACCATTGTCACACT
hsa-miR-1224-3p	57.3776	41.4009	34.7435	7.38326	9.36453	32.3658	10.5384	7.94251	6.62932	4.6538	4.24579	4.2518	3.51601	3.16054	5.05569	4.62149	3.52621	3.84172	Detected	Detected	Detected	Detected	Detected	Detected	Detected	Detected	Detected	MIMAT0005459					CTGAGGAGAGAGGAGG
hsa-miR-1224-5p	1031.15	1107.43	750.312	261.677	516.58	360.784	155.394	236.564	172.806	8.81164	8.81164	8.61708	8.68382	8.80458	8.54738	8.55565	8.51204	8.53482	Detected	Detected	Detected	Detected	Detected	Detected	Detected	Detected	Detected	MIMAT0005458					CCACCTCCCGA
hsa-miR-1225-5p	12999.6	14234.6	9356.36	2723.88	6029.52	3115.11	1594.35	3449.19	2317.96	13.3682	13.4095	12.4717	12.0152	12.3368	11.9139	11.5202	12.1457	11.7444	Detected	Detected	Detected	Detected	Detected	Detected	Detected	Detected	Detected	MIMAT0005572					CCCCCCACTGG
hsa-miR-1226-5p	2016.94	2217.94	1551.11	392.944	951.263	509.42	193.842	465.524	393.41	9.81332	9.81332	9.65339	9.25831	9.69322	9.22094	8.85391	9.46476	9.48822	Detected	Detected	Detected	Detected	Detected	Detected	Detected	Detected	Detected	MIMAT0005576	chr3	-	47891061	47891070	CCCCATCCAGG
hsa-miR-1227-3p	40.021	36.3409	25.9504	10.1736	14.2123	16.5351	10.3868	12.0906	11.3392	4.194	4.04792	3.81557	3.93105	3.65643	3.97577	4.59987	4.05865	4.59207	Detected	Detected	Detected	Detected	Detected	Detected	Detected	Detected	Detected	MIMAT0005580	chr19	+	2234148	2234134	CTGGGGAAAAGGGTGG
hsa-miR-1227-5p	925.927	1051.48	596.587	227.89	445.675	300.282	205.406	223.593	174.628	8.68382	8.73103	8.17406	8.51204	8.60649	8.24637	8.88795	8.43698	8.54738	Detected	Detected	Detected	Detected	Detected	Detected	Detected	Detected	Detected	MIMAT0022941					CCACCGCCTGGC
hsa-miR-1228-3p	337.394	328.542	270.421	134.074	156.988	142.275	57.7525	149.31	95.5674	7.13762	7.0169	7.01962	7.76102	7.11625	7.23509	7.19849	7.88565	7.74221	Detected	Detected	Detected	Detected	Detected	Detected	Detected	Detected	Detected	MIMAT0005583	chr12	-	57588348	57588357	GGGGGGCGAGG
hsa-miR-1228-5p	278.026	226.217	447.353	50.9595	144.572	320.02	42.8333	54.6665	35.9462	6.85743	6.53559	7.73015	6.23071	7.00867	8.35199	6.73245	6.33233	6.3004	Detected	Detected	Detected	Detected	Detected	Detected	Detected	Detected	Detected	MIMAT0005582	chr12	-	57588297	57588307	CACACACCTGCC
hsa-miR-1229-3p	1714.05	1703.77	344.144	83.2688	37.6616	30.3122	33.0901	27.1011	24.2412	9.54871	9.41762	7.35714	7.04123	5.12629	4.96599	6.32447	5.27286	5.69072	Detected	Detected	Detected	Detected	Detected	Detected	Detected	Detected	Detected	MIMAT0005584	chr5	+	179225346	179225336	CTGTGGGAGGGC
hsa-miR-1229-5p	6144.98	6217.16	3132.9	1486.32	2290.99	1805.15	810.888	1272.93	962.492	11.8836	11.6755	10.6967	11.0493	10.8595	11.1661	10.7372	10.9445	10.7064	Detected	Detected	Detected	Detected	Detected	Detected	Detected	Detected	Detected	MIMAT0022942					CGCTCTCCCCCAA
hsa-miR-1231	15.82	11.4519	7.51076	5	8.73652	5	0.1	5	0.1	2.95623	1.5076	1.39969	1.8469	3.06481	0.561153	-2.15689	2.16913	-2.30668	Detected	Detected	Detected	Detected	Detected	Detected	Not Detected	Detected	Not Detected	MIMAT0005586					GCAGCTGTCCG
hsa-miR-1233-3p	45.0022	45.2011	33.9446	13.2271	18.0981	13.508	5.41667	17.1841	11.4057	4.34337	4.37862	4.21868	4.30438	4.01348	3.64473	3.72662	4.60499	4.59987	Detected	Detected	Detected	Detected	Detected	Detected	Detected	Detected	Detected	MIMAT0005588	chr15	+	34674351	34674339	CTGCGGGAGGACA
hsa-miR-1233-5p	863.407	988.73	772.271	358.956	701.985	504.598	195.304	375.93	335.393	8.50375	8.61708	8.64047	9.12509	9.28107	9.21095	8.86027	9.15071	9.28667	Detected	Detected	Detected	Detected	Detected	Detected	Detected	Detected	Detected	MIMAT0022943	chr15	+	34674294	34674283	TGCCGTGCCCTGG
hsa-miR-1234-3p	436.181	460.858	312.543	136.136	198.403	143.145	75.3443	163.105	106.516	7.49682	7.49512	7.2299	7.78821	7.51209	7.25712	7.5334	8.0573	7.93575	Detected	Detected	Detected	Detected	Detected	Detected	Detected	Detected	Detected	MIMAT0005589	chr8	+	145625557	145625548	GTGGGGTGGGT
hsa-miR-1236-3p	23.6295	18.3188	13.4874	5	8.1745	7.31942	5	5	5	3.39056	3.07754	3.01182	1.8469	3.00095	3.01898	3.24049	2.16913	3.1032	Detected	Detected	Detected	Detected	Detected	Detected	Detected	Detected	Detected	MIMAT0005591	chr6	+	31924717	31924703	CTGGAGAGACAAGGGG
hsa-miR-1236-5p	3607.07	3973.97	2099.06	605.25	1375.52	730.822	348.286	820.661	473.477	10.8236	10.8595	10.1273	9.90045	10.2129	9.85353	9.70233	10.2771	9.71318	Detected	Detected	Detected	Detected	Detected	Detected	Detected	Detected	Detected	MIMAT0022945					TCCCCATTTCCCCTG
hsa-miR-1237-3p	79.8362	78.1955	56.0841	24.1176	35.7465	24.6527	15.59	27.2138	19.8746	5.16971	5.12629	4.87367	5.16732	5.05394	4.63619	5.15033	5.28509	5.32453	Detected	Detected	Detected	Detected	Detected	Detected	Detected	Detected	Detected	MIMAT0005592	chr11	-	64136166	64136175	CTGGGGGACGG
hsa-miR-1237-5p	436.033	447.809	194.729	44.0031	48.7732	27.4783	16.8698	63.0594	26.8774	7.49512	7.45726	6.6216	6.04686	5.48204	4.81351	5.29839	6.55116	5.85443	Detected	Detected	Detected	Detected	Detected	Detected	Detected	Detected	Detected	MIMAT0022946					CGCGCTTCGGCC
hsa-miR-1238-3p	113.879	109.873	75.9729	29.835	41.1971	42.36	23.3742	31.3522	24.1486	5.64678	5.58432	5.32453	5.47196	5.25073	5.45058	5.83525	5.47196	5.67748	Detected	Detected	Detected	Detected	Detected	Detected	Detected	Detected	Detected	MIMAT0005593	chr19	-	10662867	10662878	GGGGCAGACAGAC
hsa-miR-1238-5p	131.17	111.055	183.485	28.447	69.1876	139.436	19.1997	31.4727	20.2494	5.81447	5.60231	6.53823	5.39716	5.96159	7.21387	5.50968	5.49443	5.36454	Detected	Detected	Detected	Detected	Detected	Detected	Detected	Detected	Detected	MIMAT0022947					CACACACTGGGGCT
hsa-miR-124-3p	85.9133	94.406	55.7127	18.0264	20.4435	16.134	8.2828	13.9402	9.32826	5.2767	5.40156	4.86246	4.73552	4.18748	3.90558	4.2518	4.2518	4.29681	Detected	Detected	Detected	Detected	Detected	Detected	Detected	Detected	Detected	MIMAT0000422	chr8	-	65291771	65291786	GGCATTCACCGCGTGC
hsa-miR-124-5p	43.9421	48.423	31.7205	8.70363	16.0051	7.69839	5	11.8053	5	4.30932	4.42864	4.11846	3.72662	3.8382	3.06213	3.24049	4.02726	3.1032	Detected	Detected	Detected	Detected	Detected	Detected	Detected	Detected	Detected	MIMAT0004591	chr8	-	65291735	65291751	ATCAAGGTCCGCTGTGA
hsa-miR-1243	101.928	104.265	78.474	22.1035	49.9185	37.4539	15.3795	18.1535	13.8108	5.5251	5.51363	5.35884	5.03629	5.51363	5.25517	5.13139	4.67414	4.88729	Detected	Detected	Detected	Detected	Detected	Detected	Detected	Detected	Detected	MIMAT0005894					CACTCCTATAATTGATCCAG
hsa-miR-1244	11.1911	5.8539	27.3815	21.7114	35.518	61.3075	16.7298	19.944	12.3118	1.31506	0.534943	3.8956	5.01513	5.04042	5.9784	5.27903	4.79909	4.72889	Detected	Detected	Detected	Detected	Detected	Detected	Detected	Detected	Detected	MIMAT0005896					AACCATCTCATACAAACCA
hsa-miR-1246	5737.51	6277.04	4761.77	1990.4	3297.28	1970.93	630.894	1631.36	1609.99	11.6938	11.7444	11.2879	11.6755	11.4093	11.2748	10.4099	11.2316	11.2316	Detected	Detected	Detected	Detected	Detected	Detected	Detected	Detected	Detected	MIMAT0005898					CCTGCTCCAAAAATCC
hsa-miR-1247-3p	876.458	1027.24	664.619	282.853	427.852	288.746	82.7764	181.27	102.92	8.5405	8.65592	8.35199	8.80458	8.55565	8.17406	7.66215	8.2106	7.84223	Detected	Detected	Detected	Detected	Detected	Detected	Detected	Detected	Detected	MIMAT0022721					GCTCCAGTCTCGACG
hsa-miR-1247-5p	228.617	247.847	87.2561	29.542	31.197	27.1771	14.3741	28.3384	17.8459	6.58755	6.65144	5.47596	5.45825	4.85914	4.79033	5.04762	5.33964	5.21398	Detected	Detected	Detected	Detected	Detected	Detected	Detected	Detected	Detected	MIMAT0005899	chr14	+	102026684	102026672	TCCGGGGACGAACG
hsa-miR-1249-3p	296.387	307.948	256.757	56.5781	148.502	79.6336	35.503	97.442	81.9212	6.9555	6.93055	6.92779	6.38444	7.04389	6.40407	6.46288	7.22514	7.50625	Detected	Detected	Detected	Detected	Detected	Detected	Detected	Detected	Detected	MIMAT0005901	chr22	+	45596896	45596883	TGAAGAAGGGGGGGA
hsa-miR-1249-5p	607.706	654.106	417.283	109.435	176.084	103.562	131.863	121.932	56.8274	7.95771	7.95394	7.63543	7.40085	7.30587	6.79931	8.30998	7.58143	6.97132	Detected	Detected	Detected	Detected	Detected	Detected	Detected	Detected	Detected	MIMAT0032029					AACTTGGCCCATCTCC
hsa-miR-1250-3p	15.1467	13.8528	6.83356	0.1	0.1	7.61505	0.1	0.1	5	2.90059	2.25928	1.34139	-3.09756	-3.31345	3.05325	-2.15689	-2.82817	3.1032	Detected	Detected	Detected	Not Detected	Not Detected	Detected	Not Detected	Not Detected	Detected	MIMAT0026740					TGAATGGGCTGGAAAAT
hsa-miR-1250-5p	31.1272	31.4334	28.5988	12.3725	25.1282	23.406	5	10.8576	5	3.81557	3.81016	3.94606	4.19747	4.52308	4.54023	3.24049	3.94116	3.1032	Detected	Detected	Detected	Detected	Detected	Detected	Detected	Detected	Detected	MIMAT0005902	chr17	+	79107039	79107025	AAAGGCCACATCCAGC
hsa-miR-1251-3p	12.7762	12.8954	9.82525	5	8.56997	6.79947	0.1	5	0.1	1.47327	2.19255	1.53472	1.8469	3.04858	2.95339	-2.15689	2.16913	-2.30668	Detected	Detected	Detected	Detected	Detected	Detected	Not Detected	Detected	Not Detected	MIMAT0026741					CTACACTGGCTGAGCA
hsa-miR-1251-5p	49.4797	55.2069	32.1905	8.67129	8.5647	6.03863	0.1	6.39584	0.1	4.4755	4.59207	4.15665	3.7225	3.04774	2.22916	-2.15689	3.31101	-2.30668	Detected	Detected	Detected	Detected	Detected	Detected	Not Detected	Detected	Not Detected	MIMAT0005903	chr12	-	97885699	97885711	AGCGCCTTTGGCAG
hsa-miR-1252-5p	34.7758	39.0289	18.0619	5.43564	12.6704	5	5	5	5	3.98725	4.14096	3.32952	3.18991	3.47622	0.561153	3.24049	2.16913	3.1032	Detected	Detected	Detected	Detected	Detected	Detected	Detected	Detected	Detected	MIMAT0005944	chr12	-	79813042	79813062	TAAATGAATTCAATTTCCTTCT
hsa-miR-1253	38.5579	42.0659	29.9697	12.0685	23.4437	18.9231	6.00071	14.4383	6.37211	4.14096	4.28586	4.03241	4.16762	4.41198	4.21868	3.82931	4.30741	3.77704	Detected	Detected	Detected	Detected	Detected	Detected	Detected	Detected	Detected	MIMAT0005904					TGCAGGCTGATCTTCTT
hsa-miR-1254	163.095	174.315	75.25	19.6542	28.3006	18.9202	7.02554	15.5282	8.64842	6.15492	6.21588	5.30731	4.86951	4.70439	4.21595	4.02726	4.45189	4.18748	Detected	Detected	Detected	Detected	Detected	Detected	Detected	Detected	Detected	MIMAT0005905					ACTGCAGGCTCCAGC
hsa-miR-1255a	24.5653	28.4842	20.9106	8.54171	18.8254	11.6583	5	12.5762	5	3.44419	3.65006	3.50274	3.70458	4.05498	3.44637	3.24049	4.10381	3.1032	Detected	Detected	Detected	Detected	Detected	Detected	Detected	Detected	Detected	MIMAT0005906					AATCTACTTTCTTTGCTCATC
hsa-miR-1255b-5p	56.6092	63.9225	50.2581	21.1042	47.4071	34.813	10.1125	25.771	9.8599	4.64019	4.78326	4.74827	4.98015	5.4375	5.14409	4.55795	5.21032	4.36532	Detected	Detected	Detected	Detected	Detected	Detected	Detected	Detected	Detected	MIMAT0005945	chr1	-	167967907	167967924	AACCACTTTCTTTGCTCA
hsa-miR-1258	254.565	232.096	272.812	41.2287	40.1592	209.776	82.8787	38.4493	35.3334	6.7303	6.57264	7.03501	5.94516	5.20324	7.75169	7.67864	5.78444	6.27419	Detected	Detected	Detected	Detected	Detected	Detected	Detected	Detected	Detected	MIMAT0005909					TTCCACGACCTAATCCT
hsa-miR-125a-3p	3373.57	3634.44	3187.45	1240.17	2261.84	1458.84	382.915	874.13	600.306	10.6864	10.6967	10.7222	10.7594	10.8343	10.8877	9.77561	10.4325	10.0556	Detected	Detected	Detected	Detected	Detected	Detected	Detected	Detected	Detected	MIMAT0004602					GGCTCCCAAGAACCTCA
hsa-miR-125a-5p	524.825	536.956	1104.4	737.433	1021.72	1025.7	1446.38	656.101	786.619	7.75169	7.66803	9.22094	10.1629	9.77561	10.3613	11.4093	9.9082	10.4254	Detected	Detected	Detected	Detected	Detected	Detected	Detected	Detected	Detected	MIMAT0000443					TCACAGGTTAAAGGGTCTC
hsa-miR-125b-1-3p	62.54	65.8413	92.4851	37.5718	63.4552	27.514	7.45384	32.6853	18.7457	4.79512	4.81861	5.55474	5.81745	5.82343	4.81861	4.10789	5.53934	5.27286	Detected	Detected	Detected	Detected	Detected	Detected	Detected	Detected	Detected	MIMAT0004592	chr11	+	121970540	121970527	AGCTCCCAAGAGCCT
hsa-miR-125b-2-3p	587.915	655.136	462.372	180.169	342.107	240.817	110.933	141.81	129.3	7.91981	7.96607	7.77213	8.12938	8.27599	7.95771	8.07595	7.82093	8.18857	Detected	Detected	Detected	Detected	Detected	Detected	Detected	Detected	Detected	MIMAT0004603	chr21	-	17962618	17962631	GTCCCAAGAGCCTGA
hsa-miR-125b-5p	12466	12919	25324.7	21316.9	26780.2	23000.7	28474.1	14094.4	18364.4	13.2823	13.1894	14.3738	14.8475	14.6225	14.3738	14.8475	14.0315	14.2651	Detected	Detected	Detected	Detected	Detected	Detected	Detected	Detected	Detected	MIMAT0000423	chr11	+	121970500	121970484	TCACAAGTTAGGGTCTC
hsa-miR-126-3p	14246.3	14988.4	35308	20418.1	31818.2	31444.2	27541.5	28925	27410.6	13.7063	13.5193	14.9192	14.8213	14.9192	14.9192	14.6693	14.9192	14.9192	Detected	Detected	Detected	Detected	Detected	Detected	Detected	Detected	Detected	MIMAT0000445	chr9	-	139565110	139565126	CGCATTATTACTCACGGT
hsa-miR-126-5p	3195.86	3167.23	12775.4	4611.37	10260.9	11654.9	9260.66	9609.97	11000	10.6127	10.4325	13.149	12.8024	13.1058	13.4671	13.5026	13.5026	13.5026	Detected	Detected	Detected	Detected	Detected	Detected	Detected	Detected	Detected	MIMAT0000444	chr9	-	139565069	139565088	CGCGTACCAAAAGTAATAATG
hsa-miR-1260a	1164.68	1155.66	4020.29	4189.22	5100.78	5427.93	4953.88	7214.26	6204.23	9.03474	8.94206	11.0209	12.5099	12.1079	12.669	12.8024	13.149	12.9383	Detected	Detected	Detected	Detected	Detected	Detected	Detected	Detected	Detected	MIMAT0005911	chr14	-	77732578	77732591	TGGTGGCAGAGGTGG
hsa-miR-1260b	540.947	532.502	1166.9	1039.98	1314.03	1366.73	1033.38	1526.78	1203.82	7.78821	7.6585	9.28107	10.4767	10.1629	10.7954	10.9714	11.1432	11.0209	Detected	Detected	Detected	Detected	Detected	Detected	Detected	Detected	Detected	MIMAT0015041					ATGGTGGCAGTGGTG
hsa-miR-1261	114.632	105.031	276.097	31.3793	48.0875	261.039	31.4272	45.9037	20.9181	5.66727	5.5251	7.05183	5.55032	5.46293	8.04312	6.25071	6.07216	5.41357	Detected	Detected	Detected	Detected	Detected	Detected	Detected	Detected	Detected	MIMAT0005913					AAGCCAAAGCCTTATCC
hsa-miR-1262	761.839	877.632	350.171	57.082	66.2119	39.3465	40.6779	39.633	30.2976	8.31471	8.41117	7.39828	6.4205	5.87931	5.3288	6.65643	5.83888	6.00402	Detected	Detected	Detected	Detected	Detected	Detected	Detected	Detected	Detected	MIMAT0005914					ATCCTTCTACAAATTCACCC
hsa-miR-1263	5	0.1	5	5	10.0971	7.56031	0.1	5	0.1	-2.08674	-3.1393	-0.00229254	1.8469	3.24927	3.04858	-2.15689	2.16913	-2.30668	Detected	Not Detected	Detected	Detected	Detected	Detected	Not Detected	Detected	Not Detected	MIMAT0005915					ACTCAGTATGCCAGGG
hsa-miR-1264	15.1897	16.3433	14.7832	6.13725	13.2893	9.63868	0.1	5.6448	5	2.91132	3.00095	3.08829	3.29947	3.53602	3.27862	-2.15689	3.18428	3.1032	Detected	Detected	Detected	Detected	Detected	Detected	Not Detected	Detected	Detected	MIMAT0005791					AACAGGTGCTCAAATAAGA
hsa-miR-1266-3p	5397.85	6072.01	2679.77	300.133	365.892	175.348	152.659	165.147	127.31	11.5457	11.5728	10.4923	8.92022	8.36321	7.52579	8.53482	8.06575	8.17856	Detected	Detected	Detected	Detected	Detected	Detected	Detected	Detected	Detected	MIMAT0026742					TCCCTCAGGGCATAGA
hsa-miR-1266-5p	169.738	187	158.951	48.9846	86.6757	67.7782	21.2471	57.1243	27.2745	6.20161	6.27419	6.33233	6.19188	6.27419	6.12429	5.67225	6.4205	5.86642	Detected	Detected	Detected	Detected	Detected	Detected	Detected	Detected	Detected	MIMAT0005920	chr15	+	52569348	52569334	AGCCCTGTTCTACAGC
hsa-miR-1267	18.3544	17.8194	12.6287	7.36166	10.0881	9.48474	5.36722	8.58284	6.21628	3.05872	3.06481	2.94952	3.50979	3.24579	3.24579	3.70852	3.6171	3.73939	Detected	Detected	Detected	Detected	Detected	Detected	Detected	Detected	Detected	MIMAT0005921					TGGGGATTACACTTCAAC
hsa-miR-1268a	5594.39	6177.35	4160.94	1220.48	3009.48	1599.09	799.754	1424.59	1087.58	11.6234	11.6234	11.062	10.7222	11.2879	10.9965	10.7064	11.0362	10.9241	Detected	Detected	Detected	Detected	Detected	Detected	Detected	Detected	Detected	MIMAT0005922	chr15	+	22513250	22513239	CCCCCACCACCAC
hsa-miR-1268b	3524.28	3687.05	2375.23	744.493	1328.26	1083.43	492.232	754.538	567.997	10.8093	10.7222	10.3068	10.1802	10.1802	10.4325	10.1158	10.1158	9.98911	Detected	Detected	Detected	Detected	Detected	Detected	Detected	Detected	Detected	MIMAT0018925					CACCCCCACCACC
hsa-miR-1269b	16.62	18.6647	10.0876	5	5.70268	0.1	0.1	0.1	0.1	2.99626	3.10434	2.19255	1.8469	1.37622	-3.25477	-2.15689	-2.82817	-2.30668	Detected	Detected	Detected	Detected	Detected	Not Detected	Not Detected	Not Detected	Not Detected	MIMAT0019059					CCAGTAGCATGGCTC
hsa-miR-127-3p	221.897	217.264	404.051	167.901	192.424	315.118	158.207	158.672	170.319	6.55782	6.46738	7.59641	8.04312	7.44744	8.33012	8.58205	7.99298	8.5245	Detected	Detected	Detected	Detected	Detected	Detected	Detected	Detected	Detected	MIMAT0000446	chr14	-	100419130	100419146	AGCCAAGCTCAGACGGAT
hsa-miR-127-5p	469.5	547.459	279.951	63.2113	109.715	57.4343	31.882	48.4861	29.6158	7.58143	7.70503	7.06226	6.56036	6.63826	5.91305	6.26936	6.15492	5.96634	Detected	Detected	Detected	Detected	Detected	Detected	Detected	Detected	Detected	MIMAT0004604					ATCAGAGCCCTCTGA
hsa-miR-1270	103.777	110.307	56.2216	25.0099	46.6644	38.7592	14.4886	21.8389	10.9706	5.54706	5.59476	4.87541	5.20324	5.41357	5.30478	5.05569	4.93415	4.52732	Detected	Detected	Detected	Detected	Detected	Detected	Detected	Detected	Detected	MIMAT0005924					ACACAGCTCTTCCATATC
hsa-miR-1271-3p	12.9565	6.36472	5	5	8.1016	0.1	0.1	6.48693	0.1	1.50092	0.595811	-0.00229254	1.8469	2.99392	-3.25477	-2.15689	3.3373	-2.30668	Detected	Detected	Detected	Detected	Detected	Not Detected	Not Detected	Detected	Not Detected	MIMAT0022712					TGCCTGGCACATAGC
hsa-miR-1271-5p	42.0897	42.0725	48.122	29.0313	40.9286	35.9555	47.319	31.9299	25.8224	4.26405	4.28936	4.69746	5.43408	5.23652	5.18309	6.89168	5.51774	5.77446	Detected	Detected	Detected	Detected	Detected	Detected	Detected	Detected	Detected	MIMAT0005796	chr5	-	175794969	175794984	TGAGTGCTTGCTAGGTG
hsa-miR-1272	18.7519	21.5582	16.8829	6.63853	13.8844	9.9721	5	11.4195	6.17118	3.07754	3.25802	3.25238	3.40409	3.62398	3.30794	3.24049	3.99432	3.73112	Detected	Detected	Detected	Detected	Detected	Detected	Detected	Detected	Detected	MIMAT0005925					TTTCAGAATTTGCTGCCA
hsa-miR-1273c	1092.39	1217.71	662.675	209.979	223.34	215.352	72.7069	169.072	85.4973	8.91474	8.97666	8.34305	8.38391	7.69339	7.78821	7.4732	8.11074	7.55428	Detected	Detected	Detected	Detected	Detected	Detected	Detected	Detected	Detected	MIMAT0015017					GACAGGGTCTCGTTTT
hsa-miR-1273d	169.461	170.936	133.328	55.9431	104.033	48.9579	16.3896	58.1485	25.8619	6.19866	6.17198	6.08864	6.36508	6.55116	5.66437	5.24323	6.45838	5.78444	Detected	Detected	Detected	Detected	Detected	Detected	Detected	Detected	Detected	MIMAT0015090					ACTGCAGCCTCAACC
hsa-miR-1273e	469.025	510.248	344.488	139.915	302.634	198.294	61.7227	158.579	73.3918	7.57846	7.60631	7.36618	7.82529	8.11411	7.70125	7.26712	7.9906	7.36147	Detected	Detected	Detected	Detected	Detected	Detected	Detected	Detected	Detected	MIMAT0018079					TCCACTTCCTGGGTTC
hsa-miR-1273f	337.159	339.819	245.626	122.863	216.647	131.529	43.1036	123.326	55.1813	7.1332	7.08053	6.88361	7.58869	7.65017	7.14173	6.74414	7.60058	6.90802	Detected	Detected	Detected	Detected	Detected	Detected	Detected	Detected	Detected	MIMAT0020601					CACTGCAACCTCCATC
hsa-miR-1273g-3p	8797.11	8957.47	6742.23	2980.07	5264.88	3571.62	1645.29	3131.95	2441.53	12.5609	12.5417	11.8035	12.0669	12.1959	12.1079	11.5457	12.0497	11.8251	Detected	Detected	Detected	Detected	Detected	Detected	Detected	Detected	Detected	MIMAT0022742					CTCAGGCTGGAGTGC
hsa-miR-1273g-5p	163.905	168.237	116.042	51.2754	99.5365	49.3784	17.4924	49.4126	22.9823	6.16088	6.15119	5.8849	6.23987	6.4748	5.69623	5.39164	6.19188	5.60231	Detected	Detected	Detected	Detected	Detected	Detected	Detected	Detected	Detected	MIMAT0020602	chr1	-	53406017	53406032	ACTTACTGCAGCCTCAA
hsa-miR-1273h-3p	212.848	218.655	167.2	72.5643	125.604	70.3387	23.339	67.9621	34.3362	6.50913	6.4748	6.40987	6.79931	6.81721	6.21	5.83097	6.67371	6.22634	Detected	Detected	Detected	Detected	Detected	Detected	Detected	Detected	Detected	MIMAT0030416					GCCTGGGAGGTCG
hsa-miR-1273h-5p	88.6502	88.2523	70.9232	30.7287	56.2639	29.7705	10.9607	36.5365	14.4466	5.34435	5.31669	5.20699	5.51774	5.68571	4.94131	4.68765	5.69359	4.93768	Detected	Detected	Detected	Detected	Detected	Detected	Detected	Detected	Detected	MIMAT0030415					ACTGCAGCCTTGACC
hsa-miR-1275	4296.59	4651.81	2207.98	584.913	806.73	570.767	274.301	523.909	318.758	11.2748	11.2563	10.2129	9.84581	9.48822	9.43252	9.32857	9.58672	9.21095	Detected	Detected	Detected	Detected	Detected	Detected	Detected	Detected	Detected	MIMAT0005929					GACAGCCTCTCCCC
hsa-miR-1276	213.282	240.26	118.417	46.3482	78.495	63.8082	23.094	46.3243	24.2516	6.51304	6.6216	5.92243	6.12429	6.13987	6.04174	5.80318	6.09312	5.69359	Detected	Detected	Detected	Detected	Detected	Detected	Detected	Detected	Detected	MIMAT0005930					TGTCTCCACAGGGCT
hsa-miR-128-1-5p	151.672	165.114	94.218	42.4094	76.0975	53.0912	27.6692	43.2089	40.3335	6.05033	6.12664	5.57615	5.99329	6.09312	5.83097	6.08184	5.96361	6.43804	Detected	Detected	Detected	Detected	Detected	Detected	Detected	Detected	Detected	MIMAT0026477					TCTCAGACAGTGCTACG
hsa-miR-128-2-5p	119.518	130.139	51.5608	14.1577	20.0778	14.1725	5.23262	13.6545	11.6013	5.70948	5.77446	4.79033	4.40721	4.15965	3.71062	3.68238	4.20889	4.63619	Detected	Detected	Detected	Detected	Detected	Detected	Detected	Detected	Detected	MIMAT0031095					TCTCGTACAGTGTATCGG
hsa-miR-128-3p	155.528	150.271	430.258	250.263	475.347	374.668	333.946	356.727	356.569	6.10396	5.99824	7.67864	8.64047	8.68382	8.63223	9.58672	9.03792	9.34389	Detected	Detected	Detected	Detected	Detected	Detected	Detected	Detected	Detected	MIMAT0000424	chr2	-	136423018	136423036	AAAGAGACCGGTTCACTGT
hsa-miR-1281	407.23	293.205	419.458	75.1909	104.751	311.03	102.142	95.415	80.025	7.43045	6.85743	7.64461	6.8633	6.57869	8.31471	7.985	7.18931	7.45726	Detected	Detected	Detected	Detected	Detected	Detected	Detected	Detected	Detected	MIMAT0005939					GGGAGAGGAGGAGG
hsa-miR-1283	11.936	11.4515	5	0.1	0.1	0.1	0.1	0.1	0.1	1.39969	1.50649	-0.00229254	-3.09756	-3.31345	-3.25477	-2.15689	-2.82817	-2.30668	Detected	Detected	Detected	Not Detected	Not Detected	Not Detected	Not Detected	Not Detected	Not Detected	MIMAT0005799					AGAAAGCGCTTTCCTTT
hsa-miR-1284	19.8059	15.4781	13.0943	5	5	12.9488	5	5	5	3.14696	2.95623	2.97782	1.8469	-0.215379	3.57611	3.24049	2.16913	3.1032	Detected	Detected	Detected	Detected	Detected	Detected	Detected	Detected	Detected	MIMAT0005941					GAAAAGCCAGGGTCTG
hsa-miR-1285-3p	194.06	210.93	155.654	77.497	162.326	101.61	38.291	88.3519	48.3772	6.38444	6.43804	6.3004	6.93055	7.17721	6.76292	6.57264	7.08053	6.71892	Detected	Detected	Detected	Detected	Detected	Detected	Detected	Detected	Detected	MIMAT0005876	chr2	+	70480122	70480106	AGGTCTCACTTTGTTGC
hsa-miR-1285-5p	152.276	152.632	125.481	63.9538	98.167	66.2341	23.2633	57.0438	32.6481	6.06364	6.02331	5.98683	6.58755	6.45186	6.08533	5.81745	6.4162	6.09067	Detected	Detected	Detected	Detected	Detected	Detected	Detected	Detected	Detected	MIMAT0022719					CCTGGGCAACAAAGT
hsa-miR-1286	81.1178	88.2936	72.6174	33.6512	55.6054	51.2282	21.5898	36.6174	20.1204	5.20324	5.31964	5.24574	5.66727	5.66103	5.76969	5.70049	5.70697	5.34898	Detected	Detected	Detected	Detected	Detected	Detected	Detected	Detected	Detected	MIMAT0005877					AGGGCTCATCTTGGTC
hsa-miR-1287-3p	19.6667	21.7296	30.1342	14.5395	33.9809	20.7771	12.4331	14.1317	11.5359	3.13008	3.27516	4.04325	4.43155	4.97704	4.35749	4.8671	4.27141	4.62767	Detected	Detected	Detected	Detected	Detected	Detected	Detected	Detected	Detected	MIMAT0026738					ATCACTGCATCTGTGGC
hsa-miR-1287-5p	73.6959	83.0666	40.4661	16.1813	28.4339	22.0869	18.4251	17.4534	19.6916	5.04983	5.20324	4.45189	4.60499	4.71629	4.45797	5.45825	4.62149	5.30731	Detected	Detected	Detected	Detected	Detected	Detected	Detected	Detected	Detected	MIMAT0005878	chr10	+	100155011	100154997	GACTCGAACCACTGAT
hsa-miR-1288-3p	611.655	613.291	247.817	75.7713	109.353	75.2504	42.8208	64.2466	51.4443	7.97026	7.86401	6.89484	6.88645	6.63284	6.309	6.7303	6.5832	6.81046	Detected	Detected	Detected	Detected	Detected	Detected	Detected	Detected	Detected	MIMAT0005942	chr17	-	16185378	16185392	TCTCCAGATCAGGGCA
hsa-miR-1288-5p	47.8617	50.3246	72.632	32.0772	62.2635	51.6275	11.2439	31.2925	17.1375	4.43155	4.46899	5.24866	5.59753	5.80318	5.78022	4.74283	5.46863	5.18309	Detected	Detected	Detected	Detected	Detected	Detected	Detected	Detected	Detected	MIMAT0026743					GGTGAGTTACAGTCCTG
hsa-miR-129-1-3p	24.5806	25.4621	19.9044	19.3304	26.4334	16.3594	5	5	6.32098	3.44849	3.49566	3.44637	4.83962	4.61509	3.94936	3.24049	2.16913	3.76961	Detected	Detected	Detected	Detected	Detected	Detected	Detected	Detected	Detected	MIMAT0004548	chr7	-	127847977	127847994	ATACTTTTTGGGGTAAGGG
hsa-miR-129-2-3p	39.7195	38.748	39.2539	18.8403	57.5583	43.1275	9.78152	24.76	29.9154	4.19081	4.13561	4.40721	4.80858	5.70431	5.48204	4.49845	5.13139	5.98683	Detected	Detected	Detected	Detected	Detected	Detected	Detected	Detected	Detected	MIMAT0004605	chr11	-	43603004	43603021	ATGCTTTTTGGGGTAAGGG
hsa-miR-129-5p	72.0666	75.8795	77.1269	20.2395	33.53	64.9486	10.2648	18.6054	9.35298	4.99666	5.07179	5.33964	4.8982	4.95559	6.06024	4.58277	4.71329	4.30063	Detected	Detected	Detected	Detected	Detected	Detected	Detected	Detected	Detected	MIMAT0000242	chr7	-	127635171	127635185	GCAAGCCCAGACCGC
hsa-miR-1290	2635.2	2981.04	1669.37	461.227	969.435	468.909	163.453	377.606	329.426	10.2129	10.3247	9.75821	9.52567	9.70233	9.10404	8.62621	9.16459	9.26732	Detected	Detected	Detected	Detected	Detected	Detected	Detected	Detected	Detected	MIMAT0005880					TCCCTGATCCAAAAATCC
hsa-miR-1291	160.983	188.677	139.142	40.8868	81.5598	49.1049	16.5892	44.7902	22.8553	6.13987	6.28747	6.15492	5.93653	6.18842	5.67225	5.25517	6.04174	5.59753	Detected	Detected	Detected	Detected	Detected	Detected	Detected	Detected	Detected	MIMAT0005881					ACTGCTGGTCTTCAGTC
hsa-miR-1292-3p	30.1946	32.1178	18.5015	5	5	5	5	5	5	3.76723	3.8382	3.35746	1.8469	-0.215379	0.561153	3.24049	2.16913	3.1032	Detected	Detected	Detected	Detected	Detected	Detected	Detected	Detected	Detected	MIMAT0022948					GAACGGGAGCCGG
hsa-miR-1293	22.4723	24.847	18.3501	8.5352	15.8711	17.2364	5	6.86789	5	3.32952	3.45477	3.34777	3.70238	3.83123	4.02726	3.24049	3.37958	3.1032	Detected	Detected	Detected	Detected	Detected	Detected	Detected	Detected	Detected	MIMAT0005883					GCACAAATCTCCAGACC
hsa-miR-1294	5.80908	0.1	10.5244	0.1	0.1	10.0633	0.1	0.1	0.1	-0.16241	-3.1393	2.225	-3.09756	-3.31345	3.31703	-2.15689	-2.82817	-2.30668	Detected	Not Detected	Detected	Not Detected	Not Detected	Detected	Not Detected	Not Detected	Not Detected	MIMAT0005884					AGACAACAATGCCAACC
hsa-miR-1295a	320.371	328.154	156.124	37.7127	68.1388	46.2096	17.3387	35.7657	19.9337	7.06226	7.01366	6.30664	5.82683	5.92783	5.56102	5.37578	5.66437	5.33355	Detected	Detected	Detected	Detected	Detected	Detected	Detected	Detected	Detected	MIMAT0005885	chr1	+	171070937	171070924	TCACCCAGATCTGCG
hsa-miR-1295b-3p	147.733	163.272	139.39	53.5503	114.83	73.9905	24.4026	63.7465	30.8634	6.00769	6.12122	6.15859	6.32047	6.69478	6.28498	5.89106	6.5673	6.03895	Detected	Detected	Detected	Detected	Detected	Detected	Detected	Detected	Detected	MIMAT0022294					TTGCCCAGATCCGTG
hsa-miR-1295b-5p	9.75123	9.745	7.29444	5	5	5	0.1	5	0.1	1.22953	1.42581	1.3908	1.8469	-0.215379	0.561153	-2.15689	2.16913	-2.30668	Detected	Detected	Detected	Detected	Detected	Detected	Not Detected	Detected	Not Detected	MIMAT0022293					ATTAGGCCGCAGATCTG
hsa-miR-1296-3p	14.4806	14.4461	10.4386	5.05621	8.74079	9.12947	7.54506	10.0243	10.6319	2.225	2.91796	2.21717	3.08829	3.06699	3.21231	4.12328	3.8219	4.49196	Detected	Detected	Detected	Detected	Detected	Detected	Detected	Detected	Detected	MIMAT0026637					GGTTAGGGTCGAAGC
hsa-miR-1296-5p	81.0514	75.3516	47.1842	15.4029	19.6435	27.3444	13.742	12.9234	14.5305	5.199	5.05846	4.64493	4.52732	4.12048	4.80271	4.99666	4.14612	4.94873	Detected	Detected	Detected	Detected	Detected	Detected	Detected	Detected	Detected	MIMAT0005794	chr10	+	65132753	65132740	GGAGATGGAGCCAGG
hsa-miR-1297	36.6428	40.9714	32.6295	11.5906	21.6364	18.4835	15.7634	12.7328	11.181	4.06756	4.23646	4.17528	4.12328	4.27879	4.15965	5.18309	4.13207	4.55336	Detected	Detected	Detected	Detected	Detected	Detected	Detected	Detected	Detected	MIMAT0005886					CACCTGAATTACTTGAA
hsa-miR-1298-3p	977.919	1132.39	772.846	159.775	291.343	123.935	50.9227	329.475	102.42	8.73791	8.88281	8.64464	7.98257	8.06176	7.04389	6.98963	8.9254	7.8362	Detected	Detected	Detected	Detected	Detected	Detected	Detected	Detected	Detected	MIMAT0026641					GTTCAGTCAGTTGCCC
hsa-miR-1298-5p	12.7492	6.19227	25.4988	22.0133	17.7322	12.9544	0.1	0.1	0.1	1.4621	0.572859	3.79256	5.02981	3.98725	3.57907	-2.15689	-2.82817	-2.30668	Detected	Detected	Detected	Detected	Detected	Detected	Not Detected	Not Detected	Not Detected	MIMAT0005800	chrX	-	113949674	113949688	TACATCTGGACAGCCG
hsa-miR-1299	12201.9	13695.6	6649.57	808.943	1056.33	540.759	430.156	434.181	354.965	13.2148	13.3682	11.7781	10.2413	9.84581	9.32857	9.9193	9.39597	9.32857	Detected	Detected	Detected	Detected	Detected	Detected	Detected	Detected	Detected	MIMAT0005887					TCCCTCACACAGAATTC
hsa-miR-1301-3p	37.7016	40.0311	29.7577	14.6047	27.7461	26.3888	9.55721	16.4733	7.57153	4.10381	4.20204	4.01028	4.43947	4.67789	4.73098	4.47289	4.54023	4.01995	Detected	Detected	Detected	Detected	Detected	Detected	Detected	Detected	Detected	MIMAT0005797	chr2	+	25551579	25551566	GAAGTCACTCCCAGG
hsa-miR-1301-5p	99.8427	106.576	78.8607	28.4883	47.594	35.9548	14.4827	34.0385	21.5075	5.49118	5.54706	5.36667	5.40476	5.44753	5.18038	5.05394	5.59476	5.49443	Detected	Detected	Detected	Detected	Detected	Detected	Detected	Detected	Detected	MIMAT0026639					TGCTGCGGTGCCT
hsa-miR-1302	55.6077	68.7046	35.7607	8.00294	19.5239	9.90526	5	5	5	4.61509	4.88506	4.28936	3.6171	4.11057	3.30494	3.24049	2.16913	3.1032	Detected	Detected	Detected	Detected	Detected	Detected	Detected	Detected	Detected	MIMAT0005890					TTTAGCATAAGTATGTCCCA
hsa-miR-1303	174.023	188.089	159.714	43.8533	70.6592	47.1584	17.4574	40.545	27.8462	6.24513	6.28178	6.34104	6.03895	5.9906	5.59476	5.38526	5.87242	5.89474	Detected	Detected	Detected	Detected	Detected	Detected	Detected	Detected	Detected	MIMAT0005891					AGAGCAAGACCCCGT
hsa-miR-1304-3p	70.7513	71.814	46.0252	22.6448	27.6695	27.7456	16.5161	22.6311	15.8767	4.96599	4.98786	4.60499	5.07179	4.67414	4.82941	5.25073	4.96972	5.06523	Detected	Detected	Detected	Detected	Detected	Detected	Detected	Detected	Detected	MIMAT0022720					GGGGTTCGAGGCT
hsa-miR-1304-5p	19.4758	18.9233	20.2358	8.58778	19.132	20.2083	5	9.00517	5	3.11977	3.11785	3.46902	3.70852	4.08754	4.31287	3.24049	3.67254	3.1032	Detected	Detected	Detected	Detected	Detected	Detected	Detected	Detected	Detected	MIMAT0005892	chr11	+	93466880	93466865	CACATCTCACTGTAGCC
hsa-miR-1305	3852.88	4367.68	2003.62	498.965	804.789	421.231	296.949	418.156	351.839	10.9714	11.1	10.0556	9.65339	9.47604	8.90232	9.43252	9.32857	9.31517	Detected	Detected	Detected	Detected	Detected	Detected	Detected	Detected	Detected	MIMAT0005893					TCTCTCCCATTAGAGTTGA
hsa-miR-1306-3p	503.967	478.004	536.192	82.3105	167.769	363.43	71.4663	73.8113	62.8168	7.69339	7.53693	7.97026	7.02215	7.23937	8.55565	7.44744	6.81945	7.10497	Detected	Detected	Detected	Detected	Detected	Detected	Detected	Detected	Detected	MIMAT0005950	chr22	-	20073640	20073652	CACCACCAGAGCCA
hsa-miR-1306-5p	13.5766	8.47852	6.83381	6.50701	9.19277	5.33033	5	7.19333	5	1.53825	1.35236	1.34321	3.36953	3.13806	1.50092	3.24049	3.44139	3.1032	Detected	Detected	Detected	Detected	Detected	Detected	Detected	Detected	Detected	MIMAT0022726					TGGACGTTTGCAGGG
hsa-miR-1307-3p	133.227	148.373	78.0324	24.8338	43.6746	26.5115	10.465	25.7931	20.4396	5.83525	5.9806	5.35593	5.19771	5.31669	4.73931	4.61509	5.21398	5.37578	Detected	Detected	Detected	Detected	Detected	Detected	Detected	Detected	Detected	MIMAT0005951	chr10	+	105154110	105154099	CACGACCGACGCC
hsa-miR-1307-5p	144.256	152.818	113.806	37.7312	49.179	55.9283	50.641	76.9968	55.0769	5.98683	6.02762	5.84719	5.83097	5.49118	5.89106	6.9812	6.87401	6.9023	Detected	Detected	Detected	Detected	Detected	Detected	Detected	Detected	Detected	MIMAT0022727					AGCCGGTCGAGGT
hsa-miR-130a-3p	6251.27	6528.85	19105.5	10376.4	18206.4	15519.7	15556.9	10371.7	11364.2	11.99	11.8251	13.8235	13.8235	13.8235	13.7904	14.0315	13.5539	13.5539	Detected	Detected	Detected	Detected	Detected	Detected	Detected	Detected	Detected	MIMAT0000425	chr11	-	57408729	57408746	ATGCCCTTTTAACATTGCA
hsa-miR-130a-5p	14.8476	8.98588	13.2136	5	7.50307	11.5137	5	5	0.1	2.24636	1.37622	2.99626	1.8469	2.93686	3.43903	3.24049	2.16913	-2.30668	Detected	Detected	Detected	Detected	Detected	Detected	Detected	Detected	Not Detected	MIMAT0004593	chr11	-	57408696	57408712	GCAGACAGTAGCACAATG
hsa-miR-130b-3p	604.779	680.998	593.421	221.97	422.519	291.102	230.855	363.25	300.669	7.95394	8.02413	8.15029	8.46953	8.51894	8.19266	9.04733	9.07543	9.12509	Detected	Detected	Detected	Detected	Detected	Detected	Detected	Detected	Detected	MIMAT0000691	chr22	-	22007648	22007664	ATGCCCTTTCATCATTGC
hsa-miR-130b-5p	0.1	0.1	0.1	5	5	5	5	5	5	-3.32191	-3.1393	-3.22798	1.8469	-0.215379	0.561153	3.24049	2.16913	3.1032	Not Detected	Not Detected	Not Detected	Detected	Detected	Detected	Detected	Detected	Detected	MIMAT0004680	chr22	-	22007608	22007625	GTAGTGCAACAGGGAAAGA
hsa-miR-132-3p	322.927	318.343	135.916	108.767	149.223	146.354	147.05	262.587	167.422	7.0666	6.99783	6.11819	7.39331	7.05183	7.29107	8.46953	8.61708	8.50375	Detected	Detected	Detected	Detected	Detected	Detected	Detected	Detected	Detected	MIMAT0000426	chr17	+	1953281	1953267	CGACCATGGCTGTAGA
hsa-miR-132-5p	84.9708	84.9336	31.1663	25.3577	42.2179	41.924	51.1018	84.0261	59.0478	5.26235	5.25959	4.08754	5.22328	5.28174	5.43262	6.99783	7.01126	7.02676	Detected	Detected	Detected	Detected	Detected	Detected	Detected	Detected	Detected	MIMAT0004594	chr17	+	1953245	1953227	AGTAACAATCGAAAGCCACG
hsa-miR-1321	270.858	303.19	198.931	67.6397	144.984	104.654	37.1426	57.2301	29.536	6.81945	6.91096	6.64194	6.69241	7.01126	6.81046	6.52199	6.42565	5.95834	Detected	Detected	Detected	Detected	Detected	Detected	Detected	Detected	Detected	MIMAT0005952					ATCACATTCACCTCCCT
hsa-miR-1322	25.9837	22.3316	31.5223	7.55783	17.7632	23.7203	5	7.49214	5	3.5227	3.31101	4.11057	3.55595	3.98951	4.56187	3.24049	3.4772	3.1032	Detected	Detected	Detected	Detected	Detected	Detected	Detected	Detected	Detected	MIMAT0005953					CAGCATCAGCAGCATC
hsa-miR-1323	357.664	393.051	260.717	58.8272	99.7926	50.7348	30.7914	51.6049	45.2364	7.23937	7.28501	6.96418	6.46081	6.4809	5.74933	6.21588	6.24833	6.63284	Detected	Detected	Detected	Detected	Detected	Detected	Detected	Detected	Detected	MIMAT0005795					AGAAAATGCCCCTCAGT
hsa-miR-133a-3p	59.4329	58.2707	144.366	113.98	138.604	76.6372	18.636	65.7544	90.8116	4.69746	4.66352	6.19188	7.48624	6.94226	6.34742	5.48204	6.62371	7.62844	Detected	Detected	Detected	Detected	Detected	Detected	Detected	Detected	Detected	MIMAT0000427	chr18	+	19405732	19405716	CAGCTGGTTGAAGGGGA
hsa-miR-133a-5p	27.0994	31.7519	66.1973	31.9271	68.0968	40.6188	12.5914	22.9454	22.498	3.56381	3.8219	5.09032	5.58562	5.92612	5.38165	4.88729	5.0003	5.57615	Detected	Detected	Detected	Detected	Detected	Detected	Detected	Detected	Detected	MIMAT0026478					ATTTGGTTCCATTTTACCA
hsa-miR-133b	73.7707	71.4476	404.668	346.454	389.942	211.593	46.4014	176.946	292.051	5.05394	4.9746	7.60058	9.08736	8.43698	7.76831	6.85743	8.19266	9.10404	Detected	Detected	Detected	Detected	Detected	Detected	Detected	Detected	Detected	MIMAT0000770	chr6	-	52121749	52121766	TAGCTGGTTGAAGGGGACC
hsa-miR-134-3p	20.4826	21.9476	17.1127	8.42449	12.5045	10.6924	6.09978	9.42373	7.95509	3.20186	3.29947	3.27862	3.67484	3.46032	3.37362	3.86261	3.73112	4.09913	Detected	Detected	Detected	Detected	Detected	Detected	Detected	Detected	Detected	MIMAT0026481					TTGGTGACTAGGTGGC
hsa-miR-134-5p	6057.83	6941.79	4146.67	887.358	1896.6	784.52	507.106	728.806	708.901	11.8251	12.0152	11.0493	10.3386	10.624	10.0042	10.1629	10.0609	10.3068	Detected	Detected	Detected	Detected	Detected	Detected	Detected	Detected	Detected	MIMAT0000447	chr14	-	101521041	101521052	CCCCTCTGGTCAA
hsa-miR-1343-3p	46.3621	50.3748	21.0912	6.69353	7.20629	5	5	5	5	4.3709	4.47289	3.51601	3.40629	2.90814	0.561153	3.24049	2.16913	3.1032	Detected	Detected	Detected	Detected	Detected	Detected	Detected	Detected	Detected	MIMAT0019776	chr11	-	34963445	34963456	GCGAGAGTGCGGG
hsa-miR-1343-5p	295.234	308.483	177.69	60.19	103.945	76.0959	44.1846	76.6514	64.7854	6.94714	6.93237	6.49578	6.50913	6.54394	6.32908	6.76616	6.86848	7.15598	Detected	Detected	Detected	Detected	Detected	Detected	Detected	Detected	Detected	MIMAT0027038					CCCACCCGGGGG
hsa-miR-135a-3p	2703.7	2829.43	1440.57	352.673	296.916	179.91	126.253	192.885	203.215	10.2413	10.1932	9.59407	9.10404	8.09363	7.57846	8.26799	8.28526	8.69985	Detected	Detected	Detected	Detected	Detected	Detected	Detected	Detected	Detected	MIMAT0004595	chr3	+	52328311	52328300	CGCCACGGCTCCA
hsa-miR-135a-5p	35.3318	34.705	153.238	79.0421	157.864	203.874	113.598	353.112	621.362	4.02726	3.97082	6.27909	6.96418	7.12372	7.72265	8.11074	9.02981	10.1158	Detected	Detected	Detected	Detected	Detected	Detected	Detected	Detected	Detected	MIMAT0000428	chr3	+	52328273	52328251	TCACATAGGAATAAAAAGCCATA
hsa-miR-135b-3p	55.0462	59.3776	32.6276	10.3395	18.8979	13.2843	5	12.0364	7.7195	4.59551	4.69746	4.17263	3.95433	4.06756	3.60964	3.24049	4.04792	4.05498	Detected	Detected	Detected	Detected	Detected	Detected	Detected	Detected	Detected	MIMAT0004698	chr1	+	205417505	205417492	CCCATGGCTTTTAGC
hsa-miR-135b-5p	433.364	435.193	702.085	419.087	1432.92	1386.05	742.95	1692.88	1149.87	7.48624	7.41252	8.48898	9.36433	10.2771	10.8093	10.6127	11.2563	10.9714	Detected	Detected	Detected	Detected	Detected	Detected	Detected	Detected	Detected	MIMAT0000758	chr1	+	205417467	205417446	TCACATAGGAATGAAAAGCCATA
hsa-miR-136-3p	108.66	106.442	262.939	172.998	221.674	177.877	219.257	106.611	132.5	5.59753	5.54435	6.98963	8.08103	7.68861	7.55428	8.97666	7.37728	8.23851	Detected	Detected	Detected	Detected	Detected	Detected	Detected	Detected	Detected	MIMAT0004606	chr14	-	101351089	101351108	AGACTCATTTGAGACGATGAT
hsa-miR-136-5p	547.535	581.404	1313.69	618.64	688.24	775.252	651.504	401.882	446.653	7.81195	7.81195	9.39597	9.9193	9.23684	9.98086	10.445	9.25374	9.63646	Detected	Detected	Detected	Detected	Detected	Detected	Detected	Detected	Detected	MIMAT0000448	chr14	-	101351054	101351075	TCCATCATCAAAACAAATGGAGT
hsa-miR-137	0.1	0.1	0.1	6.16087	6.46046	0.1	0.1	6.18913	0.1	-3.32191	-3.1393	-3.22798	3.31101	1.51873	-3.25477	-2.15689	3.27326	-2.30668	Not Detected	Not Detected	Not Detected	Detected	Detected	Not Detected	Not Detected	Detected	Not Detected	MIMAT0000429	chr1	+	98284294	98284276	CTACGCGTATTCTTAAGCAA
hsa-miR-138-1-3p	109.854	111.078	76.9308	23.6447	40.434	31.837	11.0432	23.4977	12.6815	5.60949	5.6058	5.33355	5.1526	5.21398	5.03629	4.70439	5.05394	4.76817	Detected	Detected	Detected	Detected	Detected	Detected	Detected	Detected	Detected	MIMAT0004607	chr3	-	44155776	44155787	GGCCCTGGTGTTG
hsa-miR-138-2-3p	254.957	292.992	172.81	67.6814	84.2705	136.257	64.9639	69.3687	51.3325	6.73245	6.84817	6.44972	6.69478	6.23071	7.18495	7.32786	6.69478	6.80588	Detected	Detected	Detected	Detected	Detected	Detected	Detected	Detected	Detected	MIMAT0004596	chr16	-	56892493	56892507	AACCCTGGTGTCGTGA
hsa-miR-138-5p	86.749	90.7135	107.412	75.9733	106.383	97.3878	32.1232	43.9535	42.7013	5.28174	5.33964	5.78444	6.89168	6.59869	6.66913	6.29094	6.00098	6.54394	Detected	Detected	Detected	Detected	Detected	Detected	Detected	Detected	Detected	MIMAT0000430	chr3	-	44155735	44155748	CGGCCTGATTCACA
hsa-miR-139-3p	350.666	357.346	176.271	75.2652	80.3091	84.8039	65.9459	61.0031	53.4414	7.2066	7.14173	6.47755	6.86848	6.17873	6.4748	7.34656	6.51304	6.8633	Detected	Detected	Detected	Detected	Detected	Detected	Detected	Detected	Detected	MIMAT0004552	chr11	+	72326171	72326158	ACTCCAACAGGGCCG
hsa-miR-139-5p	117.821	113.615	228.619	128.551	194.211	300.151	384.891	126.148	205.505	5.69072	5.62979	6.81721	7.67281	7.46928	8.24182	9.79171	7.65327	8.71547	Detected	Detected	Detected	Detected	Detected	Detected	Detected	Detected	Detected	MIMAT0000250					ACTGGAGACACGTGC
hsa-miR-140-3p	714.129	764.323	2565.93	1866.84	2447.51	1837.18	1593.84	1574.48	2043.89	8.19266	8.20116	10.4003	11.4757	10.9588	11.2035	11.4966	11.1769	11.5728	Detected	Detected	Detected	Detected	Detected	Detected	Detected	Detected	Detected	MIMAT0004597					CCGTGGTTCTACCCT
hsa-miR-140-5p	868.023	901.541	2472.13	1612.43	2864.02	2076.34	2374.18	2116.11	2058.81	8.51204	8.46276	10.3613	11.2316	11.1769	11.3578	11.9139	11.5728	11.595	Detected	Detected	Detected	Detected	Detected	Detected	Detected	Detected	Detected	MIMAT0000431	chr16	-	68524509	68524528	CTACCATAGGGTAAAACCACT
hsa-miR-141-3p	2834.11	2806.75	15942.5	9647.82	18416.5	16368.2	7156.62	13214.8	13214.8	10.3247	10.1629	13.6034	13.7063	13.876	13.8235	13.0799	13.876	13.9417	Detected	Detected	Detected	Detected	Detected	Detected	Detected	Detected	Detected	MIMAT0000432	chr12	-	7073324	7073339	CCATCTTTACCAGACAG
hsa-miR-141-5p	26.2304	25.5912	73.134	41.8267	100.785	75.8314	34.6426	72.2818	74.4296	3.53084	3.49824	5.25959	5.97071	6.49578	6.32447	6.4162	6.76616	7.37728	Detected	Detected	Detected	Detected	Detected	Detected	Detected	Detected	Detected	MIMAT0004598	chr12	-	7073281	7073297	TCCAACACTGTACTGGAA
hsa-miR-142-3p	12112	13329	21971.1	11674.6	21334.1	19425.6	19804.7	26432	22499.4	13.1693	13.2433	14.0315	13.9417	14.113	14.1808	14.2426	14.7299	14.4969	Detected	Detected	Detected	Detected	Detected	Detected	Detected	Detected	Detected	MIMAT0000434					TCCATAAAGTAGGAAACACTACA
hsa-miR-142-5p	1673.68	1761.64	4431.8	1918	3717.49	4048.88	2625.73	5505.2	5275.33	9.50375	9.47604	11.1844	11.6528	11.6938	12.2586	11.99	12.7898	12.7492	Detected	Detected	Detected	Detected	Detected	Detected	Detected	Detected	Detected	MIMAT0000433					AGTAGTGCTTTCTACTTTA
hsa-miR-143-3p	2139.12	2213.39	7033.84	4337.23	7284.78	4744.27	3093.2	4238.75	4419.86	9.9082	9.80822	11.8251	12.5939	12.4507	12.4507	12.3024	12.3928	12.5939	Detected	Detected	Detected	Detected	Detected	Detected	Detected	Detected	Detected	MIMAT0000435	chr5	-	148808548	148808561	GAGCTACAGTGCTTC
hsa-miR-143-5p	77.7683	75.6221	132.25	114.851	115.222	83.2486	56.6471	85.1976	88.8152	5.13435	5.06523	6.07678	7.49682	6.7012	6.44432	7.17378	7.0284	7.60631	Detected	Detected	Detected	Detected	Detected	Detected	Detected	Detected	Detected	MIMAT0004599	chr5	-	148808513	148808528	ACCAGAGATGCAGCACT
hsa-miR-144-3p	14868.4	16515.1	30615.9	10316.5	19631.3	24983.2	17820.7	27800.8	25357.2	13.8235	13.876	14.6225	13.7904	13.9653	14.5859	14.113	14.8475	14.8213	Detected	Detected	Detected	Detected	Detected	Detected	Detected	Detected	Detected	MIMAT0000436	chr17	+	27188621	27188603	AGTACATCATCTATACTGTA
hsa-miR-144-5p	1014.45	1048.88	2236.41	305.066	1322.98	1486.23	1409.03	2032.61	2540.44	8.79927	8.72504	10.2271	8.94626	10.1671	10.9032	11.3701	11.5202	11.8836	Detected	Detected	Detected	Detected	Detected	Detected	Detected	Detected	Detected	MIMAT0004600	chr17	+	27188586	27188566	CTTACAGTATATGATGATATCC
hsa-miR-145-3p	171.49	172.224	684.54	478.363	695.851	579.334	401.386	417.441	516.666	6.20607	6.19526	8.41117	9.60777	9.26732	9.47232	9.85353	9.32299	9.86567	Detected	Detected	Detected	Detected	Detected	Detected	Detected	Detected	Detected	MIMAT0004601	chr5	-	148810264	148810283	AGAACAGTATTTCCAGGAATC
hsa-miR-145-5p	2606.66	2526.14	13396.1	12750.1	13730.6	12106.5	9005.66	8726.07	12615.4	10.1932	10.0123	13.2433	14.0736	13.5026	13.5193	13.4405	13.3682	13.8235	Detected	Detected	Detected	Detected	Detected	Detected	Detected	Detected	Detected	MIMAT0000437	chr5	-	148810230	148810246	AGGGATTCCTGGGAAAAC
hsa-miR-1468-3p	69.6806	77.8194	52.6825	18.3405	46.212	31.451	10.9002	24.1814	10.2703	4.93415	5.11503	4.81059	4.77596	5.39164	5.01513	4.6708	5.08855	4.43155	Detected	Detected	Detected	Detected	Detected	Detected	Detected	Detected	Detected	MIMAT0026638					TTTTCCATTTGCTTATTTTGC
hsa-miR-1469	235.506	260.49	165.805	44.9913	47.5505	42.7009	19.7625	59.1281	20.8793	6.62866	6.7012	6.39652	6.08184	5.44342	5.46662	5.57341	6.47224	5.40476	Detected	Detected	Detected	Detected	Detected	Detected	Detected	Detected	Detected	MIMAT0007347					GGAGCCCGCGC
hsa-miR-146a-3p	0.1	0.1	0.1	5	5	5	5	5.91234	5	-3.32191	-3.1393	-3.22798	1.8469	-0.215379	0.561153	3.24049	3.25086	3.1032	Not Detected	Not Detected	Not Detected	Detected	Detected	Detected	Detected	Detected	Detected	MIMAT0004608	chr5	-	159912416	159912436	CTGAAGAACTGAATTTCAGAGG
hsa-miR-146a-5p	476.149	470.111	742.669	505.196	1197.37	584.978	568.29	1304.63	849.58	7.6118	7.51601	8.58205	9.66721	10.033	9.48822	10.2996	10.9714	10.5163	Detected	Detected	Detected	Detected	Detected	Detected	Detected	Detected	Detected	MIMAT0000449	chr5	-	159912383	159912400	AACCCATGGAATTCAGTTC
hsa-miR-146b-3p	20.622	22.2434	13.2529	5	10.1899	9.1678	5	5.74842	5	3.21231	3.30794	2.99971	1.8469	3.25572	3.21656	3.24049	3.21231	3.1032	Detected	Detected	Detected	Detected	Detected	Detected	Detected	Detected	Detected	MIMAT0004766					CCAGAACTGAGTCCAC
hsa-miR-146b-5p	1927.26	1957.85	2272.55	1332.35	3711.23	3471.49	2105.32	5602.06	4084.96	9.76617	9.6186	10.2553	10.9032	11.6755	12.0152	11.8393	12.8249	12.3624	Detected	Detected	Detected	Detected	Detected	Detected	Detected	Detected	Detected	MIMAT0002809	chr10	-	104186271	104186288	AGCCTATGGAATTCAGTTC
hsa-miR-1470	149.926	158.524	122.681	52.271	86.368	69.814	22.7356	59.2215	41.7728	6.01888	6.07424	5.97071	6.28178	6.25835	6.19866	5.78022	6.4748	6.50913	Detected	Detected	Detected	Detected	Detected	Detected	Detected	Detected	Detected	MIMAT0007348					CGGGGTGCACGG
hsa-miR-1471	1344.74	1502.43	744.171	201.026	274.219	176.376	78.0515	171.149	92.3305	9.21095	9.22984	8.59957	8.30646	7.9906	7.53693	7.59641	8.13283	7.66803	Detected	Detected	Detected	Detected	Detected	Detected	Detected	Detected	Detected	MIMAT0007349					ACACCTGGCTCCACA
hsa-miR-147a	11.9578	12.006	10.0695	5.03652	9.95187	10.0665	5	5	0.1	1.40112	1.54378	1.56044	3.08186	3.2217	3.31816	3.24049	2.16913	-2.30668	Detected	Detected	Detected	Detected	Detected	Detected	Detected	Detected	Not Detected	MIMAT0000251	chr9	+	123007322	123007306	GCAGAAGCATTTCCACAC
hsa-miR-147b	6.13237	6.45992	5	5	5.85656	5	5	5.01232	0.1	0.473367	1.22953	-0.00229254	1.8469	1.40112	0.561153	3.24049	3.09036	-2.30668	Detected	Detected	Detected	Detected	Detected	Detected	Detected	Detected	Not Detected	MIMAT0004928					TAGCAGAAGCATTTCCGC
hsa-miR-148a-3p	3848.88	3898.21	9783.31	6159.6	11789.8	9606.6	9408.96	9569.97	9568.71	10.9588	10.8236	12.5939	13.1894	13.3101	13.3101	13.5539	13.4671	13.4405	Detected	Detected	Detected	Detected	Detected	Detected	Detected	Detected	Detected	MIMAT0000243	chr7	+	25989603	25989585	ACAAAGTTCTGTAGTGCACT
hsa-miR-148a-5p	25.7348	28.0864	21.9733	9.82745	16.5775	16.1672	10.8427	12.2718	11.3052	3.50979	3.6116	3.55595	3.88713	3.8956	3.90959	4.65999	4.07873	4.58277	Detected	Detected	Detected	Detected	Detected	Detected	Detected	Detected	Detected	MIMAT0004549	chr7	+	25989565	25989551	AGTCGGAGTGTCTCAG
hsa-miR-148b-3p	473.524	482.484	1010.17	672.94	1143.03	992.338	1095.42	1031.6	898.956	7.60058	7.55033	9.06323	10.033	9.95978	10.3068	11.0493	10.6784	10.6127	Detected	Detected	Detected	Detected	Detected	Detected	Detected	Detected	Detected	MIMAT0000759	chr12	-	54731066	54731083	ACAAAGTTCTGTGATGCAC
hsa-miR-148b-5p	32.7934	32.6912	29.3887	13.9075	27.661	21.6017	17.2456	23.3005	18.7499	3.91326	3.87606	3.98951	4.39337	4.6708	4.42088	5.36454	5.03629	5.2767	Detected	Detected	Detected	Detected	Detected	Detected	Detected	Detected	Detected	MIMAT0004699	chr12	-	54731028	54731045	GCCTGAGTGTATAACAGAA
hsa-miR-149-3p	222.34	215.256	127.299	46.662	85.3273	55.6442	21.2541	46.4786	25.8597	6.56271	6.45734	6.00402	6.13114	6.24833	5.88828	5.67748	6.09967	5.78022	Detected	Detected	Detected	Detected	Detected	Detected	Detected	Detected	Detected	MIMAT0004609	chr2	-	241395482	241395493	GCACAGCCCCCGT
hsa-miR-149-5p	40.1074	35.3361	38.0169	35.6563	35.2384	44.059	32.7318	21.5738	22.3888	4.19747	4.01028	4.36316	5.74093	5.02981	5.49443	6.32047	4.91547	5.56714	Detected	Detected	Detected	Detected	Detected	Detected	Detected	Detected	Detected	MIMAT0000450	chr2	-	241395438	241395454	GGGAGTGAAGACACGGAG
hsa-miR-150-3p	1267.2	1346.35	802.478	289.873	570.765	314.139	156.991	432.934	215.407	9.15071	9.10048	8.69638	8.84506	8.9254	8.32587	8.5662	9.38279	8.76704	Detected	Detected	Detected	Detected	Detected	Detected	Detected	Detected	Detected	MIMAT0004610	chr19	+	50004113	50004102	CTGTCCCCCAGGC
hsa-miR-150-5p	1058.41	1036.05	2187.39	1568.82	1982.39	2579.47	2641.32	2775.18	2362.15	8.87057	8.68382	10.1932	11.1661	10.6864	11.595	12.0152	11.8836	11.8035	Detected	Detected	Detected	Detected	Detected	Detected	Detected	Detected	Detected	MIMAT0000451	chr19	+	50004078	50004062	CACTGGTACAAGGGTTGG
hsa-miR-151a-3p	297.803	298.078	678.548	364.077	705.745	526.249	350.319	435.408	515.997	6.95896	6.89168	8.40302	9.14296	9.29891	9.28667	9.71318	9.40732	9.85353	Detected	Detected	Detected	Detected	Detected	Detected	Detected	Detected	Detected	MIMAT0000757	chr8	+	141742729	141742713	CCTCAAGGAGCTTCAGT
hsa-miR-151a-5p	1220.13	1218.74	3534.17	1910.93	3651.44	3099.56	3259.43	2752.17	2874.75	9.10048	8.984	10.7954	11.595	11.6234	11.8836	12.3928	11.8393	12.0497	Detected	Detected	Detected	Detected	Detected	Detected	Detected	Detected	Detected	MIMAT0004697	chr8	+	141742693	141742678	ACTAGACTGTGAGCTCC
hsa-miR-151b	624.167	637.088	1570.98	838.016	1500.44	1314.49	1363.31	1148.11	1217.31	7.9906	7.91156	9.66721	10.2771	10.2996	10.6967	11.3176	10.8093	11.0362	Detected	Detected	Detected	Detected	Detected	Detected	Detected	Detected	Detected	MIMAT0010214					AGACTGTGAGCTCCTC
hsa-miR-152-3p	524.737	538.373	1417.21	735.611	1521.38	1021.31	1188.26	851.942	1087.95	7.74489	7.67864	9.54871	10.1558	10.3441	10.333	11.1303	10.3701	10.9445	Detected	Detected	Detected	Detected	Detected	Detected	Detected	Detected	Detected	MIMAT0000438	chr17	+	46114600	46114586	CCAAGTTCTGTCATGC
hsa-miR-153-3p	26.0162	20.606	21.0278	18.454	30.6164	24.4145	54.6711	27.1208	14.8658	3.52621	3.21656	3.51293	4.78564	4.82941	4.61509	7.11867	5.2767	4.99262	Detected	Detected	Detected	Detected	Detected	Detected	Detected	Detected	Detected	MIMAT0000439	chr2	+	220158907	220158888	GATCACTTTTGTGACTATGC
hsa-miR-153-5p	13.2685	13.0174	20.1655	10.178	25.3862	27.1821	5.4777	8.65992	5	1.52136	2.20577	3.46241	3.93364	4.55336	4.79512	3.73426	3.62398	3.1032	Detected	Detected	Detected	Detected	Detected	Detected	Detected	Detected	Detected	MIMAT0026480					AGCTGCAACATCACAAA
hsa-miR-1537-3p	0.1	0.1	9.36795	5	17.1655	12.0727	11.7225	25.4092	26.8189	-3.32191	-3.1393	1.50649	1.8469	3.94116	3.48744	4.78564	5.16391	5.84719	Not Detected	Not Detected	Detected	Detected	Detected	Detected	Detected	Detected	Detected	MIMAT0007399	chr1	+	236016360	236016344	ACAACTGTAACTAGACGG
hsa-miR-1537-5p	0.1	0.1	0.1	0.1	0.1	0.1	9.90622	5	5	-3.32191	-3.1393	-3.22798	-3.09756	-3.31345	-3.25477	4.52308	2.16913	3.1032	Not Detected	Not Detected	Not Detected	Not Detected	Not Detected	Not Detected	Detected	Detected	Detected	MIMAT0026765					AGAAAACTGACTAATTACAGC
hsa-miR-1538	29.6816	24.5118	31.8866	6.48503	11.9235	22.9985	5.03713	5	5	3.73939	3.43903	4.13207	3.36507	3.40409	4.52308	3.62398	2.16913	3.1032	Detected	Detected	Detected	Detected	Detected	Detected	Detected	Detected	Detected	MIMAT0007400					AGGAACAGCAGCAGC
hsa-miR-1539	102.1	107.611	86.1303	42.8585	68.0429	61.6604	26.6975	44.6361	25.7248	5.52789	5.55474	5.46662	6.01561	5.91977	6.00098	6.04686	6.02762	5.76397	Detected	Detected	Detected	Detected	Detected	Detected	Detected	Detected	Detected	MIMAT0007401					GGGCATCTGGGACG
hsa-miR-154-3p	62.5981	66.1677	41.5736	23.0865	36.0944	26.3337	35.7248	29.2317	23.3788	4.79909	4.82941	4.47961	5.10783	5.06358	4.72889	6.46738	5.37578	5.62979	Detected	Detected	Detected	Detected	Detected	Detected	Detected	Detected	Detected	MIMAT0000453	chr14	-	101526145	101526163	AATAGGTCAACCGTGTATGA
hsa-miR-154-5p	43.2108	42.6798	98.536	71.8464	72.2514	62.8342	71.812	45.1187	54.0266	4.28936	4.30438	5.63547	6.7961	6.01888	6.02121	7.45726	6.05033	6.88645	Detected	Detected	Detected	Detected	Detected	Detected	Detected	Detected	Detected	MIMAT0000452	chr14	-	101526110	101526127	CGAAGGCAACACGGATAAC
hsa-miR-155-3p	0.1	0.1	0.1	5	5	5	5	5	6.24181	-3.32191	-3.1393	-3.22798	1.8469	-0.215379	0.561153	3.24049	2.16913	3.74217	Not Detected	Not Detected	Not Detected	Detected	Detected	Detected	Detected	Detected	Detected	MIMAT0004658	chr21	-	26946335	26946355	TGTTAATGCTAATATGTAGGAG
hsa-miR-155-5p	1107.79	1275.44	1038.83	411.395	917.25	560.06	324.749	869.025	523.869	8.94626	9.06323	9.09519	9.33855	9.6186	9.40732	9.55646	10.4167	9.89309	Detected	Detected	Detected	Detected	Detected	Detected	Detected	Detected	Detected	MIMAT0000646	chr21	-	26946302	26946317	ACCCCTATCACGATTAG
hsa-miR-1587	3810.22	4139.37	2928.17	1363.71	2028.17	1539.21	456.91	1118.81	726.14	10.9241	10.9445	10.6127	10.9714	10.7372	10.9445	10.0042	10.7757	10.3525	Detected	Detected	Detected	Detected	Detected	Detected	Detected	Detected	Detected	MIMAT0019077					CCCAACCCAGCCC
hsa-miR-15a-3p	18.3606	17.5517	25.0848	12.9736	23.1614	24.2773	19.4739	24.5175	21.7269	3.06213	3.05506	3.76378	4.27879	4.38871	4.61176	5.53934	5.11503	5.5045	Detected	Detected	Detected	Detected	Detected	Detected	Detected	Detected	Detected	MIMAT0004488	chr13	+	50623326	50623309	TGAGGCAGCACAATATGGC
hsa-miR-15a-5p	4207.95	4194.62	10991.2	5427.91	10505	9584.02	8899.52	9665.6	11158.9	11.2035	11.0362	12.9031	13.0477	13.149	13.2823	13.4095	13.5193	13.5193	Detected	Detected	Detected	Detected	Detected	Detected	Detected	Detected	Detected	MIMAT0000068	chr13	+	50623289	50623270	CACAAACCATTATGTGCTGCT
hsa-miR-15b-3p	10.2038	9.36637	14.5449	7.17562	15.411	16.3751	24.3909	29.1603	27.8217	1.25054	1.39418	3.06481	3.49077	3.78152	3.95433	5.88828	5.36667	5.89106	Detected	Detected	Detected	Detected	Detected	Detected	Detected	Detected	Detected	MIMAT0004586	chr3	-	160122434	160122454	TAGAGCAGCAAATAATGATTCG
hsa-miR-15b-5p	4832.19	4938.99	8823.62	4791.08	9473.66	9192.97	11165.6	11656.8	11424.5	11.4093	11.3176	12.2243	12.8249	12.9665	13.1693	13.7063	13.7334	13.6034	Detected	Detected	Detected	Detected	Detected	Detected	Detected	Detected	Detected	MIMAT0000417	chr3	-	160122398	160122416	TGTAAACCATGATGTGCTGC
hsa-miR-16-1-3p	30.9477	29.5126	33.2721	15.3998	31.3771	33.0084	8.98454	16.73	13.3861	3.81016	3.70458	4.20889	4.52308	4.8671	5.07905	4.3709	4.55795	4.84152	Detected	Detected	Detected	Detected	Detected	Detected	Detected	Detected	Detected	MIMAT0004489	chr13	+	50623185	50623172	TCAGCAGCACAGTTA
hsa-miR-16-2-3p	10.6436	9.469	14.1318	10.8364	12.2956	24.6964	11.883	23.873	22.0168	1.27978	1.40362	3.04502	4.01995	3.44139	4.64493	4.79033	5.07179	5.53044	Detected	Detected	Detected	Detected	Detected	Detected	Detected	Detected	Detected	MIMAT0004518	chr3	-	160122586	160122606	TAAAGCAGCACAGTAATATTGG
hsa-miR-16-5p	11031.8	11469.6	23889.9	12624.1	22667.9	22023.9	21807.5	21395.2	23301.3	13.0477	12.9665	14.1426	14.0315	14.2651	14.3393	14.3393	14.5321	14.5859	Detected	Detected	Detected	Detected	Detected	Detected	Detected	Detected	Detected	MIMAT0000069	chr3	-	160122545	160122563	CGCCAATATTTACGTGCTG
hsa-miR-17-3p	343.822	367.703	1208.89	428.245	939.566	900.266	554.652	714.593	776.225	7.17169	7.17721	9.33855	9.39597	9.68036	10.2129	10.2553	10.033	10.4099	Detected	Detected	Detected	Detected	Detected	Detected	Detected	Detected	Detected	MIMAT0000071	chr13	-	92002916	92002930	CTACAAGTGCCTTCAC
hsa-miR-17-5p	1245.64	1233.45	3578.69	1725.33	3981.8	3482.87	2419.01	3031.73	3495.15	9.13673	9.00651	10.8343	11.3176	11.7781	12.0497	11.9479	11.99	12.2243	Detected	Detected	Detected	Detected	Detected	Detected	Detected	Detected	Detected	MIMAT0000070	chr13	-	92002878	92002894	CTACCTGCACTGTAAGC
hsa-miR-181a-2-3p	55.1612	57.1906	157.544	92.9509	189.846	132.431	120.066	91.5169	92.1774	4.59987	4.63619	6.32447	7.16691	7.43511	7.15222	8.19266	7.1332	7.66215	Detected	Detected	Detected	Detected	Detected	Detected	Detected	Detected	Detected	MIMAT0004558	chr9	-	127454803	127454818	GGTACAGTCAACGGTCA
hsa-miR-181a-3p	134.984	134.201	418.389	210.819	489.926	388.293	388.937	315.066	323.627	5.86048	5.81447	7.63999	8.41638	8.71053	8.71053	9.82979	8.86027	9.24987	Detected	Detected	Detected	Detected	Detected	Detected	Detected	Detected	Detected	MIMAT0000270	chr1	+	198828257	198828241	GGTACAATCAACGGTCGA
hsa-miR-181a-5p	1542.01	1569.22	4250.08	2374.23	3565.72	2980.32	3105.53	2334.13	2684.29	9.39597	9.26732	11.1303	11.8035	11.595	11.8251	12.3624	11.6938	11.9681	Detected	Detected	Detected	Detected	Detected	Detected	Detected	Detected	Detected	MIMAT0000256	chr1	+	198828218	198828204	ACTCACCGACAGCGT
hsa-miR-181b-2-3p	13.6835	13.8496	18.0601	7.76031	13.7786	10.355	7.62379	8.0914	7.24265	1.54762	2.25675	3.32402	3.58306	3.6116	3.32952	4.14612	3.55595	3.94936	Detected	Detected	Detected	Detected	Detected	Detected	Detected	Detected	Detected	MIMAT0031893					TGCATTCATTGATCAGTGA
hsa-miR-181b-3p	25.3907	26.3813	52.6337	23.3264	64.0513	38.8421	24.6739	45.7142	34.7246	3.49077	3.52621	4.80858	5.12413	5.83355	5.30731	5.91305	6.06916	6.24513	Detected	Detected	Detected	Detected	Detected	Detected	Detected	Detected	Detected	MIMAT0022692					TTGCATTCATTGTTCAGTG
hsa-miR-181b-5p	471.434	485.092	897.659	416.644	768.665	612.05	456.775	546.402	526.817	7.59641	7.55428	8.90536	9.35476	9.40732	9.63646	9.98911	9.60777	9.9193	Detected	Detected	Detected	Detected	Detected	Detected	Detected	Detected	Detected	MIMAT0000257	chr1	+	198828059	198828046	ACCCACCGACAGCA
hsa-miR-181c-3p	734.214	846.915	646.323	110.172	168.285	293.844	115.61	79.443	77.1848	8.24182	8.33968	8.28526	7.41252	7.2448	8.20116	8.14526	6.91556	7.41789	Detected	Detected	Detected	Detected	Detected	Detected	Detected	Detected	Detected	MIMAT0004559	chr19	-	13985584	13985598	GTCCACTCAACGGTCG
hsa-miR-181c-5p	269.739	276.93	1147.83	574.012	928.429	707.619	573.742	413.543	518.757	6.81046	6.78535	9.25374	9.80822	9.66721	9.81332	10.3161	9.30289	9.8747	Detected	Detected	Detected	Detected	Detected	Detected	Detected	Detected	Detected	MIMAT0000258	chr19	-	13985543	13985560	ACTCACCGACAGGTTGAAT
hsa-miR-181d-3p	58.4888	61.7145	44.5615	17.4169	38.6514	22.2333	7.69836	15.0998	8.13851	4.67414	4.73098	4.57084	4.68316	5.15763	4.47289	4.15665	4.40515	4.13561	Detected	Detected	Detected	Detected	Detected	Detected	Detected	Detected	Detected	MIMAT0026608					GTGACATTCATCCCCC
hsa-miR-181d-5p	261.856	261.796	478.557	204.86	353.717	309.738	206.42	222.288	208.932	6.75803	6.71892	7.82093	8.34305	8.33968	8.30646	8.89554	8.4217	8.73791	Detected	Detected	Detected	Detected	Detected	Detected	Detected	Detected	Detected	MIMAT0002821	chr19	-	13985731	13985746	ACCCACCGACAACAATG
hsa-miR-182-3p	0.1	0.1	0.1	5	0.1	5	5	5	5	-3.32191	-3.1393	-3.22798	1.8469	-3.31345	0.561153	3.24049	2.16913	3.1032	Not Detected	Not Detected	Not Detected	Detected	Not Detected	Detected	Detected	Detected	Detected	MIMAT0000260	chr7	+	129410309	129410291	TAGTTGGCAAGTCTAGAACC
hsa-miR-182-5p	17.9696	17.0243	40.0962	17.8672	32.5858	36.8557	39.0939	70.9588	71.5997	3.0409	3.02783	4.44251	4.71629	4.92583	5.22328	6.60224	6.73599	7.30587	Detected	Detected	Detected	Detected	Detected	Detected	Detected	Detected	Detected	MIMAT0000259	chr7	+	129410268	129410253	AGTGTGAGTTCTACCAT
hsa-miR-1825	213.989	154.02	138.657	36.5054	39.099	108.54	40.9619	35.0436	35.4728	6.52199	6.03697	6.14556	5.78444	5.17608	6.87401	6.65993	5.63547	6.27909	Detected	Detected	Detected	Detected	Detected	Detected	Detected	Detected	Detected	MIMAT0006765					GGAGAGGAGGGCAC
hsa-miR-1827	50.7063	62.3177	94.9502	39.6262	86.621	83.0877	96.4358	57.8259	54.8309	4.50329	4.75478	5.58849	5.89106	6.26936	6.43536	7.90186	6.44432	6.89168	Detected	Detected	Detected	Detected	Detected	Detected	Detected	Detected	Detected	MIMAT0006767					ATTCAATCTACTGCCTCA
hsa-miR-183-3p	6114	6805.97	2811.78	327.031	405.292	135.958	171.651	194.945	159.723	11.8393	11.9479	10.5581	9.03474	8.48898	7.18178	8.69638	8.29798	8.46276	Detected	Detected	Detected	Detected	Detected	Detected	Detected	Detected	Detected	MIMAT0004560	chr7	+	129414831	129414818	TTATGGCCCTTCGGT
hsa-miR-183-5p	51.3323	54.2465	45.4711	22.3395	33.4251	31.1311	25.8069	43.1996	39.5289	4.51474	4.5729	4.58739	5.05394	4.9523	5.0003	5.99329	5.96159	6.41269	Detected	Detected	Detected	Detected	Detected	Detected	Detected	Detected	Detected	MIMAT0000261	chr7	+	129414792	129414774	AGTGAATTCTACCAGTGCCA
hsa-miR-184	850.676	1018.64	449.09	108.657	235.879	191.4	69.1615	101.915	79.189	8.47871	8.64723	7.73563	7.38563	7.75689	7.65017	7.42076	7.28279	7.44744	Detected	Detected	Detected	Detected	Detected	Detected	Detected	Detected	Detected	MIMAT0000454					ACCCTTATCAGTTCTCCGTCCA
hsa-miR-185-3p	5.71525	5	8.88635	0.1	5	10.4159	5	0.1	0.1	-0.16502	0.129154	1.47327	-3.09756	-0.215379	3.34616	3.24049	-2.82817	-2.30668	Detected	Detected	Detected	Not Detected	Detected	Detected	Detected	Not Detected	Not Detected	MIMAT0004611	chr22	-	20020717	20020732	GACCAGAGGAAAGCCAG
hsa-miR-185-5p	545.566	566.583	1028.61	452.239	1044.57	882.448	589.083	1434.61	1585.98	7.79838	7.77213	9.07543	9.46476	9.81332	10.1629	10.3441	11.0493	11.2035	Detected	Detected	Detected	Detected	Detected	Detected	Detected	Detected	Detected	MIMAT0000455	chr22	-	20020682	20020697	TCAGGAACTGCCTTTCT
hsa-miR-186-3p	31.4001	31.1592	29.4643	11.1872	23.3397	19.2024	11.0094	13.8041	15.7149	3.8382	3.79901	3.99618	4.08195	4.39994	4.2518	4.69746	4.22612	5.05394	Detected	Detected	Detected	Detected	Detected	Detected	Detected	Detected	Detected	MIMAT0004612	chr1	+	71533388	71533368	CCCAAAAAATTCACCTTTGGGC
hsa-miR-186-5p	271.126	270.92	733.944	457.683	665.628	578.825	589.371	484.044	620.227	6.82271	6.76849	8.55565	9.4973	9.15071	9.45651	10.3525	9.4973	10.1075	Detected	Detected	Detected	Detected	Detected	Detected	Detected	Detected	Detected	MIMAT0000456	chr1	+	71533349	71533330	AGCCCAAAAGGAGAATTCTTT
hsa-miR-187-3p	23.3456	22.3602	17.4052	7.18471	12.3447	8.7386	5	9.4188	5	3.36507	3.31703	3.28797	3.49566	3.44849	3.15948	3.24049	3.72662	3.1032	Detected	Detected	Detected	Detected	Detected	Detected	Detected	Detected	Detected	MIMAT0000262	chr18	+	33484872	33484860	CCGGCTGCAACACA
hsa-miR-187-5p	149.427	152.601	81.8155	31.5155	39.6604	33.7194	18.8675	26.7259	20.9099	6.01561	6.02121	5.40476	5.57341	5.18999	5.10313	5.49719	5.26235	5.40928	Detected	Detected	Detected	Detected	Detected	Detected	Detected	Detected	Detected	MIMAT0004561	chr18	+	33484836	33484825	GCCCGGGTCCTGT
hsa-miR-188-3p	28.1895	29.8655	61.4784	35.9203	69.0236	57.6554	32.321	45.5038	50.4201	3.65006	3.7225	4.98965	5.76041	5.95229	5.91699	6.29603	6.06364	6.78187	Detected	Detected	Detected	Detected	Detected	Detected	Detected	Detected	Detected	MIMAT0004613					TGCAAACCCTGCATGTG
hsa-miR-188-5p	11656	12547.1	7568.59	1642.17	2850.78	1320.67	780.669	1176.17	1353.97	13.1262	13.1262	11.9681	11.2879	11.1661	10.7222	10.6864	10.8343	11.1303	Detected	Detected	Detected	Detected	Detected	Detected	Detected	Detected	Detected	MIMAT0000457					CCCTCCACCATGC
hsa-miR-18a-3p	15.1651	11.2635	5	5	5.87214	5	0.1	5	5	2.90569	1.50092	-0.00229254	1.8469	1.40362	0.561153	-2.15689	2.16913	3.1032	Detected	Detected	Detected	Detected	Detected	Detected	Not Detected	Detected	Detected	MIMAT0002891	chr13	-	92003059	92003073	CCAGAAGGAGCACTTA
hsa-miR-18a-5p	179.8	179.205	436.994	180.828	431.417	353.978	276.379	519.85	500.519	6.27909	6.24513	7.70125	8.14024	8.58205	8.49689	9.33855	9.57118	9.79171	Detected	Detected	Detected	Detected	Detected	Detected	Detected	Detected	Detected	MIMAT0000072	chr13	-	92003016	92003032	CTATCTGCACTAGATGCA
hsa-miR-18b-3p	55.343	53.7722	44.018	15.124	28.8352	17.1793	9.26093	19.1646	15.3291	4.60499	4.56574	4.55795	4.49845	4.73098	4.02561	4.42864	4.75926	5.02981	Detected	Detected	Detected	Detected	Detected	Detected	Detected	Detected	Detected	MIMAT0004751	chrX	+	133304140	133304128	GCCAGAAGGGGCAT
hsa-miR-18b-5p	112.485	108.748	261.937	96.0844	250.634	204.719	140.133	279.167	300.779	5.62979	5.57341	6.97132	7.23509	7.84223	7.73563	8.40302	8.73103	9.13011	Detected	Detected	Detected	Detected	Detected	Detected	Detected	Detected	Detected	MIMAT0001412	chrX	+	133304098	133304080	CTAACTGCACTAGATGCACC
hsa-miR-1908-3p	230.516	221.465	301.021	128.056	160.933	103.261	46.2586	161.902	59.0326	6.59546	6.50319	7.17378	7.66803	7.16162	6.78187	6.84817	8.0302	7.02215	Detected	Detected	Detected	Detected	Detected	Detected	Detected	Detected	Detected	MIMAT0026916					CGGGGCGGAGC
hsa-miR-1908-5p	60.3401	70.8781	33.0729	10.1628	18.9153	12.3369	5	6.92877	7.19986	4.72889	4.95559	4.20486	3.92687	4.07501	3.51601	3.24049	3.40629	3.94116	Detected	Detected	Detected	Detected	Detected	Detected	Detected	Detected	Detected	MIMAT0007881	chr11	+	61582664	61582652	GACCAATCGCCGTC
hsa-miR-1909-3p	38.218	39.591	21.8024	7.5911	11.178	7.2788	5	6.95009	5.40672	4.12721	4.17528	3.53874	3.56381	3.35207	3.01182	3.24049	3.4134	3.58628	Detected	Detected	Detected	Detected	Detected	Detected	Detected	Detected	Detected	MIMAT0007883	chr19	+	1816227	1816216	CGGTGAGCACCCG
hsa-miR-1909-5p	199.832	194.179	151.148	56.7032	92.4187	99.8834	37.1762	46.8859	26.0517	6.4205	6.34435	6.26245	6.39121	6.35101	6.72299	6.52514	6.10396	5.80318	Detected	Detected	Detected	Detected	Detected	Detected	Detected	Detected	Detected	MIMAT0007882	chr19	+	1816193	1816182	CAGGGCAGGCACC
hsa-miR-190a-5p	62.2738	60.6418	160.537	79.5892	141.85	154.352	225.539	148.111	188.54	4.78326	4.71629	6.35101	6.97637	6.96852	7.34656	9.01234	7.87319	8.62112	Detected	Detected	Detected	Detected	Detected	Detected	Detected	Detected	Detected	MIMAT0000458	chr15	-	63116170	63116191	ACCTAATATATCAAACATATCA
hsa-miR-190b	36.9892	43.7318	34.6274	16.7987	17.8839	27.8833	7.99002	5	5	4.07873	4.33308	4.2412	4.64628	3.99432	4.84152	4.20889	2.16913	3.1032	Detected	Detected	Detected	Detected	Detected	Detected	Detected	Detected	Detected	MIMAT0004929					AACCCAATATCAAACATATCA
hsa-miR-191-3p	70.8885	70.9396	39.801	18.157	24.4365	21.8453	13.8885	18.0651	14.7523	4.96972	4.95879	4.43546	4.75125	4.46899	4.44251	5.0095	4.6708	4.98323	Detected	Detected	Detected	Detected	Detected	Detected	Detected	Detected	Detected	MIMAT0001618	chr3	+	49058129	49058115	GGGGACGAAATCCAAG
hsa-miR-191-5p	16.0243	15.287	46.5301	34.7784	77.7683	61.6582	47.7484	60.4287	68.4746	2.97782	2.94852	4.62998	5.69623	6.12664	5.99824	6.91556	6.48987	7.23509	Detected	Detected	Detected	Detected	Detected	Detected	Detected	Detected	Detected	MIMAT0000440	chr3	+	49058088	49058075	CAGCTGCTTTTGGGA
hsa-miR-1910-3p	177.547	191.728	245.633	117.481	289.723	248.219	54.5785	131.38	55.9978	6.26936	6.31581	6.88645	7.5334	8.0546	7.99942	7.10497	7.67864	6.93771	Detected	Detected	Detected	Detected	Detected	Detected	Detected	Detected	Detected	MIMAT0026917					TGTCATCCTGCTTCTGC
hsa-miR-1910-5p	102.476	104.966	62.0482	19.7838	22.9395	29.4084	10.1757	16.8178	9.76189	5.53312	5.52088	5.0095	4.88051	4.3709	4.93059	4.56187	4.56762	4.35176	Detected	Detected	Detected	Detected	Detected	Detected	Detected	Detected	Detected	MIMAT0007884	chr16	+	85775258	85775247	AGGCGGCAGGCAC
hsa-miR-1911-3p	22.1823	21.557	14.5775	6.71874	8.77785	12.2021	5	6.88599	5	3.30794	3.25572	3.06699	3.41474	3.07754	3.49566	3.24049	3.38612	3.1032	Detected	Detected	Detected	Detected	Detected	Detected	Detected	Detected	Detected	MIMAT0007886	chrX	-	113997798	113997811	GGAGACCACAATGCC
hsa-miR-1911-5p	44.6382	45.3758	29.318	9.66562	17.1889	14.7433	5	8.37736	8.4712	4.32633	4.38217	3.98472	3.85608	3.94606	3.76723	3.24049	3.59719	4.16201	Detected	Detected	Detected	Detected	Detected	Detected	Detected	Detected	Detected	MIMAT0007885	chrX	-	113997764	113997777	CCCAACAGACATGGC
hsa-miR-1912	34.7332	37.8317	47.558	28.3337	39.8347	32.2285	9.25448	23.1555	7.85774	3.98472	4.1122	4.6538	5.38526	5.19566	5.04399	4.42088	5.02623	4.07873	Detected	Detected	Detected	Detected	Detected	Detected	Detected	Detected	Detected	MIMAT0007887					TTCACACTGCATGCTCT
hsa-miR-1913	79.5685	85.3551	97.1082	75.4321	99.6829	96.3974	58.0024	84.9473	86.0229	5.15763	5.26844	5.60949	6.87401	6.47755	6.65144	7.20312	7.02558	7.56578	Detected	Detected	Detected	Detected	Detected	Detected	Detected	Detected	Detected	MIMAT0007888					TGGCAGCAGCGGA
hsa-miR-1914-3p	2402.63	2736.14	2009.82	498.286	990.253	473.477	260.462	362.889	362.509	10.0556	10.1273	10.0609	9.6459	9.73789	9.12023	9.25374	9.06323	9.37135	Detected	Detected	Detected	Detected	Detected	Detected	Detected	Detected	Detected	MIMAT0007890	chr20	+	62572888	62572877	CCTCCCAGTGCGG
hsa-miR-1914-5p	48.8555	49.2864	30.6567	12.5512	13.9681	15.4999	5.20282	10.2073	7.36766	4.45303	4.45303	4.05865	4.23065	3.62965	3.85608	3.66812	3.84965	3.98138	Detected	Detected	Detected	Detected	Detected	Detected	Detected	Detected	Detected	MIMAT0007889	chr20	+	62572851	62572839	CAGAAGTGGGCCGG
hsa-miR-1915-3p	2599.14	2875.64	1843.98	842.162	1166.99	848.131	681.79	874.514	684.653	10.1802	10.2413	9.89309	10.2996	10.0042	10.1273	10.4923	10.4553	10.2413	Detected	Detected	Detected	Detected	Detected	Detected	Detected	Detected	Detected	MIMAT0007892	chr10	+	21785556	21785547	CCCGCCGCGTC
hsa-miR-1915-5p	67.4075	66.6877	43.7782	19.6459	25.0767	23.8536	12.2751	18.4621	15.1744	4.89491	4.84725	4.5512	4.8671	4.51774	4.57084	4.83537	4.69746	5.01513	Detected	Detected	Detected	Detected	Detected	Detected	Detected	Detected	Detected	MIMAT0007891	chr10	+	21785523	21785513	GGCCCGGGCAGC
hsa-miR-192-3p	28.9823	30.1234	26.8268	7.03293	18.3354	11.2048	8.97781	12.5942	10.0373	3.70852	3.72662	3.87085	3.46032	4.02726	3.41801	4.36715	4.10518	4.37862	Detected	Detected	Detected	Detected	Detected	Detected	Detected	Detected	Detected	MIMAT0004543	chr11	+	64658696	64658679	CTGTGACCTATGGAATTGG
hsa-miR-192-5p	219.931	211.403	613.431	246.486	681.688	463.31	388.274	427.498	571.062	6.54145	6.44432	8.20116	8.61708	9.20683	9.08736	9.819	9.36433	10.0042	Detected	Detected	Detected	Detected	Detected	Detected	Detected	Detected	Detected	MIMAT0000222	chr11	+	64658652	64658635	GGCTGTCAATTCATAGGTC
hsa-miR-193a-3p	625.75	684.412	1085.08	489.099	927.068	1360.76	1453.56	871.812	889.536	7.99298	8.04549	9.18115	9.63646	9.65916	10.7757	11.4245	10.4254	10.5646	Detected	Detected	Detected	Detected	Detected	Detected	Detected	Detected	Detected	MIMAT0000459					ACTGGGACTTTGTAGGC
hsa-miR-193a-5p	1627.63	1939.18	661.116	144.837	181.148	142.494	88.9858	155.316	92.3353	9.46476	9.59407	8.33687	7.86799	7.33822	7.23937	7.76831	7.94725	7.67281	Detected	Detected	Detected	Detected	Detected	Detected	Detected	Detected	Detected	MIMAT0004614					TCATCTCGCCCGC
hsa-miR-193b-3p	90.7336	93.1984	102.015	76.8098	66.8587	86.2766	118.186	90.9663	91.7145	5.36975	5.38165	5.70431	6.91556	5.89106	6.49376	8.17856	7.12662	7.65017	Detected	Detected	Detected	Detected	Detected	Detected	Detected	Detected	Detected	MIMAT0002819	chr16	-	14397881	14397895	AGCGGGACTTTGAGGG
hsa-miR-193b-5p	2929.48	3428.82	1225.82	225.784	266.737	177.442	77.6914	229.986	101.964	10.4325	10.5646	9.34824	8.48898	7.92526	7.55033	7.58869	8.47871	7.82529	Detected	Detected	Detected	Detected	Detected	Detected	Detected	Detected	Detected	MIMAT0004767	chr16	-	14397847	14397858	TCATCTCGCCCTC
hsa-miR-194-3p	65.6737	69.5491	49.7264	13.3037	23.8373	18.491	6.00319	10.2542	6.29878	4.85231	4.91547	4.73098	4.32037	4.44574	4.16403	3.83123	3.86029	3.75354	Detected	Detected	Detected	Detected	Detected	Detected	Detected	Detected	Detected	MIMAT0004671	chr11	+	64658898	64658883	CAGATAACAGCAGCCCC
hsa-miR-194-5p	184.015	188.421	600.717	237.95	615.123	429.511	282.567	364.443	526.612	6.31261	6.28498	8.18277	8.55918	9.02981	8.92022	9.34824	9.09519	9.9082	Detected	Detected	Detected	Detected	Detected	Detected	Detected	Detected	Detected	MIMAT0000460	chr1	+	220291534	220291519	TCCACATGGAGTTGCT
hsa-miR-195-3p	75.2685	68.8724	140.436	34.8844	54.9836	113.083	25.6584	23.1272	20.0662	5.08508	4.89111	6.16312	5.70697	5.6318	6.91879	5.98683	5.02306	5.34435	Detected	Detected	Detected	Detected	Detected	Detected	Detected	Detected	Detected	MIMAT0004615	chr17	+	6921007	6920994	GGAGCAGCACAGCCA
hsa-miR-195-5p	7964.03	8318.78	23520.1	13750.1	20944	19160.1	23504.2	10748.6	15424.3	12.4507	12.3368	14.113	14.1808	14.0438	14.0736	14.4504	13.6034	14.0438	Detected	Detected	Detected	Detected	Detected	Detected	Detected	Detected	Detected	MIMAT0000461	chr17	+	6920968	6920951	GCCAATATTTCTGTGCTGC
hsa-miR-196a-3p	84.3083	93.1442	66.5232	24.661	45.3962	37.4271	11.9019	29.7578	13.0693	5.25517	5.37578	5.10313	5.18863	5.37169	5.24866	4.79512	5.40156	4.81598	Detected	Detected	Detected	Detected	Detected	Detected	Detected	Detected	Detected	MIMAT0004562	chr12	-	54385591	54385604	CTCAGGCAGTTTCTT
hsa-miR-196a-5p	36.2954	34.6038	28.3018	8.65262	14.7995	18.4544	7.08375	14.2969	10.7663	4.06133	3.96397	3.93105	3.71445	3.71445	4.15364	4.03717	4.29292	4.51774	Detected	Detected	Detected	Detected	Detected	Detected	Detected	Detected	Detected	MIMAT0000226	chr12	-	54385548	54385567	CCCAACAACATGAAACTACC
hsa-miR-196b-3p	41.3387	44.5475	46.8465	25.6574	34.8834	34.8786	10.0637	30.6943	16.4611	4.24579	4.35749	4.64019	5.23862	5.01665	5.14775	4.55336	5.44342	5.12413	Detected	Detected	Detected	Detected	Detected	Detected	Detected	Detected	Detected	MIMAT0009201	chr7	+	27209169	27209156	GAAGGCAGTGTCGTG
hsa-miR-196b-5p	46.8782	41.586	46.3031	10.989	23.7434	34.343	14.8244	28.1252	31.9171	4.39337	4.26405	4.62149	4.04792	4.43155	5.12134	5.09032	5.33355	6.07424	Detected	Detected	Detected	Detected	Detected	Detected	Detected	Detected	Detected	MIMAT0001080	chr7	+	27209134	27209116	CCCAACAACAGGAAACTACC
hsa-miR-197-3p	336.784	267.343	341.098	80.264	124.547	211.717	124.817	126.656	121.389	7.12662	6.74741	7.3485	6.9812	6.80588	7.77213	8.24637	7.6585	8.13562	Detected	Detected	Detected	Detected	Detected	Detected	Detected	Detected	Detected	MIMAT0000227	chr1	-	110141568	110141583	GCTGGGTGGAGAAGGTG
hsa-miR-197-5p	5691.04	6238.78	4742.26	1315.27	2284.71	1207.82	1026.06	979.351	941.656	11.6755	11.7254	11.2748	10.8723	10.8459	10.5864	10.9445	10.6127	10.6422	Detected	Detected	Detected	Detected	Detected	Detected	Detected	Detected	Detected	MIMAT0022691					CCTCCCACTGCCC
hsa-miR-1972	283.509	290.571	239.241	118.221	189.526	139.525	47.4922	140.84	44.9174	6.88645	6.83764	6.85409	7.54581	7.42727	7.21709	6.90802	7.79838	6.61683	Detected	Detected	Detected	Detected	Detected	Detected	Detected	Detected	Detected	MIMAT0009447					TGAGCCACTGTGCC
hsa-miR-1973	268.187	266.39	345.163	317.423	307.792	286.958	149.785	217.087	248.919	6.79249	6.7303	7.3739	8.984	8.13562	8.16006	8.49689	8.40703	8.91474	Detected	Detected	Detected	Detected	Detected	Detected	Detected	Detected	Detected	MIMAT0009448					TATGCTACCTTTGCACG
hsa-miR-1976	16.5626	15.2455	0.1	5	0.1	6.29764	0.1	0.1	0.1	2.99392	2.94464	-3.22798	1.8469	-3.31345	2.25675	-2.15689	-2.82817	-2.30668	Detected	Detected	Not Detected	Detected	Not Detected	Detected	Not Detected	Not Detected	Not Detected	MIMAT0009451					ACAGCAAGGAGGGCA
hsa-miR-198	1589.53	1770.66	698.805	155.813	162.761	111.385	67.0407	112.02	53.782	9.43252	9.48822	8.47871	7.93962	7.18178	6.9023	7.35714	7.44744	6.87401	Detected	Detected	Detected	Detected	Detected	Detected	Detected	Detected	Detected	MIMAT0000228					GAACCTATCTCCCCTC
hsa-miR-199a-3p	12124.4	12465.6	25114.7	16281.1	23639.3	19294.2	27566.8	18548.5	15050.1	13.1894	13.1058	14.2651	14.4504	14.3738	14.113	14.7299	14.318	14.0315	Detected	Detected	Detected	Detected	Detected	Detected	Detected	Detected	Detected	MIMAT0000232					TAACCAATGTGCAGACTACT
hsa-miR-199a-5p	5482.93	5751.02	12990.8	7452.87	12581.3	9559.55	12720.8	8599.46	7630.91	11.5609	11.5202	13.1693	13.3902	13.3682	13.2433	13.8235	13.3101	13.1693	Detected	Detected	Detected	Detected	Detected	Detected	Detected	Detected	Detected	MIMAT0000231	chr1	+	170380350	170380332	GAACAGGTAGTCTGAACAC
hsa-miR-199b-5p	3475.35	3595.33	7453.59	5134.34	7545.38	5685.41	13754.8	5147.02	4192.26	10.7594	10.6784	11.9139	12.9383	12.5417	12.6984	13.876	12.6984	12.4507	Detected	Detected	Detected	Detected	Detected	Detected	Detected	Detected	Detected	MIMAT0000263	chr9	+	130046868	130046848	GAACAGATAGTCTAAACACTGG
hsa-miR-19a-3p	4016.62	4161.35	10125.5	4382.66	10357.5	9225.86	7172.91	9039.47	9000.06	11.1	11.0209	12.6984	12.669	13.1262	13.1894	13.1058	13.4405	13.3326	Detected	Detected	Detected	Detected	Detected	Detected	Detected	Detected	Detected	MIMAT0000073	chr13	-	92003196	92003215	TCAGTTTTGCATAGATTTGCA
hsa-miR-19a-5p	0.1	0.1	0.1	0.1	0.1	0.1	5	5	5	-3.32191	-3.1393	-3.22798	-3.09756	-3.31345	-3.25477	3.24049	2.16913	3.1032	Not Detected	Not Detected	Not Detected	Not Detected	Not Detected	Not Detected	Detected	Detected	Detected	MIMAT0004490	chr13	-	92003160	92003179	TGTAGTGCAACTATGCAAAAC
hsa-miR-19b-1-5p	34.949	36.7728	59.7846	29.0897	66.656	52.9953	39.8188	44.3302	57.1328	4.01734	4.06452	4.96972	5.4375	5.88828	5.82071	6.62371	6.01888	6.97637	Detected	Detected	Detected	Detected	Detected	Detected	Detected	Detected	Detected	MIMAT0004491	chr13	-	92003468	92003483	GCTGGATGCAAACCTGC
hsa-miR-19b-3p	10575.6	11041.2	27086.4	13994.3	27173.8	23991.2	18380	19824.2	21128.1	12.9831	12.8249	14.5321	14.2426	14.6693	14.4969	14.1426	14.4504	14.3738	Detected	Detected	Detected	Detected	Detected	Detected	Detected	Detected	Detected	MIMAT0000074	chr13	-	92003502	92003521	TCAGTTTTGCATGGATTTGC
hsa-miR-200a-3p	1058.05	1063.63	6170.18	4277.23	9284.59	8198.01	2874.9	3410.73	4252.65	8.86027	8.74575	11.6755	12.5417	12.8635	13.0477	12.2243	12.1079	12.5099	Detected	Detected	Detected	Detected	Detected	Detected	Detected	Detected	Detected	MIMAT0000682	chr1	-	1103301	1103317	ACATCGTTACCAGACAGT
hsa-miR-200a-5p	164.986	178.131	166.249	76.6783	160.036	119.994	33.7248	70.7653	51.1851	6.17198	6.23446	6.40171	6.91096	7.15222	6.99418	6.36508	6.72626	6.79931	Detected	Detected	Detected	Detected	Detected	Detected	Detected	Detected	Detected	MIMAT0001620	chr1	-	1103265	1103279	TCCAGCACTGTCCGGT
hsa-miR-200b-3p	1595.31	1589.87	10107.7	8014.08	16840.3	13423	3701.61	4718.52	6552.49	9.44146	9.28667	12.669	13.5539	13.7063	13.6034	12.5099	12.5099	13.0477	Detected	Detected	Detected	Detected	Detected	Detected	Detected	Detected	Detected	MIMAT0000318	chr1	-	1102546	1102561	TCATCATTACCAGGCAG
hsa-miR-200b-5p	249.313	278.268	253.4	123.004	312.264	180.631	44.2098	107.226	131.265	6.7012	6.79249	6.90802	7.59258	8.15677	7.59641	6.76849	7.38563	8.2106	Detected	Detected	Detected	Detected	Detected	Detected	Detected	Detected	Detected	MIMAT0004571	chr1	-	1102512	1102525	TCCAATGCTGCCCAG
hsa-miR-200c-3p	1644.96	1660.68	8202.44	5478.31	11378.6	8200.7	3473.35	6879.77	7349.06	9.47232	9.39597	12.0669	13.0799	13.2433	13.0799	12.4717	13.0799	13.1058	Detected	Detected	Detected	Detected	Detected	Detected	Detected	Detected	Detected	MIMAT0000617	chr12	-	7072914	7072927	TCCATCATTACCCGG
hsa-miR-200c-5p	15.2432	11.5177	22.7261	11.4293	28.4235	22.7689	9.94547	17.6621	21.4407	2.91518	1.51416	3.62398	4.11457	4.71003	4.51048	4.53368	4.64019	5.48426	Detected	Detected	Detected	Detected	Detected	Detected	Detected	Detected	Detected	MIMAT0004657	chr12	-	7072872	7072887	CCAAACACTGCTGGGTA
hsa-miR-202-3p	2057.99	2326.57	2466.55	957.115	2833.69	1434.76	224.264	876.755	884.342	9.84581	9.8747	10.3441	10.4099	11.1303	10.8459	9.00651	10.4672	10.5581	Detected	Detected	Detected	Detected	Detected	Detected	Detected	Detected	Detected	MIMAT0002811	chr10	+	135061097	135061084	TTCCCATGCCCTATA
hsa-miR-203a-3p	162.274	157.116	947.526	464.83	1076.13	968.005	707.65	635.571	961.565	6.14951	6.06364	8.97043	9.54871	9.883	10.2771	10.5581	9.8747	10.6864	Detected	Detected	Detected	Detected	Detected	Detected	Detected	Detected	Detected	MIMAT0000264	chr14	-	104583810	104583827	CTAGTGGTCCTAAACATT
hsa-miR-203b-3p	28.26	30.7193	33.4031	19.7007	34.1043	27.1726	9.86906	16.4165	12.1423	3.6624	3.76961	4.21298	4.87702	4.98015	4.78564	4.51474	4.53368	4.70697	Detected	Detected	Detected	Detected	Detected	Detected	Detected	Detected	Detected	MIMAT0019814	chr14	+	104583830	104583814	TCCAGTGGTTCTTAACAG
hsa-miR-204-3p	682.757	749.261	300.411	74.9831	103.618	54.3631	29.3727	72.6341	40.1124	8.14024	8.16768	7.16691	6.85743	6.53823	5.86407	6.13987	6.76982	6.4322	Detected	Detected	Detected	Detected	Detected	Detected	Detected	Detected	Detected	MIMAT0022693					ACGTCCCTTTGCCTT
hsa-miR-204-5p	54.3849	52.7215	161.133	186.642	143.12	114.826	86.6553	26.6001	114.884	4.58014	4.53368	6.36138	8.20116	6.9812	6.94226	7.74489	5.24323	8.06176	Detected	Detected	Detected	Detected	Detected	Detected	Detected	Detected	Detected	MIMAT0000265	chr9	+	73424944	73424926	AGGCATAGGATGACAAAGGG
hsa-miR-205-3p	272.795	229.187	572.906	71.2291	89.2603	403.409	123.998	72.1301	61.2424	6.83269	6.56271	8.09363	6.76849	6.309	8.83506	8.23354	6.75803	7.0706	Detected	Detected	Detected	Detected	Detected	Detected	Detected	Detected	Detected	MIMAT0009197	chr1	-	209605553	209605568	GAACTTCACTCCACTGA
hsa-miR-205-5p	227.989	239.017	869.534	1422.76	1283.53	623.01	22.9372	259.061	319.936	6.5832	6.60655	8.84506	10.9965	10.1361	9.68036	5.79183	8.60649	9.22094	Detected	Detected	Detected	Detected	Detected	Detected	Detected	Detected	Detected	MIMAT0000266	chr1	-	209605518	209605532	CAGACTCCGGTGGAAT
hsa-miR-206	224.12	187.628	352.721	57.4005	133.611	290.456	49.9793	49.3957	43.9079	6.57264	6.27655	7.42076	6.42856	6.91096	8.18857	6.97132	6.18842	6.57693	Detected	Detected	Detected	Detected	Detected	Detected	Detected	Detected	Detected	MIMAT0000462					CCACACACTTCCTTAC
hsa-miR-208a-5p	175.45	177.004	83.722	35.6596	44.9287	35.5027	19.5666	25.4272	23.0012	6.25497	6.23071	5.43262	5.74523	5.35133	5.16732	5.56102	5.16971	5.6058	Detected	Detected	Detected	Detected	Detected	Detected	Detected	Detected	Detected	MIMAT0026474					GTATAACCCGGGCCA
hsa-miR-208b-3p	25.38	34.975	103.064	58.8727	131.011	125.19	52.1221	78.6161	86.7159	3.48744	3.98138	5.72459	6.46288	6.87883	7.05401	7.0284	6.89892	7.58143	Detected	Detected	Detected	Detected	Detected	Detected	Detected	Detected	Detected	MIMAT0004960	chr14	+	23887262	23887243	ACAAACCTTTTGTTCGTCTTA
hsa-miR-20a-3p	87.1054	90.7809	310.576	124.968	351.627	299.202	292.299	229.371	262.193	5.28896	5.3413	7.2066	7.61604	8.33012	8.23354	9.39597	8.47401	8.97666	Detected	Detected	Detected	Detected	Detected	Detected	Detected	Detected	Detected	MIMAT0004493	chr13	-	92003364	92003383	CTTTAAGTGCTCATAATGCAG
hsa-miR-20a-5p	3287.08	3195.45	7525.22	3596.13	7724.43	7437.62	7131.02	7318.37	7545.99	10.6603	10.4767	11.9479	12.2586	12.5939	12.9383	13.0477	13.1894	13.149	Detected	Detected	Detected	Detected	Detected	Detected	Detected	Detected	Detected	MIMAT0000075	chr13	-	92003331	92003348	CTACCTGCACTATAAGCAC
hsa-miR-20b-3p	21.0925	22.8407	15.6455	5	10.0807	5.5993	0.1	5	5	3.23804	3.35746	3.14696	1.8469	3.23804	1.54762	-2.15689	2.16913	3.1032	Detected	Detected	Detected	Detected	Detected	Detected	Not Detected	Detected	Detected	MIMAT0004752	chrX	+	133303903	133303891	CTGGAAGTGCCCAT
hsa-miR-20b-5p	1776.96	1720.81	4012.03	1898.83	4155.45	4050.53	3807.76	3802.08	4122.85	9.6186	9.44146	10.9965	11.5609	11.8624	12.2829	12.5609	12.32	12.3928	Detected	Detected	Detected	Detected	Detected	Detected	Detected	Detected	Detected	MIMAT0001413	chrX	+	133303866	133303849	CTACCTGCACTATGAGCAC
hsa-miR-21-3p	322.952	334.629	296.686	197.723	447.202	257.571	298.075	426.975	479.495	7.0706	7.05183	7.14745	8.27599	8.61216	8.02413	9.44146	9.35476	9.74674	Detected	Detected	Detected	Detected	Detected	Detected	Detected	Detected	Detected	MIMAT0004494	chr17	-	57918679	57918692	ACAGCCCATCGACTG
hsa-miR-21-5p	37749.9	43785	42128	34472.7	42626.8	41938.5	39835.8	42753.1	36139.4	15.3399	15.4365	15.2803	15.2803	15.3399	15.2803	15.2803	15.2803	15.2803	Detected	Detected	Detected	Detected	Detected	Detected	Detected	Detected	Detected	MIMAT0000076	chr17	-	57918637	57918655	TCAACATCAGTCTGATAAGC
hsa-miR-210-3p	520.238	545.297	470.529	218.083	457.137	403.696	232.108	617.133	420.094	7.73015	7.69726	7.79207	8.45042	8.64464	8.84506	9.05566	9.82979	9.57859	Detected	Detected	Detected	Detected	Detected	Detected	Detected	Detected	Detected	MIMAT0000267	chr11	+	568175	568161	TCAGCCGCTGTCACAC
hsa-miR-210-5p	33.5729	33.4979	23.5539	10.4931	14.3042	11.9388	6.72037	12.3663	8.01598	3.95433	3.91326	3.67679	3.98725	3.66812	3.46686	3.9585	4.08754	4.11846	Detected	Detected	Detected	Detected	Detected	Detected	Detected	Detected	Detected	MIMAT0026475					CAGTGTGCGGTGGG
hsa-miR-211-3p	1114.52	1263.34	947.404	379.73	760.552	530.938	136.394	342.064	314.804	8.97043	9.03792	8.96719	9.22094	9.39597	9.29414	8.35943	8.96719	9.18962	Detected	Detected	Detected	Detected	Detected	Detected	Detected	Detected	Detected	MIMAT0022694					GCACCCCTTTGCTG
hsa-miR-211-5p	0.1	0.1	0.1	5	0.1	5	5	0.1	5	-3.32191	-3.1393	-3.22798	1.8469	-3.31345	0.561153	3.24049	-2.82817	3.1032	Not Detected	Not Detected	Not Detected	Detected	Not Detected	Detected	Detected	Not Detected	Detected	MIMAT0000268	chr15	+	31357281	31357262	AGGCGAAGGATGACAAAGGGA
hsa-miR-2110	37.3056	39.0735	28.9948	15.7926	26.7422	21.7805	6.74857	14.9751	9.71955	4.08754	4.1512	3.96397	4.56574	4.62149	4.43546	3.98138	4.38871	4.34337	Detected	Detected	Detected	Detected	Detected	Detected	Detected	Detected	Detected	MIMAT0010133					CACTCAGCGGCCG
hsa-miR-2113	46.8444	40.7096	89.4131	9.61433	21.2563	83.0469	9.9625	13.0112	6.96012	4.38871	4.22612	5.51363	3.84965	4.2518	6.4322	4.54202	4.15965	3.8838	Detected	Detected	Detected	Detected	Detected	Detected	Detected	Detected	Detected	MIMAT0009206					GTGACAGAGCCAAGC
hsa-miR-2114-3p	139.144	170.648	171.812	95.5351	192.615	167.217	40.9641	71.9114	73.3272	5.92243	6.16088	6.44659	7.22164	7.45983	7.43045	6.66629	6.75464	7.35714	Detected	Detected	Detected	Detected	Detected	Detected	Detected	Detected	Detected	MIMAT0011157	chrX	-	149396292	149396307	AAGTCCCTTGCTTGAGG
hsa-miR-2114-5p	73.3191	83.9377	61.3444	25.3909	35.8351	47.9095	20.2596	38.2862	11.6995	5.02981	5.22806	4.98786	5.23123	5.05569	5.62979	5.61869	5.77446	4.6538	Detected	Detected	Detected	Detected	Detected	Detected	Detected	Detected	Detected	MIMAT0011156	chrX	-	149396259	149396272	GACCGCTTCAAGGAA
hsa-miR-2115-3p	34.2601	35.8894	31.4785	11.0147	23.0512	16.3354	6.23621	13.5594	10.3838	3.96736	4.03241	4.10789	4.05865	4.37862	3.94116	3.88713	4.19747	4.45189	Detected	Detected	Detected	Detected	Detected	Detected	Detected	Detected	Detected	MIMAT0011159	chr3	+	48357928	48357912	CTAGCCTCCATGAATTCT
hsa-miR-2115-5p	20.2411	20.3239	13.9773	5.92805	13.1772	11.1813	5	9.85741	7.89782	3.17342	3.20186	3.0409	3.27326	3.52621	3.41474	3.24049	3.79561	4.08754	Detected	Detected	Detected	Detected	Detected	Detected	Detected	Detected	Detected	MIMAT0011158	chr3	+	48357891	48357876	TCCATCAGGAGTCATGG
hsa-miR-2116-3p	42.3427	41.4597	32.4164	22.504	26.158	36.4548	24.6085	20.8696	15.4358	4.27141	4.2486	4.16201	5.06523	4.60499	5.21398	5.90749	4.87367	5.03629	Detected	Detected	Detected	Detected	Detected	Detected	Detected	Detected	Detected	MIMAT0011161	chr15	+	59463452	59463438	GGGAGTTCTTGGCATG
hsa-miR-2116-5p	313.505	345.182	277.575	47.5395	86.3716	45.3378	23.2704	43.6655	24.129	7.02558	7.10497	7.05401	6.16312	6.26245	5.53044	5.82071	5.98683	5.67225	Detected	Detected	Detected	Detected	Detected	Detected	Detected	Detected	Detected	MIMAT0011160	chr15	+	59463415	59463398	AGACCTCCTATGCTAAGAA
hsa-miR-2117	116.708	130.876	117.732	55.8122	108.315	80.6168	34.6807	93.9829	57.7314	5.68273	5.78022	5.90749	6.35903	6.61337	6.40987	6.41922	7.16691	6.98963	Detected	Detected	Detected	Detected	Detected	Detected	Detected	Detected	Detected	MIMAT0011162					CTGTCCTTGGCAAAGA
hsa-miR-212-3p	446.618	506.099	730.109	356.357	603.615	565.551	165.077	330.966	273.347	7.5334	7.59258	8.54738	9.12023	9.00651	9.42258	8.64723	8.93117	9.03474	Detected	Detected	Detected	Detected	Detected	Detected	Detected	Detected	Detected	MIMAT0000269	chr17	+	1953655	1953641	GGCCGTGACTGGAGAC
hsa-miR-212-5p	14.0736	14.3927	5.73908	5	5	5	5	5.18933	5	2.1994	2.91518	1.25196	1.8469	-0.215379	0.561153	3.24049	3.11785	3.1032	Detected	Detected	Detected	Detected	Detected	Detected	Detected	Detected	Detected	MIMAT0022695					AGTAAGCAGTCTAGAGCC
hsa-miR-214-3p	529.266	533.515	691.802	499.145	647.211	515.055	966.457	564.597	449.962	7.76102	7.66215	8.45723	9.65916	9.12023	9.23684	10.9241	9.65916	9.6459	Detected	Detected	Detected	Detected	Detected	Detected	Detected	Detected	Detected	MIMAT0000271	chr1	+	172108029	172108018	ACTGCCTGTCTGT
hsa-miR-214-5p	155.283	161.354	306.545	177.133	316.415	227.354	320.901	223.404	187.152	6.09706	6.09967	7.1923	8.11411	8.17856	7.86401	9.52567	8.43039	8.59957	Detected	Detected	Detected	Detected	Detected	Detected	Detected	Detected	Detected	MIMAT0004564	chr1	+	172107988	172107972	GCACAGCAAGTGTAGACA
hsa-miR-215-5p	266.046	270.847	555.043	211.666	553.488	400.499	326.214	364.835	507.222	6.77741	6.76616	8.04549	8.43039	8.86027	8.79927	9.57118	9.10048	9.82979	Detected	Detected	Detected	Detected	Detected	Detected	Detected	Detected	Detected	MIMAT0000272	chr1	+	220291241	220291222	GTCTGTCAATTCATAGGTCAT
hsa-miR-216a-5p	32.5939	34.189	30.9934	13.8042	25.0687	26.4994	7.89973	15.281	14.2827	3.90959	3.95433	4.08195	4.37862	4.51474	4.73552	4.194	4.42088	4.92842	Detected	Detected	Detected	Detected	Detected	Detected	Detected	Detected	Detected	MIMAT0000273	chr2	+	56216124	56216110	TCACAGTTGCCAGCTG
hsa-miR-216b-5p	25.186	28.0816	23.3337	10.2083	27.4082	18.9798	5	11.667	7.99591	3.48225	3.60964	3.66812	3.93663	4.65999	4.22099	3.24049	4.01734	4.11057	Detected	Detected	Detected	Detected	Detected	Detected	Detected	Detected	Detected	MIMAT0004959	chr2	+	56227880	56227866	TCACATTTGCCTGCAG
hsa-miR-217	28.4485	30.2416	22.6507	9.91768	19.5735	16.2145	5	9.02266	6.88613	3.68238	3.73426	3.60964	3.89881	4.11457	3.91969	3.24049	3.67484	3.86614	Detected	Detected	Detected	Detected	Detected	Detected	Detected	Detected	Detected	MIMAT0000274					TCCAATCAGTTCCTGAT
hsa-miR-218-1-3p	17.8715	18.5603	8.06425	5	7.09893	0.1	0.1	5	0.1	3.03905	3.09459	1.42581	1.8469	2.26204	-3.25477	-2.15689	2.16913	-2.30668	Detected	Detected	Detected	Detected	Detected	Not Detected	Not Detected	Detected	Not Detected	MIMAT0004565	chr4	-	20529973	20529986	CCATGGTGCTTGACG
hsa-miR-218-2-3p	52.9899	53.054	40.0908	13.7189	17.0158	13.4484	7.2389	16.5438	9.68538	4.55795	4.54023	4.43947	4.37359	3.93105	3.63939	4.07024	4.54202	4.33874	Detected	Detected	Detected	Detected	Detected	Detected	Detected	Detected	Detected	MIMAT0004566	chr5	+	168195238	168195226	CGCGGTGCTTGACA
hsa-miR-218-5p	540.23	537.002	3821.97	1889.55	4392.72	2995.44	4269.17	1756.6	2281.19	7.78301	7.67281	10.8877	11.5202	11.9479	11.8393	12.5939	11.3352	11.7254	Detected	Detected	Detected	Detected	Detected	Detected	Detected	Detected	Detected	MIMAT0000275	chr4	-	20529923	20529942	ACATGGTTAGATCAAGCACA
hsa-miR-219a-1-3p	7.42756	5	5	0.1	0.1	0.1	0.1	0.1	0.1	0.529231	0.129154	-0.00229254	-3.09756	-3.31345	-3.25477	-2.15689	-2.82817	-2.30668	Detected	Detected	Detected	Not Detected	Not Detected	Not Detected	Not Detected	Not Detected	Not Detected	MIMAT0004567	chr6	-	33175682	33175694	CGGGACGTCCAGAC
hsa-miR-219a-2-3p	31.2739	28.18	40.6516	7.8698	17.1841	42.3775	5	8.39447	5	3.82664	3.6171	4.45797	3.59847	3.94394	5.45387	3.24049	3.59847	3.1032	Detected	Detected	Detected	Detected	Detected	Detected	Detected	Detected	Detected	MIMAT0004675	chr9	+	131154979	131154965	ACAGATGTCCAGCCAC
hsa-miR-219a-5p	24.4157	23.0792	129.345	67.1398	107.505	136.567	92.9987	79.6012	70.1058	3.43034	3.36953	6.03895	6.67801	6.60655	7.1923	7.82093	6.92779	7.26712	Detected	Detected	Detected	Detected	Detected	Detected	Detected	Detected	Detected	MIMAT0000276	chr6	-	33283610	33283630	AGAATTGCGTTTGGACAATCA
hsa-miR-219b-5p	16.3753	17.5365	8.27148	5	7.9987	5	5	5	5	2.98323	3.05212	1.45009	1.8469	2.98519	0.561153	3.24049	2.16913	3.1032	Detected	Detected	Detected	Detected	Detected	Detected	Detected	Detected	Detected	MIMAT0019747	chr9	-	131154920	131154934	CGAGAATTGTGGCTGG
hsa-miR-22-3p	3121.04	3219.45	5038.33	2933.97	5190.38	4184.46	4910.46	5950.51	6343.6	10.5751	10.5163	11.3701	12.0497	12.1457	12.32	12.7898	12.9031	12.9831	Detected	Detected	Detected	Detected	Detected	Detected	Detected	Detected	Detected	MIMAT0000077	chr17	+	1617270	1617253	ACAGTTCTTCAACTGGCAG
hsa-miR-22-5p	151.487	145.569	175.482	118.754	237.29	180.21	239.276	306.906	267.477	6.04174	5.96634	6.46738	7.55033	7.77737	7.58143	9.15071	8.81956	9.01234	Detected	Detected	Detected	Detected	Detected	Detected	Detected	Detected	Detected	MIMAT0004495	chr17	+	1617232	1617216	TAAAGCTTGCCACTGAAG
hsa-miR-221-3p	908.425	878.56	2370.19	1565.76	3549.94	3010.89	2802.18	1509.21	1817.04	8.64723	8.4217	10.2996	11.1432	11.5728	11.8624	12.0669	11.1178	11.3578	Detected	Detected	Detected	Detected	Detected	Detected	Detected	Detected	Detected	MIMAT0000278	chrX	+	45605671	45605654	GAAACCCAGCAGACAATGT
hsa-miR-221-5p	62.074	62.1801	128.153	77.1329	155.677	176.194	236.772	120.206	138.046	4.77596	4.74283	6.01561	6.92205	7.10992	7.5334	9.12023	7.5334	8.29059	Detected	Detected	Detected	Detected	Detected	Detected	Detected	Detected	Detected	MIMAT0004568	chrX	+	45605630	45605611	AAATCTACATTGTATGCCAGG
hsa-miR-222-3p	490.311	512.738	1117.64	623.09	1008.27	1054.66	956.827	512.826	606.174	7.67281	7.61604	9.23684	9.92757	9.75821	10.4003	10.9032	9.54871	10.0709	Detected	Detected	Detected	Detected	Detected	Detected	Detected	Detected	Detected	MIMAT0000279	chrX	+	45606509	45606498	ACCCAGTAGCCAG
hsa-miR-222-5p	5.02178	6.21375	8.6025	5	12.1075	8.74894	5	5	10.4961	-1.43995	0.578917	1.4621	1.8469	3.41801	3.16489	3.24049	2.16913	4.46899	Detected	Detected	Detected	Detected	Detected	Detected	Detected	Detected	Detected	MIMAT0004569	chrX	+	45606472	45606457	AGGATCTACACTGGCTA
hsa-miR-223-3p	9876.19	10745.1	11305.3	3783.7	13624.1	10747.8	15094.8	23787	24975.8	12.7898	12.7898	12.9383	12.32	13.4405	13.3902	13.9653	14.6225	14.7299	Detected	Detected	Detected	Detected	Detected	Detected	Detected	Detected	Detected	MIMAT0000280	chrX	-	65238781	65238800	TGGGGTATTTGACAAACTGAC
hsa-miR-223-5p	9.659	9.6293	18.1509	6.96434	22.817	17.627	16.7814	30.1671	43.193	0.595811	1.41569	3.33337	3.45477	4.36007	4.07873	5.28509	5.42873	6.56271	Detected	Detected	Detected	Detected	Detected	Detected	Detected	Detected	Detected	MIMAT0004570	chrX	-	65238738	65238758	AACTCAGCTTGTCAAATACACG
hsa-miR-224-3p	43.6142	43.3841	118.046	60.6129	129.059	143.671	138.244	73.5056	87.7304	4.30063	4.3231	5.91305	6.51828	6.85409	7.26712	8.38391	6.80588	7.59258	Detected	Detected	Detected	Detected	Detected	Detected	Detected	Detected	Detected	MIMAT0009198	chrX	+	151127124	151127109	TGTAGTCACTAGGGCAC
hsa-miR-224-5p	152.802	147.471	222.48	104.928	194.603	219.888	185.429	149.897	152.543	6.07424	5.97367	6.79249	7.35343	7.48241	7.81195	8.79121	7.90186	8.41117	Detected	Detected	Detected	Detected	Detected	Detected	Detected	Detected	Detected	MIMAT0000281	chrX	+	151127077	151127059	AACGGAACCACTAGTGACTT
hsa-miR-2276-3p	2317.89	2583.59	1096.14	299.623	429.073	240.51	95.9452	196.331	130.8	10.0042	10.0438	9.20683	8.91474	8.5662	7.95394	7.89149	8.30646	8.20615	Detected	Detected	Detected	Detected	Detected	Detected	Detected	Detected	Detected	MIMAT0011775	chr13	-	24736617	24736629	CCTCGCCTCTGACA
hsa-miR-2276-5p	22.214	22.781	14.2316	5	7.00834	0.1	0.1	5.13005	0.1	3.31101	3.35207	3.04858	1.8469	2.24955	-3.25477	-2.15689	3.10131	-2.30668	Detected	Detected	Detected	Detected	Detected	Not Detected	Not Detected	Detected	Not Detected	MIMAT0026921					CGTCTGCAAGGTGAC
hsa-miR-2277-3p	309.375	313.436	271.414	66.9186	74.784	169.633	40.3734	54.0788	34.3164	7.01126	6.9555	7.02676	6.66629	6.05619	7.45983	6.63661	6.31261	6.22371	Detected	Detected	Detected	Detected	Detected	Detected	Detected	Detected	Detected	MIMAT0011777	chr5	+	92956480	92956469	GAGCCAGGCAGGG
hsa-miR-2277-5p	61.5538	68.1129	46.2697	24.5595	45.3633	58.3364	11.5121	22.6794	14.2427	4.74827	4.87367	4.61838	5.18408	5.36454	5.92612	4.75926	4.97704	4.9233	Detected	Detected	Detected	Detected	Detected	Detected	Detected	Detected	Detected	MIMAT0017352					GACTGGCAGCGCT
hsa-miR-2278	291.367	242.929	441.269	45.5666	119.694	341.812	49.7992	55.6911	35.7195	6.93237	6.63284	7.72265	6.10396	6.75803	8.43039	6.96163	6.36768	6.28747	Detected	Detected	Detected	Detected	Detected	Detected	Detected	Detected	Detected	MIMAT0011778					CCAGGCAACACACAC
hsa-miR-2355-3p	80.5923	84.2257	43.7932	13.3342	23.9484	16.3249	9.50638	13.4165	13.7916	5.18999	5.23652	4.55336	4.3231	4.45797	3.93663	4.45797	4.19081	4.88506	Detected	Detected	Detected	Detected	Detected	Detected	Detected	Detected	Detected	MIMAT0017950					ATCTCCAAACAGCAAGG
hsa-miR-2355-5p	19.4745	21.4892	28.6527	12.166	32.5288	27.4037	19.3919	25.1863	25.5234	3.11785	3.25238	3.94936	4.17528	4.9192	4.80564	5.5251	5.1526	5.74933	Detected	Detected	Detected	Detected	Detected	Detected	Detected	Detected	Detected	MIMAT0016895	chr2	+	207974741	207974725	TTGTCCATTGTATCTGGG
hsa-miR-2392	2361.11	2397.16	1235.85	341.121	606.285	431.626	178.185	318.206	208.665	10.033	9.9193	9.36433	9.07543	9.01234	8.93117	8.75063	8.87057	8.73103	Detected	Detected	Detected	Detected	Detected	Detected	Detected	Detected	Detected	MIMAT0019043					CACCTCTCACCCCC
hsa-miR-23a-3p	13045.8	13539.3	25320.3	17529.2	25030.5	21448.8	24651.4	19478.9	20317.1	13.3902	13.3326	14.3393	14.5859	14.4969	14.318	14.4969	14.3738	14.318	Detected	Detected	Detected	Detected	Detected	Detected	Detected	Detected	Detected	MIMAT0000078	chr19	+	13947465	13947449	GGAAATCCCTGGCAATGT
hsa-miR-23a-5p	232.275	233.03	205.808	78.5929	165.179	112.648	45.5134	79.1439	56.2256	6.61337	6.57869	6.69478	6.95143	7.20312	6.91556	6.81945	6.90802	6.95143	Detected	Detected	Detected	Detected	Detected	Detected	Detected	Detected	Detected	MIMAT0004496	chr19	+	13947430	13947417	AAATCCCATCCCCAG
hsa-miR-23b-3p	7056.25	7122.82	21133.1	13543.9	21622.5	17739	13979.6	13529.1	13917.2	12.1959	12.0669	13.9417	14.1426	14.1426	13.9417	13.907	14.0019	13.9653	Detected	Detected	Detected	Detected	Detected	Detected	Detected	Detected	Detected	MIMAT0000418	chr9	-	97847552	97847567	GGTAATCCCTGGCAATG
hsa-miR-23b-5p	11.6934	9.44316	25.9547	19.544	30.6831	27.962	14.2824	18.2178	20.6329	1.38126	1.39969	3.81954	4.85914	4.83213	4.8502	5.02981	4.68316	5.38927	Detected	Detected	Detected	Detected	Detected	Detected	Detected	Detected	Detected	MIMAT0004587	chr9	-	97847512	97847530	AAATCAGCATGCCAGGAACC
hsa-miR-23c	33.2607	32.8258	47.9807	27.4382	48.0012	41.5322	24.0921	27.7203	25.8104	3.93663	3.87928	4.68765	5.3288	5.45825	5.41357	5.86407	5.31103	5.76969	Detected	Detected	Detected	Detected	Detected	Detected	Detected	Detected	Detected	MIMAT0018000					GGGTAATCACTGGCAA
hsa-miR-24-1-5p	50.969	51.5033	153.225	84.2729	142.74	136.778	103.043	106.46	96.3582	4.50681	4.50681	6.27655	7.06226	6.97637	7.19612	7.9906	7.3739	7.75169	Detected	Detected	Detected	Detected	Detected	Detected	Detected	Detected	Detected	MIMAT0000079	chr9	-	96888131	96888151	ACTGATATCAGCTCAGTAGGC
hsa-miR-24-2-5p	9.78443	7.43598	10.9814	5	10.0988	7.20221	5	7.01391	5.04953	1.23595	1.29068	2.24636	1.8469	3.25086	2.99392	3.24049	3.42668	3.53084	Detected	Detected	Detected	Detected	Detected	Detected	Detected	Detected	Detected	MIMAT0004497	chr19	+	13947134	13947121	CTGTGTTTCAGCTCA
hsa-miR-24-3p	5873.8	6217.86	18155.2	10593.4	18163.5	14297.3	11869.4	12232.7	13190.9	11.7781	11.6938	13.6608	13.876	13.7904	13.7334	13.7904	13.8235	13.907	Detected	Detected	Detected	Detected	Detected	Detected	Detected	Detected	Detected	MIMAT0000080	chr9	-	97848350	97848367	CTGTTCCTGCTGAACTGA
hsa-miR-2467-3p	325.932	365.835	282.311	96.3128	201.095	135.911	36.9684	109.121	46.6734	7.08322	7.17169	7.07546	7.2448	7.53693	7.17721	6.51828	7.40714	6.68861	Detected	Detected	Detected	Detected	Detected	Detected	Detected	Detected	Detected	MIMAT0019953					CCTGAGCCTCTCTGC
hsa-miR-25-3p	2172.39	2210.35	5345.62	2408.47	5224.55	4246.55	2956.88	3659.5	5226.21	9.92757	9.79171	11.4497	11.8393	12.1734	12.3368	12.2586	12.2829	12.7296	Detected	Detected	Detected	Detected	Detected	Detected	Detected	Detected	Detected	MIMAT0000081	chr7	+	99691255	99691239	TCAGACCGAGACAAGTGC
hsa-miR-25-5p	20.4052	22.7015	11.0615	5	7.07296	5	5	5	5	3.18991	3.34225	2.24955	1.8469	2.25675	0.561153	3.24049	2.16913	3.1032	Detected	Detected	Detected	Detected	Detected	Detected	Detected	Detected	Detected	MIMAT0004498	chr7	+	99691216	99691201	CAATTGCCCAAGTCTCC
hsa-miR-2681-3p	34.8236	38.227	34.6236	15.49	28.4274	24.5174	5.99074	14.1667	9.4735	3.99618	4.12721	4.23849	4.53754	4.71329	4.62149	3.82664	4.27879	4.32037	Detected	Detected	Detected	Detected	Detected	Detected	Detected	Detected	Detected	MIMAT0013516	chr13	+	102620073	102620058	GTGCTTTACCAACTCCA
hsa-miR-2681-5p	76.8669	82.8331	105.39	43.7599	145.174	54.5812	14.4636	43.3349	40.7048	5.11503	5.19771	5.74093	6.03697	7.01962	5.86642	5.05177	5.97071	6.46081	Detected	Detected	Detected	Detected	Detected	Detected	Detected	Detected	Detected	MIMAT0013515	chr13	+	102620034	102620020	AGTCTCCTGGAGGTGG
hsa-miR-26a-1-3p	10.5272	0.1	25.7595	11.3354	20.8075	15.2446	13.183	11.3943	9.9065	1.27342	-3.1393	3.80789	4.10381	4.21868	3.82931	4.94628	3.98951	4.3709	Detected	Not Detected	Detected	Detected	Detected	Detected	Detected	Detected	Detected	MIMAT0004499	chr3	-	38010945	38010964	CGTGCAAGTAACCAAGAATAG
hsa-miR-26a-2-3p	0.1	0.1	0.1	0.1	5	5	5	5	5	-3.32191	-3.1393	-3.22798	-3.09756	-0.215379	0.561153	3.24049	2.16913	3.1032	Not Detected	Not Detected	Not Detected	Not Detected	Detected	Detected	Detected	Detected	Detected	MIMAT0004681	chr12	+	58218464	58218444	GAAACAAGTAATCAAGAATAGG
hsa-miR-26a-5p	3797.14	3919.26	18404.2	15155.8	24377.1	25393.9	22105.4	18132.4	20838.9	10.9032	10.8459	13.7063	14.3393	14.4504	14.6225	14.3738	14.2426	14.3393	Detected	Detected	Detected	Detected	Detected	Detected	Detected	Detected	Detected	MIMAT0000082	chr3	-	38010911	38010925	AGCCTATCCTGGATT
hsa-miR-26b-3p	7.69095	8.03804	28.7574	18.1161	28.8437	29.2246	29.4792	24.3824	28.9862	0.534943	1.33253	3.9518	4.74283	4.73324	4.9192	6.15859	5.10313	5.94311	Detected	Detected	Detected	Detected	Detected	Detected	Detected	Detected	Detected	MIMAT0004500	chr2	-	219267418	219267436	GAGCCAAGTAATGGAGAACA
hsa-miR-26b-5p	6458.23	6556.29	21121	11699.7	20899.8	19320.4	19117.5	14712.8	16268.6	12.1079	11.8393	13.907	13.9653	14.0315	14.1426	14.1808	14.0736	14.1426	Detected	Detected	Detected	Detected	Detected	Detected	Detected	Detected	Detected	MIMAT0000083	chr2	-	219267382	219267400	ACCTATCCTGAATTACTTGA
hsa-miR-27a-3p	5172.69	5448.95	10881.9	5659.4	10650.2	8760.86	10382.6	7803.49	9154.93	11.4497	11.4757	12.8635	13.1262	13.1693	13.1262	13.6608	13.2433	13.3682	Detected	Detected	Detected	Detected	Detected	Detected	Detected	Detected	Detected	MIMAT0000084	chr19	+	13947324	13947309	GCGGAACTTAGCCACTG
hsa-miR-27a-5p	18.3428	19.8549	20.3109	8.05529	14.8007	8.35439	6.39704	8.67109	26.0956	3.05709	3.17342	3.47622	3.62398	3.71908	3.12157	3.91969	3.62965	5.81447	Detected	Detected	Detected	Detected	Detected	Detected	Detected	Detected	Detected	MIMAT0004501	chr19	+	13947284	13947270	TGCTCACAAGCAGCTA
hsa-miR-27b-3p	4120.63	4381.7	11636	6593.16	11811.4	9824.15	7365.72	7489.45	7508.42	11.1769	11.1303	12.9665	13.2823	13.3326	13.3326	13.149	13.2148	13.1262	Detected	Detected	Detected	Detected	Detected	Detected	Detected	Detected	Detected	MIMAT0000419	chr9	-	97847791	97847807	GCAGAACTTAGCCACTGT
hsa-miR-27b-5p	66.3751	71.3805	90.2948	37.2764	77.6034	73.016	24.3882	43.9178	33.3564	4.8671	4.97165	5.5251	5.80878	6.11819	6.26245	5.8849	5.99824	6.14354	Detected	Detected	Detected	Detected	Detected	Detected	Detected	Detected	Detected	MIMAT0004588	chr9	-	97847751	97847766	GTTCACCAATCAGCTAA
hsa-miR-28-3p	236.343	234.941	121.416	70.7385	104.485	76.3782	41.8994	82.4424	64.1982	6.64194	6.59155	5.96159	6.76292	6.56036	6.3362	6.70592	6.97637	7.14173	Detected	Detected	Detected	Detected	Detected	Detected	Detected	Detected	Detected	MIMAT0004502					TCCAGGAGCTCACA
hsa-miR-28-5p	293.11	294.984	924.138	520.147	1056.82	800.364	635.709	809.541	729.993	6.93771	6.86592	8.92022	9.69322	9.85353	10.033	10.4254	10.2271	10.3701	Detected	Detected	Detected	Detected	Detected	Detected	Detected	Detected	Detected	MIMAT0000085	chr3	-	189889279	189889297	CTCAATAGACTGTGAGCTCC
hsa-miR-2861	6174.62	6757.1	4546.79	1840.31	3154.44	1945.52	1291.73	2146.87	1326.15	11.9479	11.9139	11.2185	11.4093	11.3578	11.2563	11.2316	11.6234	11.1	Detected	Detected	Detected	Detected	Detected	Detected	Detected	Detected	Detected	MIMAT0013802					CCGCCCACCGC
hsa-miR-296-3p	97.5876	100.531	75.6842	26.6217	40.4556	27.4831	12.105	20.0427	10.4324	5.45387	5.45667	5.31964	5.28509	5.21696	4.81598	4.81059	4.81059	4.46171	Detected	Detected	Detected	Detected	Detected	Detected	Detected	Detected	Detected	MIMAT0004679					GGAGAGCCTCCAC
hsa-miR-296-5p	135.474	137.587	111.557	30.5929	69.3209	40.2119	23.076	49.8279	38.4267	5.87931	5.85443	5.82683	5.50968	5.96634	5.35398	5.79888	6.21	6.38444	Detected	Detected	Detected	Detected	Detected	Detected	Detected	Detected	Detected	MIMAT0000690	chr20	+	56826098	56826084	ACAGGATTGAGGGGGG
hsa-miR-297	21.5727	15.8432	23.8769	5	11.5521	17.0608	5	5	5	3.26873	2.97617	3.69836	1.8469	3.38612	4.01734	3.24049	2.16913	3.1032	Detected	Detected	Detected	Detected	Detected	Detected	Detected	Detected	Detected	MIMAT0004450					CATGCACATGCACACAT
hsa-miR-298	367.516	399.587	164.798	29.9064	30.4924	18.0838	9.62314	20.3254	9.6568	7.30355	7.30355	6.38444	5.47596	4.81059	4.1122	4.47961	4.83213	4.33308	Detected	Detected	Detected	Detected	Detected	Detected	Detected	Detected	Detected	MIMAT0004901					TGGGAGAACCTCCCTG
hsa-miR-299-3p	76.3078	85.3254	71.806	36.0474	57.6367	32.6603	30.5142	36.557	35.3096	5.09978	5.26479	5.23123	5.76397	5.70697	5.06523	6.19526	5.70049	6.26936	Detected	Detected	Detected	Detected	Detected	Detected	Detected	Detected	Detected	MIMAT0000687					AAGCGGTTTACCATCCCA
hsa-miR-299-5p	70.9043	67.0482	64.3467	51.4369	53.2343	40.0618	78.1432	63.6049	49.9443	4.97165	4.85685	5.05394	6.25497	5.58849	5.34435	7.60058	6.56036	6.76849	Detected	Detected	Detected	Detected	Detected	Detected	Detected	Detected	Detected	MIMAT0002890					ATGTATGTGGGACGGTAAAC
hsa-miR-29a-3p	8412.12	8878.57	20339.8	13059.1	21227.9	24110.1	25417.1	22718.3	22383.6	12.5099	12.5099	13.876	14.113	14.0736	14.5321	14.5321	14.5859	14.4504	Detected	Detected	Detected	Detected	Detected	Detected	Detected	Detected	Detected	MIMAT0000086	chr7	+	130561568	130561550	TAACCGATTTCAGATGGTGC
hsa-miR-29a-5p	69.9584	72.8938	155.54	75.5246	153.797	169.611	159.474	138.65	143.858	4.94873	5.0053	6.29603	6.87883	7.08832	7.45726	8.58831	7.78301	8.33012	Detected	Detected	Detected	Detected	Detected	Detected	Detected	Detected	Detected	MIMAT0004503	chr7	+	130561530	130561510	CTGAACACCAAAAGAAATCAGT
hsa-miR-29b-1-5p	49.0033	41.7359	88.5867	27.2873	58.0892	75.1182	55.3689	60.2466	111.894	4.45797	4.27567	5.5045	5.31103	5.71812	6.30664	7.13762	6.48545	8.00853	Detected	Detected	Detected	Detected	Detected	Detected	Detected	Detected	Detected	MIMAT0004514	chr7	+	130562250	130562229	TCTAAACCACCATATGAAACCAG
hsa-miR-29b-2-5p	46.1549	39.7732	96.59	11.1776	22.5531	92.7796	16.965	17.1366	17.6026	4.36715	4.19081	5.6058	4.07873	4.33874	6.57693	5.32453	4.60221	5.20324	Detected	Detected	Detected	Detected	Detected	Detected	Detected	Detected	Detected	MIMAT0004515	chr1	+	207975819	207975805	CTAAGCCACCATGTGA
hsa-miR-29b-3p	4977.04	5125.66	13593.3	7666.33	12814.5	17851.6	19869.9	19073.2	15986.1	11.4245	11.4245	13.3101	13.4405	13.3902	13.9653	14.2651	14.3393	14.113	Detected	Detected	Detected	Detected	Detected	Detected	Detected	Detected	Detected	MIMAT0000100	chr1	+	207975861	207975841	AACACTGATTTCAAATGGTGC
hsa-miR-29c-3p	9538.39	10097.8	26255	16608.2	26466.5	28601.9	28015	25001.1	24954.8	12.7296	12.6411	14.4504	14.4969	14.5321	14.7299	14.8213	14.6693	14.6693	Detected	Detected	Detected	Detected	Detected	Detected	Detected	Detected	Detected	MIMAT0000681	chr1	+	207975271	207975251	TAACCGATTTCAAATGGTGCTA
hsa-miR-29c-5p	108.869	109.876	431.306	263.271	423.48	461.142	335.197	323.985	414.295	5.60231	5.58562	7.68179	8.69638	8.52817	9.06323	9.60777	8.88281	9.54871	Detected	Detected	Detected	Detected	Detected	Detected	Detected	Detected	Detected	MIMAT0004673	chr1	+	207975233	207975215	GAACACCAGGAGAAATCGGT
hsa-miR-300	36.7132	32.4829	31.4325	8.42438	12.6113	23.0227	7.95461	9.29616	5.94088	4.07024	3.86614	4.10518	3.67254	3.47295	4.52732	4.20486	3.71908	3.67484	Detected	Detected	Detected	Detected	Detected	Detected	Detected	Detected	Detected	MIMAT0004903					AGAGAGAGTCTGCCCT
hsa-miR-301a-3p	484.109	509.983	1947.07	737.771	1867.62	1449.03	1082.6	1385.26	1278.33	7.65017	7.60419	9.96936	10.1671	10.5864	10.8723	11.0209	10.9965	11.062	Detected	Detected	Detected	Detected	Detected	Detected	Detected	Detected	Detected	MIMAT0000688	chr17	+	54583351	54583331	GCTTTGACAATACTATTGCAC
hsa-miR-301b-3p	24.4847	25.948	50.5897	20.8834	61.1209	39.7156	29.3919	55.7539	35.5405	3.43903	3.50979	4.75926	4.96213	5.77785	5.33636	6.14354	6.3708	6.28178	Detected	Detected	Detected	Detected	Detected	Detected	Detected	Detected	Detected	MIMAT0004958	chr22	-	22007317	22007336	GCTTTGACAATATCATTGCAC
hsa-miR-302a-3p	20.1784	18.9135	12.0589	0.1	5	5	5	0.1	0.1	3.16982	3.11419	2.9198	-3.09756	-0.215379	0.561153	3.24049	-2.82817	-2.30668	Detected	Detected	Detected	Not Detected	Detected	Detected	Detected	Not Detected	Not Detected	MIMAT0000684	chr4	+	113569404	113569386	TCACCAAAACATGGAAGCAC
hsa-miR-302c-5p	125.7	126.967	72.8833	28.5163	44.9972	28.6496	16.9021	21.4899	18.7918	5.78444	5.75231	5.25073	5.40928	5.35593	4.89491	5.31669	4.9124	5.28174	Detected	Detected	Detected	Detected	Detected	Detected	Detected	Detected	Detected	MIMAT0000716	chr4	+	113569547	113569535	CAGCAGGTACCCCC
hsa-miR-302d-5p	55.9474	62.1098	57.8342	15.0641	34.4885	16.8737	6.13813	10.0835	9.82074	4.62767	4.73931	4.93415	4.48733	4.99666	3.99618	3.86614	3.82664	4.36007	Detected	Detected	Detected	Detected	Detected	Detected	Detected	Detected	Detected	MIMAT0004685	chr4	+	113569186	113569174	GCAAGTGCCTCCAT
hsa-miR-3064-3p	5	0.1	0.1	0.1	5	5	0.1	5	5	-2.08674	-3.1393	-3.22798	-3.09756	-0.215379	0.561153	-2.15689	2.16913	3.1032	Detected	Not Detected	Not Detected	Not Detected	Detected	Detected	Not Detected	Detected	Detected	MIMAT0019865					TGTAAGGTGTTGCAGTG
hsa-miR-3064-5p	94.5778	77.1256	156.325	34.1927	96.5051	178.195	40.3961	38.0904	21.4195	5.41629	5.09632	6.31261	5.68273	6.41269	7.56073	6.63826	5.76397	5.48204	Detected	Detected	Detected	Detected	Detected	Detected	Detected	Detected	Detected	MIMAT0019864					TTGCACACCACAACAG
hsa-miR-3065-3p	111.276	123.332	97.9415	28.2752	68.7909	46.2009	27.607	33.1442	39.0784	5.61601	5.72807	5.6318	5.37578	5.94516	5.55802	6.07678	5.55802	6.40171	Detected	Detected	Detected	Detected	Detected	Detected	Detected	Detected	Detected	MIMAT0015378					CTCCAACAATATCCTGGT
hsa-miR-3065-5p	143.272	156.089	130.977	63.5414	113.227	99.8055	73.3598	94.9146	89.1557	5.97367	6.05033	6.05619	6.5673	6.66629	6.71516	7.48624	7.18178	7.61604	Detected	Detected	Detected	Detected	Detected	Detected	Detected	Detected	Detected	MIMAT0015066					TCCAGCATCAGTGATTTT
hsa-miR-3074-3p	255.57	296.079	105.046	31.3027	31.4748	27.1174	14.9093	28.4264	20.9256	6.74039	6.87883	5.7378	5.53934	4.87541	4.77596	5.09632	5.35133	5.41629	Detected	Detected	Detected	Detected	Detected	Detected	Detected	Detected	Detected	MIMAT0015027	chr9	+	97848366	97848353	CGGTGCCTACTGAGC
hsa-miR-3074-5p	93.9514	105.155	80.673	37.8941	49.8832	46.492	19.8534	35.2545	25.4806	5.40156	5.52789	5.39164	5.83888	5.50968	5.57615	5.59143	5.64678	5.74523	Detected	Detected	Detected	Detected	Detected	Detected	Detected	Detected	Detected	MIMAT0019208					CTGGCTCAGTTCAGC
hsa-miR-30a-3p	469.641	487.84	2624.95	1219.22	2523.48	2130.39	1392.06	902.254	1820.42	7.58869	7.56073	10.4553	10.7064	11.0493	11.4093	11.3578	10.5296	11.3701	Detected	Detected	Detected	Detected	Detected	Detected	Detected	Detected	Detected	MIMAT0000088	chr6	+	72113321	72113306	GCTGCAAACATCCGACT
hsa-miR-30a-5p	5559.05	5767.96	25098.9	12646	23341.9	20073.5	14705.8	11344.8	18161.4	11.595	11.5457	14.2426	14.0438	14.3393	14.2426	13.9417	13.6608	14.2426	Detected	Detected	Detected	Detected	Detected	Detected	Detected	Detected	Detected	MIMAT0000087	chr6	+	72113280	72113266	CTTCCAGTCGAGGATG
hsa-miR-30b-3p	82.1435	72.9753	114.385	45.72	104.741	76.486	45.283	57.0667	51.9325	5.21032	5.0095	5.86048	6.11073	6.57693	6.34435	6.80588	6.41922	6.81721	Detected	Detected	Detected	Detected	Detected	Detected	Detected	Detected	Detected	MIMAT0004589	chr8	+	135812838	135812821	GAAGTAAACATCCACCTCC
hsa-miR-30b-5p	8105.1	8496.05	32032.6	17850.3	30957.8	29230.4	25978.5	20947.2	24438.7	12.4717	12.3928	14.6693	14.6693	14.8475	14.8213	14.6225	14.4969	14.6225	Detected	Detected	Detected	Detected	Detected	Detected	Detected	Detected	Detected	MIMAT0000420	chr8	+	135812800	135812784	AGCTGAGTGTAGGATGTT
hsa-miR-30c-1-3p	200.958	196.359	106.639	29.6655	39.6366	48.4154	27.6765	23.862	18.0836	6.43536	6.35903	5.76969	5.46293	5.18863	5.63941	6.08533	5.0677	5.22806	Detected	Detected	Detected	Detected	Detected	Detected	Detected	Detected	Detected	MIMAT0004674	chr1	-	41223015	41223032	GGAGTAAACAACCCTCTCC
hsa-miR-30c-2-3p	477.936	526.036	338.789	102.154	197.277	111.609	82.1771	84.727	93.2555	7.61604	7.65017	7.33432	7.31144	7.49682	6.90802	7.6585	7.01962	7.69339	Detected	Detected	Detected	Detected	Detected	Detected	Detected	Detected	Detected	MIMAT0004550	chr6	+	72086730	72086713	AGAGTAAACAGCCTTCTCC
hsa-miR-30c-5p	2835.95	2807.32	8955.25	5121.63	8795.44	7805.23	6849.98	5812.87	7026.99	10.333	10.1671	12.2829	12.9031	12.7296	13.008	12.9831	12.8635	13.0799	Detected	Detected	Detected	Detected	Detected	Detected	Detected	Detected	Detected	MIMAT0000244	chr1	-	41222977	41222994	GCTGAGAGTGTAGGATGT
hsa-miR-30d-3p	34.84	35.3272	169.388	85.2451	201.3	125.778	83.0819	103.931	139.834	3.99895	4.00213	6.42565	7.0706	7.54178	7.05802	7.68179	7.32025	8.30998	Detected	Detected	Detected	Detected	Detected	Detected	Detected	Detected	Detected	MIMAT0004551	chr8	+	135817185	135817168	GCAGCAAACATCTGACTGA
hsa-miR-30d-5p	4018.42	4000.23	14026.4	7751.37	14503.2	12694.6	8739.4	7170.73	11529.7	11.1178	10.8723	13.3902	13.4671	13.5539	13.5539	13.3682	13.1262	13.7063	Detected	Detected	Detected	Detected	Detected	Detected	Detected	Detected	Detected	MIMAT0000245	chr8	+	135817145	135817133	CTTCCAGTCGGGGA
hsa-miR-30e-3p	366.202	383.081	1447.93	779.723	1535.81	1275.25	870.893	736.159	1137.95	7.28501	7.23937	9.60777	10.2129	10.3613	10.6539	10.8093	10.1075	10.9588	Detected	Detected	Detected	Detected	Detected	Detected	Detected	Detected	Detected	MIMAT0000693	chr1	-	41220090	41220106	GCTGTAAACATCCGACTG
hsa-miR-30e-5p	3394.57	3521.64	12129.3	6198.07	13062.5	10692.4	8073.34	8266.48	9715.33	10.6967	10.6007	13.0799	13.2148	13.4095	13.3682	13.2433	13.2823	13.4671	Detected	Detected	Detected	Detected	Detected	Detected	Detected	Detected	Detected	MIMAT0000692	chr1	-	41220049	41220064	CTTCCAGTCAAGGATGT
hsa-miR-31-3p	0.1	0.1	5.44469	16.1801	31.835	14.8109	0.1	14.804	11.6426	-3.32191	-3.1393	1.22953	4.60221	4.89111	3.77321	-2.15689	4.35749	4.64493	Not Detected	Not Detected	Detected	Detected	Detected	Detected	Not Detected	Detected	Detected	MIMAT0004504	chr9	+	21512178	21512160	ATGGCAATATGTTGGCATAG
hsa-miR-31-5p	49.1943	44.8404	119.029	46.8985	91.0639	142.09	13.5639	49.7231	33.0965	4.46171	4.36715	5.93259	6.14556	6.3378	7.2299	4.97704	6.20607	6.12664	Detected	Detected	Detected	Detected	Detected	Detected	Detected	Detected	Detected	MIMAT0000089	chr9	+	21512141	21512126	AGCTATGCCAGCATCTT
hsa-miR-3115	5	0.1	5.34019	5	5.85557	7.40229	0.1	0.1	5	-2.08674	-3.1393	0.591264	1.8469	1.39969	3.03176	-2.15689	-2.82817	3.1032	Detected	Not Detected	Detected	Detected	Detected	Detected	Not Detected	Not Detected	Detected	MIMAT0014977					ACCAACTAGTAAACCCATAT
hsa-miR-3116	169.337	194.698	118.297	32.5608	59.7061	49.3388	19.8192	27.368	16.9223	6.19188	6.34742	5.91977	5.6272	5.75605	5.69359	5.57615	5.30478	5.16391	Detected	Detected	Detected	Detected	Detected	Detected	Detected	Detected	Detected	MIMAT0014978					AGTCCCTACTATGTTCCA
hsa-miR-3117-3p	2056.41	2427.65	715.41	87.8193	47.6299	34.9033	27.6981	61.3678	32.9941	9.83506	9.95978	8.5245	7.09483	5.45058	5.15033	6.08864	6.53202	6.11417	Detected	Detected	Detected	Detected	Detected	Detected	Detected	Detected	Detected	MIMAT0014979	chr1	-	67094172	67094188	CTGGCACTATATGAGTCC
hsa-miR-3119	15.2661	15.3686	17.0125	8.76915	18.945	13.56	0.1	9.27309	5	2.91796	2.95111	3.26873	3.73939	4.07873	3.65298	-2.15689	3.71445	3.1032	Detected	Detected	Detected	Detected	Detected	Detected	Not Detected	Detected	Detected	MIMAT0014981					GCCATCAAAGTTAAAAGC
hsa-miR-3120-3p	67.5558	75.0694	77.7479	36.4767	65.4385	53.2756	33.7193	42.6941	24.1313	4.90074	5.05177	5.35398	5.78022	5.86407	5.83888	6.36138	5.95494	5.67552	Detected	Detected	Detected	Detected	Detected	Detected	Detected	Detected	Detected	MIMAT0014982	chr1	-	172108003	172108018	TGCCTGTCTACACTTGC
hsa-miR-3121-3p	745.492	833.349	686.89	292.756	686.72	337.383	94.7092	295.801	197.546	8.26012	8.31471	8.43039	8.88281	9.22984	8.4217	7.84952	8.77333	8.66367	Detected	Detected	Detected	Detected	Detected	Detected	Detected	Detected	Detected	MIMAT0014983	chr1	+	180407516	180407501	TGTCCTTTGCCTACTCT
hsa-miR-3122	384.206	444.802	269.235	54.0466	64.6183	28.1237	16.9246	38.6897	19.0876	7.35714	7.45212	7.01126	6.33233	5.84941	4.85914	5.31964	5.79888	5.28896	Detected	Detected	Detected	Detected	Detected	Detected	Detected	Detected	Detected	MIMAT0014984					AAGACCGTCCTCTTGT
hsa-miR-3124-3p	26.9203	29.7472	5	0.1	0.1	0.1	0.1	0.1	0.1	3.55242	3.71445	-0.00229254	-3.09756	-3.31345	-3.25477	-2.15689	-2.82817	-2.30668	Detected	Detected	Detected	Not Detected	Not Detected	Not Detected	Not Detected	Not Detected	Not Detected	MIMAT0019200					ACTTCACGGGAGTGAG
hsa-miR-3124-5p	740.755	855.737	385.555	88.8973	128.214	65.2134	35.3886	79.4409	36.4264	8.25381	8.36321	7.54178	7.10992	6.83269	6.07073	6.44659	6.91096	6.32047	Detected	Detected	Detected	Detected	Detected	Detected	Detected	Detected	Detected	MIMAT0014986	chr1	-	249120589	249120602	GACTTTGCCTTCGCC
hsa-miR-3125	2030.9	2338.32	1077.96	321.633	643.394	394.542	151.941	270.036	175.464	9.82979	9.89309	9.16459	9.00651	9.08736	8.77333	8.52817	8.6721	8.5662	Detected	Detected	Detected	Detected	Detected	Detected	Detected	Detected	Detected	MIMAT0014988					TCTCTCCACAGCTTCC
hsa-miR-3126-3p	28.3579	30.3997	13.5882	5	6.75676	5	0.1	5	0.1	3.67679	3.74662	3.0234	1.8469	2.1994	0.561153	-2.15689	2.16913	-2.30668	Detected	Detected	Detected	Detected	Detected	Detected	Not Detected	Detected	Not Detected	MIMAT0015377					TCTGTGTGACGGATGC
hsa-miR-3126-5p	47.7464	53.559	47.6485	20.6394	42.5254	28.5651	10.8558	29.4358	12.1171	4.42088	4.55336	4.66775	4.93415	5.29839	4.88729	4.66352	5.38526	4.70114	Detected	Detected	Detected	Detected	Detected	Detected	Detected	Detected	Detected	MIMAT0014989					TGCTTCTGGCATCTGT
hsa-miR-3127-3p	17.708	17.1641	13.6656	0.1	5	7.33501	0.1	0.1	0.1	3.03288	3.03176	3.02487	-3.09756	-0.215379	3.02034	-2.15689	-2.82817	-2.30668	Detected	Detected	Detected	Not Detected	Detected	Detected	Not Detected	Not Detected	Not Detected	MIMAT0019201					CCAGCAGGCCTGC
hsa-miR-3127-5p	1393.62	1601.44	1088.83	292.415	704.936	517.978	175.666	257.957	201.269	9.25374	9.30289	9.18962	8.87544	9.29414	9.25374	8.73791	8.59957	8.67838	Detected	Detected	Detected	Detected	Detected	Detected	Detected	Detected	Detected	MIMAT0014990	chr2	-	97464033	97464047	CTTCCCATTCCACAAG
hsa-miR-3128	6.9977	6.68241	5	5	5	0.1	0.1	0.1	0.1	0.515426	1.25054	-0.00229254	1.8469	-0.215379	-3.25477	-2.15689	-2.82817	-2.30668	Detected	Detected	Detected	Detected	Detected	Not Detected	Not Detected	Not Detected	Not Detected	MIMAT0014991					ATGAGAGTTTTTTACTTGCC
hsa-miR-3129-3p	20.1743	18.5791	15.6606	6.29407	11.0382	12.2423	5	6.26533	5	3.16489	3.09697	3.1525	3.33146	3.34616	3.50979	3.24049	3.28797	3.1032	Detected	Detected	Detected	Detected	Detected	Detected	Detected	Detected	Detected	MIMAT0019202					GCAGCAGTGTAGAGATT
hsa-miR-3130-3p	120.724	134.595	99.8296	41.8181	75.1961	58.8217	25.9292	42.636	25.6858	5.7378	5.82343	5.66727	5.96634	6.06024	5.93931	6.01164	5.94822	5.75605	Detected	Detected	Detected	Detected	Detected	Detected	Detected	Detected	Detected	MIMAT0014994					TTACCCAGTCTCCGG
hsa-miR-3130-5p	112.169	118.867	67.4547	28.27	43.0854	36.1934	18.3284	31.4785	21.864	5.6272	5.67552	5.12134	5.37169	5.30731	5.20324	5.45058	5.49719	5.52088	Detected	Detected	Detected	Detected	Detected	Detected	Detected	Detected	Detected	MIMAT0014995					GGCTGCACCGGAG
hsa-miR-3131	2709.11	2960.8	936.131	128.721	158.862	69.0231	103.534	67.3752	68.4675	10.2553	10.3068	8.94206	7.67531	7.13762	6.17873	7.99942	6.65993	7.2299	Detected	Detected	Detected	Detected	Detected	Detected	Detected	Detected	Detected	MIMAT0014996					AAGGCCCTTCCACC
hsa-miR-3132	1335.28	1489.23	883.842	232.075	539.252	257.473	95.1387	216.036	132.213	9.20683	9.21095	8.88281	8.5405	8.84506	8.02148	7.86799	8.40302	8.22685	Detected	Detected	Detected	Detected	Detected	Detected	Detected	Detected	Detected	MIMAT0014997					TCCTCTGAGCTCCTTC
hsa-miR-3135a	21.3593	21.7908	19.8299	10.3127	18.876	15.7944	5	8.83812	5	3.24927	3.28196	3.44139	3.94936	4.05865	3.87606	3.24049	3.63939	3.1032	Detected	Detected	Detected	Detected	Detected	Detected	Detected	Detected	Detected	MIMAT0015001	chr3	-	20179074	20179087	CACTGCAGTCTCAGC
hsa-miR-3135b	2583.2	2607.13	2188.4	1236.48	1717.98	1828.13	499.461	628.833	463.048	10.1671	10.0556	10.1966	10.7487	10.4767	11.1769	10.1273	9.84581	9.68036	Detected	Detected	Detected	Detected	Detected	Detected	Detected	Detected	Detected	MIMAT0018985					CACCACTGCACTCG
hsa-miR-3136-5p	682.214	692.634	501.269	129.244	99.371	398.864	174.938	106.115	63.5528	8.13562	8.06843	7.89845	7.67864	6.47224	8.79121	8.72504	7.36922	7.10992	Detected	Detected	Detected	Detected	Detected	Detected	Detected	Detected	Detected	MIMAT0015003	chr3	+	69098140	69098123	AATGACCCTACCTATTCAG
hsa-miR-3137	2073.97	2379.99	1614.64	404.89	925.778	467.944	147.537	335.78	321.245	9.86567	9.9082	9.71318	9.31517	9.65339	9.10048	8.47871	8.93654	9.23684	Detected	Detected	Detected	Detected	Detected	Detected	Detected	Detected	Detected	MIMAT0015005					ACCCCATTGCTCCCA
hsa-miR-3138	10565.3	11725	4640.9	852.569	1121.25	477.991	539.384	688.135	442.26	12.9665	13.008	11.2563	10.3068	9.92757	9.13673	10.1932	9.96936	9.6186	Detected	Detected	Detected	Detected	Detected	Detected	Detected	Detected	Detected	MIMAT0015006					ACTCCCTCTACCTCACT
hsa-miR-3140-3p	12.6834	12.6843	9.39159	0.1	6.97626	6.13827	0.1	0.1	0.1	1.44474	1.55844	1.5076	-3.09756	2.24051	2.23659	-2.15689	-2.82817	-2.30668	Detected	Detected	Detected	Not Detected	Detected	Detected	Not Detected	Not Detected	Not Detected	MIMAT0015008	chr4	+	153410559	153410543	ACTACCTGAATTCCCAAA
hsa-miR-3141	9387.81	10408.6	6093.68	1625.84	2789.67	1348.18	719.621	1159.13	866.589	12.669	12.7296	11.6234	11.2563	11.1178	10.7487	10.5751	10.8236	10.5429	Detected	Detected	Detected	Detected	Detected	Detected	Detected	Detected	Detected	MIMAT0015010					TCCTCCTCCACCCG
hsa-miR-3144-5p	582.066	673.01	312.482	47.0294	89.3752	47.524	23.919	35.6579	28.5671	7.89845	7.99942	7.22514	6.14951	6.31261	5.61601	5.85443	5.66103	5.92783	Detected	Detected	Detected	Detected	Detected	Detected	Detected	Detected	Detected	MIMAT0015014					CTATATATCTCTTTGGTCCC
hsa-miR-3145-3p	5.05135	0.1	34.9617	5	6.44947	38.1945	28.4755	5	5.82366	-0.81191	-3.1393	4.26122	1.8469	1.5076	5.28509	6.11417	2.16913	3.65643	Detected	Not Detected	Detected	Detected	Detected	Detected	Detected	Detected	Detected	MIMAT0015016	chr6	+	138756421	138756405	CAATTCCAAACACTCAAA
hsa-miR-3145-5p	0.1	0.1	0.1	0.1	5	5	0.1	5	0.1	-3.32191	-3.1393	-3.22798	-3.09756	-0.215379	0.561153	-2.15689	2.16913	-2.30668	Not Detected	Not Detected	Not Detected	Not Detected	Detected	Detected	Not Detected	Detected	Not Detected	MIMAT0019205					TGAGTTTTGAGTGTTTGG
hsa-miR-3146	211.126	240.26	164.864	46.7783	102.738	105.562	28.0247	37.3007	26.6768	6.48987	6.61683	6.38681	6.14354	6.52199	6.82753	6.10396	5.72459	5.83525	Detected	Detected	Detected	Detected	Detected	Detected	Detected	Detected	Detected	MIMAT0015018					CCATTCTTTCTATCCTAGC
hsa-miR-3147	316.658	329.284	262.688	96.1454	192.596	199.767	54.4392	89.3574	55.3448	7.04389	7.02215	6.98502	7.23937	7.45726	7.70503	7.09866	7.10497	6.91096	Detected	Detected	Detected	Detected	Detected	Detected	Detected	Detected	Detected	MIMAT0015019					TCACACCCTCCTCAC
hsa-miR-3148	341.706	292.671	541.819	41.1993	150.188	390.546	52.8571	43.9743	35.3742	7.16162	6.84555	7.9906	5.94311	7.05802	8.71547	7.05183	6.00402	6.27655	Detected	Detected	Detected	Detected	Detected	Detected	Detected	Detected	Detected	MIMAT0015021					AAGCACACACCAGTTTT
hsa-miR-3149	887.953	769.832	1064.95	152.318	369.937	713.765	188.082	159.897	135.261	8.59957	8.21516	9.14296	7.89845	8.38391	9.83506	8.81164	8.01361	8.26012	Detected	Detected	Detected	Detected	Detected	Detected	Detected	Detected	Detected	MIMAT0015022					ATACACACACATATCCATACA
hsa-miR-3150a-3p	13.747	11.7024	9.34788	5	8.62222	6.65478	0.1	0.1	0.1	1.55266	1.52885	1.49549	1.8469	3.05325	2.92863	-2.15689	-2.82817	-2.30668	Detected	Detected	Detected	Detected	Detected	Detected	Not Detected	Not Detected	Not Detected	MIMAT0015023	chr8	-	96085198	96085211	CCAACCTCGAGGATC
hsa-miR-3150a-5p	27.4202	26.9516	9.35968	5	6.7992	6.51728	0.1	5	0.1	3.59847	3.56119	1.50092	1.8469	2.20577	2.90569	-2.15689	2.16913	-2.30668	Detected	Detected	Detected	Detected	Detected	Detected	Not Detected	Detected	Not Detected	MIMAT0019206					GCTGAGGAGATCGTCG
hsa-miR-3150b-3p	42.6988	44.6285	39.3036	19.0324	34.5201	30.8319	12.0775	17.0444	12.9996	4.27879	4.36007	4.41198	4.81598	5.0003	4.98965	4.80564	4.59207	4.81059	Detected	Detected	Detected	Detected	Detected	Detected	Detected	Detected	Detected	MIMAT0018194	chr8	+	96085211	96085198	CCAACCTCGACGATC
hsa-miR-3150b-5p	245.677	256.885	162.484	62.4	84.1556	65.185	31.8089	54.9199	32.2033	6.68602	6.67801	6.36508	6.55116	6.22371	6.06916	6.26245	6.34104	6.08184	Detected	Detected	Detected	Detected	Detected	Detected	Detected	Detected	Detected	MIMAT0019226					GCTGGGGAGATCCTC
hsa-miR-3151-3p	158.666	155.552	139.09	61.6702	103.004	90.3492	45.5218	92.5107	65.5107	6.12664	6.04174	6.15119	6.54145	6.53559	6.54145	6.82753	7.15222	7.17169	Detected	Detected	Detected	Detected	Detected	Detected	Detected	Detected	Detected	MIMAT0027026					AGGTGGGCTGTGGG
hsa-miR-3151-5p	196.382	235.456	177.454	73.7625	161.319	99.6128	24.5704	70.5623	50.4462	6.40171	6.59546	6.49376	6.82753	7.17169	6.70938	5.90416	6.72299	6.78535	Detected	Detected	Detected	Detected	Detected	Detected	Detected	Detected	Detected	MIMAT0015024	chr8	-	104166857	104166871	ACCTGATCCCATTGCC
hsa-miR-3152-3p	327.32	386.796	156.16	29.4348	44.1023	32.365	12.5724	41.9513	16.6694	7.08832	7.25712	6.309	5.45058	5.3288	5.05394	4.88051	5.92612	5.14409	Detected	Detected	Detected	Detected	Detected	Detected	Detected	Detected	Detected	MIMAT0015025	chr9	-	18573351	18573369	TTATTGCCCCTATTCTAACA
hsa-miR-3153	31.2822	35.6111	18.8971	5	9.76887	7.59755	0.1	5	0.1	3.82931	4.02726	3.37958	1.8469	3.19621	3.05212	-2.15689	2.16913	-2.30668	Detected	Detected	Detected	Detected	Detected	Detected	Not Detected	Detected	Not Detected	MIMAT0015026					AAATGTCCCTACTCGCT
hsa-miR-3154	733.516	822.046	503.242	168.138	366.666	219.744	116.283	181.414	91.7693	8.23851	8.29798	7.90186	8.04549	8.37056	7.80894	8.15029	8.21516	7.65327	Detected	Detected	Detected	Detected	Detected	Detected	Detected	Detected	Detected	MIMAT0015028					TCTGCTCCCAACTCC
hsa-miR-3155a	122.598	137.827	97.6043	50.447	87.423	83.9231	31.9215	44.038	33.5894	5.75605	5.85782	5.62471	6.22167	6.28498	6.45838	6.27909	6.00769	6.16088	Detected	Detected	Detected	Detected	Detected	Detected	Detected	Detected	Detected	MIMAT0015029	chr10	-	6194216	6194230	AGTTCCCACTGCAGAG
hsa-miR-3155b	331.491	363.898	271.469	90.44	232.657	132.015	28.7186	82.6976	63.7631	7.10497	7.15222	7.0284	7.1332	7.73563	7.14745	6.11819	6.9812	7.11625	Detected	Detected	Detected	Detected	Detected	Detected	Detected	Detected	Detected	MIMAT0019012					TCCCACTGCAGAGCC
hsa-miR-3156-5p	2084.7	2284.48	1424.12	440.429	827.819	456.897	267.821	371.718	372.984	9.8747	9.82979	9.57859	9.43252	9.50375	9.04733	9.28107	9.13011	9.41762	Detected	Detected	Detected	Detected	Detected	Detected	Detected	Detected	Detected	MIMAT0015030	chr10	-	45659475	45659490	TGTCTCCCACTTCCAG
hsa-miR-3157-5p	24.4672	25.3822	18.8649	9.32238	16.4506	16.0929	5.23043	11.2949	8.64745	3.43606	3.48744	3.37731	3.81557	3.89056	3.89881	3.67679	3.98472	4.18488	Detected	Detected	Detected	Detected	Detected	Detected	Detected	Detected	Detected	MIMAT0015031	chr10	+	97824102	97824088	AGACTGCACTAGCCTG
hsa-miR-3158-3p	201.146	223.887	285.726	111.798	205.231	211.336	33.642	104.221	57.8302	6.43804	6.52199	7.11625	7.44744	7.57127	7.76547	6.35903	7.32786	6.99783	Detected	Detected	Detected	Detected	Detected	Detected	Detected	Detected	Detected	MIMAT0015032	chr10	-	103361230	103361244	GTCCTGCAGAGAGGA
hsa-miR-3158-5p	2774.79	2980.79	1148.32	204.341	345.475	153.661	120.594	121.542	104.398	10.2771	10.3161	9.25831	8.33687	8.29798	7.33822	8.20116	7.57127	7.89474	Detected	Detected	Detected	Detected	Detected	Detected	Detected	Detected	Detected	MIMAT0019211					GAAGGGCTTCCTCTC
hsa-miR-3159	48.8354	48.8778	34.6473	16.7001	24.5137	24.1354	10.6771	17.9205	10.6397	4.45189	4.44251	4.24579	4.64019	4.47289	4.60221	4.63619	4.66352	4.49845	Detected	Detected	Detected	Detected	Detected	Detected	Detected	Detected	Detected	MIMAT0015033					GTGGCCGACACTTG
hsa-miR-3160-3p	134.728	158.308	92.8464	39.6225	69.7978	55.5144	24.9283	41.5226	23.2311	5.84941	6.07073	5.55802	5.88828	5.9806	5.87931	5.92612	5.91305	5.61869	Detected	Detected	Detected	Detected	Detected	Detected	Detected	Detected	Detected	MIMAT0015034	chr11	-	46473413	46473429	TGGGCTTTCTAGTCTCA
hsa-miR-3160-5p	29.1436	24.4006	14.7943	5.91104	8.48795	15.9251	5.74084	6.22032	5	3.7225	3.43034	3.09036	3.26873	3.03905	3.8838	3.78993	3.27862	3.1032	Detected	Detected	Detected	Detected	Detected	Detected	Detected	Detected	Detected	MIMAT0019212					GGAGAGCTGAGACTAGA
hsa-miR-3161	547.287	615.976	408.999	135.189	247.478	145.081	68.7638	137.096	71.1403	7.80894	7.86799	7.61604	7.77737	7.82529	7.28279	7.41252	7.76831	7.29107	Detected	Detected	Detected	Detected	Detected	Detected	Detected	Detected	Detected	MIMAT0015035					ATCTGGGCCTCTGTTC
hsa-miR-3162-3p	167.922	129.246	136.432	53.0255	90.0494	99.8611	66.8085	95.7579	81.4235	6.18325	5.76969	6.12429	6.30664	6.32047	6.71892	7.35343	7.19849	7.49512	Detected	Detected	Detected	Detected	Detected	Detected	Detected	Detected	Detected	MIMAT0019213					TGGGGAGTGGAGGG
hsa-miR-3162-5p	16378.9	17569.9	9196.06	2686	4814.18	2655.37	1871.81	2161.62	1945.8	14.0315	14.0019	12.3368	11.99	12.0497	11.6234	11.6755	11.6528	11.4966	Detected	Detected	Detected	Detected	Detected	Detected	Detected	Detected	Detected	MIMAT0015036	chr11	+	59362581	59362569	CTCCCCACCCTTCT
hsa-miR-3163	2997.63	3566.68	1264.48	231.033	315.329	175.317	90.9158	257.217	112.404	10.4672	10.6603	9.3764	8.5245	8.16768	7.52109	7.80297	8.59394	8.0302	Detected	Detected	Detected	Detected	Detected	Detected	Detected	Detected	Detected	MIMAT0015037					GTCTTACTGCCCTCATT
hsa-miR-3164	140.476	159.518	84.111	25.9544	49.1946	29.4383	9.81879	20.564	13.3829	5.93931	6.08533	5.44342	5.24323	5.49443	4.93415	4.50822	4.84489	4.83962	Detected	Detected	Detected	Detected	Detected	Detected	Detected	Detected	Detected	MIMAT0015038					CGCCATTTCCCTTAAA
hsa-miR-3165	6.27406	6.9308	5.70567	5	6.91783	5	0.1	5	0.1	0.493414	1.26973	1.24008	1.8469	2.225	0.561153	-2.15689	2.16913	-2.30668	Detected	Detected	Detected	Detected	Detected	Detected	Not Detected	Detected	Not Detected	MIMAT0015039					TGAGGTCACATTGCATC
hsa-miR-3168	59.8177	62.1874	29.8627	11.0854	14.9051	12.008	6.82199	10.1417	6.83818	4.70697	4.74827	4.01995	4.06756	3.73112	3.47622	3.99618	3.82931	3.85608	Detected	Detected	Detected	Detected	Detected	Detected	Detected	Detected	Detected	MIMAT0015043					GTCTGACTGTAGAACTC
hsa-miR-3170	111.038	110.719	87.6253	14.9333	23.3417	40.3782	11.9354	16.9939	12.1171	5.61298	5.59753	5.48426	4.47289	4.40258	5.36667	4.79909	4.58014	4.70439	Detected	Detected	Detected	Detected	Detected	Detected	Detected	Detected	Detected	MIMAT0015045					ACTGTCTGTCTCAGAACC
hsa-miR-3171	0.1	0.1	13.5288	0.1	0.1	23.9375	6.95014	0.1	0.1	-3.32191	-3.1393	3.01718	-3.09756	-3.31345	4.57565	4.01028	-2.82817	-2.30668	Not Detected	Not Detected	Detected	Not Detected	Not Detected	Detected	Detected	Not Detected	Not Detected	MIMAT0015046					GATATATACAGATTCCATACATC
hsa-miR-3173-3p	376.349	430.489	346.07	108.436	214.316	195.244	49.6764	122.585	70.3428	7.32786	7.39331	7.37728	7.37728	7.63543	7.68179	6.9555	7.59258	7.27112	Detected	Detected	Detected	Detected	Detected	Detected	Detected	Detected	Detected	MIMAT0015048	chr14	+	95604319	95604305	TGGCCTGCCTATTTCC
hsa-miR-3174	339.725	377.513	391.325	170.017	368.178	279.568	146.099	263.164	165.535	7.14745	7.22164	7.55428	8.0546	8.3751	8.14024	8.45723	8.62112	8.49689	Detected	Detected	Detected	Detected	Detected	Detected	Detected	Detected	Detected	MIMAT0015051					GGCTCTGCATCTCTAAC
hsa-miR-3176	88.3971	93.7087	68.3418	36.769	47.8879	50.54	25.4224	35.2134	21.2093	5.32453	5.38526	5.1526	5.79888	5.45667	5.74523	5.96159	5.64429	5.45058	Detected	Detected	Detected	Detected	Detected	Detected	Detected	Detected	Detected	MIMAT0015053					CCGGTAGTCCCAGG
hsa-miR-3177-3p	205.506	221.978	162.748	51.4046	97.9578	63.6819	25.3076	79.5915	40.4441	6.45838	6.50913	6.3708	6.24833	6.44432	6.03895	5.95229	6.92565	6.44432	Detected	Detected	Detected	Detected	Detected	Detected	Detected	Detected	Detected	MIMAT0015054	chr16	-	1785046	1785059	ACGTGTCCCCAGTGC
hsa-miR-3177-5p	60.0552	60.3506	36.0555	13.5885	15.1921	11.293	6.00407	27.4124	8.87295	4.71629	4.70697	4.29681	4.35497	3.75768	3.42668	3.83366	5.30731	4.20889	Detected	Detected	Detected	Detected	Detected	Detected	Detected	Detected	Detected	MIMAT0019215					AGCGCCTGGCACG
hsa-miR-3178	134.965	139.199	73.0508	22.1772	28.9094	17.3383	6.98165	23.4491	14.2842	5.85782	5.89474	5.25517	5.04399	4.73552	4.04792	4.01995	5.05177	4.93059	Detected	Detected	Detected	Detected	Detected	Detected	Detected	Detected	Detected	MIMAT0015055					CGATCCGGCCGC
hsa-miR-3180	77.6643	84.7681	57.6322	20.5062	37.3292	20.3598	5.71927	14.4383	9.18781	5.12629	5.25517	4.92583	4.92583	5.11057	4.32633	3.78661	4.30932	4.26405	Detected	Detected	Detected	Detected	Detected	Detected	Detected	Detected	Detected	MIMAT0018178					CTCCGGAAGCTCCG
hsa-miR-3180-3p	689.755	735.795	390.477	105.175	164.837	109.797	38.9921	70.2454	60.7807	8.15677	8.13283	7.55033	7.35714	7.19849	6.89168	6.59869	6.71516	7.05802	Detected	Detected	Detected	Detected	Detected	Detected	Detected	Detected	Detected	MIMAT0015058					GGCCTCCGGAAGC
hsa-miR-3180-5p	60.2897	58.5421	48.6663	21.1845	31.6512	27.1689	11.14	20.6181	16.1884	4.72117	4.67414	4.71629	4.99262	4.88506	4.78326	4.72117	4.85231	5.10313	Detected	Detected	Detected	Detected	Detected	Detected	Detected	Detected	Detected	MIMAT0015057					CGACGTGGGGCG
hsa-miR-3181	75.3293	68.2554	52.4045	22.3069	29.8594	17.9846	9.7954	24.5232	11.5124	5.09032	4.87702	4.79909	5.05177	4.77304	4.1018	4.50329	5.11777	4.62427	Detected	Detected	Detected	Detected	Detected	Detected	Detected	Detected	Detected	MIMAT0015061					CCGGCGCCGAG
hsa-miR-3182	51.8259	53.5108	42.9772	21.4665	52.6029	40.5585	15.001	26.0807	11.4589	4.53066	4.5512	4.52308	5.0053	5.56995	5.36975	5.10313	5.22328	4.6075	Detected	Detected	Detected	Detected	Detected	Detected	Detected	Detected	Detected	MIMAT0015062					GACTACACTACAGAAGC
hsa-miR-3183	175.948	194.116	87.7772	16.9285	28.2496	14.0383	8.87196	14.3143	10.1179	6.25835	6.34104	5.48916	4.65999	4.69746	3.69177	4.35176	4.29681	4.38871	Detected	Detected	Detected	Detected	Detected	Detected	Detected	Detected	Detected	MIMAT0015063					TCCGAGCGACTCCG
hsa-miR-3184-3p	53.4627	44.3562	36.7667	11.0201	17.6831	21.8092	9.42868	12.9149	9.53003	4.56574	4.35497	4.33308	4.06133	3.98039	4.43947	4.44927	4.14096	4.32633	Detected	Detected	Detected	Detected	Detected	Detected	Detected	Detected	Detected	MIMAT0022731					TGAGGGGCAGAGAGC
hsa-miR-3184-5p	14.3237	16.5039	5	0.1	0.1	0.1	0.1	0.1	0.1	2.22029	3.00886	-0.00229254	-3.09756	-3.31345	-3.25477	-2.15689	-2.82817	-2.30668	Detected	Detected	Detected	Not Detected	Not Detected	Not Detected	Not Detected	Not Detected	Not Detected	MIMAT0015064	chr17	+	28444136	28444121	AAAAGCTCGGTCTGAGG
hsa-miR-3185	156.347	176.311	84.9264	23.605	40.5621	27.0529	10.5195	22.8333	12.9767	6.11073	6.22634	5.45667	5.14409	5.22328	4.76817	4.61838	4.98786	4.80271	Detected	Detected	Detected	Detected	Detected	Detected	Detected	Detected	Detected	MIMAT0015065					CCGCAGACCGACC
hsa-miR-3186-3p	126.732	142.869	90.3421	32.2688	69.0899	45.9178	15.6966	28.4189	14.655	5.79183	5.92612	5.52789	5.61124	5.95494	5.54706	5.17364	5.34898	4.96213	Detected	Detected	Detected	Detected	Detected	Detected	Detected	Detected	Detected	MIMAT0015068					CAAAGCCATCTCTCCG
hsa-miR-3187-3p	147.379	154.523	105.65	39.4586	64.3093	37.9595	14.1263	35.8565	26.3773	6.00402	6.03895	5.74933	5.8849	5.84225	5.2767	5.02043	5.67225	5.82343	Detected	Detected	Detected	Detected	Detected	Detected	Detected	Detected	Detected	MIMAT0015069	chr19	-	813637	813646	CCGCGCAGCCC
hsa-miR-3187-5p	211.028	239.899	187.491	44.7809	96.4636	68.9981	20.7622	41.7543	29.8801	6.48545	6.61337	6.57264	6.07424	6.40987	6.1664	5.64678	5.91977	5.9806	Detected	Detected	Detected	Detected	Detected	Detected	Detected	Detected	Detected	MIMAT0019216					CCTTCAGCCACACG
hsa-miR-3188	2512.5	2852.7	1965.36	530.524	1211	714.178	264.696	582.366	443.923	10.1075	10.2129	9.98086	9.73065	10.0609	9.84581	9.26732	9.71318	9.62491	Detected	Detected	Detected	Detected	Detected	Detected	Detected	Detected	Detected	MIMAT0015070					CCCCGTATCCGCA
hsa-miR-3189-3p	461.295	522.525	292.537	83.9062	173.308	138.485	47.8547	66.9771	58.2834	7.57127	7.63543	7.1332	7.05401	7.25712	7.2066	6.92205	6.65144	7.00867	Detected	Detected	Detected	Detected	Detected	Detected	Detected	Detected	Detected	MIMAT0015071	chr19	-	18497423	18497437	CTACCCCATCAGACCC
hsa-miR-3189-5p	683.885	754.883	285.989	59.4548	75.7185	51.0619	33.2403	49.6691	26.6994	8.14526	8.18277	7.11867	6.4809	6.08085	5.76041	6.33233	6.19866	5.84225	Detected	Detected	Detected	Detected	Detected	Detected	Detected	Detected	Detected	MIMAT0019217					TCCTACCCAGGGCA
hsa-miR-3190-3p	536.951	616.106	274.186	82.966	166.947	98.8597	29.8179	78.1391	45.5335	7.77213	7.87319	7.04389	7.03501	7.2299	6.69801	6.1664	6.88361	6.65144	Detected	Detected	Detected	Detected	Detected	Detected	Detected	Detected	Detected	MIMAT0022839	chr19	-	47730252	47730267	TCTCTGGCCGTCTACC
hsa-miR-3190-5p	40.7681	42.4162	26.243	11.0119	15.3903	13.6203	8.55605	12.1169	9.43332	4.22612	4.29681	3.8382	4.05498	3.77321	3.65643	4.30438	4.06133	4.31672	Detected	Detected	Detected	Detected	Detected	Detected	Detected	Detected	Detected	MIMAT0015073					TGGGGACGTAGCTGG
hsa-miR-3191-3p	38.0088	39.4894	19.8368	5.30513	8.51379	5	0.1	5	0.1	4.11846	4.17263	3.44419	3.15948	3.0409	0.561153	-2.15689	2.16913	-2.30668	Detected	Detected	Detected	Detected	Detected	Detected	Not Detected	Detected	Not Detected	MIMAT0015075	chr19	+	47730268	47730256	CTGTCTGGCCAGCT
hsa-miR-3191-5p	5.38091	0.1	0.1	5	0.1	5	5	5	5	-0.801778	-3.1393	-3.22798	1.8469	-3.31345	0.561153	3.24049	2.16913	3.1032	Detected	Not Detected	Not Detected	Detected	Not Detected	Detected	Detected	Detected	Detected	MIMAT0022732					TGGAAGGTAGACGGC
hsa-miR-3192-3p	40.1695	39.0564	19.2592	8.41904	10.4794	12.2364	8.01379	15.083	5.88604	4.20889	4.14612	3.39581	3.66812	3.27516	3.50527	4.21868	4.39611	3.66812	Detected	Detected	Detected	Detected	Detected	Detected	Detected	Detected	Detected	MIMAT0027027					GAGCTGAGAGGGCG
hsa-miR-3192-5p	173.142	189.035	144.302	48.5841	104.375	76.3967	23.3466	53.6687	34.4039	6.22634	6.29603	6.18842	6.17873	6.55782	6.3378	5.83355	6.30438	6.23071	Detected	Detected	Detected	Detected	Detected	Detected	Detected	Detected	Detected	MIMAT0015076	chr20	-	18451275	18451290	TTCCACTGCTACAACCT
hsa-miR-3193	521.497	606.11	395.311	100.594	192.585	106.718	47.2842	90.159	63.8454	7.73343	7.854	7.56578	7.30117	7.45212	6.84817	6.88645	7.11867	7.11867	Detected	Detected	Detected	Detected	Detected	Detected	Detected	Detected	Detected	MIMAT0015077					ACTCCTCAGATCCTACG
hsa-miR-3194-3p	10.5414	10.9416	9.58866	5	7.12513	5	0.1	5	0.1	1.27542	1.47327	1.51416	1.8469	2.26661	0.561153	-2.15689	2.16913	-2.30668	Detected	Detected	Detected	Detected	Detected	Detected	Not Detected	Detected	Not Detected	MIMAT0019218					ACTGCCAGTGAGCAG
hsa-miR-3194-5p	1480.48	1628.55	971.776	262.041	509.267	300.995	108.189	233.801	146.898	9.32857	9.34824	9.00651	8.68949	8.75063	8.26012	8.0546	8.49689	8.3789	Detected	Detected	Detected	Detected	Detected	Detected	Detected	Detected	Detected	MIMAT0015078	chr20	+	50069471	50069459	CAGCCCTCCTGGTG
hsa-miR-3195	4269.66	4252.3	1687.43	688.863	559.928	549.419	215.988	360.986	252.948	11.2316	11.062	9.79171	10.0556	8.88281	9.33855	8.95527	9.04733	8.93117	Detected	Detected	Detected	Detected	Detected	Detected	Detected	Detected	Detected	MIMAT0015079					AACCCGGGCCCG
hsa-miR-3196	1596.55	1761.96	1062.15	373.691	703.498	533.258	257.976	396.259	258.543	9.4476	9.48157	9.13673	9.18962	9.28667	9.29891	9.22539	9.22984	8.96719	Detected	Detected	Detected	Detected	Detected	Detected	Detected	Detected	Detected	MIMAT0015080					GAGGCCCCTGCCG
hsa-miR-3197	348.181	371.364	179.285	40.4975	75.9114	31.1878	17.2698	24.5798	28.1179	7.18931	7.18931	6.50737	5.92243	6.08533	5.0053	5.36667	5.12413	5.90416	Detected	Detected	Detected	Detected	Detected	Detected	Detected	Detected	Detected	MIMAT0015082					CGCCTTTCCGAGC
hsa-miR-3198	6250.84	6879.45	2160.77	652.364	1183.1	740.989	491.741	841.062	461.114	11.9681	11.99	10.1629	9.98086	10.0221	9.883	10.1075	10.3525	9.66721	Detected	Detected	Detected	Detected	Detected	Detected	Detected	Detected	Detected	MIMAT0015083					TCTCCATTCCCCAGG
hsa-miR-3199	236.54	268.815	124.269	28.0924	35.6871	20.3437	12.1303	25.7036	11.2332	6.6485	6.75803	5.97663	5.35398	5.04983	4.3231	4.81598	5.20324	4.57084	Detected	Detected	Detected	Detected	Detected	Detected	Detected	Detected	Detected	MIMAT0015084					AACTTTCTCCTAAGGCAG
hsa-miR-32-3p	662.354	547.712	879.394	112.075	291.93	600.064	139.768	113.552	103.439	8.06843	7.70836	8.87544	7.45212	8.06575	9.55646	8.39607	7.45983	7.86401	Detected	Detected	Detected	Detected	Detected	Detected	Detected	Detected	Detected	MIMAT0004505	chr9	+	111808576	111808556	AAATATCACACACACTAAATTG
hsa-miR-32-5p	264.276	279.887	692.567	252.009	558.196	709.49	770.676	848.269	605.445	6.77415	6.7961	8.46276	8.64723	8.87544	9.819	10.6603	10.3613	10.0609	Detected	Detected	Detected	Detected	Detected	Detected	Detected	Detected	Detected	MIMAT0000090	chr9	+	111808535	111808517	TGCAACTTAGTAATGTGCAA
hsa-miR-3200-3p	5.91511	0.1	6.573	5.11539	10.5373	9.84903	5	5	5	0.467585	-3.1393	1.30627	3.10741	3.27862	3.30177	3.24049	2.16913	3.1032	Detected	Not Detected	Detected	Detected	Detected	Detected	Detected	Detected	Detected	MIMAT0015085	chr22	-	31127604	31127618	CAGACCTGAGTAGCGC
hsa-miR-3200-5p	143.09	158.368	99.114	28.8537	49.3036	27.8962	10.2356	32.7002	16.8428	5.97071	6.07216	5.64678	5.42873	5.50012	4.84489	4.56762	5.54435	5.15033	Detected	Detected	Detected	Detected	Detected	Detected	Detected	Detected	Detected	MIMAT0017392					ACCTTGTGCGCCTTC
hsa-miR-3201	88.6999	118.422	73.3061	22.0616	56.1936	21.2108	9.93259	18.0325	9.16896	5.34898	5.6702	5.26235	5.03186	5.68273	4.38598	4.53066	4.66775	4.2518	Detected	Detected	Detected	Detected	Detected	Detected	Detected	Detected	Detected	MIMAT0015086					ATTTTTCTTCATATCCC
hsa-miR-3202	909.085	1023.86	469.732	135.042	253.492	109.082	60.7062	103.077	62.8108	8.6506	8.6506	7.78821	7.77213	7.854	6.87883	7.23937	7.30355	7.10145	Detected	Detected	Detected	Detected	Detected	Detected	Detected	Detected	Detected	MIMAT0015089					ATTAAAGCTCTTCTCCCTT
hsa-miR-320a	2394.58	2642.21	1754.22	574.214	1030.89	643.03	389.373	552.759	463.972	10.0438	10.0709	9.84581	9.81332	9.79171	9.74674	9.83506	9.62491	9.69322	Detected	Detected	Detected	Detected	Detected	Detected	Detected	Detected	Detected	MIMAT0000510	chr8	+	22158488	22158477	TCGCCCTCTCAAC
hsa-miR-320b	1922.01	2181.15	1726.5	574.813	1011.08	754.787	512.856	574.736	575.041	9.74674	9.76617	9.819	9.819	9.76617	9.92757	10.1671	9.70233	10.0123	Detected	Detected	Detected	Detected	Detected	Detected	Detected	Detected	Detected	MIMAT0005792					TTGCCCTCTCAACCC
hsa-miR-320c	11476.6	12397.4	4925.79	1142.55	1560.05	1183.45	935.419	946.757	1013	13.1058	13.0799	11.3352	10.6007	10.3807	10.5429	10.8877	10.6007	10.8236	Detected	Detected	Detected	Detected	Detected	Detected	Detected	Detected	Detected	MIMAT0005793					ACCCTCTCAACCCAG
hsa-miR-320d	2777.66	3166.62	2597.73	886.39	1635.71	1114.4	805.537	868.738	910.654	10.2876	10.4254	10.4254	10.333	10.4325	10.4767	10.7222	10.4099	10.624	Detected	Detected	Detected	Detected	Detected	Detected	Detected	Detected	Detected	MIMAT0006764					TCCTCTCAACCCAGC
hsa-miR-320e	1836.12	2179.17	2068.15	667.009	1267.62	874.937	617.024	660.761	700.028	9.65339	9.74674	10.1075	10.0221	10.1075	10.1558	10.3807	9.92757	10.2876	Detected	Detected	Detected	Detected	Detected	Detected	Detected	Detected	Detected	MIMAT0015072					CCTTCTCAACCCAGC
hsa-miR-323a-3p	0.1	0.1	0.1	6.02177	5	0.1	0.1	5	6.1833	-3.32191	-3.1393	-3.22798	3.28797	-0.215379	-3.25477	-2.15689	2.16913	3.73426	Not Detected	Not Detected	Not Detected	Detected	Detected	Not Detected	Not Detected	Detected	Detected	MIMAT0000755	chr14	-	100561873	100561892	AGAGGTCGACCGTGTAATGT
hsa-miR-323a-5p	38.9047	43.1766	26.0994	10.4859	22.6123	12.4441	5	10.8418	8.63917	4.15364	4.32037	3.83123	3.98039	4.34337	3.53602	3.24049	3.93364	4.18268	Detected	Detected	Detected	Detected	Detected	Detected	Detected	Detected	Detected	MIMAT0004696	chr14	-	101492093	101492105	GCGAACGCGCCACG
hsa-miR-323b-5p	17.6709	16.6894	18.3651	5.59895	11.3699	15.2719	5	5	5	3.03	3.01474	3.35207	3.20588	3.36507	3.83366	3.24049	2.16913	3.1032	Detected	Detected	Detected	Detected	Detected	Detected	Detected	Detected	Detected	MIMAT0001630	chr14	-	101522577	101522592	TGCGAACTCACCACGGA
hsa-miR-324-3p	361.72	371.049	669.315	309.799	512.759	585.341	320.68	425.312	387.882	7.25712	7.18495	8.3751	8.95527	8.77333	9.50375	9.51652	9.34389	9.45651	Detected	Detected	Detected	Detected	Detected	Detected	Detected	Detected	Detected	MIMAT0000762	chr17	+	7067411	7067397	CCAGCAGCACCTGGGG
hsa-miR-324-5p	235.572	236.334	543.408	369.324	690.041	559.157	384.882	494.191	475.98	6.63284	6.60224	8.00545	9.1617	9.25374	9.39597	9.78506	9.51652	9.73065	Detected	Detected	Detected	Detected	Detected	Detected	Detected	Detected	Detected	MIMAT0000761					ACACCAATGCCCTAGGG
hsa-miR-325	21.0379	20.7647	16.5519	5	6.65864	9.53891	0.1	6.32975	5	3.22824	3.23123	3.23804	1.8469	1.55266	3.25572	-2.15689	3.29947	3.1032	Detected	Detected	Detected	Detected	Detected	Detected	Not Detected	Detected	Detected	MIMAT0000771					ACACTTACTGGACACCTAC
hsa-miR-326	56.3079	53.65	56.6278	27.345	39.3377	39.573	33.5276	35.0571	33.367	4.63619	4.56187	4.88729	5.31964	5.18038	5.33355	6.34742	5.63941	6.14556	Detected	Detected	Detected	Detected	Detected	Detected	Detected	Detected	Detected	MIMAT0000756					CTGGAGGAAGGGCCCAG
hsa-miR-328-3p	107.652	74.8582	91.1718	14.8139	23.6393	61.0139	22.4418	15.6258	16.5343	5.58432	5.04762	5.53934	4.45797	4.42088	5.97071	5.75605	4.46171	5.13435	Detected	Detected	Detected	Detected	Detected	Detected	Detected	Detected	Detected	MIMAT0000752	chr16	+	67236292	67236276	ACGGAAGGGCAGAGAGGG
hsa-miR-328-5p	7874.74	8657.12	3734.81	1156.04	1267.68	630.803	309.013	449.15	689.03	12.4136	12.4717	10.8595	10.6422	10.1158	9.71318	9.48157	9.42258	10.2553	Detected	Detected	Detected	Detected	Detected	Detected	Detected	Detected	Detected	MIMAT0026486					CCCTGAGCCCCTC
hsa-miR-329-3p	15.6252	9.85289	7.75869	16.4735	25.491	14.164	14.3372	11.725	13.5393	2.94464	1.43268	1.41154	4.62427	4.56187	3.70852	5.04042	4.01995	4.85914	Detected	Detected	Detected	Detected	Detected	Detected	Detected	Detected	Detected	MIMAT0001629	chr14	-	101493173	101493192	AAAGAGGTTAACCAGGTGTG
hsa-miR-330-3p	267.013	309.997	147.047	46.6749	91.0136	56.0697	33.1425	60.4543	42.6973	6.78187	6.94226	6.21588	6.13987	6.33233	5.89856	6.32908	6.49376	6.54145	Detected	Detected	Detected	Detected	Detected	Detected	Detected	Detected	Detected	MIMAT0000751	chr19	+	50834170	50834157	TCTCTGCAGGCCGTG
hsa-miR-330-5p	77.0458	80.797	35.6192	5.60888	11.8754	5	5	5	5	5.11777	5.16391	4.28586	3.20974	3.40031	0.561153	3.24049	2.16913	3.1032	Detected	Detected	Detected	Detected	Detected	Detected	Detected	Detected	Detected	MIMAT0004693					GCCTAAGACACAGGCCC
hsa-miR-331-3p	880.172	910.458	2706.51	1520.64	2239.43	2151.88	1673.06	1892.85	1774.91	8.58205	8.47871	10.5163	11.0827	10.8236	11.4497	11.5728	11.4497	11.3176	Detected	Detected	Detected	Detected	Detected	Detected	Detected	Detected	Detected	MIMAT0000760	chr12	-	94226390	94226407	TTCTAGGATAGGCCCAGGG
hsa-miR-331-5p	27.9365	27.5999	24.991	13.5115	21.0924	19.7596	8.11085	16.0871	9.2368	3.62398	3.58306	3.75768	4.33874	4.23849	4.27879	4.23646	4.50681	4.27567	Detected	Detected	Detected	Detected	Detected	Detected	Detected	Detected	Detected	MIMAT0004700					GGATCCCTGGGACC
hsa-miR-335-3p	190.246	189.924	229.483	107.206	201.01	267.911	348.222	131.139	207.789	6.35903	6.3004	6.82753	7.36922	7.5334	8.07141	9.69322	7.67281	8.72504	Detected	Detected	Detected	Detected	Detected	Detected	Detected	Detected	Detected	MIMAT0004703	chr7	-	130136004	130136024	GGTCAGGAGCAATAATGAAAAA
hsa-miR-335-5p	717.741	711.655	2003.27	958.286	1905.37	2039.46	1963.54	877.062	1631.47	8.20116	8.09933	10.0438	10.4254	10.6539	11.3176	11.7444	10.4767	11.2563	Detected	Detected	Detected	Detected	Detected	Detected	Detected	Detected	Detected	MIMAT0000765	chr7	-	130135972	130135989	ACATTTTTCGTTATTGCTC
hsa-miR-337-3p	80.507	77.1397	70.742	50.085	71.8602	51.6178	78.7051	50.9759	55.8011	5.18863	5.09978	5.19566	6.21	6.00769	5.77785	7.6118	6.23765	6.92779	Detected	Detected	Detected	Detected	Detected	Detected	Detected	Detected	Detected	MIMAT0000754					GAAGAAAGGCATCATATAGGAG
hsa-miR-337-5p	94.2352	92.0698	158.962	89.3632	129.787	98.3589	88.7117	90.0481	94.8129	5.40476	5.35884	6.3362	7.12372	6.8633	6.68602	7.76102	7.11625	7.72265	Detected	Detected	Detected	Detected	Detected	Detected	Detected	Detected	Detected	MIMAT0004695					AACTCCTGTATGAAGCCG
hsa-miR-338-3p	1703.06	1731.71	9283.52	4399.87	10052	7090.48	5175.37	6722.86	7751.98	9.54016	9.45651	12.4136	12.6984	13.0477	12.8635	12.8635	13.0477	13.1894	Detected	Detected	Detected	Detected	Detected	Detected	Detected	Detected	Detected	MIMAT0000763					CAACAAAATCACTGATGCTGG
hsa-miR-338-5p	113.368	116.43	151.618	57.5689	113.255	116.09	52.5467	79.9073	65.9952	5.63547	5.65786	6.26572	6.44164	6.66913	6.95143	7.04123	6.93771	7.18495	Detected	Detected	Detected	Detected	Detected	Detected	Detected	Detected	Detected	MIMAT0004701					CACTCAGCACCAGGA
hsa-miR-339-3p	151.926	168.02	102.707	35.6044	54.9369	42.0342	20.7391	38.3442	25.9699	6.05619	6.14951	5.71812	5.7378	5.62979	5.4375	5.64429	5.77785	5.79183	Detected	Detected	Detected	Detected	Detected	Detected	Detected	Detected	Detected	MIMAT0004702					CGGCTCTGTCGTCG
hsa-miR-339-5p	59.2663	66.4758	40.1809	15.3305	25.2409	18.5042	8.70095	15.803	10.5607	4.69158	4.83537	4.44574	4.51352	4.54023	4.16762	4.32633	4.47961	4.48733	Detected	Detected	Detected	Detected	Detected	Detected	Detected	Detected	Detected	MIMAT0000764					CGTGAGCTCCTGGA
hsa-miR-33a-3p	15.997	14.9204	19.3653	9.41319	20.6876	19.93	13.6528	14.8025	14.0898	2.96655	2.92863	3.40629	3.82931	4.20889	4.29292	4.9852	4.35176	4.91547	Detected	Detected	Detected	Detected	Detected	Detected	Detected	Detected	Detected	MIMAT0004506	chr22	-	42297000	42297014	GTGATGCACTGTGGAA
hsa-miR-33a-5p	66.2877	70.1446	300.747	97.498	194.282	385.687	294.003	131.225	230.496	4.86246	4.93768	7.17169	7.27641	7.4732	8.68949	9.41762	7.67531	8.82882	Detected	Detected	Detected	Detected	Detected	Detected	Detected	Detected	Detected	MIMAT0000091	chr22	-	42296954	42296973	TGCAATGCAACTACAATGCAC
hsa-miR-33b-3p	254.479	254.925	355.661	158.541	348.504	300.658	56.2131	175.019	83.854	6.72626	6.66629	7.44744	7.96607	8.30998	8.25381	7.16162	8.15677	7.53693	Detected	Detected	Detected	Detected	Detected	Detected	Detected	Detected	Detected	MIMAT0004811	chr17	+	17717224	17717212	GGGCTGCACTGCCG
hsa-miR-33b-5p	0.1	0.1	5	5	6.08186	7.42894	5	6.44195	7.24664	-3.32191	-3.1393	-0.00229254	1.8469	1.43006	3.03447	3.24049	3.32402	3.9518	Not Detected	Not Detected	Detected	Detected	Detected	Detected	Detected	Detected	Detected	MIMAT0003301	chr17	+	17717184	17717166	GCAATGCAACAGCAATGCAC
hsa-miR-340-3p	35.3263	33.7104	62.7053	42.4318	104.51	74.0821	94.7334	123.676	77.6707	4.02561	3.92303	5.02623	6.00098	6.56271	6.28747	7.854	7.60631	7.42727	Detected	Detected	Detected	Detected	Detected	Detected	Detected	Detected	Detected	MIMAT0000750	chr5	+	179442381	179442362	GCTATAAAGTAACTGAGACGG
hsa-miR-340-5p	263.279	267.576	583.6	450.402	769.541	573.486	443.331	693.302	607.412	6.76292	6.7514	8.1232	9.45651	9.41762	9.44146	9.95978	9.98911	10.0888	Detected	Detected	Detected	Detected	Detected	Detected	Detected	Detected	Detected	MIMAT0004692	chr5	+	179442339	179442322	AATCAGTCTCATTGCTTTA
hsa-miR-342-3p	1040.58	1089.18	3876.93	2161.62	3460.95	3797.15	2769.47	2652.16	2728.16	8.83506	8.79121	10.9241	11.7254	11.5202	12.1734	12.0497	11.7781	11.99	Detected	Detected	Detected	Detected	Detected	Detected	Detected	Detected	Detected	MIMAT0000753					ACGGGTGCGATTTCTG
hsa-miR-342-5p	68.4532	68.1783	218.135	107.077	183.776	180.7	131.198	124.735	130.177	4.9124	4.87541	6.76982	7.36618	7.36922	7.60419	8.30272	7.62844	8.20116	Detected	Detected	Detected	Detected	Detected	Detected	Detected	Detected	Detected	MIMAT0004694					TCAATCACAGATAGCACCC
hsa-miR-345-3p	1095.41	1231.92	685.957	203.522	382.111	227.577	72.1641	151.44	103.19	8.9254	9.00203	8.4217	8.32587	8.41638	7.86799	7.46586	7.91565	7.84952	Detected	Detected	Detected	Detected	Detected	Detected	Detected	Detected	Detected	MIMAT0022698					CTCCAGACCCCTCG
hsa-miR-345-5p	493.653	516.335	270.487	85.5571	97.6454	92.808	41.8289	72.5675	40.231	7.68179	7.62844	7.02215	7.08322	6.43536	6.57869	6.7012	6.76849	6.43536	Detected	Detected	Detected	Detected	Detected	Detected	Detected	Detected	Detected	MIMAT0000772	chr14	-	100774222	100774234	GAGCCCTGGACTAG
hsa-miR-346	23.196	21.9732	14.9556	5.212	9.0108	9.6108	5	5.28902	5	3.35207	3.30177	3.09459	3.13008	3.11419	3.27326	3.24049	3.13806	3.1032	Detected	Detected	Detected	Detected	Detected	Detected	Detected	Detected	Detected	MIMAT0000773					AGAGGCAGGCATGCGGG
hsa-miR-34a-3p	35.3319	33.9555	118.464	63.6306	132.287	100.913	137.455	94.3753	87.8319	4.02976	3.93663	5.92612	6.57693	6.88645	6.74741	8.37056	7.17169	7.59641	Detected	Detected	Detected	Detected	Detected	Detected	Detected	Detected	Detected	MIMAT0004557	chr1	+	9211811	9211795	AGGGCAGTATACTTGCTG
hsa-miR-34a-5p	1513.27	1528.51	6260.94	3898.98	7581.04	5965.99	6638.53	6034.02	4796.36	9.37135	9.23684	11.7444	12.4136	12.5609	12.7296	12.9665	12.9831	12.669	Detected	Detected	Detected	Detected	Detected	Detected	Detected	Detected	Detected	MIMAT0000255	chr1	+	9211769	9211751	ACAACCAGCTAAGACACTGC
hsa-miR-34b-3p	73.4211	68.8606	344.303	579.493	651.488	556.611	11.2068	55.9826	103.208	5.03629	4.88729	7.36147	9.82979	9.13011	9.3764	4.73552	6.38444	7.854	Detected	Detected	Detected	Detected	Detected	Detected	Detected	Detected	Detected	MIMAT0004676	chr11	-	111383718	111383733	ATGGCAGTGGAGTTAGT
hsa-miR-34b-5p	1783.25	1833.97	15290.7	14713.4	22071.2	17447.3	1568	3031.61	4331.6	9.62491	9.53223	13.5539	14.318	14.2426	13.907	11.4757	11.9681	12.5609	Detected	Detected	Detected	Detected	Detected	Detected	Detected	Detected	Detected	MIMAT0000685	chr11	-	110888886	110888907	CAATCAGCTAATGACACTGCCT
hsa-miR-34c-3p	105.68	111.973	201.307	143.157	206.458	150.123	10.4379	47.5551	41.3534	5.56102	5.61601	6.65993	7.8579	7.58143	7.30587	4.6075	6.13114	6.50319	Detected	Detected	Detected	Detected	Detected	Detected	Detected	Detected	Detected	MIMAT0004677					CCTGGCCGTGTGG
hsa-miR-34c-5p	612.452	624.896	5534.09	5822.69	10945.4	7725.71	43.0657	588.863	1336.61	7.9739	7.89845	11.4757	13.1693	13.2148	12.9831	6.74039	9.75821	11.1178	Detected	Detected	Detected	Detected	Detected	Detected	Detected	Detected	Detected	MIMAT0000686	chr11	-	110889390	110889408	GCAATCAGCTAACTACACTG
hsa-miR-3591-3p	72.187	56.4879	59.0204	17.756	38.2451	46.6817	34.7241	55.9823	58.895	5.0003	4.62427	4.94873	4.69746	5.14409	5.58177	6.4205	6.38207	7.01962	Detected	Detected	Detected	Detected	Detected	Detected	Detected	Detected	Detected	MIMAT0019877					GTGGAGTGTGACAATGG
hsa-miR-3605-3p	0.1	0.1	0.1	0.1	5	6.47096	5	0.1	0.1	-3.32191	-3.1393	-3.22798	-3.09756	-0.215379	2.26661	3.24049	-2.82817	-2.30668	Not Detected	Not Detected	Not Detected	Not Detected	Detected	Detected	Detected	Not Detected	Not Detected	MIMAT0017982					CTAGAGGACAGGTAACAC
hsa-miR-3605-5p	1686.34	1939.2	1178.2	310.13	623.264	383.32	160.839	264.388	154.92	9.51652	9.60777	9.30289	8.9587	9.04733	8.6721	8.59957	8.62621	8.43039	Detected	Detected	Detected	Detected	Detected	Detected	Detected	Detected	Detected	MIMAT0017981					GGCTTCCTTGCTATCC
hsa-miR-3607-3p	99.2093	96.2646	628.494	429.389	925.007	642.295	271.533	404.222	493.731	5.47596	5.41629	8.24637	9.40732	9.6459	9.73789	9.31517	9.26732	9.77561	Detected	Detected	Detected	Detected	Detected	Detected	Detected	Detected	Detected	MIMAT0017985					CATCAGAAAGCGTTTACA
hsa-miR-3607-5p	138.694	152.393	359.732	130.687	278.369	237.916	38.9706	173.922	65.5084	5.91977	6.01888	7.46928	7.70503	7.99942	7.93575	6.59546	8.15029	7.16905	Detected	Detected	Detected	Detected	Detected	Detected	Detected	Detected	Detected	MIMAT0017984					ACTGATTTGCTTCATCACA
hsa-miR-3609	188.732	184.188	373.212	71.8134	190.966	302.347	57.2343	88.5957	37.6648	6.3378	6.26572	7.50625	6.79249	7.43908	8.27599	7.19448	7.08832	6.35319	Detected	Detected	Detected	Detected	Detected	Detected	Detected	Detected	Detected	MIMAT0017986					CAGCCAGTATTACTCATCA
hsa-miR-361-3p	150.463	148.152	528.3	271.076	471.271	432.816	338.335	426.047	458.76	6.03034	5.9784	7.95771	8.75063	8.67838	8.94206	9.6186	9.34824	9.65916	Detected	Detected	Detected	Detected	Detected	Detected	Detected	Detected	Detected	MIMAT0004682					AAATCAGAATCACACCTGGG
hsa-miR-361-5p	455.966	461.566	1149.99	730.627	1517.97	1198.21	1144.26	919.965	1023.77	7.55033	7.49682	9.26732	10.1273	10.3386	10.5581	11.1	10.5864	10.8595	Detected	Detected	Detected	Detected	Detected	Detected	Detected	Detected	Detected	MIMAT0000703	chrX	+	85045323	85045309	GTACCCCTGGAGATTC
hsa-miR-3610	909.331	951.117	433.613	93.6728	98.4042	52.9683	46.122	60.5475	62.5304	8.65592	8.5662	7.68861	7.18495	6.45734	5.81745	6.84125	6.49578	7.09866	Detected	Detected	Detected	Detected	Detected	Detected	Detected	Detected	Detected	MIMAT0017987					CGGCGCCTCCTT
hsa-miR-3611	31.348	34.3331	30.6929	12.1272	32.9531	21.2566	12.377	17.5086	14.2808	3.83366	3.9585	4.06133	4.17263	4.93415	4.39611	4.85231	4.62427	4.92583	Detected	Detected	Detected	Detected	Detected	Detected	Detected	Detected	Detected	MIMAT0017988					TAAGAATTTCTTTCTTCACAA
hsa-miR-3612	80.5016	92.5357	82.2201	18.0124	41.2079	59.2767	10.592	15.7902	10.4651	5.18408	5.36975	5.41629	4.73098	5.25517	5.94822	4.62998	4.47289	4.46674	Detected	Detected	Detected	Detected	Detected	Detected	Detected	Detected	Detected	MIMAT0017989					TCCATTTCTCAAGATGCC
hsa-miR-3613-3p	69.7311	74.3184	46.4228	25.9816	25.6451	27.6554	20.6277	27.9392	19.8907	4.94131	5.04399	4.62767	5.24574	4.57084	4.82667	5.63941	5.31964	5.33092	Detected	Detected	Detected	Detected	Detected	Detected	Detected	Detected	Detected	MIMAT0017991					GAAGGGTTGGGCTTT
hsa-miR-3614-5p	306.39	315.221	206.106	82.699	132.585	107.179	43.5058	61.9096	40.972	6.99418	6.96418	6.69801	7.02558	6.89484	6.8633	6.74741	6.54394	6.4748	Detected	Detected	Detected	Detected	Detected	Detected	Detected	Detected	Detected	MIMAT0017992					GGGCAGCCTTCAGA
hsa-miR-3615	103.334	108.557	112.205	68.6013	101.958	83.9344	28.2051	73.466	46.3422	5.54435	5.56995	5.83097	6.72299	6.50737	6.46081	6.10797	6.79931	6.68054	Detected	Detected	Detected	Detected	Detected	Detected	Detected	Detected	Detected	MIMAT0017994					GAGCCGCGAGGAG
hsa-miR-3616-3p	46.4538	49.2272	48.5205	20.6759	38.6871	31.5285	11.3004	20.1997	14.7086	4.37862	4.45189	4.71329	4.93768	5.16104	5.02043	4.75125	4.82273	4.9746	Detected	Detected	Detected	Detected	Detected	Detected	Detected	Detected	Detected	MIMAT0017996					GCCTGCATCATGAAATG
hsa-miR-3617-5p	288.19	329.439	186.403	44.4617	90.6414	61.3861	29.6438	50.393	29.7619	6.91879	7.02558	6.56036	6.06024	6.32908	5.9806	6.16088	6.22167	5.97071	Detected	Detected	Detected	Detected	Detected	Detected	Detected	Detected	Detected	MIMAT0017997	chr20	+	44333771	44333756	CCCATCTTGCAACTATG
hsa-miR-3618	395.516	461.913	301.134	67.2215	144.458	73.468	32.5175	46.4557	41.8642	7.39828	7.50079	7.17721	6.68054	6.99783	6.27419	6.30438	6.09706	6.51828	Detected	Detected	Detected	Detected	Detected	Detected	Detected	Detected	Detected	MIMAT0017998					GCTCTTTTCATTAATGTAGAC
hsa-miR-3619-3p	30.1267	28.6271	20.01	5.66521	13.2654	12.4955	0.1	5.54614	0.1	3.76378	3.65955	3.45477	3.21949	3.53084	3.53874	-2.15689	3.16982	-2.30668	Detected	Detected	Detected	Detected	Detected	Detected	Not Detected	Detected	Not Detected	MIMAT0019219					CCACAGCAGGCAGG
hsa-miR-3619-5p	209.312	241.884	79.0877	18.2243	25.9056	17.3448	6.58151	15.3301	7.30452	6.47755	6.62866	5.37169	4.75926	4.58739	4.0532	3.94116	4.43546	3.97082	Detected	Detected	Detected	Detected	Detected	Detected	Detected	Detected	Detected	MIMAT0017999	chr22	-	46486949	46486960	GCTGCACCAGCCT
hsa-miR-362-3p	284.427	274.669	691.018	350.727	784.464	742.578	1111	775.592	727.92	6.89484	6.77741	8.45042	9.09519	9.4476	9.89309	11.0827	10.1558	10.3613	Detected	Detected	Detected	Detected	Detected	Detected	Detected	Detected	Detected	MIMAT0004683					TGAATCCTTGAATAGGTGTG
hsa-miR-362-5p	137.146	144.579	232.334	127.33	269.161	228.672	258.901	228.274	246.816	5.90177	5.94516	6.83269	7.65327	7.95771	7.88565	9.24987	8.46953	8.90232	Detected	Detected	Detected	Detected	Detected	Detected	Detected	Detected	Detected	MIMAT0000705	chrX	-	49660324	49660339	ACTCACACCTAGGTTCC
hsa-miR-3620-3p	95.4734	94.8439	64.5634	32.276	33.1543	26.8435	14.805	27.2832	19.7671	5.42873	5.40709	5.05846	5.61601	4.94873	4.75125	5.08855	5.29264	5.31448	Detected	Detected	Detected	Detected	Detected	Detected	Detected	Detected	Detected	MIMAT0018001	chr1	-	228285031	228285042	CTGGGTGCGGGAT
hsa-miR-3620-5p	366.174	376.682	183.475	75.6279	97.3629	84.9946	35.477	54.6889	34.7158	7.28279	7.21387	6.53559	6.88361	6.42856	6.4809	6.46081	6.3362	6.23987	Detected	Detected	Detected	Detected	Detected	Detected	Detected	Detected	Detected	MIMAT0022967					GGCCCAGCCCAG
hsa-miR-3621	356.15	376.812	176.612	44.4912	86.1009	42.6257	16.6263	35.9514	27.1681	7.2299	7.21709	6.4809	6.06364	6.25497	5.46293	5.26479	5.67748	5.86048	Detected	Detected	Detected	Detected	Detected	Detected	Detected	Detected	Detected	MIMAT0018002					CCTGCAGACCCCG
hsa-miR-3622a-3p	146.992	155.924	88.3266	66.3699	57.7709	100.517	45.5191	37.4484	34.0131	6.00098	6.04686	5.49719	6.6485	5.7122	6.74039	6.82271	5.7308	6.19526	Detected	Detected	Detected	Detected	Detected	Detected	Detected	Detected	Detected	MIMAT0018004					ACAGGCATGGGAGGT
hsa-miR-3622a-5p	189.539	205.643	107.034	32.8279	65.4843	39.4814	12.3397	28.6582	16.8854	6.35319	6.4162	5.7761	5.63547	5.86642	5.33092	4.84725	5.35593	5.16104	Detected	Detected	Detected	Detected	Detected	Detected	Detected	Detected	Detected	MIMAT0018003					CTCACCTGAGCTCCC
hsa-miR-3622b-3p	64.5914	65.4653	41.9969	15.5095	20.1578	18.6166	6.33892	13.9079	7.70988	4.84152	4.81351	4.50329	4.54202	4.16762	4.17263	3.90558	4.2412	4.0532	Detected	Detected	Detected	Detected	Detected	Detected	Detected	Detected	Detected	MIMAT0018006					CAGGCACGGGAGC
hsa-miR-3622b-5p	799.335	840.822	449.314	112.92	195.825	114.204	57.2933	95.4375	53.1161	8.38391	8.33012	7.74221	7.46928	7.49196	6.93237	7.19612	7.1923	6.85743	Detected	Detected	Detected	Detected	Detected	Detected	Detected	Detected	Detected	MIMAT0018005					TCACCTGACCTCCCA
hsa-miR-363-3p	596.217	583.721	1352.14	452.361	1392.79	1022.39	565.959	587.915	961.658	7.93575	7.82093	9.47232	9.47232	10.2413	10.3386	10.2876	9.74674	10.6967	Detected	Detected	Detected	Detected	Detected	Detected	Detected	Detected	Detected	MIMAT0000707	chrX	+	133303478	133303461	TACAGATGGATACCGTGCA
hsa-miR-363-5p	27.1185	26.9423	11.4232	0.1	0.1	0.1	0.1	0.1	0.1	3.56778	3.55595	2.89641	-3.09756	-3.31345	-3.25477	-2.15689	-2.82817	-2.30668	Detected	Detected	Detected	Not Detected	Not Detected	Not Detected	Not Detected	Not Detected	Not Detected	MIMAT0003385	chrX	+	133303435	133303418	AAATTGCATCGTGATCCAC
hsa-miR-3646	325.25	340.586	191.211	78.8402	103.938	77.1902	42.5973	81.6754	44.4083	7.08053	7.08832	6.59869	6.95896	6.54145	6.37369	6.71516	6.96852	6.59546	Detected	Detected	Detected	Detected	Detected	Detected	Detected	Detected	Detected	MIMAT0018065					TGGGCTGGGCTCA
hsa-miR-3648	1747.57	1926	845.087	182.146	217.923	105.124	93.0369	136.107	116.083	9.58672	9.57859	8.77333	8.15029	7.66803	6.82271	7.82529	7.75689	8.07595	Detected	Detected	Detected	Detected	Detected	Detected	Detected	Detected	Detected	MIMAT0018068					CCCTCGGCGATCC
hsa-miR-3649	13.8666	15.5453	5.39768	5	8.33411	5	0.1	5	0.1	1.56044	2.96655	0.597567	1.8469	3.01898	0.561153	-2.15689	2.16913	-2.30668	Detected	Detected	Detected	Detected	Detected	Detected	Not Detected	Detected	Not Detected	MIMAT0018069					CTTAGACACTCAGGTCC
hsa-miR-3650	42.0746	36.9949	36.5896	8.12037	20.0239	30.7891	7.34368	9.21868	5	4.26122	4.07024	4.32633	3.62965	4.15364	4.9852	4.09122	3.69836	3.1032	Detected	Detected	Detected	Detected	Detected	Detected	Detected	Detected	Detected	MIMAT0018070					GGACTCTACAGACACAC
hsa-miR-3651	135.565	134.681	186.796	129.81	192.002	149.172	109.657	176.561	141.597	5.8849	5.82683	6.56271	7.68861	7.44249	7.30117	8.07141	8.18857	8.31963	Detected	Detected	Detected	Detected	Detected	Detected	Detected	Detected	Detected	MIMAT0018071					TCATGTACCAGCGACC
hsa-miR-3652	1456.38	1614.57	1041.65	368.87	688.601	503.426	137.483	342.458	191.347	9.29891	9.31517	9.10404	9.15071	9.24987	9.20683	8.3751	8.97043	8.64723	Detected	Detected	Detected	Detected	Detected	Detected	Detected	Detected	Detected	MIMAT0018072					TCCTCACACCTCCAGC
hsa-miR-3653-3p	1066.03	1131.17	2705.13	1161.73	2232.47	1751.1	760.324	1228.43	1004.27	8.88281	8.87544	10.5039	10.6539	10.7954	11.1178	10.6422	10.9032	10.8093	Detected	Detected	Detected	Detected	Detected	Detected	Detected	Detected	Detected	MIMAT0018073	chr22	+	29729238	29729222	CTTCAGTCAACTTCTTAG
hsa-miR-3653-5p	7.39116	6.3795	16.3661	6.59165	13.4279	18.3581	5.23845	9.16589	6.08066	0.527501	0.597567	3.21656	3.39581	3.56778	4.14612	3.68907	3.69177	3.71062	Detected	Detected	Detected	Detected	Detected	Detected	Detected	Detected	Detected	MIMAT0032110					GAAGAAGAATCATCAGGAG
hsa-miR-3654	3048.23	3532.49	1405.69	265.462	409.009	247.89	119.352	226.737	132.616	10.5296	10.624	9.53223	8.71053	8.49689	7.99298	8.18857	8.46276	8.24182	Detected	Detected	Detected	Detected	Detected	Detected	Detected	Detected	Detected	MIMAT0018074					TTCCTCAGCTTGTCCA
hsa-miR-3655	47.3804	50.8694	42.3127	9.10817	15.6835	12.4113	6.19303	6.8903	5	4.40721	4.48733	4.51048	3.79256	3.80789	3.52621	3.87259	3.39056	3.1032	Detected	Detected	Detected	Detected	Detected	Detected	Detected	Detected	Detected	MIMAT0018075					AGCAACACCGCAGC
hsa-miR-3656	3956.16	3823.78	2570.28	916.636	1361.56	759.768	460.496	1052.33	587.791	11.062	10.7954	10.4099	10.3613	10.1932	9.94748	10.0123	10.7064	10.033	Detected	Detected	Detected	Detected	Detected	Detected	Detected	Detected	Detected	MIMAT0018076					CCACCCCCGCAC
hsa-miR-3658	87.4449	87.1166	46.7478	18.1732	33.1433	21.0794	9.09445	18.547	8.91027	5.29264	5.30478	4.63619	4.75478	4.94628	4.37862	4.39337	4.71003	4.21595	Detected	Detected	Detected	Detected	Detected	Detected	Detected	Detected	Detected	MIMAT0018078					ATCTCCATGGTGTTTTCT
hsa-miR-3659	1690.8	1884.88	1002.09	207.38	348.633	210.218	109.032	177.491	144.377	9.52567	9.54871	9.03792	8.37056	8.31471	7.75689	8.06843	8.19724	8.33687	Detected	Detected	Detected	Detected	Detected	Detected	Detected	Detected	Detected	MIMAT0018080					TGCCCTCGTAGACAAC
hsa-miR-365a-3p	888.892	856.558	1387.23	1109.72	1804.5	1856.04	2509.51	1713.93	1684.3	8.61216	8.3751	9.4973	10.5646	10.5581	11.2316	11.9681	11.2748	11.2879	Detected	Detected	Detected	Detected	Detected	Detected	Detected	Detected	Detected	MIMAT0000710	chr16	-	14403197	14403218	ATAAGGATTTTTAGGGGCATTA
hsa-miR-365a-5p	228.766	228.105	150.215	57.5352	109.491	74.5496	31.3365	80.5516	36.8514	6.59155	6.55373	6.25071	6.43804	6.63661	6.29603	6.24513	6.9555	6.3362	Detected	Detected	Detected	Detected	Detected	Detected	Detected	Detected	Detected	MIMAT0009199					CACATCTGCCCCCA
hsa-miR-365b-5p	85.1923	86.8576	70.8815	28.0074	52.9037	34.4622	11.1503	27.7236	13.1051	5.26844	5.29264	5.20324	5.34898	5.57615	5.13435	4.72491	5.31448	4.81861	Detected	Detected	Detected	Detected	Detected	Detected	Detected	Detected	Detected	MIMAT0022833	chr17	-	29902467	29902479	ACAGCTGCCCCTGA
hsa-miR-3660	349.951	431.47	282.759	113.182	285.113	169.989	63.4697	121.904	88.5038	7.19612	7.39828	7.08322	7.47879	8.0302	7.46928	7.30117	7.57846	7.60058	Detected	Detected	Detected	Detected	Detected	Detected	Detected	Detected	Detected	MIMAT0018081					TCAAAATGCTCTCCTGTC
hsa-miR-3661	37.7021	39.2748	20.6096	5.83484	10.7284	5	5	5	5	4.10518	4.16403	3.48744	3.25238	3.30794	0.561153	3.24049	2.16913	3.1032	Detected	Detected	Detected	Detected	Detected	Detected	Detected	Detected	Detected	MIMAT0018082					CAGCTGTCCGAGTCC
hsa-miR-3662	21.7184	20.2083	38.7078	13.1975	27.0415	31.5423	8.39106	14.602	10.7377	3.27862	3.19621	4.38598	4.29681	4.63619	5.02306	4.25716	4.33028	4.50822	Detected	Detected	Detected	Detected	Detected	Detected	Detected	Detected	Detected	MIMAT0018083					CATCAGTCACTACTCATCA
hsa-miR-3663-3p	2880.14	2956.63	1741.12	557.531	720.777	385.756	256.01	660.704	838.162	10.3807	10.2996	9.82979	9.78506	9.34389	8.69638	9.21095	9.9193	10.5039	Detected	Detected	Detected	Detected	Detected	Detected	Detected	Detected	Detected	MIMAT0018085					GCGCCCGGCCT
hsa-miR-3663-5p	60.9982	66.577	37.3857	15.8382	29.6103	23.9036	10.4253	13.3626	13.7072	4.73931	4.83962	4.34613	4.5729	4.76817	4.5729	4.6036	4.18748	4.86951	Detected	Detected	Detected	Detected	Detected	Detected	Detected	Detected	Detected	MIMAT0018084					CCGAGCACCACGC
hsa-miR-3664-3p	313.862	366.199	182.579	41.6436	55.637	46.3648	18.2472	45.3638	20.9766	7.0284	7.17378	6.52514	5.96159	5.6702	5.56714	5.43262	6.06024	5.42007	Detected	Detected	Detected	Detected	Detected	Detected	Detected	Detected	Detected	MIMAT0019220					AACTCTGTCTTTACTCCTG
hsa-miR-3665	2882.36	3081	1999.09	751.835	1213.04	821.009	684.317	809.633	523.294	10.4003	10.4003	10.033	10.1966	10.0709	10.0709	10.5039	10.2413	9.883	Detected	Detected	Detected	Detected	Detected	Detected	Detected	Detected	Detected	MIMAT0018087					CGCCGCCCCG
hsa-miR-3666	457.753	508.28	368.793	97.0219	118.232	68.6901	33.4993	103.173	55.9777	7.56578	7.60058	7.49512	7.26712	6.74039	6.15492	6.34435	7.31144	6.93237	Detected	Detected	Detected	Detected	Detected	Detected	Detected	Detected	Detected	MIMAT0018088					TCGGCATCTACACTTGC
hsa-miR-3667-5p	5310.43	6206.52	2869.6	601.048	987.216	345.452	298.594	379.281	339.679	11.5202	11.6528	10.5864	9.883	9.73065	8.45042	9.4476	9.18115	9.30289	Detected	Detected	Detected	Detected	Detected	Detected	Detected	Detected	Detected	MIMAT0018089					ACCTTCTCCTCAATGGG
hsa-miR-367-3p	83.65	94.1951	58.8508	23.0289	51.6731	30.2331	8.58604	22.9808	21.7522	5.24574	5.39716	4.94628	5.10313	5.56102	4.95879	4.30932	5.0053	5.50968	Detected	Detected	Detected	Detected	Detected	Detected	Detected	Detected	Detected	MIMAT0000719	chr4	+	113569094	113569075	TCACCATTGCTAAAGTGCAAT
hsa-miR-3674	31.9049	33.588	20.4978	7.49548	11.0907	9.72035	5	7.58025	5	3.87259	3.91969	3.48225	3.53874	3.34777	3.28797	3.24049	3.48225	3.1032	Detected	Detected	Detected	Detected	Detected	Detected	Detected	Detected	Detected	MIMAT0018097					GGCCAATCTTAGGTTCT
hsa-miR-3675-3p	94.3359	97.4992	52.8802	19.4212	29.8787	21.5597	11.6905	20.777	13.7422	5.40709	5.43262	4.81861	4.84725	4.7803	4.41768	4.7803	4.86246	4.87367	Detected	Detected	Detected	Detected	Detected	Detected	Detected	Detected	Detected	MIMAT0018099					TTGGGGGAGTTCCTTA
hsa-miR-3677-3p	83.9471	84.0743	109.505	50.2364	71.8666	71.4435	15.7704	33.4393	21.9777	5.25073	5.23123	5.79888	6.21588	6.01164	6.23446	5.18408	5.56995	5.52789	Detected	Detected	Detected	Detected	Detected	Detected	Detected	Detected	Detected	MIMAT0018101	chr16	-	2320763	2320773	GGCCGTGGCCAG
hsa-miR-3677-5p	18.0082	21.7752	11.3187	5	6.19112	0.1	0.1	0.1	0.1	3.04858	3.27862	2.26204	1.8469	1.45009	-3.25477	-2.15689	-2.82817	-2.30668	Detected	Detected	Detected	Detected	Detected	Not Detected	Not Detected	Not Detected	Not Detected	MIMAT0019221					CACTGCAGGGCTCT
hsa-miR-3678-3p	142.569	147.103	70.7634	22.5001	23.6692	18.1321	11.2272	20.614	13.2725	5.96634	5.97071	5.19771	5.05846	4.42864	4.11457	4.73931	4.8502	4.83537	Detected	Detected	Detected	Detected	Detected	Detected	Detected	Detected	Detected	MIMAT0018103					CCGGTCCGTACAAA
hsa-miR-3679-3p	41.5113	39.2886	33.7071	9.1384	22.4561	9.00988	5	16.079	11.5553	4.2518	4.16762	4.21595	3.79901	4.33308	3.1989	3.24049	4.50329	4.62998	Detected	Detected	Detected	Detected	Detected	Detected	Detected	Detected	Detected	MIMAT0018105					GATGAAGATTACTGGGGG
hsa-miR-3679-5p	7678.3	8537.94	5228.92	1627.53	3006.02	1594.98	742.082	1559.8	968.85	12.3624	12.4507	11.4093	11.2748	11.2748	10.9714	10.6007	11.1661	10.7222	Detected	Detected	Detected	Detected	Detected	Detected	Detected	Detected	Detected	MIMAT0018104					TCCCCTTCCCTGCC
hsa-miR-3680-3p	208.095	224.083	145.96	53.5073	104.095	75.5687	25.3541	48.3644	31.5166	6.47224	6.53075	6.21	6.31581	6.55373	6.32047	5.95494	6.15119	6.06364	Detected	Detected	Detected	Detected	Detected	Detected	Detected	Detected	Detected	MIMAT0018107	chr16	+	21517441	21517427	CCTACTCCCAGGGTC
hsa-miR-3680-5p	0.1	0.1	16.2581	10.4895	19.3015	12.5405	0.1	8.51141	9.41305	-3.32191	-3.1393	3.20771	3.98138	4.1018	3.54332	-2.15689	3.6116	4.30932	Not Detected	Not Detected	Detected	Detected	Detected	Detected	Not Detected	Detected	Detected	MIMAT0018106	chr16	+	21517404	21517388	TGCACAATCCTGTGAGT
hsa-miR-3682-3p	632.956	673.478	346.603	99.4423	176.476	161.428	59.3885	95.8265	58.2283	8.01361	8.00545	7.37957	7.28279	7.31144	7.38885	7.22514	7.20312	7.00531	Detected	Detected	Detected	Detected	Detected	Detected	Detected	Detected	Detected	MIMAT0018110	chr2	+	54076328	54076313	CTACCTCCACCTGTATC
hsa-miR-3683	0.1	0.1	0.1	5	5	5	0.1	0.1	0.1	-3.32191	-3.1393	-3.22798	1.8469	-0.215379	0.561153	-2.15689	-2.82817	-2.30668	Not Detected	Not Detected	Not Detected	Detected	Detected	Detected	Not Detected	Not Detected	Not Detected	MIMAT0018111					TGATACTACTTCCAATGTCG
hsa-miR-3685	43.8194	46.3715	28.8762	13.2194	21.4621	20.5475	8.1282	13.6141	7.0734	4.30741	4.40515	3.95433	4.30063	4.26748	4.34169	4.23849	4.20204	3.91656	Detected	Detected	Detected	Detected	Detected	Detected	Detected	Detected	Detected	MIMAT0018113					AGTCTTCAGGTAGGGTAG
hsa-miR-3686	60.3313	69.6762	34.5846	13.3726	25.0666	17.2593	8.78896	12.1945	8.53551	4.72491	4.9233	4.23646	4.32633	4.51352	4.03717	4.34337	4.06756	4.17263	Detected	Detected	Detected	Detected	Detected	Detected	Detected	Detected	Detected	MIMAT0018114					TCATTTACTTTCTCTTACAGA
hsa-miR-3687	64.0651	62.0452	47.8028	17.8076	32.2769	15.1314	5	28.2254	5	4.82667	4.73552	4.67989	4.71329	4.90074	3.81557	3.24049	5.33636	3.1032	Detected	Detected	Detected	Detected	Detected	Detected	Detected	Detected	Detected	MIMAT0018115					ACGTCGCACGAACG
hsa-miR-3688-3p	13.677	13.9848	5.73421	5	5	5	0.1	5	0.1	1.54378	2.26204	1.25054	1.8469	-0.215379	0.561153	-2.15689	2.16913	-2.30668	Detected	Detected	Detected	Detected	Detected	Detected	Not Detected	Detected	Not Detected	MIMAT0018116	chr4	+	160050034	160050018	AGAGTGGCAAAGTCTTTC
hsa-miR-3688-5p	51.7757	55.0034	20.9609	5	5	0.1	0.1	0.1	0.1	4.52732	4.58739	3.50527	1.8469	-0.215379	-3.25477	-2.15689	-2.82817	-2.30668	Detected	Detected	Detected	Detected	Detected	Not Detected	Not Detected	Not Detected	Not Detected	MIMAT0019223					ATATGGAAAGACTTTGCCA
hsa-miR-3689a-3p	23.6624	19.0897	32.6927	5.31311	12.5419	28.2976	5	5.45466	5	3.39581	3.13334	4.17813	3.16489	3.46902	4.87367	3.24049	3.15781	3.1032	Detected	Detected	Detected	Detected	Detected	Detected	Detected	Detected	Detected	MIMAT0018118					ACCACGATATCACACCT
hsa-miR-3689a-5p	95.7974	98.4851	68.8314	26.7113	55.4337	39.1165	13.0232	26.6927	17.7425	5.43262	5.4375	5.16732	5.28896	5.65111	5.31964	4.92583	5.25517	5.20699	Detected	Detected	Detected	Detected	Detected	Detected	Detected	Detected	Detected	MIMAT0018117	chr9	+	137742037	137742023	TCCCAGGAACCATGAT
hsa-miR-3689b-3p	56.2025	47.0588	86.1918	12.9558	34.6594	68.8251	10.2219	13.9657	7.40033	4.62998	4.42088	5.47196	4.27567	5.0053	6.16088	4.56574	4.26122	3.98472	Detected	Detected	Detected	Detected	Detected	Detected	Detected	Detected	Detected	MIMAT0018181	chr9	+	137742077	137742061	ACCACAATATCACACCTC
hsa-miR-3689f	194.994	212.981	131.742	50.2752	96.4325	69.272	25.4188	45.9818	31.8395	6.39121	6.45186	6.07216	6.21733	6.40407	6.19188	5.95834	6.07678	6.07073	Detected	Detected	Detected	Detected	Detected	Detected	Detected	Detected	Detected	MIMAT0019010					TCCCAGGAAGCACG
hsa-miR-369-3p	20.3998	19.2635	20.1971	12.4534	23.1494	12.8796	15.8423	16.5501	13.9221	3.18428	3.14696	3.46686	4.20889	4.38598	3.56381	5.19272	4.54739	4.89491	Detected	Detected	Detected	Detected	Detected	Detected	Detected	Detected	Detected	MIMAT0000721					AAAGATCAACCATGTATTATT
hsa-miR-369-5p	29.1949	27.695	31.3991	21.1676	25.3159	18.7975	31.572	23.4282	21.5879	3.73112	3.58628	4.09913	4.98786	4.5512	4.194	6.25497	5.04983	5.49719	Detected	Detected	Detected	Detected	Detected	Detected	Detected	Detected	Detected	MIMAT0001621					GCGAATATAACACGGTCGAT
hsa-miR-3690	23.4998	25.2626	19.7641	8.6694	16.6418	13.3062	22.7145	15.8437	7.21031	3.37958	3.48012	3.43034	3.71908	3.89881	3.62398	5.77446	4.48733	3.94394	Detected	Detected	Detected	Detected	Detected	Detected	Detected	Detected	Detected	MIMAT0018119					CTTTGTCTACGCTGGG
hsa-miR-3691-5p	59.9987	70.6891	45.9251	16.992	30.7317	18.8203	7.49501	14.5593	7.02418	4.71329	4.94873	4.59207	4.66352	4.83537	4.19747	4.11457	4.32037	3.90558	Detected	Detected	Detected	Detected	Detected	Detected	Detected	Detected	Detected	MIMAT0018120	chr6	+	5148503	5148489	GTACCGAGTCTCCATC
hsa-miR-3692-3p	5.69386	5.67337	0.1	0.1	5	0.1	0.1	0.1	0.1	-0.165621	0.511542	-3.22798	-3.09756	-0.215379	-3.25477	-2.15689	-2.82817	-2.30668	Detected	Detected	Not Detected	Not Detected	Detected	Not Detected	Not Detected	Not Detected	Not Detected	MIMAT0018122	chr6	-	157950215	157950230	ACTTCTGCAGTGTCAGT
hsa-miR-3692-5p	666.62	712.408	569.702	66.5743	68.0875	344.352	107.563	61.367	52.3383	8.08103	8.10247	8.08103	6.65643	5.92243	8.43698	8.04312	6.53075	6.82271	Detected	Detected	Detected	Detected	Detected	Detected	Detected	Detected	Detected	MIMAT0018121	chr6	-	157950177	157950192	CAGTATCCACTCCTGAC
hsa-miR-370-3p	828.415	877.611	435.585	138.097	228.961	166.299	72.0446	169.028	92.9808	8.44369	8.40703	7.69339	7.82093	7.72265	7.41789	7.45983	8.10247	7.68861	Detected	Detected	Detected	Detected	Detected	Detected	Detected	Detected	Detected	MIMAT0000722	chr14	-	101377532	101377544	ACCAGGTTCCACCC
hsa-miR-3713	1039.54	1132.56	537.241	125.009	182.084	86.3795	83.4444	92.2634	64.0368	8.82882	8.88795	7.9739	7.61979	7.3485	6.49578	7.69339	7.14173	7.1332	Detected	Detected	Detected	Detected	Detected	Detected	Detected	Detected	Detected	MIMAT0018164					ACCATCCCCAAACGG
hsa-miR-3714	46.9644	45.6635	40.9201	12.8147	22.5729	28.4107	7.73771	12.5583	7.95084	4.39611	4.38871	4.47289	4.26122	4.34169	4.88051	4.16762	4.09913	4.09443	Detected	Detected	Detected	Detected	Detected	Detected	Detected	Detected	Detected	MIMAT0018165					ACAGGGGAGCACTGC
hsa-miR-371a-3p	127.456	138.476	63.4223	22.7406	13.1416	11.9678	5.20749	11.0404	8.30971	5.79888	5.87242	5.03629	5.07905	3.51601	3.46902	3.67254	3.96736	4.14612	Detected	Detected	Detected	Detected	Detected	Detected	Detected	Detected	Detected	MIMAT0000723	chr19	-	54290974	54290992	ACACTCAAAAGATGGCGGC
hsa-miR-371a-5p	1092.8	1162.74	699.253	224.838	436.839	241.494	124.719	270.864	191.257	8.92022	8.94626	8.48488	8.48488	8.59394	7.96091	8.24182	8.67838	8.64464	Detected	Detected	Detected	Detected	Detected	Detected	Detected	Detected	Detected	MIMAT0004687	chr19	-	54290942	54290953	AGTGCCCCCACAG
hsa-miR-371b-3p	16.7713	17.5103	14.9796	5	9.99238	11.6677	0.1	5	0.1	2.99971	3.04858	3.10131	1.8469	3.22824	3.44849	-2.15689	2.16913	-2.30668	Detected	Detected	Detected	Detected	Detected	Detected	Not Detected	Detected	Not Detected	MIMAT0019893					GCACTCAAACTGTGGG
hsa-miR-371b-5p	602.071	691.63	354.831	121.474	213.488	138.279	125.367	125.446	90.8583	7.94725	8.0573	7.44249	7.57846	7.62844	7.20312	8.26221	7.63999	7.63543	Detected	Detected	Detected	Detected	Detected	Detected	Detected	Detected	Detected	MIMAT0019892					AAAGTGCCGCCATCT
hsa-miR-372-3p	17.5508	19.2332	12.63	5	5	5	0.1	5.46209	5	3.02783	3.14186	2.95111	1.8469	-0.215379	0.561153	-2.15689	3.15948	3.1032	Detected	Detected	Detected	Detected	Detected	Detected	Not Detected	Detected	Detected	MIMAT0000724	chr19	-	54291191	54291207	ACGCTCAAATGTCGCAGC
hsa-miR-372-5p	34.9109	41.482	26.0968	7.24261	14.198	12.4001	5	7.34227	5.17859	4.01028	4.2518	3.82931	3.50274	3.65298	3.5227	3.24049	3.46686	3.55595	Detected	Detected	Detected	Detected	Detected	Detected	Detected	Detected	Detected	MIMAT0026484					AGAATAGTGCTCCACATTT
hsa-miR-373-3p	135.285	144.602	117.327	32.2884	58.2978	62.7729	15.8142	25.4807	20.9829	5.86642	5.94822	5.89474	5.61869	5.72459	6.01888	5.18863	5.18309	5.42436	Detected	Detected	Detected	Detected	Detected	Detected	Detected	Detected	Detected	MIMAT0000726	chr19	-	54292008	54292024	ACACCCCAAAATCGAAGC
hsa-miR-373-5p	182.132	192.582	114.133	34.9006	60.4629	33.9699	21.9306	39.3861	26.0579	6.29094	6.32908	5.85443	5.7122	5.76397	5.11057	5.72191	5.82683	5.80878	Detected	Detected	Detected	Detected	Detected	Detected	Detected	Detected	Detected	MIMAT0000725	chr19	-	54291974	54291985	GGAAAGCGCCCCC
hsa-miR-374a-5p	1283.43	1243.76	3426.5	1857.01	3828.62	3622.41	4648.44	3569.19	3572.93	9.17468	9.01234	10.7594	11.4497	11.7444	12.1457	12.669	12.2243	12.2586	Detected	Detected	Detected	Detected	Detected	Detected	Detected	Detected	Detected	MIMAT0000727	chrX	+	73423878	73423857	CACTTATCAGGTTGTATTATAA
hsa-miR-374b-3p	5	0.1	13.4965	10.8241	16.1558	18.8763	22.5199	17.3324	12.7548	-2.08674	-3.1393	3.01474	4.01734	3.84965	4.20889	5.76397	4.61509	4.77304	Detected	Not Detected	Detected	Detected	Detected	Detected	Detected	Detected	Detected	MIMAT0004956	chrX	+	73438443	73438423	AATGATAATACAACCTGCTAAG
hsa-miR-374b-5p	690.437	689.311	3038.17	1590.93	3378.34	2958.56	2829.56	2575.37	2674.93	8.16006	8.04985	10.6603	11.1844	11.4757	11.7781	12.1079	11.7254	11.9479	Detected	Detected	Detected	Detected	Detected	Detected	Detected	Detected	Detected	MIMAT0004955	chrX	+	73438413	73438396	CACTTAGCAGGTTGTATTA
hsa-miR-374c-5p	119.731	119.262	624.087	322.85	725.297	603.117	464.553	488.881	552.702	5.72191	5.68273	8.22685	9.02043	9.35476	9.57859	10.0221	9.50375	9.95978	Detected	Detected	Detected	Detected	Detected	Detected	Detected	Detected	Detected	MIMAT0018443	chrX	-	73438402	73438417	AGCACTTAGCAGGTTGT
hsa-miR-375	153.967	156.566	584.686	399.274	752.7	633.974	255.315	548.422	770.038	6.08184	6.05619	8.12602	9.28107	9.37135	9.73065	9.20683	9.6186	10.4003	Detected	Detected	Detected	Detected	Detected	Detected	Detected	Detected	Detected	MIMAT0000728					TCACGCGAGCCGAAC
hsa-miR-376a-3p	1080.3	1112.53	1688.09	1145.62	1501.7	1147.86	1248.35	777.141	986.693	8.89554	8.81956	9.8026	10.6127	10.3068	10.5039	11.1844	10.1671	10.7954	Detected	Detected	Detected	Detected	Detected	Detected	Detected	Detected	Detected	MIMAT0000729	chr14	-	101506457	101506475	ACGTGGATTTTCCTCTATG
hsa-miR-376a-5p	50.4882	51.109	53.3273	30.8692	53.0162	24.9889	27.8905	30.9089	33.4507	4.49488	4.49488	4.82667	5.52088	5.58432	4.66352	6.09312	5.45058	6.14951	Detected	Detected	Detected	Detected	Detected	Detected	Detected	Detected	Detected	MIMAT0003386	chr14	-	101507126	101507146	TACTCATAGAAGGAGAATCTAC
hsa-miR-376b-3p	184.636	215.906	138.467	74.6746	113.898	66.9039	75.7925	70.9469	78.6879	6.31581	6.46288	6.14354	6.84817	6.68602	6.09967	7.54581	6.73245	7.44249	Detected	Detected	Detected	Detected	Detected	Detected	Detected	Detected	Detected	MIMAT0002172	chr14	-	101506837	101506855	AACATGGATTTTCCTCTATG
hsa-miR-376b-5p	0.1	0.1	6.2233	5	5.80029	5	7.50943	5	5	-3.32191	-3.1393	1.28584	1.8469	1.38655	0.561153	4.11846	2.16913	3.1032	Not Detected	Not Detected	Detected	Detected	Detected	Detected	Detected	Detected	Detected	MIMAT0022923					AAACATAGAAGGAATATCCAC
hsa-miR-376c-3p	873.341	902.401	1967.86	1266.17	1723.18	1319.4	1259.84	787.44	1027.99	8.53482	8.46953	9.98911	10.7954	10.4923	10.7064	11.2035	10.1966	10.8723	Detected	Detected	Detected	Detected	Detected	Detected	Detected	Detected	Detected	MIMAT0000720	chr14	-	101506072	101506089	ACGTGGAATTTCCTCTATG
hsa-miR-377-3p	475.374	479.224	655.48	413.559	591.853	430.338	422.979	401.336	502.357	7.60419	7.54581	8.30998	9.34389	8.984	8.9254	9.90045	9.24987	9.80822	Detected	Detected	Detected	Detected	Detected	Detected	Detected	Detected	Detected	MIMAT0000730	chr14	-	101528434	101528452	ACAAAAGTTGCCTTTGTGTG
hsa-miR-377-5p	5.78396	6.33754	8.0123	5	5	5	5	5	5	-0.163105	0.591264	1.42386	1.8469	-0.215379	0.561153	3.24049	2.16913	3.1032	Detected	Detected	Detected	Detected	Detected	Detected	Detected	Detected	Detected	MIMAT0004689	chr14	-	101528397	101528414	GAATTCACCAAGGGCAACC
hsa-miR-378a-3p	2577.69	2925.56	1622.4	403.431	840.164	555.548	386.315	634.306	441.832	10.1629	10.2876	9.73065	9.29891	9.51652	9.36433	9.8026	9.86567	9.60777	Detected	Detected	Detected	Detected	Detected	Detected	Detected	Detected	Detected	MIMAT0000732					GCCTTCTGACTCCAAG
hsa-miR-378a-5p	15.4176	15.5425	14.1932	11.3998	22.7362	22.2495	18.5182	25.5252	18.2802	2.93686	2.96226	3.04774	4.11057	4.35749	4.47961	5.46662	5.19272	5.24866	Detected	Detected	Detected	Detected	Detected	Detected	Detected	Detected	Detected	MIMAT0000731	chr5	-	149092589	149092606	ACACAGGACCTGGAGTCA
hsa-miR-378b	795.262	923.72	717.557	268.553	565.299	372.821	140.478	348.683	190.463	8.37056	8.53482	8.52817	8.72504	8.90536	8.61708	8.40703	8.99196	8.63223	Detected	Detected	Detected	Detected	Detected	Detected	Detected	Detected	Detected	MIMAT0014999					TTCTGCCTCCAAGTCC
hsa-miR-378c	471	526.148	413.832	85.472	158.439	214.64	81.2215	78.2385	49.5206	7.59258	7.65327	7.62844	7.07546	7.1332	7.78301	7.63999	6.89168	6.7514	Detected	Detected	Detected	Detected	Detected	Detected	Detected	Detected	Detected	MIMAT0016847					CCACTCTTCTGACTCC
hsa-miR-378d	1457.18	1797.16	581.418	116.504	226.473	185.046	129.471	175.991	152.618	9.30289	9.51652	8.11074	7.52109	7.70836	7.61604	8.28526	8.17406	8.41638	Detected	Detected	Detected	Detected	Detected	Detected	Detected	Detected	Detected	MIMAT0018926					TTTCTGACTCCAAGTCC
hsa-miR-378e	124.413	132.184	97.5659	42.5721	87.2926	65.8277	28.8096	55.497	32.9228	5.7761	5.79183	5.61869	6.00402	6.28178	6.07987	6.12429	6.36138	6.10797	Detected	Detected	Detected	Detected	Detected	Detected	Detected	Detected	Detected	MIMAT0018927					TCCTGACTCCAAGTCC
hsa-miR-378f	611.031	696.946	398.581	130.829	257.968	173.859	67.8459	158.514	92.154	7.96607	8.08103	7.57598	7.70836	7.89474	7.49682	7.38885	7.985	7.6585	Detected	Detected	Detected	Detected	Detected	Detected	Detected	Detected	Detected	MIMAT0018932					CTTCTGGCTCCAAGTC
hsa-miR-378g	255.096	293.933	210.585	80.8062	180.063	126.848	69.8635	131.931	97.3949	6.73599	6.8633	6.7303	6.99783	7.33163	7.0706	7.42727	7.69339	7.77213	Detected	Detected	Detected	Detected	Detected	Detected	Detected	Detected	Detected	MIMAT0018937					CTTCTGACTCCAAGCC
hsa-miR-378h	55.2841	56.1945	62.3286	23.5064	53.8664	48.827	11.154	21.6007	14.7431	4.60221	4.61176	5.02043	5.13139	5.6058	5.65786	4.72889	4.9192	4.98015	Detected	Detected	Detected	Detected	Detected	Detected	Detected	Detected	Detected	MIMAT0018984					CCATCTGACACCAAGT
hsa-miR-378i	1655.42	1898.3	1169.72	378.405	843.422	610.718	421.426	698.472	490.494	9.48157	9.55646	9.29414	9.21095	9.52567	9.6186	9.89309	10.0042	9.75821	Detected	Detected	Detected	Detected	Detected	Detected	Detected	Detected	Detected	MIMAT0019074					CCTTCTGACTCCTAGTC
hsa-miR-378j	465.718	555.569	281.929	91.257	200.223	118.159	34.9098	93.2783	47.6078	7.57598	7.75169	7.0706	7.15222	7.52109	6.97132	6.4322	7.16162	6.70592	Detected	Detected	Detected	Detected	Detected	Detected	Detected	Detected	Detected	MIMAT0024612					TTCTGGCTCCAAATCCA
hsa-miR-379-5p	143.836	149.3	169.237	95.0083	154.862	90.2463	76.9671	83.5918	86.3081	5.9806	5.9906	6.41922	7.21387	7.10145	6.53823	7.56073	6.99418	7.57127	Detected	Detected	Detected	Detected	Detected	Detected	Detected	Detected	Detected	MIMAT0000733	chr14	-	101488414	101488428	CCTACGTTCCATAGTC
hsa-miR-380-5p	28.2442	27.5359	7.33781	5	5	5	0.1	5	0.1	3.65955	3.57907	1.39418	1.8469	-0.215379	0.561153	-2.15689	2.16913	-2.30668	Detected	Detected	Detected	Detected	Detected	Detected	Not Detected	Detected	Not Detected	MIMAT0000734	chr14	-	101491364	101491379	GCGCATGTTCTATGGTC
hsa-miR-381-3p	200.426	199.224	312.472	186.382	237.013	176.928	161.42	135.22	156.914	6.42856	6.37369	7.22164	8.19724	7.76831	7.54581	8.60649	7.73343	8.44369	Detected	Detected	Detected	Detected	Detected	Detected	Detected	Detected	Detected	MIMAT0000736	chr14	-	101512312	101512326	ACAGAGAGCTTGCCCT
hsa-miR-381-5p	14.133	16.0016	17.2544	8.31357	15.6998	11.8572	8.79094	8.13671	5	2.20839	2.98323	3.28196	3.65298	3.81016	3.46241	4.34613	3.56119	3.1032	Detected	Detected	Detected	Detected	Detected	Detected	Detected	Detected	Detected	MIMAT0022862					ATATACAAAGGGCAACCTC
hsa-miR-382-3p	5	0.1	5	5.33616	7.51717	5	5.57648	5.73752	5.36525	-2.08674	-3.1393	-0.00229254	3.16982	2.93876	0.561153	3.76378	3.20974	3.57907	Detected	Not Detected	Detected	Detected	Detected	Detected	Detected	Detected	Detected	MIMAT0022697					AAGTGTTGTCCGTGAAT
hsa-miR-382-5p	118.337	103.031	163.511	57.9531	76.5789	120.891	45.3923	48.6631	52.4414	5.69623	5.48916	6.37369	6.44432	6.10396	7.00867	6.81046	6.1664	6.82753	Detected	Detected	Detected	Detected	Detected	Detected	Detected	Detected	Detected	MIMAT0000737	chr14	-	101520660	101520674	CGAATCCACCACGAAC
hsa-miR-383-3p	32.0556	33.8194	24.5528	11.6555	24.5805	17.3907	6.7307	10.8642	6.47194	3.8838	3.93105	3.73939	4.13207	4.47961	4.06452	3.96736	3.94394	3.80159	Detected	Detected	Detected	Detected	Detected	Detected	Detected	Detected	Detected	MIMAT0026485					TCTGACCAGGCAGTG
hsa-miR-383-5p	59.5025	57.4631	80.9365	27.7701	58.8617	67.2057	20.1754	24.284	14.5592	4.70114	4.64493	5.39716	5.33964	5.74093	6.11073	5.60949	5.09978	4.9523	Detected	Detected	Detected	Detected	Detected	Detected	Detected	Detected	Detected	MIMAT0000738	chr8	+	14710974	14710959	AGCCACAATCACCTTCT
hsa-miR-3907	289.646	303.591	500.695	142.779	271.076	456.65	142.354	200.45	189.047	6.92205	6.91556	7.89474	7.84952	7.97026	9.03474	8.4217	8.33012	8.62621	Detected	Detected	Detected	Detected	Detected	Detected	Detected	Detected	Detected	MIMAT0018179					TGTGAGCCAGCCTGG
hsa-miR-3909	213.498	230.15	102.499	14.7875	30.5541	10.4182	6.35975	9.43211	7.00268	6.51828	6.5673	5.7122	4.45189	4.81598	3.34777	3.91326	3.73426	3.8956	Detected	Detected	Detected	Detected	Detected	Detected	Detected	Detected	Detected	MIMAT0018183					AGACTGCAGGCCCT
hsa-miR-3910	25.8969	27.9487	32.9672	12.4783	24.6645	13.6917	17.1785	22.068	10.7388	3.51772	3.60137	4.19081	4.21298	4.49196	3.6624	5.35593	4.94873	4.51048	Detected	Detected	Detected	Detected	Detected	Detected	Detected	Detected	Detected	MIMAT0018184					TGTCTTGGTTTTATGCCT
hsa-miR-3911	1766.51	1994.62	1342.03	397.087	718.776	408.51	189.966	327.78	243.709	9.60777	9.65916	9.45651	9.27311	9.32857	8.87057	8.83506	8.90232	8.88281	Detected	Detected	Detected	Detected	Detected	Detected	Detected	Detected	Detected	MIMAT0018185					TGCCTCCTCCAGGA
hsa-miR-3912-5p	749.038	731.468	590.516	186.022	145.832	479.577	237.616	157.774	105.591	8.26799	8.1232	8.14024	8.19266	7.02676	9.15071	9.14296	7.9739	7.91565	Detected	Detected	Detected	Detected	Detected	Detected	Detected	Detected	Detected	MIMAT0027036					ACTAACCCATAATATGGACA
hsa-miR-3913-3p	9.83965	0.1	5.2929	5	8.7442	7.83682	0.1	5	0.1	1.23811	-3.1393	0.583674	1.8469	3.07245	3.07482	-2.15689	2.16913	-2.30668	Detected	Not Detected	Detected	Detected	Detected	Detected	Not Detected	Detected	Not Detected	MIMAT0019225					TTTGGGACTGATCTTGAT
hsa-miR-3913-5p	5.0483	5.92512	5	5	5	5	0.1	0.1	0.1	-0.812006	0.544388	-0.00229254	1.8469	-0.215379	0.561153	-2.15689	-2.82817	-2.30668	Detected	Detected	Detected	Detected	Detected	Detected	Not Detected	Not Detected	Not Detected	MIMAT0018187	chr12	-	69978528	69978545	AGACATCAAGATCAGTCC
hsa-miR-3914	154.819	173.06	101.377	32.0295	73.8955	36.0699	17.2945	31.9965	16.8585	6.09312	6.20607	5.68273	5.59476	6.03895	5.19771	5.37169	5.52088	5.1526	Detected	Detected	Detected	Detected	Detected	Detected	Detected	Detected	Detected	MIMAT0018188					ACTTCTCATTTTCTGGTTC
hsa-miR-3915	759.515	877.428	259.902	67.0052	123.853	45.5609	30.0666	43.3264	26.2912	8.30646	8.40302	6.95896	6.67371	6.79931	5.53718	6.17198	5.96634	5.82071	Detected	Detected	Detected	Detected	Detected	Detected	Detected	Detected	Detected	MIMAT0018189					AATAAGACCATCTTTTCCTC
hsa-miR-3916	12.3305	0.1	22.5354	0.1	0.1	21.7163	0.1	0.1	0.1	1.42033	-3.1393	3.60137	-3.09756	-3.31345	4.42864	-2.15689	-2.82817	-2.30668	Detected	Not Detected	Detected	Not Detected	Not Detected	Detected	Not Detected	Not Detected	Not Detected	MIMAT0018190					CTGAGAACCAGCCATT
hsa-miR-3917	527.153	578.548	339.151	113.164	239.873	184.741	51.4705	129.877	68.6733	7.75689	7.80297	7.33822	7.4732	7.79207	7.6118	7.00867	7.66803	7.23937	Detected	Detected	Detected	Detected	Detected	Detected	Detected	Detected	Detected	MIMAT0018191					CCCACCTGCTCAGT
hsa-miR-3918	91.5419	104.204	82.8031	34.0889	65.3749	50.3222	17.1132	33.7669	16.1359	5.38165	5.50968	5.42436	5.67748	5.86048	5.7378	5.35133	5.58432	5.09632	Detected	Detected	Detected	Detected	Detected	Detected	Detected	Detected	Detected	MIMAT0018192					AGTCTCCATCTGCGG
hsa-miR-3919	97.7194	103.689	97.9269	45.8818	105.126	61.4231	16.5013	41.7324	27.7379	5.45825	5.49719	5.62979	6.11819	6.5832	5.98683	5.24866	5.91699	5.88828	Detected	Detected	Detected	Detected	Detected	Detected	Detected	Detected	Detected	MIMAT0018193					ACTGAGTCCTTTGTTCTC
hsa-miR-3921	19.9364	27.3061	112.358	68.3042	164.409	113.425	53.1318	105.904	109.264	3.1525	3.57611	5.83888	6.71516	7.19448	6.92205	7.0666	7.36618	7.97026	Detected	Detected	Detected	Detected	Detected	Detected	Detected	Detected	Detected	MIMAT0018196					ACAAGGCATATGGTACTC
hsa-miR-3922-5p	150.243	162.436	112.211	43.4119	75.6166	49.506	21.4877	41.0742	28.0651	6.02331	6.11073	5.83355	6.02331	6.07216	5.70948	5.69623	5.89474	5.90177	Detected	Detected	Detected	Detected	Detected	Detected	Detected	Detected	Detected	MIMAT0019227					TGCTGTGGGACCTCT
hsa-miR-3923	879.429	894.043	665.08	188.22	162.86	495.307	233.095	155.891	107.241	8.5662	8.45042	8.35943	8.2106	7.18495	9.18115	9.06323	7.95771	7.95394	Detected	Detected	Detected	Detected	Detected	Detected	Detected	Detected	Detected	MIMAT0018198					CCCTAATCCAACATTACTAG
hsa-miR-3925-5p	638.106	690.834	349.949	70.1175	93.4644	121.236	62.2435	52.4503	36.6525	8.0302	8.0546	7.39331	6.74039	6.36508	7.01366	7.27112	6.27419	6.33233	Detected	Detected	Detected	Detected	Detected	Detected	Detected	Detected	Detected	MIMAT0018200	chr6	+	36590245	36590231	AGGCTCCACTTTCAGT
hsa-miR-3926	913.233	1041.2	785.321	287.773	644.677	382.497	118.042	326.394	135.489	8.66367	8.69985	8.68382	8.81956	9.10048	8.65592	8.17406	8.88795	8.26799	Detected	Detected	Detected	Detected	Detected	Detected	Detected	Detected	Detected	MIMAT0018201					TCTCTGCCTGCTTTTTG
hsa-miR-3927-3p	11.7053	13.1679	0.1	0.1	6.31682	6.51372	0.1	0.1	0.1	1.38322	2.21204	-3.22798	-3.09756	1.48845	2.90059	-2.15689	-2.82817	-2.30668	Detected	Detected	Not Detected	Not Detected	Detected	Detected	Not Detected	Not Detected	Not Detected	MIMAT0018202	chr9	+	112273820	112273801	ATGCCTATCAAATATCTACCT
hsa-miR-3927-5p	49.8416	40.9667	39.4466	13.852	19.3947	36.0525	17.8848	10.435	10.2825	4.48322	4.23065	4.41768	4.38217	4.10518	5.19566	5.40928	3.87606	4.43947	Detected	Detected	Detected	Detected	Detected	Detected	Detected	Detected	Detected	MIMAT0022970					ACAGGCAGATATGTGATAGG
hsa-miR-3928-3p	73.5263	77.5231	31.7076	7.73216	10.4277	7.84435	5	5.77163	0.1	5.04042	5.11057	4.11457	3.57611	3.26873	3.07754	3.24049	3.21949	-2.30668	Detected	Detected	Detected	Detected	Detected	Detected	Detected	Detected	Not Detected	MIMAT0018205	chr22	+	31556105	31556093	GCCGAAGCTCCAAG
hsa-miR-3928-5p	71.034	73.1587	49.8858	42.6333	38.5627	75.5149	46.5753	27.2606	28.5497	4.97704	5.01513	4.73552	6.01164	5.1526	6.31261	6.86848	5.28896	5.92612	Detected	Detected	Detected	Detected	Detected	Detected	Detected	Detected	Detected	MIMAT0027037					GCAGGCGGAACCT
hsa-miR-3934-3p	190.506	203.591	182.299	74.5529	185.726	111.295	29.4502	80.507	49.5529	6.36508	6.40171	6.52199	6.84555	7.39828	6.89892	6.15492	6.95143	6.75464	Detected	Detected	Detected	Detected	Detected	Detected	Detected	Detected	Detected	MIMAT0022975					TCCCAGCTGTGCAAC
hsa-miR-3934-5p	707.209	741.65	607.923	247.88	483.597	317.404	112.304	272.102	145.73	8.17406	8.15029	8.19266	8.63223	8.70245	8.33968	8.09363	8.70245	8.35943	Detected	Detected	Detected	Detected	Detected	Detected	Detected	Detected	Detected	MIMAT0018349	chr6	-	33665937	33665950	CTGCCTCAGTTTCCA
hsa-miR-3935	183.557	203.733	179.087	83.392	145.053	112.031	44.2935	94.9077	56.1721	6.30664	6.40407	6.50319	7.04608	7.0169	6.91096	6.77741	7.17721	6.94714	Detected	Detected	Detected	Detected	Detected	Detected	Detected	Detected	Detected	MIMAT0018350					GTGGCTGGTGCTCG
hsa-miR-3936	31.3081	35.008	28.3794	12.2397	26.8654	19.9083	6.07492	14.8141	6.56646	3.83123	3.98951	3.94116	4.18488	4.62427	4.28936	3.85608	4.36316	3.82931	Detected	Detected	Detected	Detected	Detected	Detected	Detected	Detected	Detected	MIMAT0018351					TGCATCTGCCATACACC
hsa-miR-3937	3471.05	3918.88	2522.26	709.803	1610.89	800.637	382.125	904.527	650.087	10.7487	10.8343	10.3807	10.0888	10.4167	10.0438	9.76617	10.5429	10.1802	Detected	Detected	Detected	Detected	Detected	Detected	Detected	Detected	Detected	MIMAT0018352					CCCCCATTGCTACAG
hsa-miR-3938	221.121	232.26	116.045	33.8035	34.8545	34.3727	25.469	29.8457	23.3539	6.55116	6.57693	5.88828	5.67225	5.01513	5.12629	5.97367	5.40928	5.62471	Detected	Detected	Detected	Detected	Detected	Detected	Detected	Detected	Detected	MIMAT0018353					CCGGGTTATCTACAAGG
hsa-miR-3939	122.394	140.823	78.7752	21.0378	34.1393	28.5995	12.0922	26.6154	10.2417	5.75231	5.90749	5.36454	4.97165	4.98323	4.89111	4.80858	5.24866	4.41388	Detected	Detected	Detected	Detected	Detected	Detected	Detected	Detected	Detected	MIMAT0018355					GACATCCTGTGGTCTG
hsa-miR-3940-3p	80.9983	78.1693	48.7336	18.6045	25.8925	28.2195	15.7476	21.9001	15.748	5.19771	5.12413	4.72117	4.79909	4.58277	4.86951	5.17804	4.94131	5.05846	Detected	Detected	Detected	Detected	Detected	Detected	Detected	Detected	Detected	MIMAT0018356	chr19	+	6416498	6416485	AAGTGGGCTGGGATC
hsa-miR-3940-5p	482.781	541.731	340.293	133.641	194.795	136.596	91.1201	165.329	110.327	7.63543	7.69339	7.34347	7.74489	7.48624	7.19448	7.80894	8.07141	7.98257	Detected	Detected	Detected	Detected	Detected	Detected	Detected	Detected	Detected	MIMAT0019229					CAGAGCCCGCCC
hsa-miR-3941	17.9901	19.9536	24.0489	10.6325	21.7802	14.6418	5.62059	11.6308	6.92	3.04774	3.17941	3.71445	3.99618	4.28586	3.74662	3.77321	4.01028	3.87928	Detected	Detected	Detected	Detected	Detected	Detected	Detected	Detected	Detected	MIMAT0018357					TATGATCCTCAGTTGTGTG
hsa-miR-3943	16.8363	15.3838	5	5	0.1	0.1	0.1	0.1	0.1	3.00419	2.95339	-0.00229254	1.8469	-3.31345	-3.25477	-2.15689	-2.82817	-2.30668	Detected	Detected	Detected	Detected	Not Detected	Not Detected	Not Detected	Not Detected	Not Detected	MIMAT0018359					CGCCAAGTGAAGCC
hsa-miR-3944-3p	31.65	31.2653	16.7857	5.58477	8.52871	7.05525	0.1	5.00728	0.1	3.84965	3.80159	3.24579	3.20186	3.04218	2.98323	-2.15689	3.08829	-2.30668	Detected	Detected	Detected	Detected	Detected	Detected	Not Detected	Detected	Not Detected	MIMAT0018360	chr10	+	135185144	135185133	CCGGAGCAGCAGG
hsa-miR-3944-5p	391.596	459.892	196.297	60.9707	81.9073	49.3342	23.5483	50.2769	37.9679	7.38885	7.48624	6.62866	6.52199	6.19188	5.69072	5.83888	6.21733	6.36508	Detected	Detected	Detected	Detected	Detected	Detected	Detected	Detected	Detected	MIMAT0019231					TCTCGGTTGGCCTG
hsa-miR-3945	668.678	707.39	300.105	72.5711	83.5696	128.343	67.2542	55.1065	36.9759	8.08791	8.09363	7.16162	6.80588	6.21	7.08832	7.36147	6.34742	6.34104	Detected	Detected	Detected	Detected	Detected	Detected	Detected	Detected	Detected	MIMAT0018361					ATATCAACCCTCTCCTATGC
hsa-miR-3960	35788.5	37576.8	34261.6	17781.7	28804.2	23253.7	8185.21	18426.1	11729.8	14.9994	14.9994	14.8475	14.6225	14.7299	14.4504	13.2823	14.2651	13.7334	Detected	Detected	Detected	Detected	Detected	Detected	Detected	Detected	Detected	MIMAT0019337					CCCCCGCCTCCG
hsa-miR-3972	174.838	193.911	140.704	51.4463	98.5959	73.1384	27.9853	63.8712	41.2677	6.24833	6.3378	6.1664	6.25835	6.46288	6.26572	6.09967	6.57264	6.48987	Detected	Detected	Detected	Detected	Detected	Detected	Detected	Detected	Detected	MIMAT0019357					TGCCCTGGAACGGG
hsa-miR-3976	186.194	202.128	147.78	47.5366	113.52	53.0763	15.4026	49.4683	28.3591	6.32047	6.38681	6.22167	6.16088	6.67801	5.82343	5.13435	6.19526	5.91699	Detected	Detected	Detected	Detected	Detected	Detected	Detected	Detected	Detected	MIMAT0019361					ACATTAATCTTCCTGCTCT
hsa-miR-3978	65.8247	71.483	56.776	21.1752	41.6688	37.6293	10.91	20.6014	11.306	4.85685	4.97704	4.89491	4.98965	5.26235	5.26844	4.67414	4.84725	4.58739	Detected	Detected	Detected	Detected	Detected	Detected	Detected	Detected	Detected	MIMAT0019363					ACACCCTGGATGCATG
hsa-miR-409-3p	106.766	113.84	93.2445	63.6994	98.5121	98.2825	34.7698	73.1372	61.5518	5.57341	5.63941	5.56102	6.5832	6.46081	6.68054	6.42565	6.79249	7.08053	Detected	Detected	Detected	Detected	Detected	Detected	Detected	Detected	Detected	MIMAT0001639	chr14	-	100601443	100601457	AGGGGTTCACCGAGCA
hsa-miR-409-5p	15.1099	15.4797	12.9922	9.39656	11.4255	6.80762	5	9.6032	12.1075	2.89641	2.95834	2.97027	3.82664	3.37731	2.95623	3.24049	3.75768	4.69158	Detected	Detected	Detected	Detected	Detected	Detected	Detected	Detected	Detected	MIMAT0001638					ATGCAAAGTTGCTCGGGTA
hsa-miR-410-3p	79.6234	82.4675	80.1975	48.9144	76.0827	47.0897	27.5159	48.5986	52.1549	5.16391	5.18999	5.38165	6.18842	6.09067	5.58849	6.07424	6.16312	6.81945	Detected	Detected	Detected	Detected	Detected	Detected	Detected	Detected	Detected	MIMAT0002171	chr14	-	101532301	101532318	ACAGGCCATCTGTGTTATA
hsa-miR-410-5p	20.4751	16.9133	26.1482	5.27064	10.5846	18.1889	0.1	5.39398	5	3.1989	3.02034	3.83366	3.14696	3.28797	4.11846	-2.15689	3.1525	3.1032	Detected	Detected	Detected	Detected	Detected	Detected	Not Detected	Detected	Detected	MIMAT0026558					CGAACTCATCACAGACA
hsa-miR-411-3p	23.8117	25.2419	16.1328	7.88997	13.7703	5	5.65905	8.93528	10.1683	3.40031	3.47622	3.20186	3.60137	3.6056	0.561153	3.77704	3.6624	4.39994	Detected	Detected	Detected	Detected	Detected	Detected	Detected	Detected	Detected	MIMAT0004813	chr14	-	101489719	101489733	GGTTAGTGGACCGTGT
hsa-miR-411-5p	33.1776	37.7896	57.3361	37.7738	51.6364	20.0315	31.8546	26.4298	28.9828	3.93105	4.10789	4.9192	5.83355	5.55802	4.30063	6.26572	5.23652	5.93931	Detected	Detected	Detected	Detected	Detected	Detected	Detected	Detected	Detected	MIMAT0003329	chr14	-	101489681	101489697	CGTACGCTATACGGTCTA
hsa-miR-412-3p	37.7179	41.5169	21.338	5	5	0.1	0.1	0.1	0.1	4.10789	4.25716	3.5227	1.8469	-0.215379	-3.25477	-2.15689	-2.82817	-2.30668	Detected	Detected	Detected	Detected	Detected	Not Detected	Not Detected	Not Detected	Not Detected	MIMAT0002170	chr14	-	101531845	101531859	ACGGCTAGTGGACCAG
hsa-miR-412-5p	29.9294	32.1262	15.7395	5.06085	11.4211	5	5	5	5	3.75354	3.84172	3.16054	3.09459	3.37362	0.561153	3.24049	2.16913	3.1032	Detected	Detected	Detected	Detected	Detected	Detected	Detected	Detected	Detected	MIMAT0026557					ATTACTTTCCAACTGGTCG
hsa-miR-421	86.058	81.6117	67.6837	32.0048	60.7874	40.3183	25.9204	42.57	33.1098	5.27903	5.17608	5.12629	5.59143	5.77446	5.35884	6.00402	5.94311	6.13114	Detected	Detected	Detected	Detected	Detected	Detected	Detected	Detected	Detected	MIMAT0003339					GCGCCCAATTAATGTCTG
hsa-miR-422a	2217.2	2445.38	1183.2	184.82	321.602	155.3	101.835	135.701	113.294	9.96936	9.98086	9.31517	8.18277	8.2106	7.35343	7.9739	7.74489	8.03826	Detected	Detected	Detected	Detected	Detected	Detected	Detected	Detected	Detected	MIMAT0001339					GCCTTCTGACCCTA
hsa-miR-423-3p	198.93	197.853	125.991	54.8761	79.8109	63.5798	49.1252	51.9633	49.5184	6.41269	6.36508	5.9906	6.35101	6.16312	6.03697	6.94714	6.25835	6.74741	Detected	Detected	Detected	Detected	Detected	Detected	Detected	Detected	Detected	MIMAT0001340					ACTGAGGGGCCTCA
hsa-miR-423-5p	552.596	606.757	436.667	188.808	328.988	246.278	185.012	226.703	227.893	7.8362	7.8579	7.69726	8.21516	8.24637	7.985	8.78671	8.45723	8.81956	Detected	Detected	Detected	Detected	Detected	Detected	Detected	Detected	Detected	MIMAT0004748					AAAGTCTCGCTCTCTG
hsa-miR-424-3p	84.8614	89.1926	97.8583	41.7454	104.008	82.5165	19.8287	61.1131	21.3288	5.25959	5.32453	5.6272	5.96361	6.547	6.42856	5.58562	6.52199	5.46293	Detected	Detected	Detected	Detected	Detected	Detected	Detected	Detected	Detected	MIMAT0004749	chrX	+	133680711	133680699	ATAGCAGCGCCTCA
hsa-miR-424-5p	2872.79	2911.6	11640.2	5175.22	9420.83	6796.18	8783.26	4780.15	4550.15	10.3613	10.2771	12.9831	12.9665	12.9031	12.8024	13.3902	12.5939	12.6411	Detected	Detected	Detected	Detected	Detected	Detected	Detected	Detected	Detected	MIMAT0001341	chrX	+	133680675	133680655	TTCAAAACATGAATTGCTGCTG
hsa-miR-425-3p	99.5324	95.7564	66.1716	33.178	35.1789	37.4837	21.3372	34.1569	27.4043	5.48204	5.41357	5.08855	5.64678	5.02306	5.25959	5.69072	5.59753	5.87242	Detected	Detected	Detected	Detected	Detected	Detected	Detected	Detected	Detected	MIMAT0001343	chr3	+	49057656	49057645	GGGCGGACACGAC
hsa-miR-425-5p	545.248	547.081	1203.63	546.57	1365.22	1064.15	657.962	1182.33	1470.95	7.79207	7.70125	9.32857	9.75821	10.1966	10.4099	10.4553	10.8459	11.1769	Detected	Detected	Detected	Detected	Detected	Detected	Detected	Detected	Detected	MIMAT0003393	chr3	+	49057616	49057600	TCAACGGGAGTGATCGTG
hsa-miR-4251	2232.39	2548.43	1244.09	255.365	505.025	216.239	111.068	184.285	126.943	9.98911	10.0221	9.37135	8.6721	8.74575	7.79207	8.08103	8.22685	8.17406	Detected	Detected	Detected	Detected	Detected	Detected	Detected	Detected	Detected	MIMAT0016883					TTGGCCCTTTTCTCAG
hsa-miR-4252	154.301	173.46	398.611	240.496	456.395	420.553	346.271	408.393	375.813	6.08864	6.21	7.57846	8.58205	8.64047	8.89554	9.65916	9.28667	9.42258	Detected	Detected	Detected	Detected	Detected	Detected	Detected	Detected	Detected	MIMAT0016886					TGGTGCTGACTCAGTG
hsa-miR-4253	2102.38	2430.16	1210.17	304.998	514.012	267.56	114.969	198.398	200.623	9.883	9.96936	9.34389	8.94206	8.78671	8.06843	8.14024	8.31963	8.6721	Detected	Detected	Detected	Detected	Detected	Detected	Detected	Detected	Detected	MIMAT0016882					ACCCCCTGGACATGC
hsa-miR-4254	60.3893	42.8646	55.3071	19.1289	46.1921	43.8402	35.9337	58.3632	60.1207	4.73098	4.30932	4.85914	4.82273	5.38927	5.48916	6.4809	6.46288	7.04389	Detected	Detected	Detected	Detected	Detected	Detected	Detected	Detected	Detected	MIMAT0016884					GAGATGGTGGAGTAGC
hsa-miR-4255	190.291	212.447	132.948	37.6293	84.4476	56.5352	20.1218	36.9688	19.7035	6.36138	6.44659	6.08533	5.82071	6.23987	5.90416	5.6058	5.71481	5.31103	Detected	Detected	Detected	Detected	Detected	Detected	Detected	Detected	Detected	MIMAT0016885					TCCATCTCTGAACACTG
hsa-miR-4256	38.6206	43.0315	30.8097	7.92973	14.076	8.05446	0.1	6.72134	5	4.14612	4.31672	4.06452	3.60964	3.64473	3.08829	-2.15689	3.35746	3.1032	Detected	Detected	Detected	Detected	Detected	Detected	Not Detected	Detected	Detected	MIMAT0016877					ACCTTCATCAGGTCAGA
hsa-miR-4257	738.918	835.183	530.167	191.246	379.267	268.597	107.918	272.061	133.504	8.25031	8.31963	7.96091	8.24182	8.39607	8.08791	8.04985	8.69985	8.24637	Detected	Detected	Detected	Detected	Detected	Detected	Detected	Detected	Detected	MIMAT0016878					CTCAGTCCCCACCT
hsa-miR-4258	46.576	46.0495	29.8453	12.522	14.8137	16.7086	7.23036	10.7487	8.01114	4.38217	4.39611	4.01734	4.22099	3.7225	3.98472	4.06452	3.91656	4.1122	Detected	Detected	Detected	Detected	Detected	Detected	Detected	Detected	Detected	MIMAT0016879					CCAAGGCGGTGGC
hsa-miR-4259	832.612	866.711	554.69	159.84	201.598	388.028	151.077	147.38	94.1571	8.45042	8.38391	8.04312	7.985	7.55033	8.70245	8.51204	7.86799	7.70503	Detected	Detected	Detected	Detected	Detected	Detected	Detected	Detected	Detected	MIMAT0016880					TCCTGACCCCTAGACC
hsa-miR-4260	230.925	260.854	176	68.0057	130.626	91.9323	35.3327	74.0543	39.7527	6.59869	6.70592	6.4748	6.70592	6.87401	6.5673	6.44164	6.82271	6.41922	Detected	Detected	Detected	Detected	Detected	Detected	Detected	Detected	Detected	MIMAT0016881					TGGGACTCCATGCCC
hsa-miR-4261	1275.86	1459.2	1077.36	369.783	697.367	539.443	342.633	468.74	389.633	9.1617	9.18115	9.1617	9.16459	9.27311	9.31517	9.63646	9.47604	9.47604	Detected	Detected	Detected	Detected	Detected	Detected	Detected	Detected	Detected	MIMAT0016890					TGGGTCCCTGTTTCC
hsa-miR-4262	21.5518	26.5082	25.2487	12.4175	16.9255	16.6674	13.9174	19.0099	11.1143	3.26358	3.53084	3.77704	4.20204	3.91969	3.98039	5.01255	4.74827	4.54202	Detected	Detected	Detected	Detected	Detected	Detected	Detected	Detected	Detected	MIMAT0016894					CAGGTAGTCTGAATGTC
hsa-miR-4263	22.1715	21.8389	17.8935	9.24332	15.2779	16.4169	5.48063	7.7016	5	3.30494	3.29059	3.31703	3.80789	3.76378	3.96397	3.73939	3.49566	3.1032	Detected	Detected	Detected	Detected	Detected	Detected	Detected	Detected	Detected	MIMAT0016898					GGCCAAGGCACTTAG
hsa-miR-4265	62.4872	64.3751	38.0679	14.0877	25.205	19.7566	5.3259	15.4689	7.82452	4.79033	4.79033	4.36532	4.40258	4.52966	4.27567	3.70458	4.44574	4.06756	Detected	Detected	Detected	Detected	Detected	Detected	Detected	Detected	Detected	MIMAT0016891					CCCAGAGCTGAGCC
hsa-miR-4266	63.1139	67.102	61.9632	18.3134	40.932	22.2405	5.69137	11.8324	11.8588	4.81351	4.85914	5.0026	4.77304	5.23862	4.4755	3.78152	4.03241	4.66775	Detected	Detected	Detected	Detected	Detected	Detected	Detected	Detected	Detected	MIMAT0016892					GGCCAAGGCCTCC
hsa-miR-4267	68.0279	76.3333	64.7553	36.451	71.0523	56.4569	13.3037	34.7253	25.5282	4.90641	5.0829	5.0677	5.77785	6.00402	5.90177	4.95879	5.61869	5.75231	Detected	Detected	Detected	Detected	Detected	Detected	Detected	Detected	Detected	MIMAT0016893					GTGCCACCGAGCT
hsa-miR-4268	24.8587	24.8337	16.8569	6.81493	14.4725	11.9891	5	5.8639	5	3.46241	3.44849	3.25086	3.42668	3.68238	3.47295	3.24049	3.23123	3.1032	Detected	Detected	Detected	Detected	Detected	Detected	Detected	Detected	Detected	MIMAT0016896					CACATCCTGAGAGGAG
hsa-miR-4269	300.366	308.849	204.95	78.0467	141.536	106.341	38.3906	79.924	44.1235	6.97637	6.93771	6.68861	6.93771	6.96418	6.84125	6.57693	6.94226	6.59155	Detected	Detected	Detected	Detected	Detected	Detected	Detected	Detected	Detected	MIMAT0016897					GCCAGGGCTGTCTG
hsa-miR-4270	13753.1	14739.8	9791.69	2591.33	4581.53	2077.77	1340.09	2217.11	3029.52	13.5193	13.5026	12.6166	11.9479	11.99	11.3701	11.2879	11.6755	12.1457	Detected	Detected	Detected	Detected	Detected	Detected	Detected	Detected	Detected	MIMAT0016900					GCCCTCCCCTGAC
hsa-miR-4271	3676.5	4142.8	2356.62	655.855	1506.71	838.932	323.52	723.446	535.476	10.8459	10.9588	10.2876	10.0042	10.333	10.1158	9.54871	10.0438	9.92757	Detected	Detected	Detected	Detected	Detected	Detected	Detected	Detected	Detected	MIMAT0016901					CCCCACCTTTTCTTCC
hsa-miR-4273	31.7325	34.0145	22.2938	7.57297	15.7584	12.3387	5	9.76028	5	3.85608	3.94394	3.58306	3.55769	3.81954	3.51772	3.24049	3.78661	3.1032	Detected	Detected	Detected	Detected	Detected	Detected	Detected	Detected	Detected	MIMAT0016903					CTGTCCATCAGAGAACA
hsa-miR-4274	133.022	123.546	88.2663	28.2277	46.7814	37.9475	19.4967	35.8261	28.2846	5.83355	5.7308	5.49443	5.36975	5.41629	5.27286	5.54435	5.66727	5.91305	Detected	Detected	Detected	Detected	Detected	Detected	Detected	Detected	Detected	MIMAT0016906					CAGGGGGAGGGAC
hsa-miR-4277	18.223	19.1726	18.9171	9.02686	20.0109	16.3448	5.10927	10.7184	6.90504	3.05506	3.13806	3.38612	3.77321	4.1512	3.94606	3.64473	3.90558	3.87259	Detected	Detected	Detected	Detected	Detected	Detected	Detected	Detected	Detected	MIMAT0016908					GTGTACTGTGCTCAGAA
hsa-miR-4278	26.2322	22.3651	69.3087	40.4503	85.539	68.8791	22.6616	44.7891	59.0339	3.53602	3.31816	5.17608	5.91977	6.25071	6.16312	5.76969	6.03895	7.02558	Detected	Detected	Detected	Detected	Detected	Detected	Detected	Detected	Detected	MIMAT0016910					CAAGGGCAAACCCC
hsa-miR-4279	62.7634	64.6673	36.5321	15.9781	13.9902	14.3974	12.4111	15.0941	6.60198	4.80858	4.79909	4.32037	4.59207	3.63939	3.71908	4.86246	4.40258	3.83123	Detected	Detected	Detected	Detected	Detected	Detected	Detected	Detected	Detected	MIMAT0016909					GAAGCCGGGAGGA
hsa-miR-4280	283.704	330.882	236.225	83.3421	164.597	123.451	45.7237	133.781	60.281	6.89168	7.0284	6.84817	7.04389	7.19612	7.03808	6.83269	7.72265	7.04608	Detected	Detected	Detected	Detected	Detected	Detected	Detected	Detected	Detected	MIMAT0016911					GCTCTGCTCAGAACTAC
hsa-miR-4281	19411	21000.6	13690.7	4450.79	8067.45	4490.35	3046.9	4720.6	3807.23	14.3393	14.318	13.3326	12.7296	12.669	12.4136	12.2829	12.5417	12.32	Detected	Detected	Detected	Detected	Detected	Detected	Detected	Detected	Detected	MIMAT0016907					CCCCCCTCCCCG
hsa-miR-4282	72.9839	76.0175	44.8596	19.3334	33.607	23.9554	11.6193	21.8388	18.2475	5.01513	5.07605	4.58277	4.84152	4.95879	4.58739	4.76817	4.93059	5.24574	Detected	Detected	Detected	Detected	Detected	Detected	Detected	Detected	Detected	MIMAT0016912					TCCTGGATGCAAATTTTA
hsa-miR-4283	114.059	125.216	77.7081	19.5624	33.6562	21.924	9.24563	21.0066	8.9064	5.65111	5.74523	5.35133	4.86246	4.96599	4.44574	4.41768	4.88506	4.21298	Detected	Detected	Detected	Detected	Detected	Detected	Detected	Detected	Detected	MIMAT0016914					AAACTCGCTGAGCCC
hsa-miR-4284	1161.86	1127.79	2162.43	1285.6	2876.97	2197.1	1878.67	2762.07	1606.92	9.02043	8.86027	10.1671	10.8093	11.2035	11.4757	11.6938	11.8624	11.2185	Detected	Detected	Detected	Detected	Detected	Detected	Detected	Detected	Detected	MIMAT0016915					ATGGGGTGATGTGAGC
hsa-miR-4286	1723.02	1624.94	3558.17	3730.74	4202.56	5226.49	4732.69	4947.97	4187.59	9.55646	9.33855	10.8236	12.3024	11.8836	12.5609	12.7296	12.6166	12.4136	Detected	Detected	Detected	Detected	Detected	Detected	Detected	Detected	Detected	MIMAT0016916					GGTACCAGGAGTGGG
hsa-miR-4287	202.901	227.651	132.432	26.4048	51.2319	28.1366	15.0776	23.0924	18.6832	6.44432	6.547	6.07987	5.27286	5.54435	4.86246	5.11057	5.01665	5.26479	Detected	Detected	Detected	Detected	Detected	Detected	Detected	Detected	Detected	MIMAT0016917					AAAGTGCCCTCAAGGG
hsa-miR-4288	0.1	0.1	13.2822	8.82316	16.8693	18.4777	8.88128	10.8405	7.32188	-3.32191	-3.1393	3.00095	3.75354	3.91326	4.15665	4.35749	3.93105	3.97577	Not Detected	Not Detected	Detected	Detected	Detected	Detected	Detected	Detected	Detected	MIMAT0016918					GGAAACTCAGCAGACA
hsa-miR-4289	25.4694	26.9491	38.218	18.0866	41.9427	34.7031	14.4895	23.2045	21.14	3.49229	3.55769	4.37359	4.73931	5.26844	5.14079	5.05846	5.03186	5.43262	Detected	Detected	Detected	Detected	Detected	Detected	Detected	Detected	Detected	MIMAT0016920					TGATAGCCCTGCACAA
hsa-miR-429	295.23	293.179	1547.82	1363	2962.97	2381.62	781.557	828.03	1056.17	6.94226	6.85409	9.6459	10.9588	11.2563	11.5728	10.6967	10.3161	10.8877	Detected	Detected	Detected	Detected	Detected	Detected	Detected	Detected	Detected	MIMAT0001536					ACGGTTTTACCAGACAGTA
hsa-miR-4290	198.935	122.579	362.534	24.8825	35.2425	317.024	49.9273	20.893	30.7826	6.4162	5.7122	7.47879	5.199	5.03186	8.33687	6.96852	4.88051	6.02762	Detected	Detected	Detected	Detected	Detected	Detected	Detected	Detected	Detected	MIMAT0016921					GAGGGAAGAAAGGAGG
hsa-miR-4291	531.42	578.481	1995.98	1017.3	2322.9	1838.23	588.13	1033.89	977.015	7.76547	7.79838	10.0221	10.4672	10.8877	11.2185	10.3386	10.6864	10.7487	Detected	Detected	Detected	Detected	Detected	Detected	Detected	Detected	Detected	MIMAT0016922					AGCTGTTCCTGCTGAA
hsa-miR-4292	40.1651	39.77	17.6442	5	6.72904	5	0.1	5	5	4.20486	4.18748	3.29947	1.8469	2.19255	0.561153	-2.15689	2.16913	3.1032	Detected	Detected	Detected	Detected	Detected	Detected	Not Detected	Detected	Detected	MIMAT0016919					CCAAGGCCGGCC
hsa-miR-4293	102.65	111.373	80.3114	28.3681	62.9141	41.2192	15.5577	37.3599	22.0194	5.53718	5.61298	5.38927	5.38927	5.81745	5.40156	5.14775	5.72807	5.53312	Detected	Detected	Detected	Detected	Detected	Detected	Detected	Detected	Detected	MIMAT0016848					CTGTTCCTGTCAGGC
hsa-miR-4294	906.566	1036.18	542.138	127.087	244.509	153.264	50.9089	125.86	81.3131	8.64047	8.68949	7.99298	7.65017	7.81195	7.32786	6.98502	7.65017	7.48624	Detected	Detected	Detected	Detected	Detected	Detected	Detected	Detected	Detected	MIMAT0016849					CCCTGCTGTAGACTCC
hsa-miR-4296	152.577	171.522	113.659	34.6578	54.1064	33.8198	12.8456	40.7523	15.5577	6.07073	6.18842	5.84581	5.69359	5.60949	5.10783	4.90335	5.87931	5.04399	Detected	Detected	Detected	Detected	Detected	Detected	Detected	Detected	Detected	MIMAT0016845					TGAGCCTGAGCCCA
hsa-miR-4297	46.6712	31.9912	39.3462	6.55559	14.2362	26.8623	8.5548	7.79818	6.24198	4.38598	3.83123	4.41388	3.37731	3.6624	4.75478	4.30063	3.50527	3.74662	Detected	Detected	Detected	Detected	Detected	Detected	Detected	Detected	Detected	MIMAT0016846					CACAGACAGGAAGGC
hsa-miR-4298	2833.62	3044.04	1983.8	648.12	1157.34	713.309	308.773	607.742	384.528	10.3161	10.3701	10.0042	9.96936	9.98086	9.82979	9.47232	9.80822	9.4476	Detected	Detected	Detected	Detected	Detected	Detected	Detected	Detected	Detected	MIMAT0016852					CTGCCTCCTCCTCC
hsa-miR-4299	3900.25	4152.24	4190.54	2190.09	3014.29	2332.7	724.164	2082.33	860.831	11.0209	10.9965	11.0827	11.7444	11.3176	11.5457	10.5864	11.5457	10.5296	Detected	Detected	Detected	Detected	Detected	Detected	Detected	Detected	Detected	MIMAT0016851					GCCTCTCATGTCACC
hsa-miR-4300	54.4426	56.9652	39.4924	14.3822	27.0921	20.7059	5.07998	13.7532	5	4.58277	4.62767	4.42088	4.41768	4.64019	4.35497	3.62965	4.22099	3.1032	Detected	Detected	Detected	Detected	Detected	Detected	Detected	Detected	Detected	MIMAT0016853					GAAGTAGTCCAGCTCC
hsa-miR-4302	21.4039	21.4772	13.1583	5	8.70678	5	0.1	0.1	0.1	3.25086	3.24927	2.98905	1.8469	3.06213	0.561153	-2.15689	-2.82817	-2.30668	Detected	Detected	Detected	Detected	Detected	Detected	Not Detected	Not Detected	Not Detected	MIMAT0016855					CTCGCTGAGCCACA
hsa-miR-4303	88.165	94.9564	71.8275	27.0569	58.6577	41.7066	12.9985	38.5381	15.6843	5.31964	5.40928	5.23652	5.29839	5.7308	5.42007	4.9233	5.79183	5.05177	Detected	Detected	Detected	Detected	Detected	Detected	Detected	Detected	Detected	MIMAT0016856					CTGTCCTCAGCTCAGA
hsa-miR-4304	367.383	395.354	282.744	93.1572	173.581	129.212	45.7755	105.36	68.0251	7.29377	7.29377	7.08053	7.18178	7.2633	7.10497	6.83764	7.34347	7.22164	Detected	Detected	Detected	Detected	Detected	Detected	Detected	Detected	Detected	MIMAT0016854					TGCCCTGGACATGC
hsa-miR-4305	5	5	0.1	0.1	0.1	5	0.1	0.1	0.1	-2.08674	0.129154	-3.22798	-3.09756	-3.31345	0.561153	-2.15689	-2.82817	-2.30668	Detected	Detected	Not Detected	Not Detected	Not Detected	Detected	Not Detected	Not Detected	Not Detected	MIMAT0016857					GAACTGGAGGTGTCTAG
hsa-miR-4306	2002.41	2174.22	2009.84	787.969	1732.51	1297.17	814.255	1865.51	2037.7	9.79171	9.73789	10.0709	10.2271	10.5039	10.6864	10.7594	11.4245	11.5457	Detected	Detected	Detected	Detected	Detected	Detected	Detected	Detected	Detected	MIMAT0016858					TACTGCCTTTCTCTCCA
hsa-miR-4309	231.067	262.142	112.258	20.5456	28.0884	13.7215	7.04262	18.8811	7.58469	6.60224	6.72299	5.83525	4.92842	4.68765	3.66812	4.03241	4.73931	4.02726	Detected	Detected	Detected	Detected	Detected	Detected	Detected	Detected	Detected	MIMAT0016859					TGGAATCCTAGACTCCA
hsa-miR-431-3p	27.2208	29.4726	65.4671	36.5936	90.1406	71.9517	17.2018	37.0414	43.6079	3.58628	3.70238	5.07605	5.79183	6.32447	6.23987	5.35884	5.71812	6.57264	Detected	Detected	Detected	Detected	Detected	Detected	Detected	Detected	Detected	MIMAT0004757	chr14	-	101347412	101347427	AGAAGCCCTGCAAGACG
hsa-miR-431-5p	131.257	139.113	80.2223	18.9755	25.5214	15.9683	8.43322	22.018	14.8619	5.81745	5.88828	5.38526	4.81351	4.56574	3.89056	4.26405	4.9435	4.98786	Detected	Detected	Detected	Detected	Detected	Detected	Detected	Detected	Detected	MIMAT0001625	chr14	-	101347370	101347383	TGCATGACGGCCTGC
hsa-miR-4310	27.1452	25.4151	17.0433	10.0626	13.0497	12.4276	8.6497	10.775	7.81225	3.57055	3.49229	3.27326	3.91656	3.50527	3.53084	4.31672	3.91969	4.06452	Detected	Detected	Detected	Detected	Detected	Detected	Detected	Detected	Detected	MIMAT0016862					GGGACATGAATGCTGC
hsa-miR-4311	131.768	145.022	144.949	58.0926	114.498	121.338	31.8846	75.2918	33.4856	5.82683	5.95229	6.19866	6.45186	6.69241	7.0169	6.27419	6.85743	6.15119	Detected	Detected	Detected	Detected	Detected	Detected	Detected	Detected	Detected	MIMAT0016863					CACACTCAGCTCTCTTT
hsa-miR-4312	120.325	118.093	67.9294	20.3974	28.324	31.4567	15.0276	21.0122	15.7263	5.7308	5.66727	5.14079	4.9124	4.70697	5.01665	5.10514	4.88729	5.05569	Detected	Detected	Detected	Detected	Detected	Detected	Detected	Detected	Detected	MIMAT0016864					TGGGGACAGGAACAA
hsa-miR-4313	140.928	145.394	114.602	58.6817	75.6403	67.1778	44.1068	57.7352	48.5485	5.95494	5.96159	5.86407	6.45838	6.07424	6.10797	6.76292	6.44164	6.72626	Detected	Detected	Detected	Detected	Detected	Detected	Detected	Detected	Detected	MIMAT0016865					GGGTTTGGGGCCA
hsa-miR-4314	475.684	538.471	359.259	137.272	311.524	188.363	57.0967	132.071	74.4922	7.60631	7.68179	7.46586	7.80894	8.14526	7.63999	7.18495	7.69726	7.37957	Detected	Detected	Detected	Detected	Detected	Detected	Detected	Detected	Detected	MIMAT0016868					CTGTCCCATTTCCCA
hsa-miR-4315	345.702	372.326	219.006	78.4899	174.794	122.318	36.7329	78.1795	42.2827	7.18178	7.1923	6.78187	6.94714	7.27112	7.02215	6.50319	6.88645	6.53075	Detected	Detected	Detected	Detected	Detected	Detected	Detected	Detected	Detected	MIMAT0016866					GTCCAGCTCAGAAAGC
hsa-miR-4316	102.696	109.228	75.5449	19.6545	40.174	50.1187	9.94671	21.2757	14.6713	5.53934	5.57615	5.31448	4.87367	5.20699	5.7308	4.53754	4.8982	4.96972	Detected	Detected	Detected	Detected	Detected	Detected	Detected	Detected	Detected	MIMAT0016867					CACCAGCTAGCCTCA
hsa-miR-4317	514.634	537.829	885.283	431	783.106	623.895	668.918	570.707	632.008	7.71621	7.67531	8.88795	9.42258	9.44146	9.70233	10.4767	9.69322	10.1273	Detected	Detected	Detected	Detected	Detected	Detected	Detected	Detected	Detected	MIMAT0016872					AAACTCCCTGGCAATG
hsa-miR-4318	7.12179	6.48083	16.4388	5	9.91671	12.0226	5.31839	5.69022	6.88028	0.520866	1.23595	3.22824	1.8469	3.21656	3.4772	3.69836	3.19621	3.86261	Detected	Detected	Detected	Detected	Detected	Detected	Detected	Detected	Detected	MIMAT0016869					AGCATGTACCCACAGTG
hsa-miR-4319	138.632	158.558	101.542	38.1174	68.4379	51.5339	22.3281	45.7717	21.1414	5.91699	6.07678	5.69072	5.84719	5.93259	5.77446	5.74093	6.07073	5.43408	Detected	Detected	Detected	Detected	Detected	Detected	Detected	Detected	Detected	MIMAT0016870					GTGGCTTTGCTCAGG
hsa-miR-432-5p	192.709	198.647	210.211	54.5011	108.364	164.627	41.7378	55.2134	45.8205	6.37954	6.3708	6.72626	6.34104	6.61683	7.41252	6.69801	6.35319	6.67371	Detected	Detected	Detected	Detected	Detected	Detected	Detected	Detected	Detected	MIMAT0002814	chr14	-	101350839	101350855	CCACCCAATGACCTACTC
hsa-miR-4320	15.1768	18.2785	10.2957	6.51278	8.81379	6.72893	5	5	5	2.90814	3.07482	2.20577	3.37362	3.09036	2.93876	3.24049	2.16913	3.1032	Detected	Detected	Detected	Detected	Detected	Detected	Detected	Detected	Detected	MIMAT0016871					AGGAAGCTACAGAATCCC
hsa-miR-4321	88.4912	96.4577	48.1443	16.6193	15.8674	14.4244	6.82228	13.7384	8.48104	5.33355	5.42007	4.70114	4.63327	3.82931	3.72662	3.99895	4.21868	4.16403	Detected	Detected	Detected	Detected	Detected	Detected	Detected	Detected	Detected	MIMAT0016874					CGCAGGGCGGTC
hsa-miR-4322	1218.59	1406.08	1039.39	267.366	647.668	346.797	124.975	328.656	268.394	9.09519	9.14296	9.10048	8.71547	9.12509	8.46276	8.25031	8.91474	9.02043	Detected	Detected	Detected	Detected	Detected	Detected	Detected	Detected	Detected	MIMAT0016873					CCCCACGCGCTG
hsa-miR-4323	155.508	171.057	94.6419	38.2937	57.6832	42.7578	21.1131	43.4814	25.1564	6.09967	6.18325	5.58432	5.85782	5.70948	5.46863	5.66437	5.9784	5.72459	Detected	Detected	Detected	Detected	Detected	Detected	Detected	Detected	Detected	MIMAT0016875					TCTGAGGCTGTGGGG
hsa-miR-4324	298.432	300.304	668.05	567.661	693.052	667.41	1091.76	337.571	500.179	6.96418	6.89892	8.37056	9.79171	9.25831	9.77561	11.0362	8.94626	9.78506	Detected	Detected	Detected	Detected	Detected	Detected	Detected	Detected	Detected	MIMAT0016876					TTAAGGTTAGGGTCTCAGG
hsa-miR-4326	95.9785	96.6246	66.3521	32.0888	46.4884	43.908	14.6588	33.591	16.0516	5.4375	5.42436	5.09286	5.60231	5.40476	5.49118	5.07905	5.57615	5.0829	Detected	Detected	Detected	Detected	Detected	Detected	Detected	Detected	Detected	MIMAT0016888					GTCTGGGAGACAGAGG
hsa-miR-4327	1265.68	1395.32	826.297	291.374	575.249	366.526	165.138	506.392	242.673	9.14296	9.13673	8.73103	8.85391	8.93117	8.5662	8.6506	9.54016	8.87544	Detected	Detected	Detected	Detected	Detected	Detected	Detected	Detected	Detected	MIMAT0016889					CCAGTCCCCCATGC
hsa-miR-4328	48.7894	54.4149	131.262	94.7722	118.46	101.925	85.0239	92.6001	103.464	4.44927	4.58014	6.06364	7.19849	6.74414	6.76616	7.73015	7.15598	7.87319	Detected	Detected	Detected	Detected	Detected	Detected	Detected	Detected	Detected	MIMAT0016926					AATCCTGGGAAAACTGG
hsa-miR-4329	158.916	200.801	105.769	23.0981	37.1829	25.1591	13.6826	17.4097	10.9986	6.13114	6.38207	5.75231	5.11057	5.10514	4.67789	4.98965	4.61838	4.52966	Detected	Detected	Detected	Detected	Detected	Detected	Detected	Detected	Detected	MIMAT0016923					GTGGAACTAGGGTCTC
hsa-miR-433-3p	26.312	27.104	13.846	6.91903	9.49739	7.62811	5	5	5	3.53874	3.57055	3.03447	3.44849	3.17941	3.05709	3.24049	2.16913	3.1032	Detected	Detected	Detected	Detected	Detected	Detected	Detected	Detected	Detected	MIMAT0001627	chr14	-	101348295	101348307	ACACCGAGGAGCCC
hsa-miR-433-5p	11.4525	12.1833	8.16764	5	7.2515	5.78642	5	5	0.1	1.34732	1.54762	1.43479	1.8469	2.91132	2.19823	3.24049	2.16913	-2.30668	Detected	Detected	Detected	Detected	Detected	Detected	Detected	Detected	Not Detected	MIMAT0026554					GAATAATGACAGGCTCAC
hsa-miR-4330	62.6631	72.2507	39.0413	13.5172	22.2354	20.5443	8.60645	12.3903	5.65531	4.80271	4.99262	4.39994	4.34169	4.30932	4.33874	4.31287	4.09122	3.62398	Detected	Detected	Detected	Detected	Detected	Detected	Detected	Detected	Detected	MIMAT0016924					GCAAGGCTCTGATCTG
hsa-miR-4417	3232.03	3499.64	2389.53	557.299	1203.84	533.365	207.306	461.176	425.822	10.624	10.5864	10.3161	9.77561	10.0438	9.30289	8.90232	9.45651	9.58672	Detected	Detected	Detected	Detected	Detected	Detected	Detected	Detected	Detected	MIMAT0018929					CCCTCCGGGAAGC
hsa-miR-4418	120.188	139.064	151.903	62.285	119.744	97.6431	24.1793	74.6005	34.1335	5.72459	5.8849	6.26936	6.547	6.76616	6.67371	5.87661	6.84125	6.20161	Detected	Detected	Detected	Detected	Detected	Detected	Detected	Detected	Detected	MIMAT0018930					CTGCTGAGTCCTGCA
hsa-miR-4419a	2110.2	2552.15	1330.26	313.153	459.676	310.267	171.613	269.778	185.014	9.89309	10.033	9.41762	8.97043	8.64723	8.30998	8.68949	8.66367	8.59394	Detected	Detected	Detected	Detected	Detected	Detected	Detected	Detected	Detected	MIMAT0018931					TGCAGTCTCCTCCCT
hsa-miR-4419b	583.244	640.174	508.644	222.739	522.483	318.286	98.6861	178.162	97.4104	7.91156	7.91565	7.91156	8.47401	8.81164	8.34305	7.93962	8.20116	7.77737	Detected	Detected	Detected	Detected	Detected	Detected	Detected	Detected	Detected	MIMAT0019034					CCATCTTCCTTCAGCC
hsa-miR-4420	37.8439	39.6776	38.9533	16.6576	32.9989	24.1862	7.61177	20.8868	12.0335	4.11057	4.18268	4.39611	4.63619	4.93768	4.60499	4.14096	4.87702	4.68765	Detected	Detected	Detected	Detected	Detected	Detected	Detected	Detected	Detected	MIMAT0018933					CTCAGCTACAGACATCA
hsa-miR-4421	254.165	280.324	207.108	71.3544	165.241	98.3596	39.2864	70.4926	38.0742	6.72299	6.80588	6.71516	6.77741	7.2066	6.68861	6.60897	6.71892	6.36768	Detected	Detected	Detected	Detected	Detected	Detected	Detected	Detected	Detected	MIMAT0018934					TAGCTCCTTTCCACAGA
hsa-miR-4422	1573.35	1912.59	802.868	237.647	328.04	169.766	83.6611	171.89	157.722	9.40732	9.57118	8.69985	8.55565	8.23851	7.46586	7.70125	8.13562	8.45042	Detected	Detected	Detected	Detected	Detected	Detected	Detected	Detected	Detected	MIMAT0018935					TGGGTACTTCCTGATGC
hsa-miR-4423-3p	24.8325	25.2549	59.2334	109.367	302.395	61.3073	6.47208	26.3139	34.9623	3.46032	3.4772	4.95559	7.39828	8.11074	5.97663	3.93364	5.22806	6.25497	Detected	Detected	Detected	Detected	Detected	Detected	Detected	Detected	Detected	MIMAT0018936					TTGTTGCTTTTTGGTGC
hsa-miR-4425	299.484	331.341	354.115	136.867	255.633	232.474	48.3071	138.124	86.422	6.96852	7.03501	7.43908	7.80297	7.88565	7.91156	6.93237	7.77737	7.57598	Detected	Detected	Detected	Detected	Detected	Detected	Detected	Detected	Detected	MIMAT0018940					ATGGTCCTGCTGAATCC
hsa-miR-4426	5.54225	7.23501	5.40494	5	5.47809	5	5	5	0.1	-0.797043	1.28171	0.600921	1.8469	1.35236	0.561153	3.24049	2.16913	-2.30668	Detected	Detected	Detected	Detected	Detected	Detected	Detected	Detected	Not Detected	MIMAT0018941					AAAGTACGTCCATCTTC
hsa-miR-4427	95.3574	116.829	73.5977	28.3074	54.3541	42.9836	16.8873	21.7346	10.2249	5.42436	5.66103	5.26479	5.38165	5.61869	5.47596	5.31103	4.9233	4.40721	Detected	Detected	Detected	Detected	Detected	Detected	Detected	Detected	Detected	MIMAT0018942					ACTCTTCAGACTCTATTCAG
hsa-miR-4428	2819.14	3072.08	2106.99	540.755	868.393	617.864	204.83	858.885	363.884	10.3068	10.3807	10.1361	9.74674	9.55646	9.66721	8.88281	10.4003	9.38279	Detected	Detected	Detected	Detected	Detected	Detected	Detected	Detected	Detected	MIMAT0018943					GCTCCATGTTCCCG
hsa-miR-4429	457.072	490.816	298.419	100.316	175.274	93.4637	33.6401	82.0421	56.5329	7.55428	7.56578	7.15222	7.29107	7.28501	6.58755	6.35319	6.97132	6.95896	Detected	Detected	Detected	Detected	Detected	Detected	Detected	Detected	Detected	MIMAT0018944					CGCCTCTCAGCCC
hsa-miR-4430	1517.98	1654.11	816.361	182.892	307.247	299.531	135.592	149.724	114.339	9.3764	9.38279	8.72504	8.16006	8.13283	8.23851	8.34305	7.89474	8.0546	Detected	Detected	Detected	Detected	Detected	Detected	Detected	Detected	Detected	MIMAT0018945					CTCCGCTCACTCCA
hsa-miR-4431	115.563	132.799	84.6123	17.7681	36.2995	18.8473	7.5879	14.4672	10.6379	5.67552	5.79888	5.45387	4.70114	5.07905	4.20204	4.12721	4.31287	4.49488	Detected	Detected	Detected	Detected	Detected	Detected	Detected	Detected	Detected	MIMAT0018947					ACCTTCTAGTTTTCAGAGT
hsa-miR-4432	19.9783	20.3602	12.6242	5	7.2847	6.55191	0.1	5	0.1	3.15781	3.20588	2.94852	1.8469	2.91796	2.90814	-2.15689	2.16913	-2.30668	Detected	Detected	Detected	Detected	Detected	Detected	Not Detected	Detected	Not Detected	MIMAT0018948					AGGCATCTTGCAGAGTC
hsa-miR-4433a-3p	457.726	455.235	308.74	135.885	218.173	170.537	75.8691	135.913	132.282	7.56073	7.47879	7.19612	7.78301	7.67281	7.47879	7.55033	7.75169	8.23354	Detected	Detected	Detected	Detected	Detected	Detected	Detected	Detected	Detected	MIMAT0018949	chr2	-	64567950	64567963	ATGTCCCACCCCCA
hsa-miR-4433a-5p	278.771	298.34	191.256	117.696	133.555	174.585	77.5278	94.8873	80.6379	6.8633	6.89484	6.60224	7.53693	6.90802	7.51209	7.57598	7.17378	7.46586	Detected	Detected	Detected	Detected	Detected	Detected	Detected	Detected	Detected	MIMAT0020956	chr2	-	64567913	64567924	ACAGGAGTGGGGG
hsa-miR-4433b-3p	278.867	275.189	148.453	52.9435	79.3549	52.8368	24.4403	44.3057	35.7931	6.86592	6.78187	6.23071	6.30438	6.15492	5.80878	5.89474	6.01561	6.29094	Detected	Detected	Detected	Detected	Detected	Detected	Detected	Detected	Detected	MIMAT0030414					ACGTCCCACCCCC
hsa-miR-4434	370.606	469.306	175.766	37.703	75.5428	36.2539	20.2495	28.0928	20.3911	7.31144	7.51209	6.47224	5.82343	6.06364	5.21032	5.61601	5.33092	5.37169	Detected	Detected	Detected	Detected	Detected	Detected	Detected	Detected	Detected	MIMAT0018950					TTCTACTTTACTTCTCCT
hsa-miR-4435	139.345	161.262	133.411	33.4859	84.3712	47.324	14.8044	31.5801	22.8538	5.92612	6.09706	6.09067	5.65786	6.23446	5.6058	5.08508	5.5045	5.59476	Detected	Detected	Detected	Detected	Detected	Detected	Detected	Detected	Detected	MIMAT0018951					CCTCTGTGTGAGCTC
hsa-miR-4436a	281.738	310.026	217.876	74.1273	158.172	103.401	34.0489	86.3616	30.7053	6.88361	6.94714	6.76849	6.83764	7.12662	6.79249	6.38681	7.04389	6.02331	Detected	Detected	Detected	Detected	Detected	Detected	Detected	Detected	Detected	MIMAT0018952					ATCCACTTCTGCCTGT
hsa-miR-4436b-3p	482.93	525.133	303.687	114.672	260.166	154.882	51.9896	111.927	50.3342	7.63999	7.64461	7.18178	7.49512	7.90186	7.3485	7.02558	7.44249	6.77741	Detected	Detected	Detected	Detected	Detected	Detected	Detected	Detected	Detected	MIMAT0019941					TTGTCCACTTCTTCCTG
hsa-miR-4436b-5p	260.524	234.56	202.545	63.5625	87.9227	116.927	41.9288	54.0143	33.5868	6.75464	6.58755	6.66629	6.57264	6.29603	6.96163	6.70938	6.309	6.15859	Detected	Detected	Detected	Detected	Detected	Detected	Detected	Detected	Detected	MIMAT0019940					GGCAGGGCAGGC
hsa-miR-4437	99.8357	99.5022	43.1561	13.6929	13.7205	38.2186	15.9314	11.0332	6.33797	5.48916	5.45058	4.52732	4.36715	3.59847	5.28896	5.20699	3.96397	3.77321	Detected	Detected	Detected	Detected	Detected	Detected	Detected	Detected	Detected	MIMAT0018953					AACCTTTGTACCCTGAGC
hsa-miR-4438	51.0487	57.645	25.5823	5.97542	9.1954	5	0.1	5	0.1	4.50822	4.64927	3.79901	3.28196	3.14186	0.561153	-2.15689	2.16913	-2.30668	Detected	Detected	Detected	Detected	Detected	Detected	Not Detected	Detected	Not Detected	MIMAT0018956					ACTGTCTTTTCTAAGCCTG
hsa-miR-4439	139.942	162.423	72.3391	22.8122	34.2253	28.8075	5.80466	17.0851	9.17693	5.93259	6.10797	5.24323	5.0829	4.98786	4.90074	3.79901	4.59551	4.26122	Detected	Detected	Detected	Detected	Detected	Detected	Detected	Detected	Detected	MIMAT0018957					ATGCCTCCAAGGTATCA
hsa-miR-4440	219.922	192.129	565.061	33.441	53.5728	446.185	37.7617	30.3641	21.1732	6.53823	6.32047	8.07595	5.65111	5.59143	9.00203	6.55782	5.4375	5.4375	Detected	Detected	Detected	Detected	Detected	Detected	Detected	Detected	Detected	MIMAT0018958					CAAGCCAGCAAGCC
hsa-miR-4441	1496.11	1794.43	774.638	114.153	153.116	83.2414	59.3841	74.6327	75.3812	9.34824	9.50375	8.6506	7.49196	7.08053	6.43804	7.22164	6.84555	7.38563	Detected	Detected	Detected	Detected	Detected	Detected	Detected	Detected	Detected	MIMAT0018959					TACAATCTCCTCCCTGT
hsa-miR-4442	9317.71	10378.8	6237.59	1551.63	2847.28	1360.14	860.61	1105.59	941.786	12.6411	12.6984	11.7254	11.1178	11.1432	10.7594	10.7954	10.7487	10.6539	Detected	Detected	Detected	Detected	Detected	Detected	Detected	Detected	Detected	MIMAT0018960					CCTCCCTCTTGTCCG
hsa-miR-4443	2999.1	3004.88	1796.22	825.64	794.683	978.301	209.962	466.9	406.431	10.4767	10.3386	9.86567	10.2553	9.46476	10.2996	8.91474	9.47232	9.54016	Detected	Detected	Detected	Detected	Detected	Detected	Detected	Detected	Detected	MIMAT0018961					AAAACCCACGCCTCC
hsa-miR-4444	478.257	508.27	320.427	93.0691	201.329	95.0763	36.0348	67.7177	49.0599	7.61979	7.59641	7.25712	7.17378	7.54581	6.6216	6.48545	6.66913	6.74039	Detected	Detected	Detected	Detected	Detected	Detected	Detected	Detected	Detected	MIMAT0018962					CGCCTCTTCCAACTC
hsa-miR-4445-3p	330.263	426.284	80.7553	21.2765	29.5259	20.9076	18.5274	20.5112	13.4321	7.10145	7.37957	5.39457	4.99666	4.75926	4.36532	5.46863	4.84152	4.84489	Detected	Detected	Detected	Detected	Detected	Detected	Detected	Detected	Detected	MIMAT0018964	chr3	-	109321722	109321738	TGGATTGTTTCTTTTGCC
hsa-miR-4446-3p	388.444	413.572	357.282	163.322	201.649	327.21	100.782	691.649	120.732	7.37957	7.35343	7.45983	8.00853	7.55428	8.37056	7.96091	9.98086	8.12602	Detected	Detected	Detected	Detected	Detected	Detected	Detected	Detected	Detected	MIMAT0018965					ACCCATGTCACTGCC
hsa-miR-4447	193.018	205.298	160.167	54.7118	108.838	73.4175	53.5086	115.537	59.4788	6.38207	6.41269	6.34742	6.34435	6.62371	6.26936	7.0706	7.48241	7.03501	Detected	Detected	Detected	Detected	Detected	Detected	Detected	Detected	Detected	MIMAT0018966					AAACAACAGCCCCCA
hsa-miR-4448	329.825	342.937	157.317	51.7424	69.4133	128.872	51.7591	52.4605	47.0018	7.09483	7.10145	6.32047	6.26936	5.97663	7.10145	7.0169	6.27655	6.69478	Detected	Detected	Detected	Detected	Detected	Detected	Detected	Detected	Detected	MIMAT0018967					TACCCCTAGACCAAGGA
hsa-miR-4449	90.9227	100.508	71.0166	21.6727	42.0229	25.7682	9.44498	24.8484	16.3824	5.37169	5.45387	5.21398	5.01255	5.27286	4.70439	4.45303	5.13435	5.12134	Detected	Detected	Detected	Detected	Detected	Detected	Detected	Detected	Detected	MIMAT0018968					TGCCTCGCGCAGC
hsa-miR-4450	1053.59	1275.34	486.154	104.717	175.942	123.329	61.6538	80.8366	45.006	8.84506	9.05566	7.854	7.3485	7.29377	7.0284	7.2633	6.96163	6.6216	Detected	Detected	Detected	Detected	Detected	Detected	Detected	Detected	Detected	MIMAT0018971					TCACCACTTCTCCAAATC
hsa-miR-4451	755.541	842.993	678.368	289.117	771.701	357.051	93.2124	293.452	281.897	8.29059	8.33687	8.39607	8.83506	9.42258	8.5245	7.82906	8.76704	9.05566	Detected	Detected	Detected	Detected	Detected	Detected	Detected	Detected	Detected	MIMAT0018973					TGTCCTCAGCTCTACC
hsa-miR-4453	27.1826	27.7069	25.6609	13.6028	20.1139	26.3269	12.1689	14.3279	7.45366	3.57907	3.59142	3.80159	4.36007	4.16403	4.72491	4.82667	4.30063	4.00213	Detected	Detected	Detected	Detected	Detected	Detected	Detected	Detected	Detected	MIMAT0018975					AACCGCTACAGACCAA
hsa-miR-4455	1279.99	1148.78	1347.14	362.916	643.728	937.475	386.328	412.721	313.328	9.16459	8.9254	9.46476	9.13673	9.09519	10.2413	9.80822	9.29891	9.17468	Detected	Detected	Detected	Detected	Detected	Detected	Detected	Detected	Detected	MIMAT0018977					AAAAACACACACACCCT
hsa-miR-4456	37.4428	29.3529	74.6914	7.39469	14.3962	77.4807	7.47663	7.56546	5	4.09443	3.68907	5.28896	3.51772	3.67484	6.38207	4.11057	3.48012	3.1032	Detected	Detected	Detected	Detected	Detected	Detected	Detected	Detected	Detected	MIMAT0018978					AAAAGGAAGCCACCAG
hsa-miR-4457	0.1	0.1	0.1	5	8.4357	7.01782	0.1	5	8.37465	-3.32191	-3.1393	-3.22798	1.8469	3.02487	2.97617	-2.15689	2.16913	4.1512	Not Detected	Not Detected	Not Detected	Detected	Detected	Detected	Not Detected	Detected	Detected	MIMAT0018979					TACGCCAGTCAATACCT
hsa-miR-4458	581.443	654.696	374.751	123.071	268.092	187.647	67.4982	121.459	85.1505	7.89149	7.96091	7.51601	7.59641	7.93962	7.63543	7.3739	7.56578	7.54581	Detected	Detected	Detected	Detected	Detected	Detected	Detected	Detected	Detected	MIMAT0018980					TTCTTCCACACCTACCT
hsa-miR-4459	50768	50339.8	36560.5	8499.1	8912.92	5136.04	4679.72	5034.5	4529.09	15.5856	15.5856	14.9994	13.6034	12.8024	12.5417	12.6984	12.669	12.6166	Detected	Detected	Detected	Detected	Detected	Detected	Detected	Detected	Detected	MIMAT0018981					CTCCACCTCCTCCG
hsa-miR-4461	115.021	119.956	57.6307	20.7431	25.2318	32.8844	15.2114	16.4668	10.3925	5.67225	5.68571	4.9233	4.94628	4.53754	5.07179	5.11503	4.53754	4.45303	Detected	Detected	Detected	Detected	Detected	Detected	Detected	Detected	Detected	MIMAT0018983					GCCTAGCCCTACTAGTC
hsa-miR-4462	943.801	1034.61	761.524	184.329	343.398	488.859	126.814	176.104	118.497	8.69638	8.67838	8.63223	8.17856	8.29059	9.16459	8.27599	8.17856	8.09933	Detected	Detected	Detected	Detected	Detected	Detected	Detected	Detected	Detected	MIMAT0018986					TTCCCAAGCCACCC
hsa-miR-4463	1121.69	1132.89	558.436	165.391	265.359	163.824	85.3219	156.171	116.641	8.97666	8.89554	8.0573	8.02413	7.91981	7.40714	7.73563	7.96091	8.08103	Detected	Detected	Detected	Detected	Detected	Detected	Detected	Detected	Detected	MIMAT0018987					GGCCCCACCCCA
hsa-miR-4465	1865.07	2113.14	1330.69	373.738	673.428	382.82	210.438	590.973	314.818	9.68036	9.68036	9.42258	9.19428	9.18115	8.66367	8.92022	9.77561	9.19428	Detected	Detected	Detected	Detected	Detected	Detected	Detected	Detected	Detected	MIMAT0018992					TCCCCTGGTCAGACT
hsa-miR-4466	6260.86	6755.79	4414.45	1611.03	2904.44	1836.43	1046.8	1804.71	1178.23	12.0152	11.8836	11.1769	11.2185	11.2316	11.1844	10.9965	11.3578	10.9965	Detected	Detected	Detected	Detected	Detected	Detected	Detected	Detected	Detected	MIMAT0018993					CCCCGCCGGCC
hsa-miR-4468	350.177	389.459	300.48	123.902	267.712	146.437	67.301	133.591	62.0546	7.19849	7.26712	7.16905	7.60058	7.93575	7.29377	7.36618	7.71621	7.08832	Detected	Detected	Detected	Detected	Detected	Detected	Detected	Detected	Detected	MIMAT0018995					ATCTCATCCTTCTGCTCT
hsa-miR-4469	72.344	80.5348	35.0993	8.85329	14.6221	5	5	6.70773	5	5.0095	5.16104	4.26748	3.75768	3.69836	0.561153	3.24049	3.35357	3.1032	Detected	Detected	Detected	Detected	Detected	Detected	Detected	Detected	Detected	MIMAT0018996					TCCGAGCGACCCT
hsa-miR-4470	1061.76	1176.41	617.361	191.445	380.128	231.04	64.1809	170.853	104.178	8.87544	8.9587	8.21516	8.24637	8.40302	7.89845	7.31144	8.12938	7.89149	Detected	Detected	Detected	Detected	Detected	Detected	Detected	Detected	Detected	MIMAT0018997					TCTCGGCTTCCACG
hsa-miR-4471	64.3464	70.6779	40.9334	6.85151	10.5397	5.78871	5	6.00771	5	4.83213	4.94628	4.4755	3.43606	3.28196	2.1994	3.24049	3.26358	3.1032	Detected	Detected	Detected	Detected	Detected	Detected	Detected	Detected	Detected	MIMAT0018998					TTAAACCTCTACTAAGTTCCC
hsa-miR-4472	308.999	327.759	200.799	57.3943	95.5602	93.9688	54.445	56.421	45.3629	7.00867	7.01126	6.6485	6.42565	6.38207	6.59546	7.10145	6.39121	6.63661	Detected	Detected	Detected	Detected	Detected	Detected	Detected	Detected	Detected	MIMAT0018999					AAAACAACACCCCCC
hsa-miR-4474-3p	18.9707	20.484	15.607	6.56295	13.3468	11.5818	5	8.3961	5	3.08829	3.20974	3.13806	3.38612	3.55595	3.44419	3.24049	3.60137	3.1032	Detected	Detected	Detected	Detected	Detected	Detected	Detected	Detected	Detected	MIMAT0019001					TTAGCCTCATGACCAGC
hsa-miR-4475	43.138	49.0397	29.24	9.82839	16.8057	9.64735	5	15.8049	5	4.28586	4.44574	3.97577	3.89056	3.90959	3.28196	3.24049	4.48322	3.1032	Detected	Detected	Detected	Detected	Detected	Detected	Detected	Detected	Detected	MIMAT0019002					ATAATGAATGCTTGGTCCC
hsa-miR-4476	1512.18	1645.36	636.371	130.142	200.543	113.962	62.4568	108.546	67.7851	9.36433	9.3764	8.26221	7.70125	7.52579	6.92565	7.27641	7.40085	7.21709	Detected	Detected	Detected	Detected	Detected	Detected	Detected	Detected	Detected	MIMAT0019003					GCCTGTCCCTAAATCC
hsa-miR-4477b	6.37178	7.54026	5	5	5	0.1	0.1	0.1	0.1	0.497436	1.30266	-0.00229254	1.8469	-0.215379	-3.25477	-2.15689	-2.82817	-2.30668	Detected	Detected	Detected	Detected	Detected	Not Detected	Not Detected	Not Detected	Not Detected	MIMAT0019005					ATCAATCACAAATGTCCTTA
hsa-miR-4478	6768.92	7555.4	4208.01	702.305	1039.19	615.447	261.248	825.419	405.542	12.1457	12.1959	11.1178	10.0709	9.8026	9.65916	9.25831	10.2996	9.53223	Detected	Detected	Detected	Detected	Detected	Detected	Detected	Detected	Detected	MIMAT0019006					CTCCTCAGCTCAGCC
hsa-miR-4479	53.4933	56.2745	35.8552	10.521	20.4416	14.0306	5	11.3571	6.00927	4.56762	4.61509	4.29292	3.98951	4.18488	3.68907	3.24049	3.98725	3.68907	Detected	Detected	Detected	Detected	Detected	Detected	Detected	Detected	Detected	MIMAT0019011					CTGCTCCGAGCACG
hsa-miR-4480	6.51864	7.66625	0.1	0.1	5	0.1	0.1	0.1	0.1	0.502642	1.30998	-3.22798	-3.09756	-0.215379	-3.25477	-2.15689	-2.82817	-2.30668	Detected	Detected	Not Detected	Not Detected	Detected	Not Detected	Not Detected	Not Detected	Not Detected	MIMAT0019014					TAAAGTAACTTCCACTTGGC
hsa-miR-4481	898.433	913.606	773.633	112.504	166.466	402.534	104.355	115.491	92.8743	8.62112	8.48898	8.64723	7.46586	7.22164	8.82882	8.01361	7.47879	7.67864	Detected	Detected	Detected	Detected	Detected	Detected	Detected	Detected	Detected	MIMAT0019015					AACCACCAGCCCAC
hsa-miR-4482-3p	312.96	335.13	204.089	70.3115	96.6543	94.6031	36.6092	62.4283	34.2614	7.02215	7.0666	6.67801	6.7514	6.4205	6.60655	6.49578	6.547	6.21588	Detected	Detected	Detected	Detected	Detected	Detected	Detected	Detected	Detected	MIMAT0020958					GAGCCCCACTGAGA
hsa-miR-4482-5p	34.9495	39.7698	27.4311	11.1064	23.8907	19.1439	6.04787	10.3868	5.09911	4.01995	4.18488	3.90152	4.07024	4.45303	4.2412	3.84172	3.87085	3.53874	Detected	Detected	Detected	Detected	Detected	Detected	Detected	Detected	Detected	MIMAT0019016	chr10	+	106028122	106028107	CATTTCCATAGCCCACT
hsa-miR-4483	178.842	172.763	214.25	44.5981	96.1956	134.106	59.3801	72.8147	49.9748	6.27419	6.19866	6.74741	6.06916	6.40171	7.16162	7.21709	6.78535	6.76982	Detected	Detected	Detected	Detected	Detected	Detected	Detected	Detected	Detected	MIMAT0019017					CAACAACAGACCACCC
hsa-miR-4484	2864.64	3177.06	1604.61	455.022	847.115	437.571	207.613	350.832	259.031	10.3441	10.445	9.70233	9.48822	9.54871	8.97666	8.90536	9.01234	8.97043	Detected	Detected	Detected	Detected	Detected	Detected	Detected	Detected	Detected	MIMAT0019018					TGGGGCTTCTCCCG
hsa-miR-4485-3p	1003.45	1029.07	427.743	169.253	136.083	153.641	74.3482	115.755	122.206	8.79121	8.6721	7.67531	8.04985	6.92779	7.33432	7.51601	7.48624	8.14526	Detected	Detected	Detected	Detected	Detected	Detected	Detected	Detected	Detected	MIMAT0019019	chr11	+	10529866	10529853	TTAGGGTACCGCGGC
hsa-miR-4485-5p	1171.77	1228.57	722.821	402.895	390.767	448.136	173.523	301.605	262.711	9.04733	8.99196	8.53482	9.29414	8.44369	9.01234	8.71547	8.79927	8.984	Detected	Detected	Detected	Detected	Detected	Detected	Detected	Detected	Detected	MIMAT0032116					TCACTGGGCAGGCG
hsa-miR-4486	310.368	334.446	407.921	94.5948	174.192	309.066	47.3785	95.5198	52.8355	7.01366	7.04608	7.6118	7.1923	7.26712	8.30272	6.9023	7.19612	6.84125	Detected	Detected	Detected	Detected	Detected	Detected	Detected	Detected	Detected	MIMAT0019020					TGCCAGCCTCGCC
hsa-miR-4487	597.027	656.88	332.38	84.6373	145.87	90.7177	37.4417	83.7205	44.083	7.93962	7.97026	7.29377	7.0666	7.0284	6.547	6.54145	6.99783	6.58146	Detected	Detected	Detected	Detected	Detected	Detected	Detected	Detected	Detected	MIMAT0019021					CTGCCCTTCAGCCA
hsa-miR-4488	303.645	315.395	174.654	59.3616	72.4188	46.4501	32.5303	53.2907	33.6725	6.98502	6.96852	6.45734	6.47755	6.02331	5.56995	6.30664	6.3004	6.1664	Detected	Detected	Detected	Detected	Detected	Detected	Detected	Detected	Detected	MIMAT0019022					CGCCGGAGCCC
hsa-miR-4489	367.432	406.482	843.093	338.382	632.489	623.89	88.4489	291.216	220.866	7.30117	7.32786	8.75953	9.06323	9.06323	9.69322	7.75689	8.75953	8.78671	Detected	Detected	Detected	Detected	Detected	Detected	Detected	Detected	Detected	MIMAT0019023					CGTCCTGCATCACTAG
hsa-miR-4490	20.9594	22.0871	8.26388	5	8.24035	5	0.1	5	0.1	3.2217	3.30494	1.44474	1.8469	3.00886	0.561153	-2.15689	2.16913	-2.30668	Detected	Detected	Detected	Detected	Detected	Detected	Not Detected	Detected	Not Detected	MIMAT0019025					TATGCCCAAATCTCTTACC
hsa-miR-4491	25.6305	27.7205	20.757	8.33382	20.5005	15.2183	5	11.9843	5	3.49824	3.59719	3.49229	3.65643	4.19081	3.82664	3.24049	4.04325	3.1032	Detected	Detected	Detected	Detected	Detected	Detected	Detected	Detected	Detected	MIMAT0019026					TTTGGTCACACCAGTC
hsa-miR-4492	61.9256	58.6994	42.4965	19.2426	27.825	18.0677	7.44273	17.1349	9.72618	4.76817	4.67789	4.51352	4.83537	4.67989	4.11057	4.10518	4.59987	4.34613	Detected	Detected	Detected	Detected	Detected	Detected	Detected	Detected	Detected	MIMAT0019027					GGCGCGCGCC
hsa-miR-4493	32.3905	22.6384	23.5763	5	8.46158	17.1526	6.3762	5	5	3.89881	3.3373	3.68238	1.8469	3.03176	4.01995	3.91656	2.16913	3.1032	Detected	Detected	Detected	Detected	Detected	Detected	Detected	Detected	Detected	MIMAT0019028					ACAGAGATGGAAAGGCC
hsa-miR-4494	216.071	243.646	187.747	57.0178	119.726	72.7843	24.4949	54.5139	31.9054	6.52514	6.63661	6.57693	6.4162	6.76292	6.24833	5.90177	6.32447	6.07216	Detected	Detected	Detected	Detected	Detected	Detected	Detected	Detected	Detected	MIMAT0019029					CCTCTGGTCAGCCA
hsa-miR-4495	108.001	106.01	100.633	9.87413	25.7025	74.6874	7.16403	6.36963	6.50755	5.59143	5.53718	5.67225	3.8956	4.57565	6.3004	4.0532	3.30494	3.81016	Detected	Detected	Detected	Detected	Detected	Detected	Detected	Detected	Detected	MIMAT0019030					AGCAAAAAGCCTGTTTAC
hsa-miR-4496	4398.25	4973.37	2630.57	523.584	1040.46	458.901	250.657	383.407	332.662	11.3176	11.3578	10.4672	9.71318	9.80822	9.05566	9.18962	9.20683	9.28107	Detected	Detected	Detected	Detected	Detected	Detected	Detected	Detected	Detected	MIMAT0019031					CCCTCTCAGCTTCAGT
hsa-miR-4497	805.869	852.022	484.605	183.747	317.047	231.67	124.205	159.594	107.594	8.39607	8.35199	7.84952	8.17406	8.18277	7.90186	8.23851	8.00545	7.95771	Detected	Detected	Detected	Detected	Detected	Detected	Detected	Detected	Detected	MIMAT0019032					GCCCAGCCGTCC
hsa-miR-4498	182.853	209.138	108.705	27.3853	41.078	31.1661	12.1979	29.1692	14.7277	6.3004	6.4322	5.79183	5.32453	5.24574	5.0026	4.82941	5.36975	4.97704	Detected	Detected	Detected	Detected	Detected	Detected	Detected	Detected	Detected	MIMAT0019033					CAGCACTTGCCCTG
hsa-miR-4499	16076.5	17798.7	9725.35	1736.83	2586.63	1204.9	893.829	1109.13	890.332	14.0019	14.0315	12.5609	11.3352	11.0827	10.5646	10.8236	10.7594	10.5864	Detected	Detected	Detected	Detected	Detected	Detected	Detected	Detected	Detected	MIMAT0019035					TCCCTCCTCTCAGTCT
hsa-miR-449a	172.427	170.663	1053.75	1205.23	2892.41	1793.79	46.8025	855.512	396.044	6.22167	6.16312	9.12023	10.6864	11.2185	11.1432	6.87883	10.3807	9.50375	Detected	Detected	Detected	Detected	Detected	Detected	Detected	Detected	Detected	MIMAT0001541	chr5	+	54502153	54502135	ACCAGCTAACAATACACTGC
hsa-miR-449b-3p	82.1918	83.8529	53.7591	20.8446	35.3927	33.5793	17.0912	33.4005	21.4784	5.21398	5.22328	4.83213	4.95559	5.03629	5.09978	5.34435	5.56714	5.49118	Detected	Detected	Detected	Detected	Detected	Detected	Detected	Detected	Detected	MIMAT0009203	chr5	+	54466549	54466535	AGTGGCAGGGTAGTTG
hsa-miR-449b-5p	118.301	120.325	242.376	210.748	512.532	345.177	19.4632	175.192	72.8436	5.69359	5.69359	6.86848	8.41117	8.76704	8.44369	5.53718	8.16006	7.33432	Detected	Detected	Detected	Detected	Detected	Detected	Detected	Detected	Detected	MIMAT0003327	chr5	+	54466510	54466493	GCCAGCTAACAATACACTG
hsa-miR-449c-3p	58.6863	41.3573	44.1925	8.47732	18.2593	27.4477	11.2889	10.4606	10.2777	4.67989	4.2412	4.56187	3.69177	4.01995	4.81059	4.74827	3.87928	4.43546	Detected	Detected	Detected	Detected	Detected	Detected	Detected	Detected	Detected	MIMAT0013771	chr5	+	54468168	54468153	ACAGAGAGGAGTGCAAC
hsa-miR-449c-5p	70.4385	76.5417	88.3975	28.2081	47.2351	90.8827	10.8842	15.4324	13.484	4.96213	5.08855	5.50012	5.36667	5.43408	6.55373	4.66775	4.44251	4.8502	Detected	Detected	Detected	Detected	Detected	Detected	Detected	Detected	Detected	MIMAT0010251	chr5	+	54468130	54468116	ACAGCCGCTAGCAATA
hsa-miR-4500	35.287	36.8028	92.2546	42.0484	80.063	88.0798	103.045	58.3701	69.681	4.02318	4.06756	5.54706	5.97663	6.1664	6.50913	7.99298	6.46738	7.25712	Detected	Detected	Detected	Detected	Detected	Detected	Detected	Detected	Detected	MIMAT0019036					AAGAAACTACTACCTCA
hsa-miR-4501	14.8427	16.0893	5	0.1	0.1	0.1	0.1	0.1	0.1	2.24051	2.98519	-0.00229254	-3.09756	-3.31345	-3.25477	-2.15689	-2.82817	-2.30668	Detected	Detected	Detected	Not Detected	Not Detected	Not Detected	Not Detected	Not Detected	Not Detected	MIMAT0019037					TGATTCATCCGAGGTCA
hsa-miR-4502	251.344	236.23	242.258	42.075	89.4458	169.518	27.0625	56.9935	29.7874	6.71516	6.59869	6.86592	5.9784	6.31581	7.45212	6.06024	6.40987	5.97367	Detected	Detected	Detected	Detected	Detected	Detected	Detected	Detected	Detected	MIMAT0019038					CTTCAGCACCATCATCA
hsa-miR-4503	21.6264	24.5743	5	0.1	6.1181	0.1	0.1	0.1	0.1	3.27516	3.44139	-0.00229254	-3.09756	1.43479	-3.25477	-2.15689	-2.82817	-2.30668	Detected	Detected	Detected	Not Detected	Detected	Not Detected	Not Detected	Not Detected	Not Detected	MIMAT0019039					TAAATTCTATTTCCTGCTTAAA
hsa-miR-4504	23.4576	24.3804	19.492	5.6341	12.0275	13.4246	0.1	6.70044	0.1	3.37731	3.42668	3.41474	3.21515	3.4134	3.62965	-2.15689	3.35207	-2.30668	Detected	Detected	Detected	Detected	Detected	Detected	Not Detected	Detected	Not Detected	MIMAT0019040					CATGTTCATCTCTATTGTCA
hsa-miR-4505	7299.4	7918.72	4301.9	1911.47	2532.23	2061.16	635.23	1583.32	1013.68	12.2586	12.2586	11.1432	11.6234	11.062	11.3352	10.4167	11.1844	10.8343	Detected	Detected	Detected	Detected	Detected	Detected	Detected	Detected	Detected	MIMAT0019041					TCCGTCCCAGCCC
hsa-miR-4506	182.796	200.598	245.364	114.886	215.159	156.91	67.6937	125.811	112.309	6.29603	6.37954	6.87883	7.50079	7.63999	7.36147	7.37957	7.64461	8.02413	Detected	Detected	Detected	Detected	Detected	Detected	Detected	Detected	Detected	MIMAT0019042					TTGCCTCAGACCACC
hsa-miR-4507	4614.76	5062.54	2322.53	971.521	1381.2	1127.29	399.555	907.629	543.754	11.3701	11.4093	10.2771	10.445	10.2271	10.4923	9.84581	10.5581	9.94748	Detected	Detected	Detected	Detected	Detected	Detected	Detected	Detected	Detected	MIMAT0019044					CCCAGCCCAGCC
hsa-miR-4508	171.95	166.936	73.9224	28.6909	48.7938	27.9158	12.9015	28.6039	17.9348	6.21588	6.14556	5.26844	5.42007	5.48426	4.84725	4.91547	5.35398	5.21962	Detected	Detected	Detected	Detected	Detected	Detected	Detected	Detected	Detected	MIMAT0019045					CGCGCGCCCAG
hsa-miR-450a-1-3p	66.4348	70.1032	50.7342	11.2403	16.1578	9.01654	8.91079	7.97217	5.80163	4.86951	4.93415	4.7645	4.09443	3.85608	3.20186	4.36007	3.53874	3.65298	Detected	Detected	Detected	Detected	Detected	Detected	Detected	Detected	Detected	MIMAT0022700					ATACATGCAAAATGTTCCC
hsa-miR-450a-2-3p	57.7543	66.1521	34.295	7.83346	13.3137	6.85812	7.04121	5.19153	5	4.65999	4.82667	4.22612	3.59142	3.54332	2.96655	4.02976	3.12157	3.1032	Detected	Detected	Detected	Detected	Detected	Detected	Detected	Detected	Detected	MIMAT0031074	chrX	+	133674616	133674600	ATGAATGCAAAATGTCCC
hsa-miR-450a-5p	108.52	104.186	468.02	238.039	413.06	276.534	506.033	187.207	184.653	5.59476	5.5045	7.78301	8.5662	8.50375	8.12602	10.1558	8.23851	8.58831	Detected	Detected	Detected	Detected	Detected	Detected	Detected	Detected	Detected	MIMAT0001545	chrX	+	133674409	133674390	ATATTAGGAACACATCGCAA
hsa-miR-450b-3p	23.9005	24.0237	15.8162	5	8.85351	5	5	5	5	3.40629	3.40031	3.17342	1.8469	3.09459	0.561153	3.24049	2.16913	3.1032	Detected	Detected	Detected	Detected	Detected	Detected	Detected	Detected	Detected	MIMAT0004910					TATGGATGCAAAATGATCCCAA
hsa-miR-450b-5p	0.1	0.1	7.10061	6.13922	9.91695	5	15.356	5	5	-3.32191	-3.1393	1.36474	3.30177	3.21949	0.561153	5.12629	2.16913	3.1032	Not Detected	Not Detected	Detected	Detected	Detected	Detected	Detected	Detected	Detected	MIMAT0004909					TATTCAGGAACATATTGCAAAA
hsa-miR-4510	150.239	136.23	285.23	126.886	232.172	276.386	236.034	105.674	153.29	6.02121	5.84941	7.10992	7.64461	7.73343	8.1232	9.10048	7.36147	8.4217	Detected	Detected	Detected	Detected	Detected	Detected	Detected	Detected	Detected	MIMAT0019047					AACCATACATCCTACTCCC
hsa-miR-4511	10.2551	0.1	10.0609	0.1	5	9.47513	0.1	0.1	0.1	1.25196	-3.1393	1.55844	-3.09756	-0.215379	3.24185	-2.15689	-2.82817	-2.30668	Detected	Not Detected	Detected	Not Detected	Detected	Detected	Not Detected	Not Detected	Not Detected	MIMAT0019048					AGGGCAAATGCAACAG
hsa-miR-4512	30.686	32.5216	23.2162	9.69021	18.0772	13.7364	5	12.9792	7.44631	3.78993	3.87259	3.65955	3.86261	4.01028	3.67254	3.24049	4.15665	3.99895	Detected	Detected	Detected	Detected	Detected	Detected	Detected	Detected	Detected	MIMAT0019049					TGGGCGATACAGTGAG
hsa-miR-4513	548.203	570.681	363.429	133.964	250.428	166.761	46.4454	107.289	65.9939	7.82529	7.78301	7.48241	7.75689	7.8362	7.42727	6.8633	7.38885	7.18178	Detected	Detected	Detected	Detected	Detected	Detected	Detected	Detected	Detected	MIMAT0019050					ATGGGCCTCCAGCC
hsa-miR-4514	2328.6	2616.18	1396.88	303.31	589.534	324.171	170.477	271.316	219.256	10.0123	10.0609	9.51652	8.93117	8.96719	8.35943	8.68382	8.68949	8.77333	Detected	Detected	Detected	Detected	Detected	Detected	Detected	Detected	Detected	MIMAT0019051					TTCCCCAATCCTGCC
hsa-miR-4515	776.357	751.377	517.621	281.592	311.785	274.483	164.945	269.763	188.349	8.33968	8.17406	7.93962	8.79927	8.15029	8.11411	8.64464	8.65592	8.61216	Detected	Detected	Detected	Detected	Detected	Detected	Detected	Detected	Detected	MIMAT0019052					GGGCTGCCGGGA
hsa-miR-4516	27140.7	27245.8	12244.4	4451.67	7321.56	5228.07	7105.49	4970.15	5946.78	14.6225	14.6225	13.1058	12.7492	12.4717	12.5939	13.008	12.6411	12.9031	Detected	Detected	Detected	Detected	Detected	Detected	Detected	Detected	Detected	MIMAT0019053					GCCCCGACCCTTC
hsa-miR-4517	11.4884	5.79024	0.1	5	6.74282	5	0.1	0.1	0.1	1.35557	0.520866	-3.22798	1.8469	2.19823	0.561153	-2.15689	-2.82817	-2.30668	Detected	Detected	Not Detected	Detected	Detected	Detected	Not Detected	Not Detected	Not Detected	MIMAT0019054					CTCAGCTGTGAGTTTCA
hsa-miR-4518	94.4759	100.663	68.4222	28.4068	65.2637	45.6313	16.8069	30.9524	19.67	5.41357	5.46662	5.15763	5.39457	5.85782	5.53934	5.28896	5.45667	5.30478	Detected	Detected	Detected	Detected	Detected	Detected	Detected	Detected	Detected	MIMAT0019055					TCTCAGCACAGTTATCATC
hsa-miR-4519	300.979	333.101	187.922	47.1233	82.3288	53.3694	16.7092	38.4346	22.7196	6.9812	7.03808	6.57869	6.15119	6.20161	5.84225	5.2767	5.78022	5.58432	Detected	Detected	Detected	Detected	Detected	Detected	Detected	Detected	Detected	MIMAT0019056					CAGCCCTGCGCA
hsa-miR-451a	37078.6	43414.1	47208.2	36316.7	42556.3	45731.9	42360.5	44649.5	38646	15.1674	15.3399	15.4365	15.3399	15.2803	15.3399	15.3399	15.3399	15.3399	Detected	Detected	Detected	Detected	Detected	Detected	Detected	Detected	Detected	MIMAT0001631	chr17	+	27188424	27188404	AACTCAGTAATGGTAACGGTTT
hsa-miR-451b	68.6939	79.8786	66.9012	13.8876	29.8603	24.9012	10.2424	17.5331	15.206	4.91547	5.1526	5.10783	4.38871	4.77596	4.65999	4.57084	4.62767	5.01665	Detected	Detected	Detected	Detected	Detected	Detected	Detected	Detected	Detected	MIMAT0019840					AATGGTAATGGTTCTCTTGC
hsa-miR-452-3p	15.3812	18.1376	12.0474	5	10.6333	7.46524	0.1	5	0.1	2.93163	3.07245	2.91796	1.8469	3.29588	3.0409	-2.15689	2.16913	-2.30668	Detected	Detected	Detected	Detected	Detected	Detected	Not Detected	Detected	Not Detected	MIMAT0001636	chrX	+	151128178	151128162	CACTTACTTCTTTGCAGA
hsa-miR-452-5p	593.381	693.56	627.855	232.965	523.182	454.511	295.855	225.865	273.385	7.92526	8.07141	8.23851	8.54738	8.81956	9.02981	9.42258	8.45042	9.03792	Detected	Detected	Detected	Detected	Detected	Detected	Detected	Detected	Detected	MIMAT0001635	chrX	+	151128134	151128119	TCAGTTTCCTCTGCAAA
hsa-miR-4520-2-3p	232.003	268.663	171.564	45.5457	67.6292	41.1895	14.9	52.5157	28.5407	6.60897	6.75464	6.44164	6.09967	5.90177	5.39983	5.09286	6.27909	5.92243	Detected	Detected	Detected	Detected	Detected	Detected	Detected	Detected	Detected	MIMAT0020300	chr17	-	6558807	6558821	ACCTGCGTGTTTTCTG
hsa-miR-4520-3p	188.544	210.351	126.259	38.4465	77.4003	57.8436	18.3952	42.4156	23.4726	6.3362	6.43536	5.99329	5.86407	6.11417	5.92243	5.45387	5.93931	5.64429	Detected	Detected	Detected	Detected	Detected	Detected	Detected	Detected	Detected	MIMAT0019057	chr17	+	6558821	6558806	TTCCTGCGTGTTTTCTG
hsa-miR-4521	69.946	80.9418	34.9573	9.41489	12.3216	8.16135	5	9.23443	5.35214	4.94628	5.16732	4.25716	3.83123	3.44419	3.10131	3.24049	3.70458	3.57611	Detected	Detected	Detected	Detected	Detected	Detected	Detected	Detected	Detected	MIMAT0019058					CTGAGCACAGGACTTC
hsa-miR-4522	1395.89	1502.28	852.872	189.806	187.876	109.403	43.9573	168.803	65.1086	9.25831	9.22094	8.79927	8.23354	7.41252	6.88361	6.75464	8.09363	7.16691	Detected	Detected	Detected	Detected	Detected	Detected	Detected	Detected	Detected	MIMAT0019060					ACCGGCCTACAGGC
hsa-miR-4523	30.8798	31.0858	13.3082	5.78263	5	9.16149	0.1	0.1	0.1	3.80159	3.79256	3.00283	3.24185	-0.215379	3.21515	-2.15689	-2.82817	-2.30668	Detected	Detected	Detected	Detected	Detected	Detected	Not Detected	Not Detected	Not Detected	MIMAT0019061					ACAGCCGAGGCCC
hsa-miR-4524a-5p	27.1768	29.111	18.7989	5	8.60411	6.94206	6.97003	5.69523	0.1	3.57611	3.67679	3.37362	1.8469	3.05212	2.97027	4.01348	3.1989	-2.30668	Detected	Detected	Detected	Detected	Detected	Detected	Detected	Detected	Not Detected	MIMAT0019062	chr17	+	67095731	67095716	TGAGACAGGTTCATGCT
hsa-miR-4524b-5p	28.4759	32.0259	27.1731	11.8314	12.8894	17.7157	9.37029	14.8876	8.11028	3.68907	3.83487	3.88713	4.1512	3.49077	4.08195	4.43947	4.37359	4.12721	Detected	Detected	Detected	Detected	Detected	Detected	Detected	Detected	Detected	MIMAT0022255					GAGACAGGCTTATGCTG
hsa-miR-4526	141.253	138.541	171.703	27.8166	41.7072	128.669	17.0633	25.5051	15.206	5.95834	5.87661	6.44432	5.3413	5.26479	7.09866	5.33964	5.18408	5.02043	Detected	Detected	Detected	Detected	Detected	Detected	Detected	Detected	Detected	MIMAT0019065					AGCGGCCAGCCC
hsa-miR-4527	19.7918	21.8159	21.7859	11.2351	27.2075	21.9464	7.91504	14.5695	5	3.14186	3.28797	3.53602	4.09122	4.64628	4.44927	4.19747	4.3231	3.1032	Detected	Detected	Detected	Detected	Detected	Detected	Detected	Detected	Detected	MIMAT0019066					ACAGTCATCTCTTTGCAG
hsa-miR-4528	30.3296	34.9156	20.3954	7.05374	13.3202	14.86	5	6.83056	5	3.77704	3.98039	3.48012	3.46241	3.54773	3.78152	3.24049	3.37362	3.1032	Detected	Detected	Detected	Detected	Detected	Detected	Detected	Detected	Detected	MIMAT0019067					GTCCAGATCATACATATAATGA
hsa-miR-4529-3p	335.357	364.868	122.357	33.4877	34.8069	29.2221	12.5602	22.6489	13.7742	7.11867	7.16691	5.96634	5.66103	5.01255	4.91547	4.87541	4.9746	4.88051	Detected	Detected	Detected	Detected	Detected	Detected	Detected	Detected	Detected	MIMAT0019068					ACGGGCCATCAGCA
hsa-miR-4529-5p	12.3884	13.2917	5	0.1	5	5	0.1	5	0.1	1.42581	2.21717	-0.00229254	-3.09756	-0.215379	0.561153	-2.15689	2.16913	-2.30668	Detected	Detected	Detected	Not Detected	Detected	Detected	Not Detected	Detected	Not Detected	MIMAT0019236					TTCATTGGACTGCTGATG
hsa-miR-4530	16820.8	18020.8	12014.4	3424.77	5777.02	2835.67	1217.45	4359.84	1866.08	14.0736	14.0736	13.0477	12.1457	12.3024	11.6755	11.1432	12.4717	11.4245	Detected	Detected	Detected	Detected	Detected	Detected	Detected	Detected	Detected	MIMAT0019069					CGCTCCCGTCCTG
hsa-miR-4531	631.645	679.059	329.929	73.3763	117.406	67.4798	33.5463	64.9965	39.2463	8.00545	8.01361	7.28501	6.81721	6.7303	6.11417	6.35101	6.60897	6.40407	Detected	Detected	Detected	Detected	Detected	Detected	Detected	Detected	Detected	MIMAT0019070					TCAGAAGCCTTCTCCA
hsa-miR-4532	2546.64	2837.37	1486.42	475.557	591.118	392.336	229.16	370.027	304.001	10.1558	10.1966	9.62491	9.58672	8.97666	8.75063	9.02981	9.12509	9.14296	Detected	Detected	Detected	Detected	Detected	Detected	Detected	Detected	Detected	MIMAT0019071					CGCCGGGCTCC
hsa-miR-4533	176.393	190.465	91.9971	29.7423	22.2146	16.1204	12.5458	29.9749	13.1995	6.26572	6.30664	5.54435	5.46863	4.30741	3.90152	4.87367	5.41357	4.82667	Detected	Detected	Detected	Detected	Detected	Detected	Detected	Detected	Detected	MIMAT0019072					AGCGTCCGGCAAC
hsa-miR-4534	4069.04	4472.2	2164.69	476.345	560.7	289.029	229.363	285.031	237.001	11.1661	11.2035	10.1802	9.59407	8.88795	8.17856	9.03792	8.75063	8.84506	Detected	Detected	Detected	Detected	Detected	Detected	Detected	Detected	Detected	MIMAT0019073					AGACCCCTCCTCCAT
hsa-miR-4535	649.16	705.198	652.697	210.653	424.531	437.094	96.2924	198.785	115.999	8.04312	8.08791	8.30272	8.40703	8.53482	8.96719	7.89474	8.32587	8.07141	Detected	Detected	Detected	Detected	Detected	Detected	Detected	Detected	Detected	MIMAT0019075					GTCCCAGCCAGGTC
hsa-miR-4537	7.28346	6.49331	6.87477	0.1	5	5	0.1	5	0.1	0.52471	1.23811	1.34732	-3.09756	-0.215379	0.561153	-2.15689	2.16913	-2.30668	Detected	Detected	Detected	Not Detected	Detected	Detected	Not Detected	Detected	Not Detected	MIMAT0019080					CAGCTAAGCTCAGCTC
hsa-miR-4538	299.835	317.462	286.694	100.664	189.582	221.236	52.0644	120.745	51.1295	6.97132	6.98963	7.12372	7.30355	7.43045	7.82529	7.02676	7.54581	6.7961	Detected	Detected	Detected	Detected	Detected	Detected	Detected	Detected	Detected	MIMAT0019081					TCAGCCCAGCTCATC
hsa-miR-4539	387.132	409.136	304.492	125.775	242.367	200.096	50.9468	116.51	62.0788	7.3739	7.33822	7.18495	7.63543	7.80297	7.70836	6.99418	7.49196	7.09483	Detected	Detected	Detected	Detected	Detected	Detected	Detected	Detected	Detected	MIMAT0019082					GCCCAGCTCAGCC
hsa-miR-454-3p	200.206	192.434	383.959	172.193	337.448	303.551	386.478	404.22	367.716	6.42565	6.32447	7.5334	8.07595	8.26012	8.28526	9.81332	9.25831	9.39597	Detected	Detected	Detected	Detected	Detected	Detected	Detected	Detected	Detected	MIMAT0003885	chr17	+	57215204	57215185	ACCCTATAAGCAATATTGCAC
hsa-miR-454-5p	11.1762	0.1	7.16417	5	5.9805	8.8717	5	5	5	1.30998	-3.1393	1.37622	1.8469	1.42386	3.17941	3.24049	2.16913	3.1032	Detected	Not Detected	Detected	Detected	Detected	Detected	Detected	Detected	Detected	MIMAT0003884	chr17	+	57215163	57215143	GCAGAGACAATATTGATAGGGT
hsa-miR-455-3p	227.398	227.974	778.574	591.281	740.077	437.521	901.385	513.561	430.286	6.58146	6.55116	8.66367	9.86567	9.36433	8.97043	10.8459	9.55646	9.59407	Detected	Detected	Detected	Detected	Detected	Detected	Detected	Detected	Detected	MIMAT0004784					GTGTATATGCCCATGGA
hsa-miR-455-5p	93.5541	91.4774	556.164	425.249	586.39	383.867	465.954	279.09	314.297	5.39457	5.34898	8.0546	9.3764	8.95527	8.67838	10.033	8.72504	9.18115	Detected	Detected	Detected	Detected	Detected	Detected	Detected	Detected	Detected	MIMAT0003150	chr9	-	116011555	116011571	CGATGTAGTCCAAAGGCA
hsa-miR-4632-5p	558.314	617.06	401.854	134.548	243.673	162.702	73.3037	162.254	96.3849	7.84952	7.88565	7.58869	7.76831	7.80894	7.39331	7.48241	8.04312	7.75689	Detected	Detected	Detected	Detected	Detected	Detected	Detected	Detected	Detected	MIMAT0022977					TCCGCCACACCCA
hsa-miR-4633-3p	5.41572	5.69631	5	5	5	0.1	0.1	0.1	0.1	-0.800745	0.515426	-0.00229254	1.8469	-0.215379	-3.25477	-2.15689	-2.82817	-2.30668	Detected	Detected	Detected	Detected	Detected	Not Detected	Not Detected	Not Detected	Not Detected	MIMAT0019690					TGCATATGCCTGGCTAG
hsa-miR-4633-5p	69.1785	70.0229	52.479	32.674	50.7953	60.2372	34.3955	37.0817	30.0311	4.9233	4.93059	4.80271	5.6318	5.53718	5.95494	6.40171	5.72191	5.9906	Detected	Detected	Detected	Detected	Detected	Detected	Detected	Detected	Detected	MIMAT0019689					GAGGAGCTAGCCAGG
hsa-miR-4634	3434.94	3642.17	2452.08	1128.8	1697.25	1276.08	471.806	1137.37	782.037	10.7064	10.7064	10.3386	10.5864	10.4672	10.6603	10.0609	10.7954	10.4167	Detected	Detected	Detected	Detected	Detected	Detected	Detected	Detected	Detected	MIMAT0019691					CCCCGGGCCGG
hsa-miR-4635	200.942	212.789	129.377	38.1011	46.9956	27.9823	17.6818	118.221	22.1701	6.4322	6.44972	6.04174	5.84581	5.42436	4.85231	5.39716	7.50625	5.55032	Detected	Detected	Detected	Detected	Detected	Detected	Detected	Detected	Detected	MIMAT0019692					TTGCGGGTTCTGACT
hsa-miR-4636	117.466	127.504	200.814	75.2124	174.839	107.744	38.5452	96.81	94.2317	5.68571	5.76397	6.65144	6.86592	7.27641	6.86848	6.58146	7.21709	7.70836	Detected	Detected	Detected	Detected	Detected	Detected	Detected	Detected	Detected	MIMAT0019693					CTAAAGGCTTTGAACACG
hsa-miR-4638-3p	93.3994	89.5237	56.7712	23.3344	29.3834	18.7799	10.7571	26.3609	16.8631	5.39164	5.3288	4.89111	5.12629	4.75125	4.18748	4.64493	5.23123	5.15763	Detected	Detected	Detected	Detected	Detected	Detected	Detected	Detected	Detected	MIMAT0019696					CGGCCGGCTGAG
hsa-miR-4638-5p	179.016	191.673	119.152	36.3039	44.3103	25.3367	15.877	37.7728	23.4523	6.27655	6.31261	5.93653	5.77446	5.3413	4.68765	5.19771	5.75605	5.63547	Detected	Detected	Detected	Detected	Detected	Detected	Detected	Detected	Detected	MIMAT0019695					ACTTGTCCACCGCAG
hsa-miR-4639-5p	43.4289	51.7794	37.8582	19.1887	39.8246	30.309	10.7579	18.5196	11.9817	4.29292	4.51774	4.35497	4.83213	5.19272	4.96213	4.64628	4.70697	4.67414	Detected	Detected	Detected	Detected	Detected	Detected	Detected	Detected	Detected	MIMAT0019697					TCAATCTCAGCCTACTTAG
hsa-miR-4640-3p	87.4678	89.7433	70.1874	37.1982	58.7685	52.2581	22.1612	43.7135	19.978	5.29839	5.33092	5.18999	5.80318	5.7378	5.78444	5.72807	5.9906	5.33636	Detected	Detected	Detected	Detected	Detected	Detected	Detected	Detected	Detected	MIMAT0019700					GTGGGCCAGGAAAC
hsa-miR-4640-5p	239.942	259.999	198.582	71.337	182.362	129.782	31.2759	74.564	44.5425	6.66629	6.69801	6.63826	6.77415	7.35343	7.11625	6.23765	6.83764	6.60655	Detected	Detected	Detected	Detected	Detected	Detected	Detected	Detected	Detected	MIMAT0019699					CCCACCAGCTGCT
hsa-miR-4642	69.5518	68.9882	48.008	22.9088	33.6421	29.8747	12.8042	18.7518	13.5093	4.92842	4.90335	4.69158	5.08855	4.96213	4.94628	4.90074	4.72889	4.85685	Detected	Detected	Detected	Detected	Detected	Detected	Detected	Detected	Detected	MIMAT0019702					AGCCACCAGGGGAC
hsa-miR-4644	1493.91	1645.11	952.795	276.479	592.886	401.064	129.758	271.542	144.551	9.34389	9.37135	8.984	8.78671	8.99196	8.80458	8.29059	8.69638	8.33968	Detected	Detected	Detected	Detected	Detected	Detected	Detected	Detected	Detected	MIMAT0019704					CTTCTGTCTCTTTTCTCTC
hsa-miR-4645-3p	24.4894	26.5582	16.9416	5	6.57364	9.3926	0.1	0.1	0.1	3.44139	3.53602	3.26358	1.8469	1.53825	3.23365	-2.15689	-2.82817	-2.30668	Detected	Detected	Detected	Detected	Detected	Detected	Not Detected	Not Detected	Not Detected	MIMAT0019706					AACCAGGCAAGAACTAC
hsa-miR-4645-5p	8.37311	9.78987	8.48964	5	12.4225	5.99839	5	7.14899	5	0.554144	1.43006	1.45569	1.8469	3.45477	2.225	3.24049	3.43606	3.1032	Detected	Detected	Detected	Detected	Detected	Detected	Detected	Detected	Detected	MIMAT0019705					ACAATATTTCTTGCCTGGT
hsa-miR-4646-3p	150.267	94.6646	148.904	20.8497	24.4028	122.936	32.5788	20.4747	23.9783	6.02762	5.40476	6.23765	4.95879	4.46674	7.02676	6.309	4.83962	5.66727	Detected	Detected	Detected	Detected	Detected	Detected	Detected	Detected	Detected	MIMAT0019708					CTGGGAAGGGAGAGG
hsa-miR-4646-5p	13701.7	15197.5	7674.65	1175.12	1889.38	998.69	558.67	763.728	554.934	13.5026	13.5539	11.99	10.6603	10.6127	10.3161	10.2655	10.1273	9.96936	Detected	Detected	Detected	Detected	Detected	Detected	Detected	Detected	Detected	MIMAT0019707					TCCCTCAGCTCCTCT
hsa-miR-4647	3027.55	3392.03	1418.15	270.247	427.2	281.315	114.708	248.78	163.121	10.4923	10.5581	9.55646	8.73103	8.54738	8.14526	8.13283	8.54738	8.48488	Detected	Detected	Detected	Detected	Detected	Detected	Detected	Detected	Detected	MIMAT0019709					TTCCTCAGCACAGCAC
hsa-miR-4648	1810.94	2180.63	1384.45	301.551	659.286	300.653	150.158	249.718	240.909	9.6459	9.75821	9.48822	8.9254	9.13673	8.25031	8.50375	8.55565	8.86027	Detected	Detected	Detected	Detected	Detected	Detected	Detected	Detected	Detected	MIMAT0019710					CTCCCATTTGCAGTCC
hsa-miR-4649-3p	204.719	144.152	180.012	41.9256	74.0113	130.573	54.2711	70.115	61.1394	6.45186	5.94311	6.51304	5.97367	6.04174	7.12372	7.09483	6.70938	7.0666	Detected	Detected	Detected	Detected	Detected	Detected	Detected	Detected	Detected	MIMAT0019712					TGGGGAGAGGCAGG
hsa-miR-4649-5p	21.0653	21.9036	16.2775	6.25777	13.5942	5.59302	0.1	5	0.1	3.23365	3.29588	3.20974	3.32952	3.58628	1.54378	-2.15689	2.16913	-2.30668	Detected	Detected	Detected	Detected	Detected	Detected	Not Detected	Detected	Not Detected	MIMAT0019711					CTCTGAGAGCCCACC
hsa-miR-4650-3p	47.155	53.1324	43.5667	15.807	34.1763	23.9408	8.76314	14.8037	7.58162	4.40515	4.54202	4.54739	4.57084	4.9852	4.58014	4.33874	4.35497	4.02561	Detected	Detected	Detected	Detected	Detected	Detected	Detected	Detected	Detected	MIMAT0019714					ATGTCAGGCCTCATTCT
hsa-miR-4650-5p	8.07097	9.16077	5	0.1	5	0.1	0.1	0.1	0.1	0.544765	1.38322	-0.00229254	-3.09756	-0.215379	-3.25477	-2.15689	-2.82817	-2.30668	Detected	Detected	Detected	Not Detected	Detected	Not Detected	Not Detected	Not Detected	Not Detected	MIMAT0019713					AAGGTAGAAAGAGGCCT
hsa-miR-4651	2963.44	3191	1081.15	252.109	272.923	179.84	81.5411	164.243	115.753	10.445	10.4672	9.17468	8.6506	7.98257	7.57598	7.65017	8.06176	8.06843	Detected	Detected	Detected	Detected	Detected	Detected	Detected	Detected	Detected	MIMAT0019715					GCCCGACCTCACC
hsa-miR-4652-3p	43.7165	35.2443	28.5974	15.157	23.3153	22.8894	18.2146	23.4022	21.4039	4.30438	3.99895	3.94394	4.50329	4.39611	4.51352	5.42873	5.04762	5.47196	Detected	Detected	Detected	Detected	Detected	Detected	Detected	Detected	Detected	MIMAT0019717					TGAGGGGATGGGTTAA
hsa-miR-4653-3p	984.922	999.055	422.387	140.982	183.957	197.056	135.853	131.713	119.089	8.74575	8.62621	7.66803	7.84223	7.3739	7.69726	8.35199	7.68861	8.11074	Detected	Detected	Detected	Detected	Detected	Detected	Detected	Detected	Detected	MIMAT0019719					TCTCCAAGCAACCCTT
hsa-miR-4653-5p	15.4482	15.3166	13.1071	7.15236	12.254	10.5746	5	8.37184	5.76468	2.93876	2.94952	2.98519	3.47622	3.43903	3.36953	3.24049	3.59142	3.64473	Detected	Detected	Detected	Detected	Detected	Detected	Detected	Detected	Detected	MIMAT0019718					GGTGTTAAGCCTTGCT
hsa-miR-4654	273.462	326.001	186.172	66.0972	138.843	82.3542	23.1367	58.3595	41.0811	6.83764	7.00531	6.55373	6.64194	6.94714	6.42565	5.80878	6.46081	6.47755	Detected	Detected	Detected	Detected	Detected	Detected	Detected	Detected	Detected	MIMAT0019720					CCAGATGCCTCCAGA
hsa-miR-4655-3p	311.699	301.289	254.558	103.295	161.179	102.138	49.3554	97.0773	76.133	7.0169	6.9023	6.91879	7.33822	7.16691	6.76849	6.95143	7.22164	7.40714	Detected	Detected	Detected	Detected	Detected	Detected	Detected	Detected	Detected	MIMAT0019722					CCCCGGGGACCT
hsa-miR-4655-5p	818.228	917.156	454.026	120.827	216.847	117.281	53.5985	98.8222	72.7425	8.4217	8.50375	7.75169	7.57127	7.6585	6.96418	7.08053	7.23937	7.33163	Detected	Detected	Detected	Detected	Detected	Detected	Detected	Detected	Detected	MIMAT0019721					CGACCCTCTGCCA
hsa-miR-4656	532.337	566.17	477.357	161.905	328.54	238.647	71.1929	307.327	103.461	7.76831	7.76831	7.81195	7.99942	8.24182	7.93962	7.44249	8.82882	7.86799	Detected	Detected	Detected	Detected	Detected	Detected	Detected	Detected	Detected	MIMAT0019723					ACAGGCCTCCTGCC
hsa-miR-4657	98.6515	108.169	154.08	88.518	159.994	119.852	58.4716	95.8365	95.4003	5.46662	5.56714	6.29094	7.10145	7.14745	6.98963	7.2066	7.2066	7.73015	Detected	Detected	Detected	Detected	Detected	Detected	Detected	Detected	Detected	MIMAT0019724					ATGCCTCAGACCACTT
hsa-miR-4658	350.64	389.338	218.701	56.9104	104.707	40.2785	20.376	42.351	24.6417	7.20312	7.2633	6.77415	6.39652	6.5673	5.35593	5.6318	5.93653	5.70697	Detected	Detected	Detected	Detected	Detected	Detected	Detected	Detected	Detected	MIMAT0019725					ATTCCTCCAGGATCCAC
hsa-miR-4659a-3p	134.722	143.161	62.104	18.0001	16.216	12.355	6.76502	13.2546	14.4777	5.84719	5.92783	5.01255	4.72889	3.86029	3.51974	3.98951	4.18268	4.94131	Detected	Detected	Detected	Detected	Detected	Detected	Detected	Detected	Detected	MIMAT0019727					CGTTGCCATGTCTAAGA
hsa-miR-4659a-5p	634.214	857.537	333.912	65.1388	129.633	62.6845	38.1919	41.8314	35.9924	8.02148	8.3789	7.30355	6.61337	6.85743	6.01561	6.5673	5.92243	6.30664	Detected	Detected	Detected	Detected	Detected	Detected	Detected	Detected	Detected	MIMAT0019726					GTTTTCTTCTTAGACATGG
hsa-miR-4659b-3p	61.543	67.0214	94.7723	43.4543	100.206	107.027	13.0234	39.7619	16.7853	4.74283	4.85231	5.58562	6.02762	6.48987	6.85743	4.92842	5.84941	5.14775	Detected	Detected	Detected	Detected	Detected	Detected	Detected	Detected	Detected	MIMAT0019734					AGCTGCCATGTCTAAGA
hsa-miR-4659b-5p	335.393	389.6	134.378	23.1833	31.2116	15.9457	6.59879	15.5364	11.0214	7.12372	7.27112	6.09706	5.11777	4.86246	3.88713	3.94394	4.45303	4.53754	Detected	Detected	Detected	Detected	Detected	Detected	Detected	Detected	Detected	MIMAT0019733					TTCTTCTTAGACATGGCAA
hsa-miR-466	41.7799	33.7392	66.9957	5.07707	7.61574	49.1176	10.9152	8.98834	11.4643	4.25716	3.92687	5.11057	3.09697	2.94952	5.67552	4.67989	3.66812	4.61176	Detected	Detected	Detected	Detected	Detected	Detected	Detected	Detected	Detected	MIMAT0015002					ATGTGTGTTGCGTGTATG
hsa-miR-4660	487.793	553.7	352.143	118.039	274.628	194.838	65.1241	100.263	58.7288	7.6585	7.72265	7.41789	7.54178	7.99298	7.67864	7.33163	7.2633	7.0169	Detected	Detected	Detected	Detected	Detected	Detected	Detected	Detected	Detected	MIMAT0019728					CTCCATTTTCCACCAG
hsa-miR-4661-3p	11.0687	6.18083	10.0448	5	9.47374	8.45075	0.1	6.41766	0.1	1.30627	0.561801	1.54762	1.8469	3.17342	3.13334	-2.15689	3.31816	-2.30668	Detected	Detected	Detected	Detected	Detected	Detected	Not Detected	Detected	Not Detected	MIMAT0019730					TGGACTAGCTCTGTGG
hsa-miR-4661-5p	207.26	228.941	109.692	20.7352	20.7684	17.4348	6.74577	22.6372	6.30744	6.46288	6.56036	5.80878	4.9435	4.21298	4.07024	3.98039	4.97165	3.76378	Detected	Detected	Detected	Detected	Detected	Detected	Detected	Detected	Detected	MIMAT0019729					GTCAGGATCCACAGAG
hsa-miR-4662a-3p	0.1	0.1	0.1	0.1	7.73083	5	8.02346	0.1	5	-3.32191	-3.1393	-3.22798	-3.09756	2.95834	0.561153	4.22099	-2.82817	3.1032	Not Detected	Not Detected	Not Detected	Not Detected	Detected	Detected	Detected	Not Detected	Detected	MIMAT0019732					ATTTAGCCAATTGTCTATCTT
hsa-miR-4662a-5p	0.1	0.1	5.17177	5	7.40637	6.23396	11.3623	0.1	5	-3.32191	-3.1393	0.572859	1.8469	2.92863	2.24955	4.75478	-2.82817	3.1032	Not Detected	Not Detected	Detected	Detected	Detected	Detected	Detected	Not Detected	Detected	MIMAT0019731					CTAAAGATGGACAATTGGC
hsa-miR-4664-3p	131.634	130.299	71.476	29.6849	36.4065	38.3582	25.4549	27.1252	18.1515	5.82343	5.7761	5.22328	5.46662	5.0829	5.29839	5.97071	5.27903	5.23652	Detected	Detected	Detected	Detected	Detected	Detected	Detected	Detected	Detected	MIMAT0019738					GACGGGGCTCACA
hsa-miR-4664-5p	8.4949	8.61625	5	5	0.1	0.1	0.1	0.1	0.1	0.559534	1.36474	-0.00229254	1.8469	-3.31345	-3.25477	-2.15689	-2.82817	-2.30668	Detected	Detected	Detected	Detected	Not Detected	Not Detected	Not Detected	Not Detected	Not Detected	MIMAT0019737					AACTTGCGGAGTGGG
hsa-miR-4665-3p	654.756	621.648	516.337	264.267	288.549	247.849	114.806	261.774	175.078	8.04985	7.89474	7.93575	8.69985	8.04312	7.9906	8.13562	8.61216	8.55565	Detected	Detected	Detected	Detected	Detected	Detected	Detected	Detected	Detected	MIMAT0019740					GGCGGGGGCTAC
hsa-miR-4665-5p	1099.7	1199.42	647.085	221.261	346.834	207.421	80.3806	154.881	112.276	8.93654	8.96719	8.29059	8.46276	8.30646	7.74489	7.63543	7.93962	8.02148	Detected	Detected	Detected	Detected	Detected	Detected	Detected	Detected	Detected	MIMAT0019739					GCTCGCGCTCACG
hsa-miR-4666b	14.6365	14.9417	0.1	5.68429	6.44845	5.98201	5	5.8751	5	2.22916	2.93163	-3.22798	3.2217	1.50649	2.22029	3.24049	3.23365	3.1032	Detected	Detected	Not Detected	Detected	Detected	Detected	Detected	Detected	Detected	MIMAT0022485					GGGAATTACAATCTGACA
hsa-miR-4667-3p	45.232	44.2832	31.7869	12.6662	20.3389	17.3508	7.79879	13.8967	10.0789	4.34613	4.35176	4.12721	4.23849	4.17813	4.05865	4.18268	4.23849	4.38598	Detected	Detected	Detected	Detected	Detected	Detected	Detected	Detected	Detected	MIMAT0019744					CTGTGGGGACAGAAG
hsa-miR-4667-5p	3687.03	4425.91	2712	839.363	1670.18	932.187	378.011	702.809	391.454	10.8595	11.1769	10.5296	10.2876	10.445	10.2271	9.74674	10.0221	9.48157	Detected	Detected	Detected	Detected	Detected	Detected	Detected	Detected	Detected	MIMAT0019743					GGTTCTCCTTCTGCTC
hsa-miR-4668-5p	153.493	185.106	173.209	85.5533	175.982	121.591	43.9935	86.3914	102.288	6.07987	6.26936	6.45186	7.08053	7.30117	7.01962	6.75803	7.05401	7.83364	Detected	Detected	Detected	Detected	Detected	Detected	Detected	Detected	Detected	MIMAT0019745					GACAAATCCTTTTTTTTTTCC
hsa-miR-4669	4531.31	5006.72	3616.06	1058.54	1985.51	1292.98	540.323	834.529	640.663	11.3578	11.3701	10.8459	10.4923	10.6967	10.6784	10.1966	10.3386	10.1361	Detected	Detected	Detected	Detected	Detected	Detected	Detected	Detected	Detected	MIMAT0019749					CCTCCTCCACTTCCC
hsa-miR-4672	769.438	815.801	476.957	171.546	343.38	246.203	119.154	188.366	92.7585	8.32587	8.27599	7.80297	8.06843	8.28526	7.98257	8.18277	8.25381	7.67531	Detected	Detected	Detected	Detected	Detected	Detected	Detected	Detected	Detected	MIMAT0019754					TGCCTCTGTCCAGCT
hsa-miR-4673	384.471	408.138	233.017	61.2179	94.3671	116.215	33.9803	56.7757	34.1362	7.36147	7.33432	6.83764	6.52514	6.3708	6.95896	6.38207	6.39652	6.20607	Detected	Detected	Detected	Detected	Detected	Detected	Detected	Detected	Detected	MIMAT0019755					TCCAGTCCGGCTCC
hsa-miR-4674	80.4965	81.425	56.3392	20.327	32.883	19.5261	7.1477	16.3521	10.0375	5.18309	5.16971	4.87702	4.90335	4.92842	4.26748	4.04325	4.53066	4.38217	Detected	Detected	Detected	Detected	Detected	Detected	Detected	Detected	Detected	MIMAT0019756					AGCCGCGCGTCC
hsa-miR-4675	119.527	130.339	81.8406	28.0992	54.2245	36.5144	11.0841	30.9544	15.141	5.7122	5.77785	5.40709	5.35884	5.61298	5.21696	4.71003	5.45825	5.01255	Detected	Detected	Detected	Detected	Detected	Detected	Detected	Detected	Detected	MIMAT0019757					CCTGCTGGTCAATCAC
hsa-miR-4676-5p	100.809	107.715	121.488	49.3764	112.28	105.806	26.6778	55.4597	28.9007	5.50012	5.55802	5.96361	6.19526	6.65643	6.83764	6.04174	6.35903	5.93653	Detected	Detected	Detected	Detected	Detected	Detected	Detected	Detected	Detected	MIMAT0019758					TCACTGTCTCACCACTG
hsa-miR-4677-3p	32.4024	39.1385	32.1299	14.3773	32.399	22.2979	8.07239	17.0211	9.30113	3.90152	4.15364	4.1512	4.41388	4.91015	4.48322	4.22612	4.58277	4.29292	Detected	Detected	Detected	Detected	Detected	Detected	Detected	Detected	Detected	MIMAT0019761					AGTAGTTCTTTGGTCTCAC
hsa-miR-4681	19.7077	21.6024	22.7199	9.49252	20.1052	16.6683	5	10.6222	5	3.13806	3.26358	3.6171	3.83366	4.16201	3.98138	3.24049	3.8956	3.1032	Detected	Detected	Detected	Detected	Detected	Detected	Detected	Detected	Detected	MIMAT0019766					AGATACAGCCTGCATTCC
hsa-miR-4682	202.843	223.677	128.008	40.2864	69.3599	53.4633	17.0792	35.5529	19.8309	6.44164	6.51828	6.01164	5.91699	5.97071	5.84581	5.3413	5.65426	5.31964	Detected	Detected	Detected	Detected	Detected	Detected	Detected	Detected	Detected	MIMAT0019767					AGACCAGGCTCCAGG
hsa-miR-4683	362.584	391.742	96.5813	15.3382	8.34595	0.1	0.1	5.25762	0.1	7.26712	7.28279	5.60231	4.51474	3.02034	-3.25477	-2.15689	3.13334	-2.30668	Detected	Detected	Detected	Detected	Detected	Not Detected	Not Detected	Detected	Not Detected	MIMAT0019768					ATCGGGCGAGCACT
hsa-miR-4684-3p	107.692	108.137	52.7918	15.9675	26.5294	20.1538	7.18044	14.6956	9.09406	5.58849	5.56102	4.81598	4.58739	4.61838	4.30932	4.05865	4.34337	4.2486	Detected	Detected	Detected	Detected	Detected	Detected	Detected	Detected	Detected	MIMAT0019770					ACGTCTCCACCGAC
hsa-miR-4685-3p	52.1474	52.2777	33.9978	13.5468	19.6874	22.1372	13.3335	12.4975	9.92853	4.54023	4.53066	4.22099	4.34613	4.12328	4.46899	4.96213	4.09443	4.37359	Detected	Detected	Detected	Detected	Detected	Detected	Detected	Detected	Detected	MIMAT0019772					CTAGCCAGGGCAGG
hsa-miR-4685-5p	349.813	393.15	256.122	81.7089	143.675	95.1814	48.1449	86.8254	44.1166	7.19448	7.29107	6.92565	7.01366	6.98963	6.62866	6.92779	7.05802	6.58755	Detected	Detected	Detected	Detected	Detected	Detected	Detected	Detected	Detected	MIMAT0019771					AACCTTGCCCCACTC
hsa-miR-4686	18.1169	21.1582	13.6868	5	6.82912	5.46192	5	5	0.1	3.05212	3.24185	3.02783	1.8469	2.20839	1.51873	3.24049	2.16913	-2.30668	Detected	Detected	Detected	Detected	Detected	Detected	Detected	Detected	Not Detected	MIMAT0019773					AACACCAGAAAGCCCA
hsa-miR-4687-3p	16413.8	17013.3	13279.7	4560.03	9594.18	4108.62	1109.46	6032.83	3313.05	14.0438	13.907	13.2148	12.7898	12.9831	12.3024	11.062	12.9665	12.1959	Detected	Detected	Detected	Detected	Detected	Detected	Detected	Detected	Detected	MIMAT0019775					GCCTGCCCCCTCC
hsa-miR-4687-5p	91.2165	92.5033	47.5946	17.7684	18.5519	16.4028	7.67783	16.8382	9.28772	5.37578	5.36667	4.65999	4.70439	4.04325	3.9585	4.15364	4.57084	4.28936	Detected	Detected	Detected	Detected	Detected	Detected	Detected	Detected	Detected	MIMAT0019774					TTTGGGTGCGGGAG
hsa-miR-4688	877.175	980.584	656.386	193.193	402.844	250.763	83.7044	188.09	111.917	8.54738	8.59394	8.31471	8.26012	8.47401	8.00853	7.70836	8.24182	8.01361	Detected	Detected	Detected	Detected	Detected	Detected	Detected	Detected	Detected	MIMAT0019777					CCCAGGTCCTCTGC
hsa-miR-4689	1034.43	1028.51	531.682	153.955	289.631	144.224	84.9735	145.794	117.019	8.81956	8.66367	7.96607	7.91981	8.04985	7.27112	7.72265	7.84952	8.08791	Detected	Detected	Detected	Detected	Detected	Detected	Detected	Detected	Detected	MIMAT0019778					GGCCCCCACCATG
hsa-miR-4690-3p	13.3676	7.60859	5	5	5	0.1	0.1	0.1	0.1	1.52576	1.30627	-0.00229254	1.8469	-0.215379	-3.25477	-2.15689	-2.82817	-2.30668	Detected	Detected	Detected	Detected	Detected	Not Detected	Not Detected	Not Detected	Not Detected	MIMAT0019780					CAGAGGCCTCAGCT
hsa-miR-4690-5p	868.53	987.773	673.043	181.536	365.493	432.643	90.5174	162.496	85.3382	8.51894	8.61216	8.38391	8.14526	8.35943	8.93654	7.79207	8.04985	7.55033	Detected	Detected	Detected	Detected	Detected	Detected	Detected	Detected	Detected	MIMAT0019779					TTCAGCCCAGCCTCG
hsa-miR-4691-3p	20.0106	20.6702	22.0566	11.2642	22.7126	18.0574	5.24055	10.62	5.74704	3.16054	3.21949	3.57055	4.09913	4.35497	4.10789	3.69177	3.89056	3.63939	Detected	Detected	Detected	Detected	Detected	Detected	Detected	Detected	Detected	MIMAT0019782					ATGCACTCTCAGTCCG
hsa-miR-4691-5p	140.584	158.256	82.1982	23.0562	39.8914	28.9311	10.0198	22.0196	12.9182	5.94516	6.06916	5.41357	5.10514	5.199	4.90335	4.5512	4.94628	4.79909	Detected	Detected	Detected	Detected	Detected	Detected	Detected	Detected	Detected	MIMAT0019781					CCGCAGCTCATGGC
hsa-miR-4692	23.238	20.5723	25.445	6.47177	15.3919	18.3061	5	9.04411	5.48498	3.36106	3.21231	3.78661	3.36106	3.77704	4.13561	3.24049	3.68238	3.60137	Detected	Detected	Detected	Detected	Detected	Detected	Detected	Detected	Detected	MIMAT0019783					ATCTGATACCCACACTGC
hsa-miR-4694-3p	75.4757	83.105	74.0104	31.6085	54.2403	40.2011	21.7591	33.7911	95.5482	5.09286	5.20699	5.27286	5.57615	5.61601	5.35133	5.7122	5.58562	7.73563	Detected	Detected	Detected	Detected	Detected	Detected	Detected	Detected	Detected	MIMAT0019787					AGGTGTTATCCTGTCCA
hsa-miR-4695-3p	50.1368	43.5902	30.6413	10.4644	13.7752	22.7479	9.44264	10.1825	8.53793	4.48733	4.32633	4.05498	3.97577	3.60964	4.50681	4.45189	3.8382	4.17528	Detected	Detected	Detected	Detected	Detected	Detected	Detected	Detected	Detected	MIMAT0019789					GAAGGAGGCAGCGG
hsa-miR-4695-5p	1363.99	1546.62	508.889	125.028	199.157	130.615	55.1971	134.334	66.536	9.22984	9.25374	7.91565	7.62422	7.51601	7.1332	7.12662	7.73015	7.19849	Detected	Detected	Detected	Detected	Detected	Detected	Detected	Detected	Detected	MIMAT0019788					CCTGCTCGCCCAC
hsa-miR-4697-3p	40.4772	39.1977	26.569	10.6851	14.9196	15.0929	6.97873	10.1745	7.01034	4.22099	4.15965	3.85608	3.99895	3.73939	3.80159	4.01734	3.83487	3.89881	Detected	Detected	Detected	Detected	Detected	Detected	Detected	Detected	Detected	MIMAT0019792					ACCAAGGGGCAGGA
hsa-miR-4697-5p	581.503	574.646	482.456	241.338	240.698	475.529	155.134	825.798	203.018	7.89474	7.78821	7.84223	8.58831	7.79838	9.13011	8.54738	10.3068	8.69638	Detected	Detected	Detected	Detected	Detected	Detected	Detected	Detected	Detected	MIMAT0019791					CACGTCAGTGACTGC
hsa-miR-4698	5551.87	6174.05	3043.49	965.165	1504.9	818.035	373.181	735.192	649.246	11.5728	11.595	10.6864	10.4325	10.3247	10.0609	9.73789	10.0888	10.1629	Detected	Detected	Detected	Detected	Detected	Detected	Detected	Detected	Detected	MIMAT0019793					TGGGGTCTTCCTCTAC
hsa-miR-4699-5p	14.9381	16.858	12.195	5	7.32649	8.25893	0.1	5	0.1	2.25297	3.01718	2.92863	1.8469	2.9198	3.11419	-2.15689	2.16913	-2.30668	Detected	Detected	Detected	Detected	Detected	Detected	Not Detected	Detected	Not Detected	MIMAT0019794					GGAACTTACTCTGCAATC
hsa-miR-4700-3p	101.379	101.182	54.3782	23.0075	30.4409	25.0501	12.2906	22.5027	14.1351	5.51774	5.47596	4.84725	5.09978	4.80271	4.67414	4.83962	4.96599	4.9192	Detected	Detected	Detected	Detected	Detected	Detected	Detected	Detected	Detected	MIMAT0019797					CACTGGGGTGAGGA
hsa-miR-4700-5p	50.3298	50.8862	47.6748	21.8393	46.3865	32.7803	10.7799	22.4768	11.2204	4.49196	4.49196	4.67414	5.02306	5.39983	5.0677	4.6538	4.96213	4.56762	Detected	Detected	Detected	Detected	Detected	Detected	Detected	Detected	Detected	MIMAT0019796					ACACACTGTCCTCATCC
hsa-miR-4701-3p	996.638	920.686	1193.6	316.627	669.446	816.404	330.601	407.101	303.254	8.77333	8.51894	9.32299	8.97666	9.16459	10.0556	9.57859	9.28107	9.13673	Detected	Detected	Detected	Detected	Detected	Detected	Detected	Detected	Detected	MIMAT0019799					ACACCACACCCATCAC
hsa-miR-4701-5p	83.2842	59.722	117.505	66.0734	184.227	100.918	94.8539	176.519	145.707	5.23862	4.70114	5.90177	6.63826	7.37957	6.7514	7.8579	8.18277	8.35199	Detected	Detected	Detected	Detected	Detected	Detected	Detected	Detected	Detected	MIMAT0019798					AAGGGGTAGGTGTGGT
hsa-miR-4703-3p	27.9124	25.291	22.7171	5.97127	10.7496	18.8721	5	5.98755	5	3.6171	3.48225	3.6116	3.27862	3.31101	4.20486	3.24049	3.25802	3.1032	Detected	Detected	Detected	Detected	Detected	Detected	Detected	Detected	Detected	MIMAT0019802					GTGGCAATACAATACAACT
hsa-miR-4703-5p	0.1	0.1	5	5	5.27081	5	0.1	5	0.1	-3.32191	-3.1393	-0.00229254	1.8469	1.33253	0.561153	-2.15689	2.16913	-2.30668	Not Detected	Not Detected	Detected	Detected	Detected	Detected	Not Detected	Detected	Not Detected	MIMAT0019801					ACTATATTTGTACTGTATTGCTA
hsa-miR-4704-5p	21.2811	15.885	36.1864	5	12.818	30.6906	5.52338	5.03335	0.1	3.24579	2.97782	4.30741	1.8469	3.48744	4.98015	3.74662	3.09459	-2.30668	Detected	Detected	Detected	Detected	Detected	Detected	Detected	Detected	Not Detected	MIMAT0019803					AATCACTCACATGCCTAG
hsa-miR-4706	45.5156	43.8423	28.1635	10.583	17.5366	18.2434	6.24307	9.14881	5	4.35497	4.33874	3.92687	3.99432	3.96736	4.12721	3.89056	3.68907	3.1032	Detected	Detected	Detected	Detected	Detected	Detected	Detected	Detected	Detected	MIMAT0019806					AAGCAGCGCCCACT
hsa-miR-4707-3p	366.017	390.141	101.082	26.3314	20.5661	15.2926	8.14513	12.2278	8.66578	7.27641	7.27641	5.67552	5.26479	4.19747	3.8382	4.2412	4.07024	4.19081	Detected	Detected	Detected	Detected	Detected	Detected	Detected	Detected	Detected	MIMAT0019808					AGAACCTCGGCTGGG
hsa-miR-4707-5p	745.684	760.208	553.086	171.921	197.589	408.597	163.831	144.461	93.4155	8.26221	8.19724	8.03826	8.07141	7.50079	8.87544	8.63223	7.8362	7.69726	Detected	Detected	Detected	Detected	Detected	Detected	Detected	Detected	Detected	MIMAT0019807					CCAGAACCCGCCC
hsa-miR-4708-3p	14.7083	15.1559	10.1348	5	5	0.1	0.1	0.1	0.1	2.23659	2.93686	2.19557	1.8469	-0.215379	-3.25477	-2.15689	-2.82817	-2.30668	Detected	Detected	Detected	Detected	Detected	Not Detected	Not Detected	Not Detected	Not Detected	MIMAT0019810					ATCAGAGAGATGCCGC
hsa-miR-4709-3p	36.8717	37.7092	36.1274	15.1207	39.3839	39.8305	21.6388	21.7665	13.482	4.07501	4.10381	4.30063	4.49488	5.18408	5.3413	5.70431	4.92842	4.84725	Detected	Detected	Detected	Detected	Detected	Detected	Detected	Detected	Detected	MIMAT0019812					GCTACAGAGCACCTCC
hsa-miR-4710	659.414	716.478	486.42	137.506	224.97	253.363	82.7917	122.894	65.5334	8.0546	8.11074	7.8579	7.81195	7.69726	8.01361	7.66803	7.59641	7.17378	Detected	Detected	Detected	Detected	Detected	Detected	Detected	Detected	Detected	MIMAT0019815					AACCACCTGCCCTCA
hsa-miR-4711-3p	104.975	83.381	325.013	8.92933	22.4021	287.376	18.3195	13.0711	7.15415	5.55474	5.21032	7.2633	3.76378	4.3231	8.16768	5.44753	4.16201	3.93364	Detected	Detected	Detected	Detected	Detected	Detected	Detected	Detected	Detected	MIMAT0019817					ATCAAGCCAGAAGACAC
hsa-miR-4711-5p	88.4487	99.4091	74.8773	30.3781	64.1447	50.0602	16.4243	36.5576	16.5095	5.33092	5.44753	5.29264	5.49719	5.83525	5.72807	5.24574	5.70431	5.13139	Detected	Detected	Detected	Detected	Detected	Detected	Detected	Detected	Detected	MIMAT0019816					CTCATGTCTTCTGGCC
hsa-miR-4712-3p	421.343	493.946	259.39	40.7573	73.875	33.9708	20.3754	25.0364	21.333	7.45983	7.57598	6.95143	5.93259	6.03697	5.11503	5.62979	5.14409	5.46863	Detected	Detected	Detected	Detected	Detected	Detected	Detected	Detected	Detected	MIMAT0019819					ATACAGTACAGGTCTCTCA
hsa-miR-4712-5p	0.1	0.1	10.7053	5	6.14642	7.3596	0.1	5	0.1	-3.32191	-3.1393	2.24051	1.8469	1.44474	3.02487	-2.15689	2.16913	-2.30668	Not Detected	Not Detected	Detected	Detected	Detected	Detected	Not Detected	Detected	Not Detected	MIMAT0019818					GAAATGAGAGACCTGTAC
hsa-miR-4713-3p	3463.62	3791.3	1677.9	461.791	683.423	393.371	257.976	410.318	318.009	10.7372	10.7757	9.77561	9.54016	9.22094	8.76704	9.22539	9.29414	9.20683	Detected	Detected	Detected	Detected	Detected	Detected	Detected	Detected	Detected	MIMAT0019821					TTCTCCCACTGTCTGG
hsa-miR-4713-5p	54.9912	54.6092	44.6456	20.7891	27.9527	27.8383	12.6474	23.5831	11.9977	4.59207	4.58277	4.57565	4.94873	4.68316	4.83537	4.89491	5.05846	4.67789	Detected	Detected	Detected	Detected	Detected	Detected	Detected	Detected	Detected	MIMAT0019820					TGGGAGCCTGGTAGT
hsa-miR-4714-3p	47.8208	49.0403	46.3937	14.3656	29.5946	28.0655	9.29824	14.7257	10.1901	4.42864	4.44927	4.62427	4.41198	4.7645	4.85685	4.43155	4.34613	4.40258	Detected	Detected	Detected	Detected	Detected	Detected	Detected	Detected	Detected	MIMAT0019823					CAACTCTGACCACCTAG
hsa-miR-4714-5p	19.5235	20.5933	14.3488	5	9.89199	6.37037	0.1	6.23819	5	3.12157	3.21515	3.05325	1.8469	3.21231	2.26204	-2.15689	3.28426	3.1032	Detected	Detected	Detected	Detected	Detected	Detected	Not Detected	Detected	Detected	MIMAT0019822					ATCAACCTAAGGGGTCA
hsa-miR-4715-3p	11.3227	5.79912	9.75374	5	7.07158	0.1	0.1	5	0.1	1.33668	0.52471	1.52576	1.8469	2.25573	-3.25477	-2.15689	2.16913	-2.30668	Detected	Detected	Detected	Detected	Detected	Not Detected	Not Detected	Detected	Not Detected	MIMAT0019825					ATTGGCTGCAGTTAAGG
hsa-miR-4715-5p	75.0869	78.9208	52.7246	21.4377	43.4063	35.5028	11.9771	19.0206	13.4944	5.07905	5.13139	4.81351	5.0026	5.31448	5.16971	4.80271	4.75125	4.85231	Detected	Detected	Detected	Detected	Detected	Detected	Detected	Detected	Detected	MIMAT0019824					CCACCTTAACTGCAGC
hsa-miR-4716-3p	1857.2	1969.54	988.267	333.269	679.651	373.233	163.934	309.008	224.059	9.65916	9.62491	9.02981	9.05566	9.18962	8.62112	8.64047	8.84506	8.81164	Detected	Detected	Detected	Detected	Detected	Detected	Detected	Detected	Detected	MIMAT0019827					TCTCCATGTTTCCTTCC
hsa-miR-4716-5p	88.6349	68.9764	68.822	14.9726	21.0512	60.7743	17.0038	14.939	14.8634	5.3413	4.90074	5.16391	4.4755	4.23646	5.96634	5.33092	4.38598	4.98965	Detected	Detected	Detected	Detected	Detected	Detected	Detected	Detected	Detected	MIMAT0019826					AGAAGGGGGAAGGAAA
hsa-miR-4717-3p	69.6923	66.9161	89.9274	22.5237	42.1387	83.5592	14.4126	21.4752	12.1656	4.93768	4.8502	5.52088	5.0677	5.27903	6.44972	5.04983	4.91015	4.71003	Detected	Detected	Detected	Detected	Detected	Detected	Detected	Detected	Detected	MIMAT0019830					AGGCCACAGCCACC
hsa-miR-4717-5p	20.5666	20.1433	11.3481	5.21466	6.72326	7.40662	5	5	5	3.20588	3.18428	2.26661	3.13334	1.56353	3.03288	3.24049	2.16913	3.1032	Detected	Detected	Detected	Detected	Detected	Detected	Detected	Detected	Detected	MIMAT0019829					ACACATGGGTGGCTG
hsa-miR-4718	24.2298	26.7573	23.2471	10.9135	20.6023	18.2619	7.40393	13.4508	7.4454	3.42245	3.54332	3.6624	4.03241	4.20204	4.13207	4.09913	4.194	3.99618	Detected	Detected	Detected	Detected	Detected	Detected	Detected	Detected	Detected	MIMAT0019831					TGCTTGGTTTCAGGTAC
hsa-miR-4719	25.8924	28.4799	19.7097	6.91486	13.3363	9.5682	0.1	7.8088	5	3.51601	3.64473	3.42668	3.44419	3.55242	3.26358	-2.15689	3.50979	3.1032	Detected	Detected	Detected	Detected	Detected	Detected	Not Detected	Detected	Detected	MIMAT0019832					CCTGCATATTATAGATTTGTG
hsa-miR-4721	2016.63	2141.57	1913.35	473.29	1774.81	1078.29	320.961	772.638	676.146	9.80822	9.70964	9.94748	9.57859	10.5429	10.4254	9.53223	10.1361	10.2129	Detected	Detected	Detected	Detected	Detected	Detected	Detected	Detected	Detected	MIMAT0019835					CCACCGTCACCTGG
hsa-miR-4722-3p	39.6958	37.8146	28.3243	15.479	22.6308	17.8421	6.44566	16.2859	8.93076	4.18748	4.11057	3.93364	4.53066	4.34613	4.09443	3.93105	4.52732	4.22612	Detected	Detected	Detected	Detected	Detected	Detected	Detected	Detected	Detected	MIMAT0019837					CTGCAGGGAGGTGC
hsa-miR-4722-5p	52.7947	58.7146	36.69	12.5077	19.7215	15.3533	6.48841	24.0686	8.59038	4.54739	4.67989	4.33028	4.21868	4.12721	3.84172	3.93663	5.08508	4.17813	Detected	Detected	Detected	Detected	Detected	Detected	Detected	Detected	Detected	MIMAT0019836					CAACCTGGCACAGC
hsa-miR-4723-3p	67.1404	58.96	30.9425	16.3928	17.8889	19.9781	13.1301	14.8668	10.2518	4.88729	4.68316	4.07873	4.61509	3.99618	4.29681	4.93415	4.3709	4.42088	Detected	Detected	Detected	Detected	Detected	Detected	Detected	Detected	Detected	MIMAT0019839					TTTGGGGAGGAGCC
hsa-miR-4723-5p	74.3794	86.3617	63.955	23.5978	40.8139	31.5907	13.5388	23.7343	16.2175	5.0677	5.28174	5.05177	5.14079	5.22806	5.02623	4.97165	5.06358	5.10514	Detected	Detected	Detected	Detected	Detected	Detected	Detected	Detected	Detected	MIMAT0019838					TGCTCTTATCTCATGGCT
hsa-miR-4724-5p	23.374	25.2094	15.6782	6.15352	12.0745	8.13813	0.1	5	0.1	3.36953	3.46902	3.15781	3.30794	3.41474	3.09697	-2.15689	2.16913	-2.30668	Detected	Detected	Detected	Detected	Detected	Detected	Not Detected	Detected	Not Detected	MIMAT0019841					CGAAGCTCACTCCTG
hsa-miR-4725-3p	426.616	477.124	148.504	32.6463	37.2387	29.0054	18.5755	26.7197	19.8869	7.4732	7.5334	6.23446	5.62979	5.10783	4.90641	5.47196	5.25959	5.3288	Detected	Detected	Detected	Detected	Detected	Detected	Detected	Detected	Detected	MIMAT0019844					CCCGACACTGACGC
hsa-miR-4725-5p	89.1139	71.8857	67.2832	34.645	53.6461	49.8803	30.8152	46.2739	35.2549	5.35133	4.98965	5.11777	5.69072	5.59476	5.72459	6.21733	6.08864	6.26572	Detected	Detected	Detected	Detected	Detected	Detected	Detected	Detected	Detected	MIMAT0019843					GGTGGGAAGGCTGC
hsa-miR-4726-3p	53.6511	57.0385	34.9971	14.9061	19.435	16.3202	7.33665	14.6284	8.92076	4.5729	4.62998	4.26405	4.46674	4.10789	3.93364	4.08754	4.33874	4.22099	Detected	Detected	Detected	Detected	Detected	Detected	Detected	Detected	Detected	MIMAT0019846					TGCGGCCAGAGGG
hsa-miR-4726-5p	664.701	681.414	749.736	119.343	180.118	448.075	135.004	108.503	80.7991	8.07595	8.0302	8.61216	7.55428	7.33432	9.00651	8.33968	7.39828	7.46928	Detected	Detected	Detected	Detected	Detected	Detected	Detected	Detected	Detected	MIMAT0019845					CCACTCCAGGCTCC
hsa-miR-4727-3p	82.202	81.6544	81.2917	30.5081	63.2886	58.702	17.7359	33.978	12.2454	5.21696	5.17804	5.40156	5.5045	5.82071	5.93653	5.40476	5.59143	4.71329	Detected	Detected	Detected	Detected	Detected	Detected	Detected	Detected	Detected	MIMAT0019848					GAATCTGCCAGCTTCC
hsa-miR-4728-3p	192.361	175.092	149.56	59.9554	76.0086	98.6665	33.3197	55.6186	36.9186	6.3708	6.22371	6.24513	6.49578	6.08864	6.69478	6.3378	6.36508	6.3378	Detected	Detected	Detected	Detected	Detected	Detected	Detected	Detected	Detected	MIMAT0019850					CTGGGGCAGGAGG
hsa-miR-4728-5p	2410.03	2682.19	1591.94	446.791	818.196	596.617	204.208	587.325	257.777	10.0609	10.0888	9.69322	9.4476	9.4973	9.54016	8.87544	9.73789	8.9587	Detected	Detected	Detected	Detected	Detected	Detected	Detected	Detected	Detected	MIMAT0019849					TGCTTGCTGCCTCTC
hsa-miR-4729	91.6784	100.62	40.7373	11.3841	22.2739	14.6064	6.30997	10.6262	6.45518	5.38526	5.46293	4.46674	4.10789	4.31287	3.74217	3.90152	3.89881	3.79256	Detected	Detected	Detected	Detected	Detected	Detected	Detected	Detected	Detected	MIMAT0019851					TAGCTTCCCAACAGATAAA
hsa-miR-4730	31.9121	28.5322	28.0098	9.39591	14.7539	22.5128	8.45681	13.702	11.2083	3.87606	3.65643	3.92303	3.8219	3.70852	4.49196	4.27141	4.21595	4.56187	Detected	Detected	Detected	Detected	Detected	Detected	Detected	Detected	Detected	MIMAT0019852					TGGCATGGAATGGGC
hsa-miR-4731-3p	70.2815	70.8623	56.5923	20.3915	37.5443	24.7321	12.2983	24.6005	18.7838	4.95879	4.9523	4.88506	4.91015	5.12134	4.64628	4.84152	5.12629	5.27903	Detected	Detected	Detected	Detected	Detected	Detected	Detected	Detected	Detected	MIMAT0019854					AGTGTTGGGGGCCA
hsa-miR-4731-5p	15.3413	15.6102	10.3076	5	9.78201	5	0.1	0.1	0.1	2.92863	2.97027	2.20839	1.8469	3.1989	0.561153	-2.15689	-2.82817	-2.30668	Detected	Detected	Detected	Detected	Detected	Detected	Not Detected	Not Detected	Not Detected	MIMAT0019853					CACACTCATGTGGCC
hsa-miR-4732-3p	30.4649	25.016	28.9475	5	9.23011	17.9951	5.21965	5	5	3.78661	3.46241	3.9585	1.8469	3.14696	4.10518	3.67484	2.16913	3.1032	Detected	Detected	Detected	Detected	Detected	Detected	Detected	Detected	Detected	MIMAT0019856					CAGAACAGGACAGGTC
hsa-miR-4732-5p	580.145	643.542	375.463	111.734	212.011	103.268	42.644	100.815	55.3863	7.88565	7.93575	7.52109	7.44249	7.61604	6.78535	6.72626	7.27112	6.92205	Detected	Detected	Detected	Detected	Detected	Detected	Detected	Detected	Detected	MIMAT0019855					AGCTTCCTGCTCCCT
hsa-miR-4733-3p	37.9433	41.7568	33.0502	12.3019	31.3932	17.4105	0.1	10.5712	9.04619	4.11457	4.27879	4.19747	4.19081	4.86951	4.06756	-2.15689	3.88713	4.2412	Detected	Detected	Detected	Detected	Detected	Detected	Not Detected	Detected	Detected	MIMAT0019858					ATCCCAATGCTAGACCT
hsa-miR-4733-5p	342.87	373.994	209.296	51.7906	55.9356	47.2379	22.3977	47.2249	23.3997	7.16691	7.19849	6.71892	6.27419	5.67748	5.59753	5.74933	6.12429	5.6318	Detected	Detected	Detected	Detected	Detected	Detected	Detected	Detected	Detected	MIMAT0019857					CACCGGGTCTAGCA
hsa-miR-4734	776.992	787.65	228.88	64.7967	100.081	69.3247	36.3792	57.6033	42.51	8.34305	8.23851	6.81945	6.60224	6.48545	6.19526	6.49376	6.43536	6.53823	Detected	Detected	Detected	Detected	Detected	Detected	Detected	Detected	Detected	MIMAT0019859					CGCCCTGACCGC
hsa-miR-4736	144.728	157.055	107.22	34.9554	65.0017	48.9616	13.2559	29.7843	19.1227	5.9906	6.06024	5.78022	5.71481	5.85443	5.66727	4.95559	5.40709	5.29264	Detected	Detected	Detected	Detected	Detected	Detected	Detected	Detected	Detected	MIMAT0019862					CAGCCCAGATAACCTG
hsa-miR-4737	115.603	123.256	112.751	38.8424	82.7764	67.6729	26.6544	45.3505	34.8114	5.67748	5.72191	5.84225	5.87661	6.20607	6.11819	6.03895	6.05619	6.24833	Detected	Detected	Detected	Detected	Detected	Detected	Detected	Detected	Detected	MIMAT0019863					CACTGTCAGCATCCTC
hsa-miR-4738-3p	3483.35	4037.98	1800.35	411.092	721.185	379.151	189.092	328.083	221.147	10.7757	10.8877	9.8747	9.32857	9.34824	8.64047	8.82882	8.90536	8.79121	Detected	Detected	Detected	Detected	Detected	Detected	Detected	Detected	Detected	MIMAT0019867					TCCTCCAGGCGCTC
hsa-miR-4739	2610.56	2798.59	2151.48	506.828	996.642	444.148	234.263	608.129	337.051	10.1966	10.1558	10.1558	9.68036	9.74674	8.99196	9.08736	9.81332	9.29891	Detected	Detected	Detected	Detected	Detected	Detected	Detected	Detected	Detected	MIMAT0019868					AGGGCCCCTCCGC
hsa-miR-4740-3p	271.695	284.899	147.915	38.4544	32.4712	33.0567	14.1821	22.0854	18.3096	6.82753	6.82271	6.22371	5.86642	4.91547	5.0829	5.02306	4.9523	5.25073	Detected	Detected	Detected	Detected	Detected	Detected	Detected	Detected	Detected	MIMAT0019870					GCAGGGACGGATCC
hsa-miR-4740-5p	263.334	283.059	185.948	59.9384	102.766	64.978	29.2079	65.579	48.1468	6.76616	6.81046	6.55116	6.49376	6.52514	6.06364	6.13613	6.6216	6.71516	Detected	Detected	Detected	Detected	Detected	Detected	Detected	Detected	Detected	MIMAT0019869					CCTGCCCGAGAGG
hsa-miR-4741	3282.93	3628.85	1766.57	465.114	603.283	368.85	214.06	342.516	252.69	10.6539	10.6864	9.85353	9.55646	9.00203	8.59394	8.93654	8.97666	8.9254	Detected	Detected	Detected	Detected	Detected	Detected	Detected	Detected	Detected	MIMAT0019871					AGCCGACCCCTCC
hsa-miR-4742-5p	29.7128	30.4176	18.7892	7.77509	16.9284	10.7798	5	11.211	6.86746	3.74217	3.75354	3.36953	3.58628	3.92303	3.39056	3.24049	3.98138	3.86029	Detected	Detected	Detected	Detected	Detected	Detected	Detected	Detected	Detected	MIMAT0019872					TCTGTAAATATCCCTTTGCC
hsa-miR-4743-3p	39.3865	41.7334	6.05541	0.1	0.1	0.1	0.1	0.1	0.1	4.17813	4.27141	1.26973	-3.09756	-3.31345	-3.25477	-2.15689	-2.82817	-2.30668	Detected	Detected	Detected	Not Detected	Not Detected	Not Detected	Not Detected	Not Detected	Not Detected	MIMAT0022978					CTGGACCAGAAAAGACA
hsa-miR-4743-5p	766.699	849.765	555.276	199.795	353.477	249.012	95.8737	240.17	107.034	8.31963	8.34305	8.04985	8.29059	8.33687	8.00545	7.88565	8.5245	7.94725	Detected	Detected	Detected	Detected	Detected	Detected	Detected	Detected	Detected	MIMAT0019874	chr18	-	46196982	46196995	ATGCCTCCTGTCCCA
hsa-miR-4745-3p	15.8866	17.0747	5.75407	5	6.48887	6.66099	0.1	5	0.1	2.95834	3.03	1.25276	1.8469	1.52136	2.93163	-2.15689	2.16913	-2.30668	Detected	Detected	Detected	Detected	Detected	Detected	Not Detected	Detected	Not Detected	MIMAT0019879					GACCGTGAGACGTC
hsa-miR-4745-5p	631.696	654.506	308.751	88.1384	120.016	83.8412	59.8355	79.0565	58.4195	8.00853	7.95771	7.19849	7.09866	6.76849	6.45734	7.2299	6.9023	7.01366	Detected	Detected	Detected	Detected	Detected	Detected	Detected	Detected	Detected	MIMAT0019878					CGCCGTCCCGG
hsa-miR-4746-3p	1228.94	1336.19	523.238	165.723	208.166	163.511	91.1815	192.887	106.64	9.12509	9.08736	7.94725	8.0302	7.59258	7.40085	7.81195	8.29059	7.93962	Detected	Detected	Detected	Detected	Detected	Detected	Detected	Detected	Detected	MIMAT0019881					TCGGCCCGCAGG
hsa-miR-4746-5p	562.13	640.521	392.988	113.686	254.345	157.031	51.823	110.963	56.7192	7.86401	7.91981	7.56073	7.48241	7.86401	7.36922	7.02215	7.43045	6.96852	Detected	Detected	Detected	Detected	Detected	Detected	Detected	Detected	Detected	MIMAT0019880					TCTGCAGGTTCTCCTG
hsa-miR-4747-3p	26.7478	26.7893	10.0528	6.14483	5.79076	7.78299	5	5	5	3.54773	3.54773	1.55266	3.30494	1.38322	3.06699	3.24049	2.16913	3.1032	Detected	Detected	Detected	Detected	Detected	Detected	Detected	Detected	Detected	MIMAT0019883					CTGGGAGGAAAGCC
hsa-miR-4747-5p	73.0718	59.187	190.375	10.4914	23.3632	174.603	13.2217	11.8031	7.2649	5.02623	4.68765	6.59546	3.98472	4.40721	7.51601	4.9523	4.02561	3.95433	Detected	Detected	Detected	Detected	Detected	Detected	Detected	Detected	Detected	MIMAT0019882					CTAAGACCAAGCCTCC
hsa-miR-4748	387.962	412.854	204.92	57.4586	91.5297	50.3916	31.9074	48.2748	29.4594	7.37728	7.3485	6.68602	6.4322	6.34435	5.74093	6.27655	6.14951	5.95494	Detected	Detected	Detected	Detected	Detected	Detected	Detected	Detected	Detected	MIMAT0019884					AGCAAATCCTCCCCAA
hsa-miR-4749-3p	82.4587	79.1871	69.0225	32.2026	51.4336	41.411	25.2086	39.6077	29.2569	5.22328	5.13772	5.16971	5.6058	5.54706	5.40709	5.94516	5.83525	5.94822	Detected	Detected	Detected	Detected	Detected	Detected	Detected	Detected	Detected	MIMAT0019886					CTGTGGGGGCAGG
hsa-miR-4749-5p	238.83	259.134	186.319	78.7672	131.769	106.921	46.4897	88.5813	40.5202	6.65993	6.69241	6.55782	6.9555	6.88361	6.85409	6.86592	7.08322	6.44972	Detected	Detected	Detected	Detected	Detected	Detected	Detected	Detected	Detected	MIMAT0019885					GATGCCCTGGCCTG
hsa-miR-4750-3p	206.022	205.758	119.648	59.1779	88.8206	62.1312	22.4766	64.1316	37.6987	6.46081	6.41922	5.93931	6.4748	6.30438	6.00402	5.76041	6.57869	6.35903	Detected	Detected	Detected	Detected	Detected	Detected	Detected	Detected	Detected	MIMAT0022979					CTGCGGGAGGGG
hsa-miR-4750-5p	316.5	290.658	360.278	111.281	177.772	261.185	161.596	158.431	121.919	7.04123	6.84125	7.4732	7.43045	7.32025	8.04549	8.61216	7.98257	8.14024	Detected	Detected	Detected	Detected	Detected	Detected	Detected	Detected	Detected	MIMAT0019887	chr19	-	50391442	50391455	CACTCAACCACCTCC
hsa-miR-4751	749.071	923.25	579.4	64.4894	132.597	53.521	30.5457	46.1623	45.3995	8.27599	8.52817	8.10247	6.59869	6.89892	5.84941	6.20161	6.08184	6.64194	Detected	Detected	Detected	Detected	Detected	Detected	Detected	Detected	Detected	MIMAT0019888					CCTTCTAGCAGCTACG
hsa-miR-4752	51.8002	55.2779	29.5368	6.75073	10.9571	7.82741	0.1	5	0.1	4.52966	4.59551	3.99895	3.42245	3.32952	3.07245	-2.15689	2.16913	-2.30668	Detected	Detected	Detected	Detected	Detected	Detected	Not Detected	Detected	Not Detected	MIMAT0019889					AGCACATCCTTGAGATCC
hsa-miR-4753-5p	988.402	1122.28	616.011	203.416	404.633	204.452	89.6396	188.31	97.8536	8.75953	8.83506	8.20615	8.31963	8.47871	7.73015	7.78301	8.25031	7.79207	Detected	Detected	Detected	Detected	Detected	Detected	Detected	Detected	Detected	MIMAT0019890					CTGTTCTCTTCCTTTGG
hsa-miR-4754	816.029	839.993	583.023	153.859	141.921	391.062	178.397	127.051	81.2363	8.41117	8.32587	8.11411	7.91565	6.97132	8.73103	8.75953	7.66215	7.48241	Detected	Detected	Detected	Detected	Detected	Detected	Detected	Detected	Detected	MIMAT0019894					ACTCCGCTAACCCAG
hsa-miR-4755-3p	19394.2	22357.7	9166.87	1092.11	1206.91	298.321	560.36	783.376	471.633	14.318	14.3738	12.32	10.5296	10.0556	8.22685	10.2771	10.1932	9.70233	Detected	Detected	Detected	Detected	Detected	Detected	Detected	Detected	Detected	MIMAT0019896					ACTTTCCCTTCAGAGCC
hsa-miR-4756-3p	22.1052	25.189	36.2415	10.9394	19.2025	18.4416	7.31049	20.2772	8.13375	3.29947	3.46686	4.31287	4.03717	4.09122	4.1512	4.07873	4.82941	4.13207	Detected	Detected	Detected	Detected	Detected	Detected	Detected	Detected	Detected	MIMAT0019900					ATAGGAAGGCAACCATCT
hsa-miR-4757-5p	8.25043	8.25504	5.0023	0.1	0.1	0.1	0.1	0.1	0.1	0.551597	1.34321	0.559534	-3.09756	-3.31345	-3.25477	-2.15689	-2.82817	-2.30668	Detected	Detected	Detected	Not Detected	Not Detected	Not Detected	Not Detected	Not Detected	Not Detected	MIMAT0019901					ACACCGTGACGTCAC
hsa-miR-4758-3p	439.331	427.587	218.985	110.783	108.811	95.0297	57.2107	111.739	60.6978	7.50625	7.38885	6.77741	7.42076	6.6216	6.61337	7.18931	7.43908	7.05401	Detected	Detected	Detected	Detected	Detected	Detected	Detected	Detected	Detected	MIMAT0019904					GAGGGTGGTCAGCA
hsa-miR-4758-5p	2208.39	2404.86	1168.78	226.895	299.309	186.98	72.2077	135.643	89.5454	9.95978	9.92757	9.28667	8.50375	8.09933	7.62844	7.46928	7.74221	7.61979	Detected	Detected	Detected	Detected	Detected	Detected	Detected	Detected	Detected	MIMAT0019903					CAGCCCCACCGG
hsa-miR-4761-5p	49.5037	50.7457	47.8973	20.5482	36.7366	31.6484	12.3429	21.3005	10.9988	4.47961	4.48322	4.68316	4.93059	5.09632	5.03186	4.8502	4.90335	4.53066	Detected	Detected	Detected	Detected	Detected	Detected	Detected	Detected	Detected	MIMAT0019908					GGTCAGGCATGCAC
hsa-miR-4762-3p	56.7163	55.9413	57.6598	11.2216	22.3226	52.9542	11.1984	9.47043	7.79053	4.64628	4.60499	4.92842	4.08754	4.32037	5.81447	4.73324	3.74662	4.05865	Detected	Detected	Detected	Detected	Detected	Detected	Detected	Detected	Detected	MIMAT0019911					CACCACAAATCTTGATCA
hsa-miR-4762-5p	30.4194	35.4531	22.1901	6.31726	9.35235	7.96132	5	5.70259	0.1	3.78152	4.02318	3.57611	3.3373	3.15948	3.08186	3.24049	3.20588	-2.30668	Detected	Detected	Detected	Detected	Detected	Detected	Detected	Detected	Not Detected	MIMAT0019910					AGGCTTCTGATCAAGATTT
hsa-miR-4763-3p	2840.57	3110.48	2738.73	1244.99	1906	1065.27	628.382	1503.6	1303.86	10.3386	10.4099	10.5429	10.7757	10.6603	10.4167	10.4003	11.1	11.0827	Detected	Detected	Detected	Detected	Detected	Detected	Detected	Detected	Detected	MIMAT0019913					CCCGCCCAGCAC
hsa-miR-4763-5p	51.4693	46.3739	30.8702	11.6885	18.2333	20.7776	9.6366	15.7934	8.42576	4.52308	4.40721	4.07024	4.13561	4.01734	4.36007	4.48322	4.4755	4.15965	Detected	Detected	Detected	Detected	Detected	Detected	Detected	Detected	Detected	MIMAT0019912					AGCAGGAGGGCTGG
hsa-miR-4764-5p	53.5591	57.6299	45.9769	15.6648	30.9507	18.7774	11.0946	12.9639	6.55692	4.57084	4.64628	4.60221	4.55795	4.84725	4.18488	4.71329	4.1512	3.82664	Detected	Detected	Detected	Detected	Detected	Detected	Detected	Detected	Detected	MIMAT0019914					AGATAACTCCTTCCACATC
hsa-miR-4766-5p	29.0534	30.6814	29.2792	8.98138	24.6574	22.8925	9.59308	9.87212	6.44516	3.71445	3.76378	3.98039	3.76723	4.48733	4.51474	4.4755	3.79901	3.78661	Detected	Detected	Detected	Detected	Detected	Detected	Detected	Detected	Detected	MIMAT0019917					AACACCAACTGCTCTTT
hsa-miR-4767	316.221	335.149	188.091	81.6638	82.25	68.4224	59.2687	87.3772	54.0161	7.03808	7.0706	6.5832	7.01126	6.19866	6.14354	7.21387	7.0666	6.88361	Detected	Detected	Detected	Detected	Detected	Detected	Detected	Detected	Detected	MIMAT0019919					GGCGGCGGCCA
hsa-miR-4768-3p	904.618	1048.84	477.167	115.518	216.794	104.94	56.5487	105.618	52.5432	8.63223	8.71547	7.80894	7.51209	7.65327	6.81945	7.17169	7.35343	6.83764	Detected	Detected	Detected	Detected	Detected	Detected	Detected	Detected	Detected	MIMAT0019921					ATTCTCTCTGGATCTCCT
hsa-miR-4769-3p	232.468	178.877	144.514	52.3386	67.7716	114.656	55.1992	58.1271	45.3921	6.61683	6.23987	6.19526	6.28498	5.90749	6.93771	7.1332	6.45186	6.63826	Detected	Detected	Detected	Detected	Detected	Detected	Detected	Detected	Detected	MIMAT0019923					GTAGGGGAGGGAGG
hsa-miR-4769-5p	818.504	905.526	735.004	291.702	846.12	403.942	117.437	349.111	184.368	8.43039	8.47401	8.55918	8.86027	9.54016	8.85391	8.16768	9.00203	8.58205	Detected	Detected	Detected	Detected	Detected	Detected	Detected	Detected	Detected	MIMAT0019922					CTCATACCTTCTCTCCAT
hsa-miR-4770	136.537	141.59	453.218	253.886	482.438	304.435	175.938	250.215	267.407	5.88828	5.91699	7.74489	8.65592	8.69985	8.29059	8.74575	8.55918	9.00651	Detected	Detected	Detected	Detected	Detected	Detected	Detected	Detected	Detected	MIMAT0019924					AGCTACAGTGTCATCTCA
hsa-miR-4772-5p	6.44441	7.85015	7.17562	5	11.7818	7.06497	0.1	8.8936	8.50337	0.500267	1.31506	1.38126	1.8469	3.39581	2.98519	-2.15689	3.65643	4.16762	Detected	Detected	Detected	Detected	Detected	Detected	Not Detected	Detected	Detected	MIMAT0019926					AGTCTGCAATTTTGCCT
hsa-miR-4773	1911.38	2212.54	1031.97	170.503	330.24	125.19	75.462	139.26	90.9505	9.73789	9.8026	9.08736	8.06575	8.25031	7.05183	7.53693	7.78821	7.63999	Detected	Detected	Detected	Detected	Detected	Detected	Detected	Detected	Detected	MIMAT0019928					GCCTTTCTATGCTCCTG
hsa-miR-4774-3p	40.2209	45.5572	30.9188	10.8848	24.107	14.5875	6.06968	14.1385	5.86468	4.21298	4.38598	4.07501	4.02726	4.46171	3.73939	3.84965	4.27567	3.65955	Detected	Detected	Detected	Detected	Detected	Detected	Detected	Detected	Detected	MIMAT0019930					TTCTGGCACATGTTAGG
hsa-miR-4776-3p	11.4139	5.88261	0.1	5	6.65173	5.41503	0.1	0.1	0.1	1.34139	0.539826	-3.22798	1.8469	1.54762	1.51416	-2.15689	-2.82817	-2.30668	Detected	Detected	Not Detected	Detected	Detected	Detected	Not Detected	Not Detected	Not Detected	MIMAT0019933					ATGCAGTGGACCAGG
hsa-miR-4776-5p	676.021	765.629	586.97	188.166	320.883	222.339	96.4766	204.965	124.68	8.11411	8.20615	8.13562	8.20615	8.20116	7.854	7.91156	8.35199	8.16768	Detected	Detected	Detected	Detected	Detected	Detected	Detected	Detected	Detected	MIMAT0019932					AGCCCTTGCCATCCT
hsa-miR-4778-5p	7553.57	8349.52	4472.78	1351.81	2624.76	1024.85	585.401	874.244	678.54	12.3368	12.3624	11.2035	10.9445	11.1	10.3525	10.333	10.445	10.2271	Detected	Detected	Detected	Detected	Detected	Detected	Detected	Detected	Detected	MIMAT0019936					CCTCTTCTTCCTTTACAG
hsa-miR-4779	101.692	114.739	65.9251	22.5018	44.7802	30.0898	12.5615	22.7823	12.9821	5.52088	5.64429	5.0829	5.06358	5.34898	4.9523	4.87702	4.9852	4.80564	Detected	Detected	Detected	Detected	Detected	Detected	Detected	Detected	Detected	MIMAT0019938					CTGCTTTTACTATTCCCTC
hsa-miR-4780	33.5629	35.4338	23.105	9.92011	15.2869	15.598	7.64952	10.4631	5	3.9518	4.01734	3.65298	3.90152	3.76723	3.86029	4.1512	3.8838	3.1032	Detected	Detected	Detected	Detected	Detected	Detected	Detected	Detected	Detected	MIMAT0019939					GCTAGGGATCAGGCT
hsa-miR-4781-3p	28.2955	31.6607	14.3967	5	5.88043	0.1	0.1	5	0.1	3.66812	3.81954	3.05872	1.8469	1.41154	-3.25477	-2.15689	2.16913	-2.30668	Detected	Detected	Detected	Detected	Detected	Not Detected	Not Detected	Detected	Not Detected	MIMAT0019943					CTCTAGCGAGGATTCC
hsa-miR-4781-5p	39.5216	37.8967	16.8004	5	6.8528	0.1	0.1	0.1	0.1	4.18268	4.11457	3.24927	1.8469	2.21204	-3.25477	-2.15689	-2.82817	-2.30668	Detected	Detected	Detected	Detected	Detected	Not Detected	Not Detected	Not Detected	Not Detected	MIMAT0019942					CCAATATTGGAATCCCC
hsa-miR-4782-5p	97.5047	118.46	32.8115	6.34902	8.46097	5	0.1	5.05761	0.1	5.45058	5.67225	4.18748	3.34777	3.03	0.561153	-2.15689	3.09697	-2.30668	Detected	Detected	Detected	Detected	Detected	Detected	Not Detected	Detected	Not Detected	MIMAT0019944					TTGATTGTCTTCATATCCAG
hsa-miR-4783-3p	129.81	136.162	57.7559	17.9769	26.2017	17.5093	8.88127	14.5895	9.06229	5.80878	5.84719	4.93059	4.72117	4.6075	4.07501	4.35497	4.32633	4.24579	Detected	Detected	Detected	Detected	Detected	Detected	Detected	Detected	Detected	MIMAT0019947					GCAGACGCGCCC
hsa-miR-4783-5p	34.4901	34.9833	20.1469	10.8452	10.232	13.0437	6.35364	9.7098	5.872	3.97577	3.98472	3.46032	4.02318	3.25802	3.59142	3.90959	3.77321	3.6624	Detected	Detected	Detected	Detected	Detected	Detected	Detected	Detected	Detected	MIMAT0019946					AGCCCGGGAGCTG
hsa-miR-4784	204.512	224.38	206.861	103.048	206.082	168.001	54.6645	101.222	53.109	6.44972	6.53202	6.70592	7.33163	7.57598	7.43511	7.11625	7.27641	6.85409	Detected	Detected	Detected	Detected	Detected	Detected	Detected	Detected	Detected	MIMAT0019948					TCAGTCCCAGCATCTC
hsa-miR-4785	144.971	159.12	115.788	51.4108	63.5509	49.1962	22.3832	53.0846	29.6079	5.99329	6.07987	5.87661	6.25071	5.82683	5.67748	5.74523	6.29603	5.96361	Detected	Detected	Detected	Detected	Detected	Detected	Detected	Detected	Detected	MIMAT0019949					GCTGGCGGCGTC
hsa-miR-4786-3p	76.6238	79.7084	50.8791	20.0642	37.1455	32.4175	9.34139	20.0171	10.559	5.11057	5.14775	4.76817	4.89111	5.10313	5.05846	4.43546	4.80271	4.48322	Detected	Detected	Detected	Detected	Detected	Detected	Detected	Detected	Detected	MIMAT0019955					GCCCAGACCAGAGC
hsa-miR-4786-5p	57.9573	64.1078	60.3432	26.2774	48.7039	47.1336	15.9153	27.9851	17.3015	4.66775	4.78564	4.97704	5.26235	5.47596	5.59143	5.20324	5.32453	5.18863	Detected	Detected	Detected	Detected	Detected	Detected	Detected	Detected	Detected	MIMAT0019954					GGTGCATCCAGTCCT
hsa-miR-4787-3p	363.322	352.682	337.472	173.182	189.218	196.543	69.9894	211.138	109.82	7.27112	7.12662	7.32786	8.08791	7.42076	7.68861	7.43045	8.3789	7.9739	Detected	Detected	Detected	Detected	Detected	Detected	Detected	Detected	Detected	MIMAT0019957					GCGCGGGGCAG
hsa-miR-4787-5p	846.406	917.004	481.136	200.617	279.941	294.721	138.068	190.187	95.4786	8.47401	8.49689	7.8362	8.30272	8.00545	8.20615	8.3789	8.26221	7.73343	Detected	Detected	Detected	Detected	Detected	Detected	Detected	Detected	Detected	MIMAT0019956					GGGATGCCGCCG
hsa-miR-4788	10048.7	11388.1	6166.33	1288.27	2303.98	1032.06	611.838	819.761	801.8	12.8249	12.9383	11.6528	10.8236	10.8723	10.3807	10.3613	10.2655	10.4553	Detected	Detected	Detected	Detected	Detected	Detected	Detected	Detected	Detected	MIMAT0019958					GCCTCCCTTAGCTGG
hsa-miR-4790-3p	19.0767	20.99	15.0971	5.39798	8.89456	6.8546	0.1	9.43257	5	3.09459	3.23804	3.11785	3.17941	3.10434	2.96226	-2.15689	3.73939	3.1032	Detected	Detected	Detected	Detected	Detected	Detected	Not Detected	Detected	Detected	MIMAT0019962					TGTGACATCGCTTTACC
hsa-miR-4791	379.675	453.185	248.744	46.6674	74.0417	38.1629	19.9249	113.915	29.6028	7.33822	7.46928	6.89892	6.13613	6.04686	5.28174	5.59476	7.46586	5.96159	Detected	Detected	Detected	Detected	Detected	Detected	Detected	Detected	Detected	MIMAT0019963					TTTCAGTCATCATATCCA
hsa-miR-4792	669.645	678.238	260.172	76.4629	77.1176	52.3536	75.5218	116.526	70.6339	8.09933	8.00853	6.96163	6.90802	6.11073	5.79888	7.54178	7.49512	7.28279	Detected	Detected	Detected	Detected	Detected	Detected	Detected	Detected	Detected	MIMAT0019964					GCCAGCGAGCGC
hsa-miR-4793-3p	317.871	312.732	685.253	88.6325	141	519.421	68.1388	82.7977	66.6921	7.05183	6.95143	8.41638	7.10497	6.95896	9.25831	7.40085	6.98502	7.20312	Detected	Detected	Detected	Detected	Detected	Detected	Detected	Detected	Detected	MIMAT0019966					AGCCAGCCAACTCAC
hsa-miR-4793-5p	3610.73	3849.13	1280.93	327.407	470.685	293.601	104.642	252.237	132.179	10.8343	10.8093	9.38279	9.03792	8.6721	8.19724	8.02148	8.5662	8.21516	Detected	Detected	Detected	Detected	Detected	Detected	Detected	Detected	Detected	MIMAT0019965					CCTCTGCCCTGTGG
hsa-miR-4795-3p	71.1938	81.8773	26.6304	6.34486	5	0.1	0.1	5	0.1	4.98015	5.18309	3.86029	3.34616	-0.215379	-3.25477	-2.15689	2.16913	-2.30668	Detected	Detected	Detected	Detected	Detected	Not Detected	Not Detected	Detected	Not Detected	MIMAT0019969					ATCCAGAAGTGGCTAATAA
hsa-miR-4795-5p	7.89016	8.33059	5.66306	5	5	0.1	0.1	0.1	0.1	0.539826	1.34732	1.23811	1.8469	-0.215379	-3.25477	-2.15689	-2.82817	-2.30668	Detected	Detected	Detected	Detected	Detected	Not Detected	Not Detected	Not Detected	Not Detected	MIMAT0019968					TCAATATTATTAGCCACTTCT
hsa-miR-4796-3p	46.3935	50.5561	31.5596	12.5292	25.941	20.3365	7.78666	14.613	6.62086	4.37359	4.4755	4.1122	4.22612	4.59207	4.32037	4.17528	4.33308	3.8382	Detected	Detected	Detected	Detected	Detected	Detected	Detected	Detected	Detected	MIMAT0019971					GTGTCTATACTCTGCCAC
hsa-miR-4797-3p	10.3861	0.1	9.89705	5	7.60961	6.74213	0.1	0.1	0.1	1.26676	-3.1393	1.53825	1.8469	2.94852	2.94336	-2.15689	-2.82817	-2.30668	Detected	Not Detected	Detected	Detected	Detected	Detected	Not Detected	Not Detected	Not Detected	MIMAT0019973					ACAGAGTGCCACTTACT
hsa-miR-4798-3p	250.02	305.169	130.312	24.6661	16.4286	7.26745	0.1	28.6759	6.31467	6.70592	6.91879	6.04686	5.18999	3.88713	3.00283	-2.15689	5.35884	3.76723	Detected	Detected	Detected	Detected	Detected	Detected	Not Detected	Detected	Detected	MIMAT0019975					ACTTCGGTATACTTCGTG
hsa-miR-4799-5p	20.6112	20.7159	8.16533	6.05735	11.636	11.1753	0.1	5	0.1	3.20974	3.2217	1.43268	3.29059	3.39056	3.4134	-2.15689	2.16913	-2.30668	Detected	Detected	Detected	Detected	Detected	Detected	Not Detected	Detected	Not Detected	MIMAT0019976					GACTGGCATGCTGC
hsa-miR-4800-3p	60.5707	58.286	32.3832	15.6487	17.2209	16.7997	10.3059	16.1506	7.61229	4.73552	4.6708	4.15965	4.55336	3.9518	3.98725	4.58739	4.51352	4.03717	Detected	Detected	Detected	Detected	Detected	Detected	Detected	Detected	Detected	MIMAT0019979					GTGGACAGACGGACG
hsa-miR-4800-5p	13111.8	14113.7	7328.5	1856.33	3322.81	1392.3	1030.67	1456.3	983.351	13.4095	13.3902	11.8836	11.4245	11.4245	10.8236	10.9588	11.062	10.7757	Detected	Detected	Detected	Detected	Detected	Detected	Detected	Detected	Detected	MIMAT0019978					TCCTTCCTTCCTCGG
hsa-miR-4801	63.346	72.3755	64.7181	27.3419	47.6676	36.0176	16.6577	35.837	18.8905	4.81861	5.0003	5.06523	5.31448	5.45387	5.18408	5.27286	5.6702	5.28509	Detected	Detected	Detected	Detected	Detected	Detected	Detected	Detected	Detected	MIMAT0019980					TGAGCCTTGGTTTTCTT
hsa-miR-4802-3p	41.1998	49.8918	32.7427	13.1636	30.5769	19.0269	7.19566	16.1114	6.60954	4.2412	4.46171	4.18268	4.29292	4.82273	4.23065	4.06133	4.50822	3.83366	Detected	Detected	Detected	Detected	Detected	Detected	Detected	Detected	Detected	MIMAT0019982					GCTTGAAGGTTTCCATC
hsa-miR-4802-5p	55.6447	60.5166	24.0292	5	5.18189	0.1	0.1	5	0.1	4.62149	4.71329	3.70238	1.8469	1.3217	-3.25477	-2.15689	2.16913	-2.30668	Detected	Detected	Detected	Detected	Detected	Not Detected	Not Detected	Detected	Not Detected	MIMAT0019981					AACATGGTCTAGAACCTC
hsa-miR-4803	18.7756	20.239	26.3351	6.72199	12.3352	14.016	5	6.64651	5	3.08186	3.1989	3.84172	3.41801	3.44637	3.68238	3.24049	3.34777	3.1032	Detected	Detected	Detected	Detected	Detected	Detected	Detected	Detected	Detected	MIMAT0019983					TCAATCCACACTATTATGTTA
hsa-miR-4804-3p	72.3326	81.8841	37.9709	10.885	10.6647	8.705	5	16.04	5	5.0053	5.18408	4.35749	4.02976	3.29947	3.15781	3.24049	4.49845	3.1032	Detected	Detected	Detected	Detected	Detected	Detected	Detected	Detected	Detected	MIMAT0019985					TTTCGAGGGCAAGGT
hsa-miR-4804-5p	28.9717	33.1535	6.81661	5	5	0.1	0.1	5	0.1	3.70458	3.89881	1.33253	1.8469	-0.215379	-3.25477	-2.15689	2.16913	-2.30668	Detected	Detected	Detected	Detected	Detected	Not Detected	Not Detected	Detected	Not Detected	MIMAT0019984					TTGCTTAACCTTACCGTC
hsa-miR-483-3p	220.69	163.162	182.695	28.6689	30.5685	157.748	64.8911	24.4448	27.6657	6.547	6.11819	6.53075	5.41629	4.81861	7.3739	7.32025	5.10783	5.8849	Detected	Detected	Detected	Detected	Detected	Detected	Detected	Detected	Detected	MIMAT0002173					AAGACGGGAGGAGAGGAG
hsa-miR-483-5p	13963.9	15693.2	8103.02	2241.01	4430.46	1656.83	1268.62	1588.95	1358.43	13.6034	13.7334	12.0497	11.7781	11.9681	11.0209	11.2185	11.2035	11.1432	Detected	Detected	Detected	Detected	Detected	Detected	Detected	Detected	Detected	MIMAT0004761					CTCCCTTCTTTCCTC
hsa-miR-484	157.538	145.028	235.988	159.333	212.272	221.161	188.05	217.779	257.474	6.11819	5.95494	6.84555	7.9739	7.61979	7.82093	8.80458	8.41117	8.95527	Detected	Detected	Detected	Detected	Detected	Detected	Detected	Detected	Detected	MIMAT0002174					ATCGGGAGGGGACTGA
hsa-miR-485-3p	55.7552	44.2316	53.0248	10.3721	16.9795	41.1371	13.6191	10.2155	12.3039	4.62427	4.34613	4.82273	3.96736	3.92687	5.39716	4.98323	3.85608	4.72491	Detected	Detected	Detected	Detected	Detected	Detected	Detected	Detected	Detected	MIMAT0002176					AGAGAGGAGAGCCGTGT
hsa-miR-485-5p	22.5024	22.5572	24.0301	10.4147	17.1408	14.9731	5	8.01274	10.7604	3.33146	3.32952	3.70458	3.97082	3.93663	3.79256	3.24049	3.54773	4.51474	Detected	Detected	Detected	Detected	Detected	Detected	Detected	Detected	Detected	MIMAT0002175					GAATTCATCACGGCCAGC
hsa-miR-486-3p	23.2042	24.7842	22.7448	9.73069	20.9912	17.9935	6.64021	17.5618	14.7748	3.35357	3.44419	3.62965	3.87259	4.23065	4.10381	3.94606	4.63619	4.9852	Detected	Detected	Detected	Detected	Detected	Detected	Detected	Detected	Detected	MIMAT0004762					ATCCTGTACTGAGCTGC
hsa-miR-486-5p	772.996	801.647	1530.39	445.77	980.181	1024.56	545.005	1220.89	1916.85	8.33012	8.26012	9.63646	9.44146	9.71318	10.3441	10.2413	10.8877	11.4757	Detected	Detected	Detected	Detected	Detected	Detected	Detected	Detected	Detected	MIMAT0002177	chr8	-	41637128	41637140	CTCGGGGCAGCTCA
hsa-miR-487a-3p	36.1562	37.9608	34.7017	18.9507	31.7752	23.5594	17.6848	25.5217	20.8035	4.05498	4.11846	4.2486	4.81059	4.88729	4.55336	5.39983	5.18863	5.40156	Detected	Detected	Detected	Detected	Detected	Detected	Detected	Detected	Detected	MIMAT0002178	chr14	-	101518838	101518852	AACTGGATGTCCCTGT
hsa-miR-487b-3p	136.956	143.628	258.326	163.53	238.999	203.845	175.225	207.108	205.3	5.89856	5.93653	6.93771	8.01361	7.78301	7.71958	8.73103	8.36321	8.71053	Detected	Detected	Detected	Detected	Detected	Detected	Detected	Detected	Detected	MIMAT0003180	chr14	-	101512847	101512863	AAGTGGATGACCCTGTAC
hsa-miR-487b-5p	12.8778	7.10879	15.1042	0.1	5	5	0.1	0.1	0.1	1.48845	1.27542	3.11977	-3.09756	-0.215379	0.561153	-2.15689	-2.82817	-2.30668	Detected	Detected	Detected	Not Detected	Detected	Detected	Not Detected	Not Detected	Not Detected	MIMAT0026614					CGAACAGGACAGGG
hsa-miR-488-3p	30.7266	35.375	40.7532	19.0588	25.1925	29.3559	15.4481	6.74566	20.3273	3.79561	4.01348	4.46899	4.81861	4.52732	4.92583	5.13772	3.36106	5.36667	Detected	Detected	Detected	Detected	Detected	Detected	Detected	Detected	Detected	MIMAT0004763	chr1	+	176998570	176998552	GACCAAGAAATAGCCTTTCA
hsa-miR-488-5p	12.7352	12.957	0.1	0.1	5	0.1	0.1	0.1	0.1	1.45569	2.1994	-3.22798	-3.09756	-0.215379	-3.25477	-2.15689	-2.82817	-2.30668	Detected	Detected	Not Detected	Not Detected	Detected	Not Detected	Not Detected	Not Detected	Not Detected	MIMAT0002804	chr1	+	175265155	175265136	TTGAGAGTGCCATTATCTGG
hsa-miR-489-3p	69.3822	71.0213	63.1179	26.3802	50.092	39.7631	21.9435	32.6448	23.5495	4.92583	4.96213	5.03186	5.26844	5.52088	5.33964	5.72459	5.53718	5.64678	Detected	Detected	Detected	Detected	Detected	Detected	Detected	Detected	Detected	MIMAT0002805	chr7	+	92951256	92951239	GCTGCCGTATATGTGATG
hsa-miR-489-5p	12.6581	9.45883	14.7197	7.18104	14.9148	11.2693	5.93861	9.66294	8.39563	1.43985	1.40112	3.07482	3.49229	3.73426	3.42245	3.8219	3.76723	4.15364	Detected	Detected	Detected	Detected	Detected	Detected	Detected	Detected	Detected	MIMAT0026605					AAATGGCGTCACACATA
hsa-miR-490-3p	399.862	444.06	217.383	51.9772	87.1969	50.9545	25.9164	41.0913	24.6221	7.41252	7.44744	6.76616	6.27909	6.27909	5.75231	6.00098	5.89856	5.70431	Detected	Detected	Detected	Detected	Detected	Detected	Detected	Detected	Detected	MIMAT0002806	chr7	-	136238535	136238550	CAGCATGGAGTCCTCCA
hsa-miR-490-5p	169.367	190.722	136.934	47.5116	98.4237	76.8327	18.2991	44.4956	22.7612	6.19526	6.309	6.12664	6.15859	6.45838	6.35903	5.44342	6.02121	5.58849	Detected	Detected	Detected	Detected	Detected	Detected	Detected	Detected	Detected	MIMAT0004764					ACCCACCTGGAGATC
hsa-miR-491-3p	63.3146	69.7945	100.3	120.951	153.221	290.27	147.333	79.5804	100.103	4.81598	4.92583	5.6702	7.57598	7.08322	8.18277	8.47401	6.92205	7.80894	Detected	Detected	Detected	Detected	Detected	Detected	Detected	Detected	Detected	MIMAT0004765					GTAGAAGGGAATCTTGCATA
hsa-miR-491-5p	72.2053	77.9724	57.185	16.8686	30.2679	18.34	7.43397	13.1051	12.2696	5.0026	5.11777	4.9124	4.64927	4.79512	4.14096	4.10381	4.16403	4.71629	Detected	Detected	Detected	Detected	Detected	Detected	Detected	Detected	Detected	MIMAT0002807					CCTCATGGAAGGGTTC
hsa-miR-492	121.972	134.395	69.976	23.9004	36.235	25.1669	16.8922	34.5545	23.5953	5.74933	5.81745	5.18408	5.16104	5.07179	4.67989	5.31448	5.6058	5.65426	Detected	Detected	Detected	Detected	Detected	Detected	Detected	Detected	Detected	MIMAT0002812					AAGAATCTTGTCCCGCAGG
hsa-miR-493-3p	312.397	333.289	145.307	47.4255	75.7185	53.4731	23.7886	71.4036	26.8856	7.01962	7.04123	6.20161	6.15492	6.08085	5.84719	5.84719	6.7514	5.85782	Detected	Detected	Detected	Detected	Detected	Detected	Detected	Detected	Detected	MIMAT0003161	chr14	-	101335461	101335474	CCTGGCACACAGTAG
hsa-miR-493-5p	71.5352	71.6918	106.122	77.2225	109.342	100.899	95.2171	104.867	97.5746	4.98786	4.98015	5.76041	6.92565	6.62866	6.74414	7.87319	7.33432	7.78301	Detected	Detected	Detected	Detected	Detected	Detected	Detected	Detected	Detected	MIMAT0002813	chr14	-	101335415	101335433	AATGAAAGCCTACCATGTAC
hsa-miR-494-3p	12028.3	12794.3	10365.4	4345.81	6606.84	6827.97	4789.26	6960.75	5126.3	13.149	13.1693	12.7898	12.6166	12.4136	12.8249	12.7492	13.1058	12.6984	Detected	Detected	Detected	Detected	Detected	Detected	Detected	Detected	Detected	MIMAT0002816	chr14	-	101496026	101496039	GAGGTTTCCCGTGTA
hsa-miR-494-5p	21.4764	7.04268	23.1864	5	6.20298	15.2773	5.1692	0.1	5	3.25238	1.27342	3.65643	1.8469	1.45569	3.83487	3.6624	-2.82817	3.1032	Detected	Detected	Detected	Detected	Detected	Detected	Detected	Not Detected	Detected	MIMAT0026607					AGAGAAGACAACACGGA
hsa-miR-495-3p	133.984	135.998	155.837	93.0749	136.026	89.3791	99.5324	89.3622	97.7228	5.83888	5.84581	6.30438	7.17721	6.92565	6.51828	7.94725	7.10992	7.78821	Detected	Detected	Detected	Detected	Detected	Detected	Detected	Detected	Detected	MIMAT0002817	chr14	-	101500144	101500162	AAGAAGTGCACCATGTTTGT
hsa-miR-497-3p	19.6999	19.0685	31.3348	11.9881	21.2039	24.7518	26.7044	10.7406	16.0945	3.13334	3.13008	4.09122	4.15965	4.2486	4.64927	6.05033	3.91326	5.09032	Detected	Detected	Detected	Detected	Detected	Detected	Detected	Detected	Detected	MIMAT0004768	chr17	+	6921314	6921298	TCTAACACCACAGTGTGG
hsa-miR-497-5p	2427.44	2526.02	9260.46	5576.05	7935.17	6616.28	7209.66	3093.1	5685.68	10.0709	10.0042	12.3624	13.1058	12.6411	12.7898	13.1262	12.0152	12.8249	Detected	Detected	Detected	Detected	Detected	Detected	Detected	Detected	Detected	MIMAT0002820	chr17	+	6921273	6921257	ACAAACCACAGTGTGCTG
hsa-miR-498	211.632	228.928	128.795	46.2469	84.4079	66.7475	41.0632	80.1866	40.6139	6.49578	6.55782	6.02762	6.12122	6.23765	6.09706	6.66913	6.94714	6.45186	Detected	Detected	Detected	Detected	Detected	Detected	Detected	Detected	Detected	MIMAT0002824					GAAAAACGCCCCCTGGC
hsa-miR-4999-3p	0.1	0.1	0.1	5	5	5	5	5	0.1	-3.32191	-3.1393	-3.22798	1.8469	-0.215379	0.561153	3.24049	2.16913	-2.30668	Not Detected	Not Detected	Not Detected	Detected	Detected	Detected	Detected	Detected	Not Detected	MIMAT0021018					ACTGTATTGTCAGGTAGTG
hsa-miR-4999-5p	26.9529	29.2914	11.9661	5.22561	11.1877	8.4243	5	5.88219	5	3.56119	3.68238	2.91518	3.13806	3.35357	3.13008	3.24049	3.23804	3.1032	Detected	Detected	Detected	Detected	Detected	Detected	Detected	Detected	Detected	MIMAT0021017					TCACTACCTGACAATACAG
hsa-miR-499a-5p	18.4404	17.2063	134.416	76.2996	145.707	117.717	83.6911	75.2054	90.9721	3.06699	3.03681	6.09967	6.89892	7.02558	6.96852	7.70503	6.85409	7.64461	Detected	Detected	Detected	Detected	Detected	Detected	Detected	Detected	Detected	MIMAT0002870	chr20	-	33578212	33578231	AAACATCACTGCAAGTCTTAA
hsa-miR-5000-3p	14.1957	14.1138	16.8973	11.2918	16.0639	15.7615	5.8675	9.80922	9.79816	2.21717	2.89641	3.25572	4.1018	3.84172	3.87259	3.80789	3.79256	4.35497	Detected	Detected	Detected	Detected	Detected	Detected	Detected	Detected	Detected	MIMAT0021020					TCCAAGTTCAGAAGTGTC
hsa-miR-5000-5p	27.2969	28.2502	22.5066	13.2584	28.7883	17.3902	5	12.6309	11.5038	3.59142	3.62965	3.59847	4.30932	4.72889	4.06133	3.24049	4.11057	4.61838	Detected	Detected	Detected	Detected	Detected	Detected	Detected	Detected	Detected	MIMAT0021019					ACTCAGGAACACTTCTGA
hsa-miR-5001-5p	680.773	747.668	373.293	152.406	210.022	168.042	132.575	118.699	77.2428	8.13283	8.15677	7.51209	7.90186	7.59641	7.43908	8.31963	7.51601	7.42076	Detected	Detected	Detected	Detected	Detected	Detected	Detected	Detected	Detected	MIMAT0021021					AGCTCCGCCGCTG
hsa-miR-5002-3p	25.949	26.2643	26.4377	19.3541	18.8886	18.986	12.8482	14.0159	15.9152	3.51974	3.51974	3.84965	4.84489	4.06452	4.22612	4.90641	4.26405	5.0677	Detected	Detected	Detected	Detected	Detected	Detected	Detected	Detected	Detected	MIMAT0021024					AAGTGGTCAGTGAGGC
hsa-miR-5002-5p	13.2575	14.362	15.5311	7.13381	12.9228	10.6938	5	8.29888	5.6571	1.51873	2.91294	3.13334	3.47295	3.49566	3.37731	3.24049	3.58628	3.62965	Detected	Detected	Detected	Detected	Detected	Detected	Detected	Detected	Detected	MIMAT0021023					ACTAAGTGCCTCAGAAAC
hsa-miR-5003-3p	1415.49	1579.83	1089.44	258.589	670.827	355.299	134.598	318.458	276.261	9.27311	9.27311	9.19428	8.67838	9.17468	8.51204	8.33687	8.87544	9.04733	Detected	Detected	Detected	Detected	Detected	Detected	Detected	Detected	Detected	MIMAT0021026					CCCCAACAACCTAGAA
hsa-miR-5003-5p	243.695	255.076	96.0053	30.6243	40.5527	27.3197	17.7246	26.6874	24.5424	6.67801	6.66913	5.59753	5.51363	5.21962	4.79909	5.40156	5.25073	5.70049	Detected	Detected	Detected	Detected	Detected	Detected	Detected	Detected	Detected	MIMAT0021025					TCTACCCTGCAAGGTT
hsa-miR-5004-3p	50.6431	52.1604	29.1586	10.2262	15.656	12.8203	5	11.1752	5	4.49845	4.52732	3.97082	3.94116	3.79901	3.56119	3.24049	3.97577	3.1032	Detected	Detected	Detected	Detected	Detected	Detected	Detected	Detected	Detected	MIMAT0021028					CTGAGGCCCAGGAA
hsa-miR-5004-5p	64.2341	71.752	25.535	5.30741	6.90544	0.1	0.1	6.22713	0.1	4.82941	4.98323	3.79561	3.16054	2.22029	-3.25477	-2.15689	3.28196	-2.30668	Detected	Detected	Detected	Detected	Detected	Not Detected	Not Detected	Detected	Not Detected	MIMAT0021027					TCGTGAATTTGCCCTG
hsa-miR-5006-3p	41.1583	41.5852	31.4019	13.5974	25.0181	17.2387	5.80061	15.2051	7.29504	4.23646	4.26122	4.1018	4.35749	4.50822	4.02976	3.79561	4.41388	3.96736	Detected	Detected	Detected	Detected	Detected	Detected	Detected	Detected	Detected	MIMAT0021034					CTGCCAGGATGGAAA
hsa-miR-5006-5p	3111.56	3476.63	2085.39	658.254	1675.72	1032.02	310.68	797.51	492.878	10.5646	10.5751	10.1158	10.0123	10.4553	10.3701	9.50375	10.2129	9.76617	Detected	Detected	Detected	Detected	Detected	Detected	Detected	Detected	Detected	MIMAT0021033					TTCCACCTCCTGCCC
hsa-miR-5007-5p	52.0086	39.6496	139.552	5	11.0051	134.867	8.78631	6.41738	5	4.53754	4.17813	6.16088	1.8469	3.3373	7.16905	4.34169	3.31703	3.1032	Detected	Detected	Detected	Detected	Detected	Detected	Detected	Detected	Detected	MIMAT0021035					AAACCATATCAGCCAGAC
hsa-miR-5008-3p	172.537	190.46	93.9116	33.0714	54.8	34.4138	16.6279	33.0805	18.2046	6.22371	6.30438	5.56995	5.64429	5.62471	5.13139	5.26844	5.55474	5.23862	Detected	Detected	Detected	Detected	Detected	Detected	Detected	Detected	Detected	MIMAT0021040					GCGAGGCCCTGG
hsa-miR-5008-5p	714.689	758.028	498.467	132.954	254.852	136.882	41.4142	110.118	71.4994	8.19724	8.18857	7.89149	7.73563	7.86799	7.19849	6.68861	7.42076	7.30117	Detected	Detected	Detected	Detected	Detected	Detected	Detected	Detected	Detected	MIMAT0021039					CCACTGTGCCCCA
hsa-miR-5009-3p	5	0.1	0.1	0.1	7.55775	5	0.1	0.1	0.1	-2.08674	-3.1393	-3.22798	-3.09756	2.94336	0.561153	-2.15689	-2.82817	-2.30668	Detected	Not Detected	Not Detected	Not Detected	Detected	Detected	Not Detected	Not Detected	Not Detected	MIMAT0021042					TTTTGGACTTTCAGATTTAGG
hsa-miR-5009-5p	630.172	683.66	316.473	45.2047	68.7845	29.1272	24.8082	22.9072	32.9552	7.99942	8.03826	7.23937	6.09312	5.94311	4.9124	5.91977	4.99666	6.11073	Detected	Detected	Detected	Detected	Detected	Detected	Detected	Detected	Detected	MIMAT0021041					ATCCCCAAATCTGAAAAAG
hsa-miR-500a-3p	98.2883	105.71	118.237	67.6989	104.739	96.8138	108.499	99.6438	101.593	5.46293	5.53312	5.91699	6.69801	6.57264	6.65643	8.06176	7.25374	7.82093	Detected	Detected	Detected	Detected	Detected	Detected	Detected	Detected	Detected	MIMAT0002871	chrX	-	49659834	49659851	CAGAATCCTTGCCCAGGT
hsa-miR-500a-5p	518.789	553.862	310.43	124.808	235.714	166.339	96.7126	146.138	120.712	7.72265	7.73343	7.20312	7.6118	7.75169	7.42076	7.91565	7.8579	8.1232	Detected	Detected	Detected	Detected	Detected	Detected	Detected	Detected	Detected	MIMAT0004773	chrX	-	49773060	49773073	TCTCACCCAGGTAG
hsa-miR-500b-3p	41.4734	45.9826	35.588	16.7831	30.9292	21.2181	8.96826	17.6927	9.80009	4.2486	4.39337	4.27879	4.64493	4.84489	4.38871	4.36532	4.64628	4.35749	Detected	Detected	Detected	Detected	Detected	Detected	Detected	Detected	Detected	MIMAT0027032					CAGAATCCTTGCCTGG
hsa-miR-500b-5p	136.751	151.755	69.9751	25.3311	38.9973	34.9816	16.8728	31.5308	21.4069	5.89106	6.01164	5.18309	5.21962	5.16732	5.1526	5.30478	5.50012	5.47596	Detected	Detected	Detected	Detected	Detected	Detected	Detected	Detected	Detected	MIMAT0016925	chrX	-	49775293	49775307	ACCCAGGTAGCAAGGA
hsa-miR-501-3p	114.29	120.475	102.949	48.8904	83.6595	68.6884	52.8861	64.5212	52.4605	5.65426	5.69623	5.72191	6.18325	6.21588	6.15119	7.05401	6.59155	6.83269	Detected	Detected	Detected	Detected	Detected	Detected	Detected	Detected	Detected	MIMAT0004774					AGAATCCTTGCCCGGG
hsa-miR-501-5p	260.341	280.059	148.096	59.0778	107.562	76.4283	35.8004	61.1423	44.6721	6.7514	6.79931	6.22634	6.46738	6.60897	6.34104	6.47755	6.52514	6.60897	Detected	Detected	Detected	Detected	Detected	Detected	Detected	Detected	Detected	MIMAT0002872	chrX	-	49661088	49661104	TCTCACCCAGGGACAAAG
hsa-miR-5010-3p	46.0764	42.1551	30.2435	13.2973	16.873	21.4619	12.5802	15.5545	12.7845	4.36532	4.29292	4.04792	4.31672	3.91656	4.40721	4.88506	4.45797	4.77596	Detected	Detected	Detected	Detected	Detected	Detected	Detected	Detected	Detected	MIMAT0021044					CTGGGGAATGGGAGA
hsa-miR-5010-5p	401.962	458.961	189.897	66.4497	136.527	90.7427	29.4213	68.1745	40.8954	7.41789	7.48241	6.58755	6.65144	6.93237	6.55116	6.14951	6.68054	6.47224	Detected	Detected	Detected	Detected	Detected	Detected	Detected	Detected	Detected	MIMAT0021043					AATTTTGCTCTGCCATCC
hsa-miR-5011-5p	33.4819	35.0808	26.7666	13.4632	17.2105	16.2403	8.00128	14.283	11.0104	3.94394	3.99618	3.86261	4.33308	3.94936	3.92303	4.21298	4.28936	4.53368	Detected	Detected	Detected	Detected	Detected	Detected	Detected	Detected	Detected	MIMAT0021045					GAGTGCATGGCTGTATA
hsa-miR-502-3p	89.3865	94.0739	126.577	71.2362	111.085	102.195	120.435	102.728	105.276	5.35593	5.39457	5.99824	6.76982	6.6485	6.76982	8.19724	7.29107	7.90186	Detected	Detected	Detected	Detected	Detected	Detected	Detected	Detected	Detected	MIMAT0004775					TGAATCCTTGCCCAGG
hsa-miR-502-5p	28.2201	27.7255	48.3877	22.301	42.4675	45.8495	62.6289	47.4038	40.7142	3.65298	3.59847	4.70697	5.04983	5.29264	5.54435	7.28279	6.12664	6.46288	Detected	Detected	Detected	Detected	Detected	Detected	Detected	Detected	Detected	MIMAT0002873	chrX	-	49665964	49665981	TAGCACCCAGATAGCAAGG
hsa-miR-503-3p	58.3942	62.2565	38.9165	18.1382	25.9488	15.1403	6.21348	18.6402	10.7266	4.6708	4.75125	4.39337	4.74827	4.59551	3.81954	3.87928	4.72117	4.50329	Detected	Detected	Detected	Detected	Detected	Detected	Detected	Detected	Detected	MIMAT0022925					CCTGGCAGCGGAA
hsa-miR-503-5p	131.536	130.96	95.3613	31.5076	45.224	29.0408	28.7801	38.2836	26.1442	5.82071	5.78444	5.59143	5.56995	5.35884	4.91015	6.12122	5.76969	5.81745	Detected	Detected	Detected	Detected	Detected	Detected	Detected	Detected	Detected	MIMAT0002874	chrX	+	133680385	133680369	CTGCAGAACTGTTCCCGC
hsa-miR-504-3p	789.487	775.523	584.984	182.926	167.138	466.63	215.068	167.578	96.8989	8.36321	8.22685	8.12938	8.16768	7.23509	9.09519	8.94206	8.08103	7.76547	Detected	Detected	Detected	Detected	Detected	Detected	Detected	Detected	Detected	MIMAT0026612					GAAACCCTGCCCTG
hsa-miR-504-5p	5.20507	6.0612	5	5	5	5	5	0.1	0.1	-0.807104	0.554144	-0.00229254	1.8469	-0.215379	0.561153	3.24049	-2.82817	-2.30668	Detected	Detected	Detected	Detected	Detected	Detected	Detected	Not Detected	Not Detected	MIMAT0002875	chrX	+	137749905	137749890	GATAGAGTGCAGACCAG
hsa-miR-5047	18.1194	18.5599	6.81919	5	5.01075	5	0.1	5	0.1	3.05325	3.09036	1.33668	1.8469	1.31506	0.561153	-2.15689	2.16913	-2.30668	Detected	Detected	Detected	Detected	Detected	Detected	Not Detected	Detected	Not Detected	MIMAT0020541					ACCTTACAACCGCAGC
hsa-miR-505-3p	100.679	105.275	114.012	78.8763	112.291	98.6522	88.9484	102.151	84.9987	5.49719	5.53044	5.84941	6.96163	6.65993	6.69241	7.76547	7.28501	7.54178	Detected	Detected	Detected	Detected	Detected	Detected	Detected	Detected	Detected	MIMAT0002876	chrX	+	139006378	139006361	AGGAAACCAGCAAGTGTTG
hsa-miR-505-5p	57.2476	65.083	68.2296	32.4335	64.2737	54.1873	30.522	44.8553	30.8492	4.64927	4.80858	5.15033	5.62471	5.83888	5.86048	6.19866	6.04686	6.03697	Detected	Detected	Detected	Detected	Detected	Detected	Detected	Detected	Detected	MIMAT0004776	chrX	+	139006342	139006324	ACATCAATACTTCCTGGCTC
hsa-miR-506-3p	29.8861	31.0504	12.4917	5	7.71969	5.97792	0.1	6.92568	0.1	3.74662	3.78993	2.94336	1.8469	2.95623	2.21717	-2.15689	3.40031	-2.30668	Detected	Detected	Detected	Detected	Detected	Detected	Not Detected	Detected	Not Detected	MIMAT0002878	chrX	+	146312328	146312313	TCTACTCAGAAGGGTGC
hsa-miR-506-5p	49.3494	56.1163	32.001	9.06486	17.2841	11.4939	5	15.3971	5.43189	4.47289	4.6075	4.14612	3.78661	3.95433	3.43606	3.24049	4.43947	3.59142	Detected	Detected	Detected	Detected	Detected	Detected	Detected	Detected	Detected	MIMAT0022701					TTAAGTAACACCTTCCTGA
hsa-miR-507	150.743	172.781	62.3644	11.1227	15.3401	14.2794	5	13.1328	5	6.03697	6.20161	5.02306	4.07501	3.76961	3.71445	3.24049	4.17528	3.1032	Detected	Detected	Detected	Detected	Detected	Detected	Detected	Detected	Detected	MIMAT0002879					TTCACTCCAAAAGGTGCAA
hsa-miR-508-3p	61.9	67.4888	27.6954	7.73851	13.1668	8.97346	5	8.44932	5	4.7645	4.8671	3.91326	3.57907	3.51772	3.19621	3.24049	3.6056	3.1032	Detected	Detected	Detected	Detected	Detected	Detected	Detected	Detected	Detected	MIMAT0002880	chrX	+	146126205	146126189	TCTACTCCAAAAGGCTAC
hsa-miR-508-5p	552.867	590.117	261.174	56.9338	42.0956	24.0642	15.5136	34.8926	22.3101	7.84223	7.83364	6.96852	6.40987	5.2767	4.59551	5.14409	5.6272	5.56102	Detected	Detected	Detected	Detected	Detected	Detected	Detected	Detected	Detected	MIMAT0004778					CATGAGTGACGCCCTC
hsa-miR-5087	29.1337	21.2702	66.4132	0.1	6.51588	69.0353	5	0.1	0.1	3.71908	3.24579	5.09632	-3.09756	1.52576	6.18325	3.24049	-2.82817	-2.30668	Detected	Detected	Detected	Not Detected	Detected	Detected	Detected	Not Detected	Not Detected	MIMAT0021079					CATGCCAGCAAAGCT
hsa-miR-5088-3p	38.9733	36.4337	23.8442	10.7699	14.3933	13.5429	5	12.0526	5.03508	4.15965	4.05498	3.69177	4.01348	3.67254	3.65006	3.24049	4.05498	3.52621	Detected	Detected	Detected	Detected	Detected	Detected	Detected	Detected	Detected	MIMAT0027041					TGAGGGCCCAGGAA
hsa-miR-5088-5p	1152.31	1212.38	1337.41	383.159	773	690.816	240.09	313.505	300.251	9.00651	8.97043	9.44146	9.23684	9.43252	9.80822	9.1617	8.85391	9.12023	Detected	Detected	Detected	Detected	Detected	Detected	Detected	Detected	Detected	MIMAT0021080					CCTCCATCCAATCCC
hsa-miR-5089-3p	28.6326	31.0442	23.7785	10.3646	17.0982	15.101	9.38195	13.6904	10.2644	3.69177	3.78661	3.68907	3.96397	3.93364	3.80789	4.44251	4.21298	4.42864	Detected	Detected	Detected	Detected	Detected	Detected	Detected	Detected	Detected	MIMAT0022984					TCAGTGGGATTTCCGA
hsa-miR-509-3-5p	42.401	45.1332	19.1153	5	8.85782	5.46536	12.8538	8.24025	5	4.27567	4.37359	3.39056	1.8469	3.09697	1.52136	4.91015	3.58306	3.1032	Detected	Detected	Detected	Detected	Detected	Detected	Detected	Detected	Detected	MIMAT0004975					CATGATTGCCACGTCTG
hsa-miR-509-3p	31.3844	30.7885	25.8199	7.484	17.3291	16.8777	5	7.94865	5	3.83487	3.77704	3.81016	3.53602	3.9585	3.99895	3.24049	3.53084	3.1032	Detected	Detected	Detected	Detected	Detected	Detected	Detected	Detected	Detected	MIMAT0002881					CTACCCACAGACGTAC
hsa-miR-509-5p	78.0805	86.2444	60.1885	22.9681	42.3249	32.3612	14.9784	29.9868	16.0425	5.13772	5.27903	4.9746	5.09632	5.28509	5.05177	5.09978	5.42007	5.07605	Detected	Detected	Detected	Detected	Detected	Detected	Detected	Detected	Detected	MIMAT0004779					TGATTGCCACTGTCTGC
hsa-miR-5090	799.128	805.641	671.104	180.23	227.798	516.449	229.306	170.814	115.295	8.3789	8.26799	8.3789	8.13283	7.71621	9.24987	9.03474	8.12602	8.06575	Detected	Detected	Detected	Detected	Detected	Detected	Detected	Detected	Detected	MIMAT0021082					CACCCTACACCAATCTG
hsa-miR-5091	13.1058	14.0677	15.0402	6.69995	15.7076	17.9276	5	7.30951	5	1.51416	2.26661	3.11419	3.40923	3.81557	4.09913	3.24049	3.46241	3.1032	Detected	Detected	Detected	Detected	Detected	Detected	Detected	Detected	Detected	MIMAT0021083					CAGCACAGTCTTGTCG
hsa-miR-5092	89.1273	81.4557	205.51	12.9209	25.5377	191.827	14.3559	14.9369	7.11621	5.35398	5.17364	6.69241	4.26748	4.56762	7.65327	5.04399	4.38217	3.92687	Detected	Detected	Detected	Detected	Detected	Detected	Detected	Detected	Detected	MIMAT0021084					GATGCCAAGCTCAGC
hsa-miR-5093	515.592	563.764	438.128	56.1646	101.572	193.378	31.9998	54.6434	32.7874	7.71958	7.76102	7.71621	6.37369	6.50319	7.66215	6.28498	6.32908	6.09967	Detected	Detected	Detected	Detected	Detected	Detected	Detected	Detected	Detected	MIMAT0021085					GCTCCTAGCCAGCC
hsa-miR-5094	39.3673	42.8982	39.0746	12.8123	21.1049	28.1856	5	21.2084	6.16723	4.17528	4.31287	4.40258	4.25716	4.2412	4.8671	3.24049	4.89111	3.72662	Detected	Detected	Detected	Detected	Detected	Detected	Detected	Detected	Detected	MIMAT0021086					AGGTTCAAGGCATTCAC
hsa-miR-5095	89.4632	97.741	83.7436	43.3111	50.9509	48.9198	19.5641	48.1045	30.5266	5.35884	5.43408	5.43408	6.02121	5.53934	5.66103	5.55474	6.14556	6.01164	Detected	Detected	Detected	Detected	Detected	Detected	Detected	Detected	Detected	MIMAT0020600					CGCGGTGGTTCAC
hsa-miR-5096	424.905	427.531	275.346	108.714	263.467	126.817	30.9331	120.679	66.4599	7.46586	7.38563	7.04608	7.38885	7.91156	7.0666	6.22634	7.54178	7.19448	Detected	Detected	Detected	Detected	Detected	Detected	Detected	Detected	Detected	MIMAT0020603					GCCTGACCAACATGG
hsa-miR-510-3p	931.011	1127.3	473.268	63.4438	96.5597	55.3981	45.485	50.6099	37.3651	8.68949	8.84506	7.79838	6.56271	6.4162	5.87661	6.81721	6.22634	6.34742	Detected	Detected	Detected	Detected	Detected	Detected	Detected	Detected	Detected	MIMAT0026613					TCCACTCTTAGAGGTTTC
hsa-miR-510-5p	64.5073	71.7825	59.4341	23.1816	53.034	35.2353	13.0576	27.1849	13.0069	4.83537	4.9852	4.96599	5.11503	5.58562	5.16391	4.93059	5.28174	4.81351	Detected	Detected	Detected	Detected	Detected	Detected	Detected	Detected	Detected	MIMAT0002882	chrX	+	146353883	146353869	GTGATTGCCACTCTCC
hsa-miR-5100	4342.53	4419.8	5037.88	4319.9	5893.64	5390.82	4304.2	5456.85	4316.72	11.2879	11.1432	11.3578	12.5609	12.32	12.6411	12.6166	12.7492	12.5417	Detected	Detected	Detected	Detected	Detected	Detected	Detected	Detected	Detected	MIMAT0022259					AGAGGCACCGCTGG
hsa-miR-511-3p	305.784	333.63	426.984	154.421	580.382	773.666	333.971	649.725	353.592	6.98963	7.04389	7.67281	7.92526	8.94626	9.96936	9.59407	9.89309	9.32299	Detected	Detected	Detected	Detected	Detected	Detected	Detected	Detected	Detected	MIMAT0026606					TCTGTCTTTTGCTACACA
hsa-miR-511-5p	0.1	0.1	0.1	5	5	6.48075	5	5.85633	5	-3.32191	-3.1393	-3.22798	1.8469	-0.215379	2.89641	3.24049	3.22824	3.1032	Not Detected	Not Detected	Not Detected	Detected	Detected	Detected	Detected	Detected	Detected	MIMAT0002808	chr10	-	17887125	17887142	TGACTGCAGAGCAAAAGA
hsa-miR-512-3p	140.691	151.745	270.227	130.083	227.804	154.184	74.5226	105.365	70.6506	5.95229	6.00769	7.0169	7.69726	7.71958	7.34347	7.52109	7.34656	7.28501	Detected	Detected	Detected	Detected	Detected	Detected	Detected	Detected	Detected	MIMAT0002823					GACCTCAGCTATGACAGCA
hsa-miR-512-5p	83.0677	91.6787	55.1625	12.0152	22.8945	13.0085	5.40866	10.1486	8.0479	5.23123	5.35133	4.85685	4.16403	4.36715	3.58306	3.7225	3.83123	4.12048	Detected	Detected	Detected	Detected	Detected	Detected	Detected	Detected	Detected	MIMAT0002822					GAAAGTGCCCTCAAGGCT
hsa-miR-513a-3p	807.868	968.211	593.581	95.1336	207.737	84.1389	47.2523	65.8606	71.1565	8.40302	8.58831	8.15677	7.21709	7.58869	6.46288	6.88361	6.62866	7.29377	Detected	Detected	Detected	Detected	Detected	Detected	Detected	Detected	Detected	MIMAT0004777					CCTTCTCAGAAAGGTGAA
hsa-miR-513a-5p	1086.71	1142.43	1722.84	470.991	1846.91	1090.34	258.542	1195.67	812.588	8.90536	8.92022	9.81332	9.57118	10.5751	10.445	9.23684	10.8595	10.4767	Detected	Detected	Detected	Detected	Detected	Detected	Detected	Detected	Detected	MIMAT0002877					ATGACACCTCCCTGTG
hsa-miR-513b-3p	1911.09	2297.67	996.914	162.967	269.064	109.587	84.1662	105.622	86.4743	9.73065	9.84581	9.03474	8.00545	7.95394	6.88645	7.71621	7.35714	7.57846	Detected	Detected	Detected	Detected	Detected	Detected	Detected	Detected	Detected	MIMAT0026749					TCCTCTCAAAAAGGTGAC
hsa-miR-513b-5p	761.526	788.594	983.011	212.502	1115.8	560.79	98.4646	584.933	393.969	8.30998	8.24182	9.02043	8.43698	9.9082	9.41762	7.93575	9.73065	9.4973	Detected	Detected	Detected	Detected	Detected	Detected	Detected	Detected	Detected	MIMAT0005788	chrX	+	146280596	146280579	ATAAATGACACCTCCTTGT
hsa-miR-513c-3p	1113.2	1264.41	548.083	58.6271	87.7612	38.8663	41.1642	34.7025	45.5459	8.96719	9.04733	8.01361	6.45734	6.29094	5.31448	6.67371	5.61601	6.65643	Detected	Detected	Detected	Detected	Detected	Detected	Detected	Detected	Detected	MIMAT0022728					TCTTCTCAGAAAGGTGAA
hsa-miR-513c-5p	722.832	747.9	710.65	160.861	575.542	325.276	67.618	415.048	202.877	8.2106	8.16006	8.51894	7.9906	8.93654	8.36321	7.37728	9.31517	8.68949	Detected	Detected	Detected	Detected	Detected	Detected	Detected	Detected	Detected	MIMAT0005789	chrX	+	146271256	146271239	ATAAACGACACCTCCTTGA
hsa-miR-514a-3p	39.0664	40.4357	14.7164	5	9.45636	14.0466	5	25.1543	5	4.16403	4.21298	3.07245	1.8469	3.16982	3.69836	3.24049	5.15033	3.1032	Detected	Detected	Detected	Detected	Detected	Detected	Detected	Detected	Detected	MIMAT0002883	chrX	+	146360843	146360826	TCTACTCACAGAAGTGTC
hsa-miR-514a-5p	59.9594	69.3439	43.3158	14.7544	33.7687	18.7167	7.93365	13.8278	5.29703	4.71003	4.9124	4.54023	4.44574	4.97165	4.17528	4.20204	4.23065	3.57055	Detected	Detected	Detected	Detected	Detected	Detected	Detected	Detected	Detected	MIMAT0022702					CATGATTGTCACTCTCC
hsa-miR-514b-3p	159.913	164.892	191.267	24.8049	38.5073	118.562	53.8807	25.6797	21.0769	6.13613	6.12429	6.60655	5.19566	5.15033	6.97637	7.08322	5.19771	5.42873	Detected	Detected	Detected	Detected	Detected	Detected	Detected	Detected	Detected	MIMAT0015088					TCCACTCACAGAGGTG
hsa-miR-514b-5p	994.208	1130.78	689.31	203.152	380.278	185.296	112.9	191.83	110.746	8.76704	8.87057	8.43698	8.31471	8.40703	7.61979	8.09933	8.26799	7.99298	Detected	Detected	Detected	Detected	Detected	Detected	Detected	Detected	Detected	MIMAT0015087					ATGATTGCCTCCCTCTT
hsa-miR-515-3p	27.7776	29.6423	13.9238	0.1	0.1	0.1	0.1	0.1	0.1	3.60964	3.71062	3.03681	-3.09756	-3.31345	-3.25477	-2.15689	-2.82817	-2.30668	Detected	Detected	Detected	Not Detected	Not Detected	Not Detected	Not Detected	Not Detected	Not Detected	MIMAT0002827					AACGCTCCAAAAGAAGGCACT
hsa-miR-515-5p	11.4205	8.23463	6.26419	0.1	5	0.1	0.1	0.1	0.1	1.34321	1.34139	1.29068	-3.09756	-0.215379	-3.25477	-2.15689	-2.82817	-2.30668	Detected	Detected	Detected	Not Detected	Detected	Not Detected	Not Detected	Not Detected	Not Detected	MIMAT0002826					CAGAAAGTGCTTTCTTTTGGAGA
hsa-miR-516a-3p	609.203	738.337	437.013	81.5285	178.007	76.6657	33.7432	55.1397	53.6582	7.96091	8.13562	7.70503	7.00867	7.32786	6.35101	6.36768	6.35101	6.86848	Detected	Detected	Detected	Detected	Detected	Detected	Detected	Detected	Detected	MIMAT0006778	chr19	-	54228751	54228768	ACCCTCTGAAAGGAAGCA
hsa-miR-516a-5p	1906.25	2135.09	550.876	129.284	217.421	71.6777	107.067	120.314	90.3395	9.71318	9.70233	8.02413	7.68179	7.66215	6.23765	8.03826	7.53693	7.62422	Detected	Detected	Detected	Detected	Detected	Detected	Detected	Detected	Detected	MIMAT0004770					GAAAGTGCTTCTTTCCTCG
hsa-miR-516b-5p	713.894	803.331	283.64	69.1881	122.033	62.9079	36.8463	52.9873	36.1643	8.18857	8.26221	7.08832	6.73245	6.78535	6.02331	6.50913	6.29094	6.31261	Detected	Detected	Detected	Detected	Detected	Detected	Detected	Detected	Detected	MIMAT0002859	chr19	-	54228714	54228732	AAAGTGCTTCTTACCTCCA
hsa-miR-517-5p	55.5614	60.1549	76.642	37.341	69.3797	49.4308	22.4115	34.7964	29.8383	4.61176	4.70439	5.3288	5.81447	5.97367	5.70431	5.75231	5.62471	5.97663	Detected	Detected	Detected	Detected	Detected	Detected	Detected	Detected	Detected	MIMAT0002851	chr19	-	54215541	54215557	AGACAGTGCTTCCATCT
hsa-miR-517a-3p	0.1	0.1	21.9786	5	7.15222	6.74773	0.1	19.8054	20.2024	-3.32191	-3.1393	3.55769	1.8469	2.90306	2.94464	-2.15689	4.79033	5.35884	Not Detected	Not Detected	Detected	Detected	Detected	Detected	Not Detected	Detected	Detected	MIMAT0002852	chr19	-	54215579	54215596	ACACTCTAAAGGGATGCAC
hsa-miR-517c-3p	0.1	0.1	19.3623	5	9.81375	9.47474	0.1	24.9733	23.1353	-3.32191	-3.1393	3.40409	1.8469	3.20186	3.23804	-2.15689	5.13772	5.61601	Not Detected	Not Detected	Detected	Detected	Detected	Detected	Not Detected	Detected	Detected	MIMAT0002866	chr19	-	54244626	54244644	ACACTCTAAAAGGATGCAC
hsa-miR-5186	11.6638	6.05435	9.71388	5	8.89717	6.84085	0.1	0.1	0.1	1.37622	0.551597	1.52136	1.8469	3.10741	2.95834	-2.15689	-2.82817	-2.30668	Detected	Detected	Detected	Detected	Detected	Detected	Not Detected	Not Detected	Not Detected	MIMAT0021116					ACCTGATTTCTACCAATCT
hsa-miR-5187-5p	334.691	341.886	542.233	71.1284	116.684	360.51	106.897	69.3176	55.9232	7.11625	7.09483	7.99942	6.76616	6.71892	8.5405	8.0302	6.69241	6.93055	Detected	Detected	Detected	Detected	Detected	Detected	Detected	Detected	Detected	MIMAT0021117					TCCACTTCAATCCCTCA
hsa-miR-5188	123.892	138.83	121.175	51.4996	87.0044	71.4019	20.196	54.3961	33.0583	5.76397	5.87931	5.95494	6.26245	6.27655	6.22634	5.61298	6.32047	6.12429	Detected	Detected	Detected	Detected	Detected	Detected	Detected	Detected	Detected	MIMAT0021119					CTCCGGTTTAAATGGG
hsa-miR-5189-3p	220.061	240.818	142.31	56.932	105.43	62.2493	19.4154	52.5296	30.5339	6.54394	6.62371	6.18325	6.40171	6.58755	6.00769	5.52789	6.28178	6.01888	Detected	Detected	Detected	Detected	Detected	Detected	Detected	Detected	Detected	MIMAT0027088					TCTGGGCTCTGACGG
hsa-miR-5189-5p	286.47	302.8	222.617	65.5879	128.82	97.9654	35.3037	69.515	47.0145	6.90802	6.90802	6.7961	6.6216	6.84555	6.67801	6.43804	6.7012	6.69801	Detected	Detected	Detected	Detected	Detected	Detected	Detected	Detected	Detected	MIMAT0021120	chr16	-	88535362	88535374	CCTGTCCATCCGCC
hsa-miR-518a-3p	19.1049	22.7367	16.0127	5.75697	14.7596	9.78868	0.1	6.63115	5	3.10131	3.34777	3.1989	3.23804	3.71062	3.29588	-2.15689	3.34616	3.1032	Detected	Detected	Detected	Detected	Detected	Detected	Not Detected	Detected	Detected	MIMAT0002863	chr19	-	58926126	58926143	TCCAGCAAAGGGAAGCGC
hsa-miR-518a-5p	1301.18	1431.03	593.743	127.551	263.73	126.633	61.269	104.962	78.2245	9.18962	9.16459	8.16006	7.6585	7.91565	7.06226	7.25712	7.33822	7.43908	Detected	Detected	Detected	Detected	Detected	Detected	Detected	Detected	Detected	MIMAT0005457					GAAAGGGCTTCCCTT
hsa-miR-518b	66.6431	75.6197	99.3885	23.5314	39.0831	26.2637	5.40761	18.7178	10.3709	4.87541	5.06358	5.65426	5.13772	5.16971	4.72117	3.71908	4.72491	4.44927	Detected	Detected	Detected	Detected	Detected	Detected	Detected	Detected	Detected	MIMAT0002844					ACCTCTAAAGGGGAGCG
hsa-miR-518c-5p	966.936	1094.3	384.534	77.3668	151.542	64.8987	37.8926	71.2483	43.0989	8.73103	8.79927	7.53693	6.92779	7.0706	6.05619	6.56271	6.74414	6.56036	Detected	Detected	Detected	Detected	Detected	Detected	Detected	Detected	Detected	MIMAT0002847	chr19	-	54212019	54212034	CAGAAAGTGCTTCCCTC
hsa-miR-518d-3p	186.267	219.357	153.926	30.9799	53.7229	38.2862	16.0271	23.3884	18.6175	6.32447	6.4809	6.28747	5.5251	5.60231	5.29264	5.21696	5.04399	5.25959	Detected	Detected	Detected	Detected	Detected	Detected	Detected	Detected	Detected	MIMAT0002864	chr19	-	58929999	58930015	GCTCCAAAGGGAAGCGCT
hsa-miR-518e-5p	236.134	255.702	102.632	25.027	49.2563	18.488	12.4076	17.3039	12.8134	6.63661	6.67371	5.71481	5.20699	5.49719	4.16201	4.85914	4.61176	4.7803	Detected	Detected	Detected	Detected	Detected	Detected	Detected	Detected	Detected	MIMAT0005450	chr19	-	54201657	54201675	CAGAAAGCGCTTCCCTCTA
hsa-miR-518f-3p	76.4369	83.5706	75.0929	14.4494	35.5213	14.5445	5	8.00717	11.1709	5.10514	5.21398	5.30478	4.42088	5.04399	3.73112	3.24049	3.54332	4.5512	Detected	Detected	Detected	Detected	Detected	Detected	Detected	Detected	Detected	MIMAT0002842	chr19	-	54203323	54203341	CCTCTAAAGAGAAGCGCTTT
hsa-miR-518f-5p	295.933	334.972	124.628	24.7095	55.9143	24.844	13.6901	20.1106	16.9446	6.95143	7.05802	5.9784	5.19272	5.67552	4.6538	4.99262	4.81598	5.17364	Detected	Detected	Detected	Detected	Detected	Detected	Detected	Detected	Detected	MIMAT0002841	chr19	-	54203290	54203305	GAGAAAGTGCTTCCCT
hsa-miR-5190	488.568	554.886	564.045	243.503	509.589	352.837	219.58	340.17	257.01	7.66215	7.74221	8.06843	8.59957	8.75953	8.48898	8.984	8.95527	8.94626	Detected	Detected	Detected	Detected	Detected	Detected	Detected	Detected	Detected	MIMAT0021121					TGGCTCCAGCTCAGT
hsa-miR-5191	74.7704	86.2187	60.5227	31.2621	68.6128	47.5633	15.2437	26.7873	12.1086	5.07605	5.2767	4.98015	5.53312	5.93653	5.61869	5.12134	5.26479	4.69746	Detected	Detected	Detected	Detected	Detected	Detected	Detected	Detected	Detected	MIMAT0021122					AGCACTTCATTCTTCCTAT
hsa-miR-5192	268.251	315.803	274.046	40.6193	75.5823	55.3018	23.7657	36.7753	31.1085	6.7961	6.97132	7.04123	5.92612	6.06916	5.87242	5.84581	5.70948	6.04686	Detected	Detected	Detected	Detected	Detected	Detected	Detected	Detected	Detected	MIMAT0021123					ACCACCTGGAATCCAC
hsa-miR-5193	18.471	16.4369	11.7795	5	7.18772	7.5553	5	5.34892	5	3.07245	3.00419	2.90814	1.8469	2.90569	3.04774	3.24049	3.14696	3.1032	Detected	Detected	Detected	Detected	Detected	Detected	Detected	Detected	Detected	MIMAT0021124					ACTGGGATGAGGTAGAG
hsa-miR-5194	688.621	679.416	639.438	204.776	400.944	380.101	131.754	210.011	146.417	8.15029	8.02148	8.27599	8.33968	8.46953	8.64464	8.30646	8.37056	8.3751	Detected	Detected	Detected	Detected	Detected	Detected	Detected	Detected	Detected	MIMAT0021125					CCATCCCATTCCAAAC
hsa-miR-5195-3p	2223.1	2405.01	1158.72	297.881	453.06	232.851	123.325	269.676	169.439	9.98086	9.94748	9.27311	8.90232	8.62112	7.91565	8.22685	8.6506	8.51894	Detected	Detected	Detected	Detected	Detected	Detected	Detected	Detected	Detected	MIMAT0021127					AGCCCCCTCAGAGAA
hsa-miR-5195-5p	817.579	934.866	631.914	231.369	461.029	384.699	77.0047	165.239	138.79	8.41638	8.55918	8.25031	8.52817	8.6506	8.68382	7.56578	8.06843	8.30272	Detected	Detected	Detected	Detected	Detected	Detected	Detected	Detected	Detected	MIMAT0021126					CCATCCAGTTGCCTT
hsa-miR-5196-3p	99.6252	82.7305	50.5636	21.1232	23.3576	32.3306	19.6758	20.1511	15.3629	5.48426	5.19566	4.75478	4.98323	4.40515	5.04983	5.56995	4.81861	5.03186	Detected	Detected	Detected	Detected	Detected	Detected	Detected	Detected	Detected	MIMAT0021129					CTGGGAGGGAGACG
hsa-miR-5196-5p	1067.2	1102.9	816.002	264.793	318.637	614.672	271.946	230.911	159.984	8.88795	8.80458	8.71547	8.70245	8.18857	9.6459	9.32299	8.48488	8.46953	Detected	Detected	Detected	Detected	Detected	Detected	Detected	Detected	Detected	MIMAT0021128					CCCAACCCTCGTCC
hsa-miR-5197-3p	5.00466	0.1	50.0021	0.1	5	59.1566	11.0261	0.1	5.20013	-1.44049	-3.1393	4.74283	-3.09756	-0.215379	5.94311	4.70114	-2.82817	3.55769	Detected	Not Detected	Detected	Not Detected	Detected	Detected	Detected	Not Detected	Detected	MIMAT0021131					ATTCGATGACTCAGTCTC
hsa-miR-5197-5p	0.1	0.1	21.0001	18.5159	18.7375	20.4453	9.02857	15.1048	16.2498	-3.32191	-3.1393	3.50979	4.79033	4.0532	4.33028	4.38217	4.40721	5.10783	Not Detected	Not Detected	Detected	Detected	Detected	Detected	Detected	Detected	Detected	MIMAT0021130					TCAAGAATGAGTTTGTGC
hsa-miR-519b-3p	88.5491	106.825	24.3701	5	0.1	0.1	0.1	0.1	0.1	5.33964	5.55032	3.73426	1.8469	-3.31345	-3.25477	-2.15689	-2.82817	-2.30668	Detected	Detected	Detected	Detected	Not Detected	Not Detected	Not Detected	Not Detected	Not Detected	MIMAT0002837					AACCTCTAAAAGGATGCACTT
hsa-miR-519c-3p	87.8308	100.795	74.4274	11.3491	21.5107	9.62161	5.49176	10.2058	6.98976	5.31103	5.46863	5.2767	4.10518	4.27567	3.27516	3.74217	3.84172	3.89056	Detected	Detected	Detected	Detected	Detected	Detected	Detected	Detected	Detected	MIMAT0002832	chr19	-	58881590	58881609	ATCCTCTAAAAAGATGCACTT
hsa-miR-519d-3p	14.975	14.4891	11.8797	7.5279	9.07698	13.2628	8.44397	8.8519	7.40953	2.25573	2.9198	2.91132	3.54332	3.12157	3.6056	4.26748	3.64473	3.98725	Detected	Detected	Detected	Detected	Detected	Detected	Detected	Detected	Detected	MIMAT0002853	chr19	-	54216658	54216675	CACTCTAAAGGGAGGCACT
hsa-miR-519e-3p	23.0852	24.4031	29.3452	10.364	16.4213	19.0921	13.1526	22.8991	11.4394	3.34616	3.43606	3.98725	3.9585	3.87928	4.23849	4.9435	4.99262	4.60221	Detected	Detected	Detected	Detected	Detected	Detected	Detected	Detected	Detected	MIMAT0002829	chr19	-	54183246	54183266	AACACTCTAAAAGGAGGCACTT
hsa-miR-519e-5p	1904.23	2189.15	888.501	170.44	306.849	120.528	104.189	146.641	110.668	9.70964	9.77561	8.89554	8.06176	8.12938	6.99783	8.00545	7.86401	7.9906	Detected	Detected	Detected	Detected	Detected	Detected	Detected	Detected	Detected	MIMAT0002828	chr19	-	54183213	54183228	GAAAGTGCTCCCTTTTG
hsa-miR-520a-3p	5.11756	11.1638	5	0.1	0.1	0.1	0.1	0.1	0.1	-0.809822	1.48845	-0.00229254	-3.09756	-3.31345	-3.25477	-2.15689	-2.82817	-2.30668	Detected	Detected	Detected	Not Detected	Not Detected	Not Detected	Not Detected	Not Detected	Not Detected	MIMAT0002834	chr19	-	58886002	58886020	ACAGTCCAAAGGGAAGCACT
hsa-miR-520a-5p	317.91	326.322	121.367	20.4492	33.1026	10.8085	9.66366	17.0224	9.84824	7.05401	7.00867	5.95834	4.9233	4.9435	3.39581	4.48733	4.58739	4.36316	Detected	Detected	Detected	Detected	Detected	Detected	Detected	Detected	Detected	MIMAT0002833	chr19	-	58885964	58885981	AGAAAGTACTTCCCTCTGG
hsa-miR-520b	2714.97	3041.41	1402.79	208.476	350.457	127.743	112.245	123.68	127.834	10.2655	10.3525	9.52567	8.3751	8.32587	7.08053	8.08791	7.6118	8.18277	Detected	Detected	Detected	Detected	Detected	Detected	Detected	Detected	Detected	MIMAT0002843					CCCTCTAAAAGGAAGCACT
hsa-miR-520c-3p	487.773	576.635	352.054	66.641	144.498	62.3445	25.9223	42.6643	46.7469	7.65327	7.79207	7.41252	6.65993	7.00531	6.01164	6.00769	5.95229	6.69241	Detected	Detected	Detected	Detected	Detected	Detected	Detected	Detected	Detected	MIMAT0002846					ACCCTCTAAAAGGAAGCACT
hsa-miR-520d-3p	79.7815	84.2724	95.6376	23.6349	70.8056	83.2477	20.8546	20.8547	12.8611	5.16732	5.24323	5.59476	5.14775	5.99329	6.44164	5.65111	4.8671	4.79512	Detected	Detected	Detected	Detected	Detected	Detected	Detected	Detected	Detected	MIMAT0002856					ACCCACCAAAGAGAAGCAC
hsa-miR-520e	1362.05	1486.98	728.19	111.628	210.159	83.3951	57.0622	73.6096	68.2283	9.22094	9.20683	8.5405	7.43908	7.60058	6.44659	7.18178	6.81046	7.22514	Detected	Detected	Detected	Detected	Detected	Detected	Detected	Detected	Detected	MIMAT0002825					CCCTCAAAAAGGAAGCACT
hsa-miR-520f-3p	444.145	513.728	262.591	64.3815	72.4173	159.965	48.4508	35.8576	20.9039	7.51209	7.62422	6.9812	6.59546	6.02121	7.38563	6.93771	5.67552	5.40709	Detected	Detected	Detected	Detected	Detected	Detected	Detected	Detected	Detected	MIMAT0002830	chr19	-	58902574	58902594	AACCCTCTAAAAGGAAGCACT
hsa-miR-520f-5p	52.9319	55.6921	18.0672	5	5	0.1	0.1	0.1	0.1	4.5512	4.60221	3.33146	1.8469	-0.215379	-3.25477	-2.15689	-2.82817	-2.30668	Detected	Detected	Detected	Detected	Detected	Not Detected	Not Detected	Not Detected	Not Detected	MIMAT0026609					AGAAAGCGCTTCCCT
hsa-miR-520g-5p	25.7877	32.3289	21.9385	5	13.4816	5	0.1	5	5	3.51293	3.85608	3.55242	1.8469	3.57055	0.561153	-2.15689	2.16913	3.1032	Detected	Detected	Detected	Detected	Detected	Detected	Not Detected	Detected	Detected	MIMAT0026611					AAACAGAAAGTGCTTCCT
hsa-miR-522-3p	0.1	0.1	0.1	0.1	0.1	5	0.1	7.9635	7.55371	-3.32191	-3.1393	-3.22798	-3.09756	-3.31345	0.561153	-2.15689	3.53602	4.01348	Not Detected	Not Detected	Not Detected	Not Detected	Not Detected	Detected	Not Detected	Detected	Detected	MIMAT0002868	chr19	-	54254520	54254539	ACACTCTAAAGGGAACCATTT
hsa-miR-523-3p	287.584	334.838	214.549	40.2046	86.6043	35.7885	14.637	25.1309	27.6391	6.91556	7.05401	6.75464	5.90749	6.26572	5.17364	5.07605	5.14775	5.87931	Detected	Detected	Detected	Detected	Detected	Detected	Detected	Detected	Detected	MIMAT0002840	chr19	-	54201697	54201713	ACCCTCTATAGGGAAGCG
hsa-miR-525-3p	30.7129	32.1949	14.7274	5	5.99267	8.97017	0.1	5	5	3.79256	3.84965	3.07754	1.8469	1.42581	3.18991	-2.15689	2.16913	3.1032	Detected	Detected	Detected	Detected	Detected	Detected	Not Detected	Detected	Detected	MIMAT0002839					CGCTCTAAAGGGAAGCGC
hsa-miR-525-5p	187.119	215.749	106.383	27.1346	55.6318	32.1907	16.0174	23.522	13.748	6.33233	6.46081	5.76397	5.30731	5.66727	5.04042	5.21398	5.05569	4.87702	Detected	Detected	Detected	Detected	Detected	Detected	Detected	Detected	Detected	MIMAT0002838	chr19	-	58892616	58892633	AGAAAGTGCATCCCTCTGG
hsa-miR-526b-3p	233.665	263.496	203.315	38.0357	84.2649	40.1469	15.732	25.5454	27.5037	6.6216	6.72626	6.66913	5.84225	6.22634	5.34898	5.17608	5.19566	5.87661	Detected	Detected	Detected	Detected	Detected	Detected	Detected	Detected	Detected	MIMAT0002836	chr19	-	54197701	54197718	GCCTCTAAAAGGAAGCAC
hsa-miR-526b-5p	1406.33	1616.78	626.979	131.252	269.947	100.166	67.9451	104.332	73.171	9.26732	9.32299	8.23354	7.72265	7.96091	6.7303	7.39331	7.33163	7.35343	Detected	Detected	Detected	Detected	Detected	Detected	Detected	Detected	Detected	MIMAT0002835	chr19	-	54197666	54197682	ACAGAAAGTGCTTCCCTC
hsa-miR-532-3p	75.3059	73.5966	153.322	97.2115	166.089	168.731	218.709	151.707	163.2	5.08855	5.02306	6.28178	7.27112	7.21709	7.44744	8.97043	7.91981	8.48898	Detected	Detected	Detected	Detected	Detected	Detected	Detected	Detected	Detected	MIMAT0004780					TGCAAGCCTTGGGTG
hsa-miR-532-5p	199.754	208.318	422.048	223.184	464.266	387.569	467.469	369.507	404.838	6.41922	6.42856	7.6585	8.47871	8.65592	8.69985	10.0438	9.12023	9.52567	Detected	Detected	Detected	Detected	Detected	Detected	Detected	Detected	Detected	MIMAT0002888	chrX	-	49654519	49654534	ACGGTCCTACACTCAAG
hsa-miR-539-3p	0.1	0.1	0.1	0.1	5	5	5	0.1	0.1	-3.32191	-3.1393	-3.22798	-3.09756	-0.215379	0.561153	3.24049	-2.82817	-2.30668	Not Detected	Not Detected	Not Detected	Not Detected	Detected	Detected	Detected	Not Detected	Not Detected	MIMAT0022705					AAAGAAATTGTCCTTGTATGA
hsa-miR-539-5p	73.6067	62.7106	115.232	20.2704	44.2623	76.7701	12.9799	19.4198	16.9332	5.04399	4.76817	5.87242	4.90074	5.33964	6.35319	4.9192	4.76817	5.16732	Detected	Detected	Detected	Detected	Detected	Detected	Detected	Detected	Detected	MIMAT0003163	chr14	-	101513667	101513687	ACACACCAAGGATAATTTCTCC
hsa-miR-541-3p	140.602	166.602	164.649	94.8964	166.749	180.337	29.6977	83.0573	64.6792	5.94822	6.14354	6.38207	7.2066	7.22514	7.58869	6.16312	6.98963	7.15222	Detected	Detected	Detected	Detected	Detected	Detected	Detected	Detected	Detected	MIMAT0004920	chr14	-	101530890	101530906	AGTCCAGATTCTGTGCCC
hsa-miR-541-5p	28.3327	29.8329	16.3322	5	5	5	0.1	5.51465	0.1	3.67484	3.71908	3.21231	1.8469	-0.215379	0.561153	-2.15689	3.16489	-2.30668	Detected	Detected	Detected	Detected	Detected	Detected	Not Detected	Detected	Not Detected	MIMAT0004919	chr14	-	101530850	101530865	AGTGGGACCGACAGCAG
hsa-miR-542-3p	156.714	160.351	802.955	312.865	617.578	371.155	413.847	197.241	211.109	6.11417	6.09067	8.70245	8.96719	9.03474	8.60649	9.8747	8.31471	8.75063	Detected	Detected	Detected	Detected	Detected	Detected	Detected	Detected	Detected	MIMAT0003389					TTTCAGTTATCAATCTGTCACA
hsa-miR-542-5p	449.814	473.171	363.84	130.064	187.547	110.66	144.097	80.7192	88.603	7.53693	7.52109	7.48624	7.69339	7.40714	6.89484	8.43039	6.95896	7.60419	Detected	Detected	Detected	Detected	Detected	Detected	Detected	Detected	Detected	MIMAT0003340					TCTCGTGACATGATGATCCC
hsa-miR-543	27.1849	25.4014	26.1496	18.5901	23.503	16.0513	17.1074	20.2668	23.1	3.58306	3.49077	3.83487	4.79512	4.41388	3.8956	5.34898	4.82667	5.61298	Detected	Detected	Detected	Detected	Detected	Detected	Detected	Detected	Detected	MIMAT0004954					AAGAAGTGCACCGCGAATG
hsa-miR-545-3p	28.3142	29.1103	57.1891	25.2722	45.3666	60.6085	39.1991	48.4939	38.6474	3.67254	3.67484	4.91547	5.21696	5.36667	5.96159	6.60655	6.15859	6.39121	Detected	Detected	Detected	Detected	Detected	Detected	Detected	Detected	Detected	MIMAT0003165	chrX	+	73507022	73507002	GCACACAATAAATGTTTGCTGA
hsa-miR-545-5p	9.45161	5	0.1	5	5	5	5	5	5	0.591264	0.129154	-3.22798	1.8469	-0.215379	0.561153	3.24049	2.16913	3.1032	Detected	Detected	Not Detected	Detected	Detected	Detected	Detected	Detected	Detected	MIMAT0004785	chrX	+	73506984	73506964	TCATCTAATAAACATTTACTGA
hsa-miR-548aa	44.5922	44.6921	91.0887	58.0418	99.1139	114.071	79.466	87.9666	83.3677	4.3231	4.36316	5.53718	6.44659	6.46738	6.93055	7.61979	7.07546	7.5334	Detected	Detected	Detected	Detected	Detected	Detected	Detected	Detected	Detected	MIMAT0018447					TGGTGCAAAAGTAATTGTG
hsa-miR-548ad-5p	16.4412	7.23433	18.2986	5	5	15.1019	5	5	5	2.9903	1.27978	3.3373	1.8469	-0.215379	3.81016	3.24049	2.16913	3.1032	Detected	Detected	Detected	Detected	Detected	Detected	Detected	Detected	Detected	MIMAT0032114					CAAAAACCACAATTACTTTT
hsa-miR-548ae-3p	5	9.93353	6.67835	5	5.52097	5.00718	5	5	5	-2.08674	1.43479	1.3217	1.8469	1.35557	1.47327	3.24049	2.16913	3.1032	Detected	Detected	Detected	Detected	Detected	Detected	Detected	Detected	Detected	MIMAT0018954	chr2	-	185243744	185243764	TGAAAGTAATTGCAGTTTTTG
hsa-miR-548ah-5p	0.1	0.1	0.1	0.1	7.28152	8.64798	5	0.1	0.1	-3.32191	-3.1393	-3.22798	-3.09756	2.91294	3.1525	3.24049	-2.82817	-2.30668	Not Detected	Not Detected	Not Detected	Not Detected	Detected	Detected	Detected	Not Detected	Not Detected	MIMAT0018972	chr4	-	77496718	77496733	CAAACACTGCAATCACT
hsa-miR-548ai	14.9781	14.1269	13.5452	5	6.33273	10.4902	5	5	5	2.25675	2.90059	3.01898	1.8469	1.49549	3.36106	3.24049	2.16913	3.1032	Detected	Detected	Detected	Detected	Detected	Detected	Detected	Detected	Detected	MIMAT0018989					GGGAAAAACTGCAATTAC
hsa-miR-548aj-3p	5	6.17576	5	5	5	5	5	5	5	-2.08674	0.559534	-0.00229254	1.8469	-0.215379	0.561153	3.24049	2.16913	3.1032	Detected	Detected	Detected	Detected	Detected	Detected	Detected	Detected	Detected	MIMAT0018990	chr6	+	132436396	132436376	TAAAAGTAATTGCAGTTTTTA
hsa-miR-548am-5p	140.385	142.363	142.136	27.4989	62.8558	116.04	32.0648	34.5852	28.4745	5.93653	5.92243	6.17873	5.33636	5.81447	6.94714	6.28747	5.61298	5.91977	Detected	Detected	Detected	Detected	Detected	Detected	Detected	Detected	Detected	MIMAT0022740					GGCAAAAACCGCAATTACTTTT
hsa-miR-548ap-3p	10.7366	17.1878	9.9699	5	6.70913	5	5	5	5	1.28584	3.03604	1.54378	1.8469	1.56044	0.561153	3.24049	2.16913	3.1032	Detected	Detected	Detected	Detected	Detected	Detected	Detected	Detected	Detected	MIMAT0021038					AAAAGTAATTGTGGTTTTT
hsa-miR-548aq-5p	88.3983	84.6278	101.623	9.98074	20.8486	77.0338	9.23251	8.23616	7.29379	5.3288	5.24866	5.69359	3.91326	4.22099	6.36508	4.41198	3.57907	3.96397	Detected	Detected	Detected	Detected	Detected	Detected	Detected	Detected	Detected	MIMAT0022263					GGCAAAAACAGCAATTAC
hsa-miR-548ar-5p	22.3578	19.4232	24.6223	0.1	5	20.8166	5	0.1	0.1	3.32402	3.1525	3.74217	-3.09756	-0.215379	4.36316	3.24049	-2.82817	-2.30668	Detected	Detected	Detected	Not Detected	Detected	Detected	Detected	Not Detected	Not Detected	MIMAT0022265					GCAAAAACTGCAATTACTT
hsa-miR-548au-3p	13.4287	14.3436	5	5	6.30601	5	0.1	0.1	0.1	1.52885	2.90814	-0.00229254	1.8469	1.47327	0.561153	-2.15689	-2.82817	-2.30668	Detected	Detected	Detected	Detected	Detected	Detected	Not Detected	Not Detected	Not Detected	MIMAT0022292					CTGGTGCAAAAGTAACT
hsa-miR-548au-5p	53.9432	51.7271	54.2558	5.08183	13.3931	42.6016	5	5	5	4.57565	4.51474	4.84152	3.10131	3.56381	5.45825	3.24049	2.16913	3.1032	Detected	Detected	Detected	Detected	Detected	Detected	Detected	Detected	Detected	MIMAT0022291					GCAAAAACCGCAATTAC
hsa-miR-548aw	308.384	351.218	170.069	38.2974	34.3733	36.5836	20.4741	33.9598	17.3294	7.00531	7.12372	6.43804	5.86048	4.99262	5.21962	5.63547	5.58849	5.18999	Detected	Detected	Detected	Detected	Detected	Detected	Detected	Detected	Detected	MIMAT0022471					AACCGTGATGACTTTTGC
hsa-miR-548ay-5p	38.986	34.7522	43.3123	5	10.7137	36.07	5.15503	5	5	4.16201	3.97577	4.53754	1.8469	3.30177	5.199	3.65298	2.16913	3.1032	Detected	Detected	Detected	Detected	Detected	Detected	Detected	Detected	Detected	MIMAT0025452					GCAAAAACCACAATTACTT
hsa-miR-548az-5p	42.1712	33.4292	56.7791	5	9.83548	46.7629	5	5	5	4.26748	3.90959	4.90074	1.8469	3.20588	5.58432	3.24049	2.16913	3.1032	Detected	Detected	Detected	Detected	Detected	Detected	Detected	Detected	Detected	MIMAT0025456					GCAAAAACCACAATCAC
hsa-miR-548b-3p	5	0.1	25.4521	13.6124	37.5346	21.3203	12.2036	9.64255	19.7797	-2.08674	-3.1393	3.78993	4.36316	5.11777	4.39994	4.83213	3.76378	5.31669	Detected	Not Detected	Detected	Detected	Detected	Detected	Detected	Detected	Detected	MIMAT0003254	chr6	+	119431992	119431975	ACAAAAGCAACTGAGGTTC
hsa-miR-548b-5p	0.1	0.1	0.1	5	5.55006	7.24236	5	5	5	-3.32191	-3.1393	-3.22798	1.8469	1.359	2.99971	3.24049	2.16913	3.1032	Not Detected	Not Detected	Not Detected	Detected	Detected	Detected	Detected	Detected	Detected	MIMAT0004798					GGCCAAAACCACAATTACTTT
hsa-miR-548bb-5p	80.456	76.4163	92.2787	9.09119	18.5991	68.5925	7.7752	6.45228	5.76719	5.17804	5.08508	5.55032	3.78993	4.04792	6.14951	4.17263	3.33146	3.65006	Detected	Detected	Detected	Detected	Detected	Detected	Detected	Detected	Detected	MIMAT0035703					GGCAAAAACCATAGTTACT
hsa-miR-548d-5p	109.361	104.695	128.386	14.491	31.6501	94.0205	15.9077	16.2478	15.0906	5.6058	5.51774	6.02121	4.42864	4.88051	6.59869	5.199	4.52308	5.0053	Detected	Detected	Detected	Detected	Detected	Detected	Detected	Detected	Detected	MIMAT0004812					GGCAAAAACCACAATTACTTTT
hsa-miR-548e-3p	5.75388	5.59175	14.5109	7.36981	17.6644	13.0141	7.8722	15.2868	16.1426	-0.163941	0.497436	3.06213	3.51293	3.97577	3.58628	4.19081	4.42864	5.09978	Detected	Detected	Detected	Detected	Detected	Detected	Detected	Detected	Detected	MIMAT0005874	chr10	-	112748740	112748757	TGCAAAAGTAGTCTCAGTT
hsa-miR-548e-5p	40.8603	37.7308	36.2413	0.1	6.12668	28.3688	0.1	0.1	0.1	4.23065	4.10518	4.30932	-3.09756	1.43985	4.87702	-2.15689	-2.82817	-2.30668	Detected	Detected	Detected	Not Detected	Detected	Detected	Not Detected	Not Detected	Not Detected	MIMAT0026736					GCAAAAACCGCGATT
hsa-miR-548f-3p	0.1	19.0217	13.3777	7.85632	9.39035	10.3851	7.35373	9.55237	7.55684	-3.32191	3.12157	3.00886	3.59719	3.16489	3.3373	4.09443	3.75354	4.01734	Not Detected	Detected	Detected	Detected	Detected	Detected	Detected	Detected	Detected	MIMAT0005895	chr10	+	56367702	56367684	AAAAGTAATTACAGTTTTT
hsa-miR-548i	36.1007	34.0557	43.2666	5.84006	13.4985	33.2251	5	0.1	5	4.0532	3.94606	4.53066	3.25802	3.57907	5.08855	3.24049	-2.82817	3.1032	Detected	Detected	Detected	Detected	Detected	Detected	Detected	Not Detected	Detected	MIMAT0005935					GGCAAAATCCGCAATT
hsa-miR-548j-5p	14.042	14.2808	6.77874	5	5	5	0.1	5	5	2.19823	2.90569	1.32706	1.8469	-0.215379	0.561153	-2.15689	2.16913	3.1032	Detected	Detected	Detected	Detected	Detected	Detected	Not Detected	Detected	Detected	MIMAT0005875	chr22	+	26951227	26951212	ACCAAAGACCGCAATTA
hsa-miR-548l	31.9449	28.6342	16.9239	6.1141	0.1	17.8171	7.71332	0.1	5	3.87928	3.6624	3.25802	3.29588	-3.31345	4.09122	4.16201	-2.82817	3.1032	Detected	Detected	Detected	Detected	Not Detected	Detected	Detected	Not Detected	Detected	MIMAT0005889					GACAAAACCCGCAAA
hsa-miR-548m	11.2093	0.1	16.6381	0.1	0.1	15.0816	0.1	0.1	0.1	1.3217	-3.1393	3.24185	-3.09756	-3.31345	3.79901	-2.15689	-2.82817	-2.30668	Detected	Not Detected	Detected	Not Detected	Not Detected	Detected	Not Detected	Not Detected	Not Detected	MIMAT0005917					CAAAAACCACAAATACCTT
hsa-miR-548q	775.894	926.541	746.205	247.734	499.074	259.943	132.833	272.377	188.45	8.33687	8.54738	8.60649	8.62621	8.73791	8.03826	8.33012	8.71053	8.61708	Detected	Detected	Detected	Detected	Detected	Detected	Detected	Detected	Detected	MIMAT0011163					CCGCCATTACTTTTGC
hsa-miR-548t-5p	17.9815	12.8729	25.1943	0.1	5.60658	20.9966	0.1	0.1	0.1	3.04502	1.56353	3.77321	-3.09756	1.36474	4.37359	-2.15689	-2.82817	-2.30668	Detected	Detected	Detected	Not Detected	Detected	Detected	Not Detected	Not Detected	Not Detected	MIMAT0015009	chr4	-	174189325	174189340	CAAAAACCACGATCACT
hsa-miR-548u	40.3743	38.1531	21.1735	7.16778	5	0.1	0.1	5.29594	5	4.21868	4.12328	3.51772	3.48744	-0.215379	-3.25477	-2.15689	3.14186	3.1032	Detected	Detected	Detected	Detected	Detected	Not Detected	Not Detected	Detected	Detected	MIMAT0015013					CGCAAAAGTAATTGCAG
hsa-miR-548v	38.0715	40.1415	83.7915	56.5635	95.4328	104.475	77.0626	84.2677	79.8113	4.12048	4.20486	5.4375	6.38207	6.37954	6.80588	7.57127	7.01366	7.45212	Detected	Detected	Detected	Detected	Detected	Detected	Detected	Detected	Detected	MIMAT0015020					TGGTGCAAAAGTAACTGT
hsa-miR-548w	59.8096	57.3417	61.2629	5.57456	13.66	46.4808	5.09773	0.1	5	4.70439	4.64019	4.9852	3.1989	3.59142	5.57341	3.63939	-2.82817	3.1032	Detected	Detected	Detected	Detected	Detected	Detected	Detected	Not Detected	Detected	MIMAT0015060					AGGCAAAAACCGCAG
hsa-miR-548x-3p	5	6.49797	5.02405	5	5	5	5	5	5	-2.08674	1.24008	0.562638	1.8469	-0.215379	0.561153	3.24049	2.16913	3.1032	Detected	Detected	Detected	Detected	Detected	Detected	Detected	Detected	Detected	MIMAT0015081	chr13	+	66540539	66540520	GAAAGTAATTGCAGTTTTTA
hsa-miR-548y	78.9937	75.0324	90.5014	9.13917	18.3125	68.4925	8.00613	6.96882	6.55421	5.1526	5.04983	5.53044	3.80159	4.02561	6.14556	4.21595	3.41801	3.8219	Detected	Detected	Detected	Detected	Detected	Detected	Detected	Detected	Detected	MIMAT0018354					GGCAAAAACAGTGATTAC
hsa-miR-549a	20.462	19.6126	5	0.1	5	0.1	5	5	0.1	3.19621	3.16489	-0.00229254	-3.09756	-0.215379	-3.25477	3.24049	2.16913	-2.30668	Detected	Detected	Detected	Not Detected	Detected	Not Detected	Detected	Detected	Not Detected	MIMAT0003333	chr15	+	81134399	81134381	AGAGCTCATCCATAGTTGTC
hsa-miR-550a-3-5p	924.403	1037.09	510.39	160.951	321.41	170.258	77.5555	135.295	92.9066	8.67838	8.69638	7.91981	7.99298	8.20615	7.4732	7.57846	7.73563	7.68179	Detected	Detected	Detected	Detected	Detected	Detected	Detected	Detected	Detected	MIMAT0020925					CTCTTACTCCCTCAGGC
hsa-miR-550a-3p	21.9838	20.8554	27.4997	16.0579	23.2996	25.8541	19.2305	24.5773	25.992	3.29059	3.23365	3.90959	4.59551	4.39337	4.70697	5.51363	5.12134	5.79888	Detected	Detected	Detected	Detected	Detected	Detected	Detected	Detected	Detected	MIMAT0003257	chr7	-	30295999	30296016	ATGTGCCTGAGGGAGTAA
hsa-miR-550a-5p	1463.04	1619.64	524.243	156.298	206.19	156.96	77.5668	109.902	73.8599	9.31517	9.32857	7.95394	7.94725	7.57846	7.36618	7.58143	7.41789	7.36922	Detected	Detected	Detected	Detected	Detected	Detected	Detected	Detected	Detected	MIMAT0004800	chr7	-	30329439	30329453	GGGCTCTTACTCCCT
hsa-miR-550b-2-5p	1151.2	1430.61	479.686	83.8541	137.839	77.0933	54.1051	63.5457	47.7519	9.00203	9.1617	7.82906	7.05183	6.93771	6.36768	7.08832	6.55782	6.70938	Detected	Detected	Detected	Detected	Detected	Detected	Detected	Detected	Detected	MIMAT0022737					TGTCTTACTCCCTCAGG
hsa-miR-550b-3p	16.0028	16.2142	15.9832	8.71133	17.4168	10.913	0.1	6.91682	6.90114	2.97027	2.99392	3.19621	3.73112	3.96397	3.40031	-2.15689	3.39581	3.87085	Detected	Detected	Detected	Detected	Detected	Detected	Not Detected	Detected	Detected	MIMAT0018445	chr7	+	30329486	30329473	CAGTGCCTGAGGGA
hsa-miR-551a	0.1	0.1	5.7749	5	7.47589	5.75697	5	7.78005	6.13718	-3.32191	-3.1393	1.25654	1.8469	2.93163	2.19557	3.24049	3.50274	3.7225	Not Detected	Not Detected	Detected	Detected	Detected	Detected	Detected	Detected	Detected	MIMAT0003214					TGGAAACCAAGAGTGGG
hsa-miR-551b-3p	430.037	426.161	3041.38	1206.84	2483.58	1737.53	417.691	563.305	663.902	7.47879	7.37728	10.6784	10.6967	11.0209	11.1	9.883	9.65339	10.1932	Detected	Detected	Detected	Detected	Detected	Detected	Detected	Detected	Detected	MIMAT0003233	chr3	-	168269703	168269722	CTGAAACCAAGTATGGGTCGC
hsa-miR-551b-5p	183.873	203.26	115.788	45.4102	87.5449	64.781	20.3221	39.6694	23.8963	6.309	6.39652	5.87931	6.09706	6.28747	6.05033	5.6272	5.84581	5.66103	Detected	Detected	Detected	Detected	Detected	Detected	Detected	Detected	Detected	MIMAT0004794	chr3	-	168269673	168269684	GGTCTCACCCACG
hsa-miR-552-3p	5	5	5	0.1	5	5	5	10.8877	6.61438	-2.08674	0.129154	-0.00229254	-3.09756	-0.215379	0.561153	3.24049	3.94606	3.83487	Detected	Detected	Detected	Not Detected	Detected	Detected	Detected	Detected	Detected	MIMAT0003215	chr1	+	35135280	35135262	TTGTCTAACCAGTCACCTGT
hsa-miR-554	19.0997	19.5397	14.3676	5	8.45684	5	0.1	5	0.1	3.09697	3.15948	3.05506	1.8469	3.02783	0.561153	-2.15689	2.16913	-2.30668	Detected	Detected	Detected	Detected	Detected	Detected	Not Detected	Detected	Not Detected	MIMAT0003217					ACTGGCTGAGTCAGGA
hsa-miR-555	16.4296	17.4227	11.2604	5	10.5776	6.65089	5	5	5	2.98519	3.04218	2.25675	1.8469	3.28426	2.91796	3.24049	2.16913	3.1032	Detected	Detected	Detected	Detected	Detected	Detected	Detected	Detected	Detected	MIMAT0003219					ATCAGAGGTTCAGCTTAC
[truncated: 714 more rows]
