# Supplementary material for: Analysis of miRNA Profiles and the Regulatory Network in Congenital Pulmonary Airway Malformations
Source: Front Pediatr. 2021 Nov 18;9:671107. doi: 10.3389/fped.2021.671107 (PMC8637626; doi:10.3389/fped.2021.671107)
Supplement: Supplementary Table 2 — Differentially expressed miRNAs with statistical significance between type I, type II CPAM and control groups. [file Table_2.XLS]

## Sheet: up_CPAM-type-I_vs_Control
# Fold Change cut-off: 2.0 # P-value cut-off: 0.05 # Condition pairs: CCAM-type-I_vs_Control # Column A: systematic_name it represents miRNA name. # Column B: P-value, P-value calculated from unpaired t-test. # Column C: FDR, FDR is calculated from Benjamini Hochberg FDR. # Column D: Fold change, the absolute ratio (no log scale) of normalized intensities between two conditions. # Column E: Regul…
CCAM-type-I_vs_Control 2.0 fold up regulated miRNAs
	P-value and FDR		Fold change and Regulation		Annotations						Group--Raw Intensity		Group--Normalized Intensity		Raw Intensity						Normalized Intensity
systematic_name	P-value	FDR	Fold Change	Regulation	mirbase accession No	chr	strand	start	stop	active_sequence	group-CCAM-type-I(raw)	group-Control(raw)	group-CCAM-type-I(normalized)	group-Control(normalized)	[CCAM-type-I-1, CCAM-type-I](raw)	[CCAM-type-I-2, CCAM-type-I](raw)	[CCAM-type-I-3, CCAM-type-I](raw)	[Control-1, Control](raw)	[Control-2, Control](raw)	[Control-3, Control](raw)	[CCAM-type-I-1, CCAM-type-I](normalized)	[CCAM-type-I-2, CCAM-type-I](normalized)	[CCAM-type-I-3, CCAM-type-I](normalized)	[Control-1, Control](normalized)	[Control-2, Control](normalized)	[Control-3, Control](normalized)
hsa-miR-10b-3p	0.0021713	0.0285005	3.02081	up	MIMAT0004556	chr2	-	177015100	177015117	ATTCCCCTAGAATCGAATC	1732.13	125.477	9.56572	7.97079	1862.29	2234.8	1099.28	113.972	168.774	93.6837	9.66721	9.819	9.21095	8.1232	8.08791	7.70125
hsa-miR-1179	0.000267544	0.0110362	40.949	up	MIMAT0005824					CCAACCAATGAAAGAATG	17.205	0.1	2.92518	-2.43058	16.0039	13.3872	22.2239	0.1	0.1	0.1	2.97617	2.22029	3.57907	-2.15689	-2.82817	-2.30668
hsa-miR-1199-5p	0.00183674	0.0277451	3.7254	up	MIMAT0031119					CTGCGCGGCCC	549.666	30.8852	7.78122	5.88383	636.083	684.306	328.61	23.875	38.7079	30.0726	8.02413	8.04312	7.27641	5.84941	5.80878	5.99329
hsa-miR-1202	0.012167	0.0471938	2.81306	up	MIMAT0005865					CTCCCCCACTGCA	27043.5	6733.85	14.5266	13.0345	27160.7	29406.2	24563.7	3338.26	8920.37	7942.93	14.6693	14.7299	14.1808	12.4507	13.4095	13.2433
hsa-miR-1207-5p	0.00277065	0.0297843	3.59113	up	MIMAT0005871					CCCCTCCCAGCCT	16549.1	2878.48	13.9011	12.0567	17271.4	18334.2	14041.7	2010.94	3637.45	2987.06	14.1808	14.113	13.4095	11.8035	12.2586	12.1079
hsa-miR-1225-5p	0.0229612	0.0641299	2.42792	up	MIMAT0005572					CCCCCCACTGG	12196.8	2453.83	13.0832	11.8034	12999.6	14234.6	9356.36	1594.35	3449.19	2317.96	13.3682	13.4095	12.4717	11.5202	12.1457	11.7444
hsa-miR-1229-3p	0.0175766	0.0560204	8.06575	up	MIMAT0005584	chr5	+	179225346	179225336	CTGTGGGAGGGC	1253.99	28.1441	8.77449	5.76268	1714.05	1703.77	344.144	33.0901	27.1011	24.2412	9.54871	9.41762	7.35714	6.32447	5.27286	5.69072
hsa-miR-1237-5p	0.0489245	0.104421	2.44528	up	MIMAT0022946					CGCGCTTCGGCC	359.523	35.6022	7.19133	5.90133	436.033	447.809	194.729	16.8698	63.0594	26.8774	7.49512	7.45726	6.6216	5.29839	6.55116	5.85443
hsa-miR-1254	0.00630429	0.0387488	3.18324	up	MIMAT0005905					ACTGCAGGCTCCAGC	137.553	10.4007	5.8927	4.22221	163.095	174.315	75.25	7.02554	15.5282	8.64842	6.15492	6.21588	5.30731	4.02726	4.45189	4.18748
hsa-miR-1262	0.0100656	0.0449361	3.66787	up	MIMAT0005914					ATCCTTCTACAAATTCACCC	663.214	36.8695	8.04138	6.16644	761.839	877.632	350.171	40.6779	39.633	30.2976	8.31471	8.41117	7.39828	6.65643	5.83888	6.00402
hsa-miR-1266-3p	0.0015379	0.026656	7.69484	up	MIMAT0026742					TCCCTCAGGGCATAGA	4716.54	148.372	11.2036	8.25971	5397.85	6072.01	2679.77	152.659	165.147	127.31	11.5457	11.5728	10.4923	8.53482	8.06575	8.17856
hsa-miR-1269b	0.000123095	0.00694838	36.6303	up	MIMAT0019059					CCAGTAGCATGGCTC	15.1241	0.1	2.76439	-2.43058	16.62	18.6647	10.0876	0.1	0.1	0.1	2.99626	3.10434	2.19255	-2.15689	-2.82817	-2.30668
hsa-miR-127-5p	0.00362523	0.0329497	2.49557	up	MIMAT0004604					ATCAGAGCCCTCTGA	432.303	36.6613	7.44957	6.1302	469.5	547.459	279.951	31.882	48.4861	29.6158	7.58143	7.70503	7.06226	6.26936	6.15492	5.96634
hsa-miR-1273c	0.0221533	0.0631899	2.04497	up	MIMAT0015017					GACAGGGTCTCGTTTT	990.924	109.092	8.74482	7.71274	1092.39	1217.71	662.675	72.7069	169.072	85.4973	8.91474	8.97666	8.34305	7.4732	8.11074	7.55428
hsa-miR-1275	0.0138954	0.0501318	2.9064	up	MIMAT0005929					GACAGCCTCTCCCC	3718.79	372.323	10.9146	9.37541	4296.59	4651.81	2207.98	274.301	523.909	318.758	11.2748	11.2563	10.2129	9.32857	9.58672	9.21095
hsa-miR-128-2-5p	0.0412222	0.09288	2.37666	up	MIMAT0031095					TCTCGTACAGTGTATCGG	100.406	10.1628	5.42476	4.17582	119.518	130.139	51.5608	5.23262	13.6545	11.6013	5.70948	5.77446	4.79033	3.68238	4.20889	4.63619
hsa-miR-1283	0.00297514	0.0297917	10.5454	up	MIMAT0005799					AGAAAGCGCTTTCCTTT	9.46251	0.1	0.967963	-2.43058	11.936	11.4515	5	0.1	0.1	0.1	1.39969	1.50649	-0.00229254	-2.15689	-2.82817	-2.30668
hsa-miR-1290	0.0149398	0.0517706	2.11288	up	MIMAT0005880					TCCCTGATCCAAAAATCC	2428.54	290.162	10.0986	9.01937	2635.2	2981.04	1669.37	163.453	377.606	329.426	10.2129	10.3247	9.75821	8.62621	9.16459	9.26732
hsa-miR-1295a	0.00730607	0.0400806	2.52501	up	MIMAT0005885	chr1	+	171070937	171070924	TCACCCAGATCTGCG	268.216	24.346	6.79419	5.4579	320.371	328.154	156.124	17.3387	35.7657	19.9337	7.06226	7.01366	6.30664	5.37578	5.66437	5.33355
hsa-miR-1298-5p	0.0111913	0.0458119	20.7219	up	MIMAT0005800	chrX	-	113949674	113949688	TACATCTGGACAGCCG	14.8134	0.1	1.9425	-2.43058	12.7492	6.19227	25.4988	0.1	0.1	0.1	1.4621	0.572859	3.79256	-2.15689	-2.82817	-2.30668
hsa-miR-1299	0.003879	0.033823	9.44198	up	MIMAT0005887					TCCCTCACACAGAATTC	10849	406.434	12.787	9.54795	12201.9	13695.6	6649.57	430.156	434.181	354.965	13.2148	13.3682	11.7781	9.9193	9.39597	9.32857
hsa-miR-1302	0.00964587	0.0445223	3.38438	up	MIMAT0005890					TTTAGCATAAGTATGTCCCA	53.3577	5	4.5965	2.83761	55.6077	68.7046	35.7607	5	5	5	4.61509	4.88506	4.28936	3.24049	2.16913	3.1032
hsa-miR-1305	0.0150863	0.0520105	2.54956	up	MIMAT0005893					TCTCTCCCATTAGAGTTGA	3408.06	355.648	10.709	9.35875	3852.88	4367.68	2003.62	296.949	418.156	351.839	10.9714	11.1	10.0556	9.43252	9.32857	9.31517
hsa-miR-134-5p	0.00876868	0.0431685	2.73779	up	MIMAT0000447	chr14	-	101521041	101521052	CCCCTCTGGTCAA	5715.43	648.271	11.6299	10.1769	6057.83	6941.79	4146.67	507.106	728.806	708.901	11.8251	12.0152	11.0493	10.1629	10.0609	10.3068
hsa-miR-1343-3p	0.0473507	0.101873	2.4323	up	MIMAT0019776	chr11	-	34963445	34963456	GCGAGAGTGCGGG	39.276	5	4.11993	2.83761	46.3621	50.3748	21.0912	5	5	5	4.3709	4.47289	3.51601	3.24049	2.16913	3.1032
hsa-miR-135a-3p	0.00319086	0.0309701	3.01427	up	MIMAT0004595	chr3	+	52328311	52328300	CGCCACGGCTCCA	2324.57	174.118	10.0095	8.4177	2703.7	2829.43	1440.57	126.253	192.885	203.215	10.2413	10.1932	9.59407	8.26799	8.28526	8.69985
hsa-miR-1471	0.0103915	0.0449361	2.32038	up	MIMAT0007349					ACACCTGGCTCCACA	1197.11	113.844	9.01345	7.79909	1344.74	1502.43	744.171	78.0515	171.149	92.3305	9.21095	9.22984	8.59957	7.59641	8.13283	7.66803
hsa-miR-183-3p	0.00301389	0.0297917	7.79593	up	MIMAT0004560	chr7	+	129414831	129414818	TTATGGCCCTTCGGT	5243.92	175.44	11.4484	8.48571	6114	6805.97	2811.78	171.651	194.945	159.723	11.8393	11.9479	10.5581	8.69638	8.29798	8.46276
hsa-miR-188-5p	0.0103724	0.0449361	3.62128	up	MIMAT0000457					CCCTCCACCATGC	10590.6	1103.6	12.7402	10.8837	11656	12547.1	7568.59	780.669	1176.17	1353.97	13.1262	13.1262	11.9681	10.6864	10.8343	11.1303
hsa-miR-1908-5p	0.0230218	0.0642156	2.14424	up	MIMAT0007881	chr11	+	61582664	61582652	GACCAATCGCCGTC	54.7637	6.37621	4.62978	3.52931	60.3401	70.8781	33.0729	5	6.92877	7.19986	4.72889	4.95559	4.20486	3.24049	3.40629	3.94116
hsa-miR-193a-5p	0.0305095	0.0757442	2.52411	up	MIMAT0004614					TCATCTCGCCCGC	1409.31	112.212	9.1319	7.79612	1627.63	1939.18	661.116	88.9858	155.316	92.3353	9.46476	9.59407	8.33687	7.76831	7.94725	7.67281
hsa-miR-193b-5p	0.0100851	0.0449361	4.44099	up	MIMAT0004767	chr16	-	14397847	14397858	TCATCTCGCCCTC	2528.04	136.547	10.1151	7.96423	2929.48	3428.82	1225.82	77.6914	229.986	101.964	10.4325	10.5646	9.34824	7.58869	8.47871	7.82529
hsa-miR-194-3p	8.48612e-05	0.00605313	2.02497	up	MIMAT0004671	chr11	+	64658898	64658883	CAGATAACAGCAGCCCC	61.6497	7.51873	4.83292	3.81502	65.6737	69.5491	49.7264	6.00319	10.2542	6.29878	4.85231	4.91547	4.73098	3.83123	3.86029	3.75354
hsa-miR-198	0.0069125	0.039247	3.75017	up	MIMAT0000228					GAACCTATCTCCCCTC	1353	77.6143	9.13315	7.2262	1589.53	1770.66	698.805	67.0407	112.02	53.782	9.43252	9.48822	8.47871	7.35714	7.44744	6.87401
hsa-miR-204-3p	0.0215212	0.0622981	2.59845	up	MIMAT0022693					ACGTCCCTTTGCCTT	577.476	47.3731	7.82494	6.4473	682.757	749.261	300.411	29.3727	72.6341	40.1124	8.14024	8.16768	7.16691	6.13987	6.76982	6.4322
hsa-miR-2116-5p	0.000192107	0.00914716	2.35369	up	MIMAT0011160	chr15	+	59463415	59463398	AGACCTCCTATGCTAAGAA	312.087	30.355	7.06152	5.8266	313.505	345.182	277.575	23.2704	43.6655	24.129	7.02558	7.10497	7.05401	5.82071	5.98683	5.67225
hsa-miR-219a-1-3p	0.000512688	0.0153131	6.27353	up	MIMAT0004567	chr6	-	33175682	33175694	CGGGACGTCCAGAC	5.80919	0.1	0.218697	-2.43058	7.42756	5	5	0.1	0.1	0.1	0.529231	0.129154	-0.00229254	-2.15689	-2.82817	-2.30668
hsa-miR-2276-3p	0.00572658	0.0385063	3.06722	up	MIMAT0011775	chr13	-	24736617	24736629	CCTCGCCTCTGACA	1999.21	141.025	9.75163	8.1347	2317.89	2583.59	1096.14	95.9452	196.331	130.8	10.0042	10.0438	9.20683	7.89149	8.30646	8.20615
hsa-miR-298	0.00197561	0.0282512	5.46002	up	MIMAT0004901					TGGGAGAACCTCCCTG	310.634	13.2018	6.99718	4.54827	367.516	399.587	164.798	9.62314	20.3254	9.6568	7.30355	7.30355	6.38444	4.47961	4.83213	4.33308
hsa-miR-3074-3p	0.0353349	0.0834728	2.24134	up	MIMAT0015027	chr9	+	97848366	97848353	CGGTGCCTACTGAGC	218.898	21.4204	6.45234	5.28798	255.57	296.079	105.046	14.9093	28.4264	20.9256	6.74039	6.87883	5.7378	5.09632	5.35133	5.41629
hsa-miR-3117-3p	0.00266748	0.0297843	9.15673	up	MIMAT0014979	chr1	-	67094172	67094188	CTGGCACTATATGAGTCC	1733.16	40.6867	9.43978	6.24495	2056.41	2427.65	715.41	27.6981	61.3678	32.9941	9.83506	9.95978	8.5245	6.08864	6.53202	6.11417
hsa-miR-3122	0.00105687	0.0231326	3.49271	up	MIMAT0014984					AAGACCGTCCTCTTGT	366.081	24.9006	7.2735	5.46916	384.206	444.802	269.235	16.9246	38.6897	19.0876	7.35714	7.45212	7.01126	5.31964	5.79888	5.28896
hsa-miR-3124-3p	0.0168805	0.0548233	28.8821	up	MIMAT0019200					ACTTCACGGGAGTGAG	20.5558	0.1	2.42153	-2.43058	26.9203	29.7472	5	0.1	0.1	0.1	3.55242	3.71445	-0.00229254	-2.15689	-2.82817	-2.30668
hsa-miR-3124-5p	0.00891994	0.04323	2.8159	up	MIMAT0014986	chr1	-	249120589	249120602	GACTTTGCCTTCGCC	660.682	50.4186	8.05294	6.55934	740.755	855.737	385.555	35.3886	79.4409	36.4264	8.25381	8.36321	7.54178	6.44659	6.91096	6.32047
hsa-miR-3125	0.0117775	0.0466238	2.05671	up	MIMAT0014988					TCTCTCCACAGCTTCC	1815.73	199.147	9.62916	8.58882	2030.9	2338.32	1077.96	151.941	270.036	175.464	9.82979	9.89309	9.16459	8.52817	8.6721	8.5662
hsa-miR-3126-3p	0.045981	0.10001	18.9889	up	MIMAT0015377					TCTGTGTGACGGATGC	24.1153	1.73333	3.48227	-0.764812	28.3579	30.3997	13.5882	0.1	5	0.1	3.67679	3.74662	3.0234	-2.15689	2.16913	-2.30668
hsa-miR-3127-3p	1.1459e-05	0.00389822	44.0299	up	MIMAT0019201					CCAGCAGGCCTGC	16.1793	0.1	3.02983	-2.43058	17.708	17.1641	13.6656	0.1	0.1	0.1	3.03288	3.03176	3.02487	-2.15689	-2.82817	-2.30668
hsa-miR-3128	0.00192482	0.0280258	8.10308	up	MIMAT0014991					ATGAGAGTTTTTTACTTGCC	6.2267	0.1	0.587891	-2.43058	6.9977	6.68241	5	0.1	0.1	0.1	0.515426	1.25054	-0.00229254	-2.15689	-2.82817	-2.30668
hsa-miR-3131	0.0127446	0.0479689	5.80915	up	MIMAT0014996					AAGGCCCTTCCACC	2202.01	79.7921	9.83474	7.29642	2709.11	2960.8	936.131	103.534	67.3752	68.4675	10.2553	10.3068	8.94206	7.99942	6.65993	7.2299
hsa-miR-3138	0.0144609	0.0507671	5.59146	up	MIMAT0015006					ACTCCCTCTACCTCACT	8977.04	556.593	12.4103	9.92704	10565.3	11725	4640.9	539.384	688.135	442.26	12.9665	13.008	11.2563	10.1932	9.96936	9.6186
hsa-miR-3140-3p	4.43618e-05	0.00501167	15.2864	up	MIMAT0015008	chr4	+	153410559	153410543	ACTACCTGAATTCCCAAA	11.5864	0.1	1.50359	-2.43058	12.6834	12.6843	9.39159	0.1	0.1	0.1	1.44474	1.55844	1.5076	-2.15689	-2.82817	-2.30668
hsa-miR-3141	0.0101946	0.0449361	3.23431	up	MIMAT0015010					TCCTCCTCCACCCG	8630.03	915.113	12.3407	10.6472	9387.81	10408.6	6093.68	719.621	1159.13	866.589	12.669	12.7296	11.6234	10.5751	10.8236	10.5429
hsa-miR-3144-5p	0.00177538	0.0275691	3.71469	up	MIMAT0015014					CTATATATCTCTTTGGTCCC	522.52	29.3813	7.70767	5.81443	582.066	673.01	312.482	23.919	35.6579	28.5671	7.89845	7.99942	7.22514	5.85443	5.66103	5.92783
hsa-miR-3150a-3p	4.17712e-05	0.00501167	15.522	up	MIMAT0015023	chr8	-	96085198	96085211	CCAACCTCGAGGATC	11.5991	0.1	1.52567	-2.43058	13.747	11.7024	9.34788	0.1	0.1	0.1	1.55266	1.52885	1.49549	-2.15689	-2.82817	-2.30668
hsa-miR-3152-3p	0.0216412	0.0623929	2.96475	up	MIMAT0015025	chr9	-	18573351	18573369	TTATTGCCCCTATTCTAACA	290.092	23.731	6.88481	5.31691	327.32	386.796	156.16	12.5724	41.9513	16.6694	7.08832	7.25712	6.309	4.88051	5.92612	5.14409
hsa-miR-3153	0.0381291	0.0882773	22.7879	up	MIMAT0015026					AAATGTCCCTACTCGCT	28.5968	1.73333	3.74538	-0.764812	31.2822	35.6111	18.8971	0.1	5	0.1	3.82931	4.02726	3.37958	-2.15689	2.16913	-2.30668
hsa-miR-3158-5p	0.00620987	0.0387214	4.17404	up	MIMAT0019211					GAAGGGCTTCCTCTC	2301.3	115.511	9.9505	7.88906	2774.79	2980.79	1148.32	120.594	121.542	104.398	10.2771	10.3161	9.25831	8.20116	7.57127	7.89474
hsa-miR-3162-5p	0.0303827	0.075692	3.60107	up	MIMAT0015036	chr11	+	59362581	59362569	CTCCCCACCCTTCT	14381.6	1993.08	13.4567	11.6083	16378.9	17569.9	9196.06	1871.81	2161.62	1945.8	14.0315	14.0019	12.3368	11.6755	11.6528	11.4966
hsa-miR-3163	0.0119848	0.0469115	4.07152	up	MIMAT0015037					GTCTTACTGCCCTCATT	2609.6	153.512	10.1679	8.14237	2997.63	3566.68	1264.48	90.9158	257.217	112.404	10.4672	10.6603	9.3764	7.80297	8.59394	8.0302
hsa-miR-3164	0.00818496	0.0426135	2.13136	up	MIMAT0015038					CGCCATTTCCCTTAAA	128.035	14.5886	5.82269	4.73091	140.476	159.518	84.111	9.81879	20.564	13.3829	5.93931	6.08533	5.44342	4.50822	4.84489	4.83962
hsa-miR-3180-3p	0.00873101	0.0431685	2.22843	up	MIMAT0015058					GGCCTCCGGAAGC	605.342	56.6727	7.94665	6.79062	689.755	735.795	390.477	38.9921	70.2454	60.7807	8.15677	8.13283	7.55033	6.59869	6.71516	7.05802
hsa-miR-3183	0.00348711	0.0324486	3.21263	up	MIMAT0015063					TCCGAGCGACTCCG	152.614	11.1014	6.02952	4.34576	175.948	194.116	87.7772	8.87196	14.3143	10.1179	6.25835	6.34104	5.48916	4.35176	4.29681	4.38871
hsa-miR-3184-5p	0.0106972	0.044991	18.0367	up	MIMAT0015064	chr17	+	28444136	28444121	AAAAGCTCGGTCTGAGG	11.9425	0.1	1.74229	-2.43058	14.3237	16.5039	5	0.1	0.1	0.1	2.22029	3.00886	-0.00229254	-2.15689	-2.82817	-2.30668
hsa-miR-3185	0.01263	0.0479689	2.18595	up	MIMAT0015065					CCGCAGACCGACC	139.195	15.4431	5.93124	4.80298	156.347	176.311	84.9264	10.5195	22.8333	12.9767	6.11073	6.22634	5.45667	4.61838	4.98786	4.80271
hsa-miR-3189-5p	0.0110466	0.0457065	3.22915	up	MIMAT0019217					TCCTACCCAGGGCA	574.919	36.5363	7.81557	6.12441	683.885	754.883	285.989	33.2403	49.6691	26.6994	8.14526	8.18277	7.11867	6.33233	6.19866	5.84225
hsa-miR-3191-3p	0.0346246	0.0823389	25.5734	up	MIMAT0015075	chr19	+	47730268	47730256	CTGTCTGGCCAGCT	32.445	1.73333	3.91176	-0.764812	38.0088	39.4894	19.8368	0.1	5	0.1	4.11846	4.17263	3.44419	-2.15689	2.16913	-2.30668
hsa-miR-3195	0.0196374	0.0588088	3.28794	up	MIMAT0015079					AACCCGGGCCCG	3403.13	276.641	10.6951	8.97792	4269.66	4252.3	1687.43	215.988	360.986	252.948	11.2316	11.062	9.79171	8.95527	9.04733	8.93117
hsa-miR-3197	0.00984805	0.0445947	2.82257	up	MIMAT0015082					CGCCTTTCCGAGC	299.61	23.3225	6.962	5.46499	348.181	371.364	179.285	17.2698	24.5798	28.1179	7.18931	7.18931	6.50737	5.36667	5.12413	5.90416
hsa-miR-3199	0.0064122	0.0388348	3.0266	up	MIMAT0015084					AACTTTCTCCTAAGGCAG	209.875	16.3557	6.46105	4.86336	236.54	268.815	124.269	12.1303	25.7036	11.2332	6.6485	6.75803	5.97663	4.81598	5.20324	4.57084
hsa-miR-3202	0.0173718	0.0557823	2.21659	up	MIMAT0015089					ATTAAAGCTCTTCTCCCTT	800.892	75.5314	8.36313	7.21479	909.085	1023.86	469.732	60.7062	103.077	62.8108	8.6506	8.6506	7.78821	7.23937	7.30355	7.10145
hsa-miR-320c	0.0427688	0.0945764	3.33174	up	MIMAT0005793					ACCCTCTCAACCCAG	9599.93	965.059	12.507	10.7707	11476.6	12397.4	4925.79	935.419	946.757	1013	13.1058	13.0799	11.3352	10.8877	10.6007	10.8236
hsa-miR-328-5p	0.02072	0.0605766	4.57918	up	MIMAT0026486					CCCTGAGCCCCTC	6755.56	482.398	11.9149	9.71983	7874.74	8657.12	3734.81	309.013	449.15	689.03	12.4136	12.4717	10.8595	9.48157	9.42258	10.2553
hsa-miR-330-5p	0.0102291	0.0449361	4.05088	up	MIMAT0004693					GCCTAAGACACAGGCCC	64.4873	5	4.85585	2.83761	77.0458	80.797	35.6192	5	5	5	5.11777	5.16391	4.28586	3.24049	2.16913	3.1032
hsa-miR-345-3p	0.0106291	0.0449361	2.05532	up	MIMAT0022698					CTCCAGACCCCTCG	1004.43	108.931	8.78304	7.74368	1095.41	1231.92	685.957	72.1641	151.44	103.19	8.9254	9.00203	8.4217	7.46586	7.91565	7.84952
hsa-miR-3610	0.0136191	0.0499368	2.81216	up	MIMAT0017987					CGGCGCCTCCTT	764.687	56.4	8.30358	6.8119	909.331	951.117	433.613	46.122	60.5475	62.5304	8.65592	8.5662	7.68861	6.84125	6.49578	7.09866
hsa-miR-3618	0.00243567	0.0296847	2.07367	up	MIMAT0017998					GCTCTTTTCATTAATGTAGAC	386.188	40.2791	7.35876	6.30657	395.516	461.913	301.134	32.5175	46.4557	41.8642	7.39828	7.50079	7.17721	6.30438	6.09706	6.51828
hsa-miR-3619-5p	0.00876198	0.0431685	4.12242	up	MIMAT0017999	chr22	-	46486949	46486960	GCTGCACCAGCCT	176.761	9.73872	6.1593	4.11581	209.312	241.884	79.0877	6.58151	15.3301	7.30452	6.47755	6.62866	5.37169	3.94116	4.43546	3.97082
hsa-miR-3621	0.0106137	0.0449361	2.59377	up	MIMAT0018002					CCTGCAGACCCCG	303.191	26.5819	6.97596	5.60092	356.15	376.812	176.612	16.6263	35.9514	27.1681	7.2299	7.21709	6.4809	5.26479	5.67748	5.86048
hsa-miR-3622a-5p	0.0135848	0.0498963	2.08555	up	MIMAT0018003					CTCACCTGAGCTCCC	167.405	19.2945	6.18183	5.12141	189.539	205.643	107.034	12.3397	28.6582	16.8854	6.35319	6.4162	5.7761	4.84725	5.35593	5.16104
hsa-miR-3622b-5p	0.0102637	0.0449361	2.09963	up	MIMAT0018005					TCACCTGACCTCCCA	696.49	68.6156	8.15208	7.08195	799.335	840.822	449.314	57.2933	95.4375	53.1161	8.38391	8.33012	7.74221	7.19612	7.1923	6.85743
hsa-miR-363-5p	4.36227e-05	0.00501167	54.5923	up	MIMAT0003385	chrX	+	133303435	133303418	AAATTGCATCGTGATCCAC	21.828	0.1	3.34005	-2.43058	27.1185	26.9423	11.4232	0.1	0.1	0.1	3.56778	3.55595	2.89641	-2.15689	-2.82817	-2.30668
hsa-miR-3648	0.00761366	0.040984	2.68857	up	MIMAT0018068					CCCTCGGCGATCC	1506.22	115.076	9.31288	7.88604	1747.57	1926	845.087	93.0369	136.107	116.083	9.58672	9.57859	8.77333	7.82529	7.75689	8.07595
hsa-miR-3654	0.0057859	0.0386352	3.8129	up	MIMAT0018074					TTCCTCAGCTTGTCCA	2662.14	159.568	10.2286	8.29772	3048.23	3532.49	1405.69	119.352	226.737	132.616	10.5296	10.624	9.53223	8.18857	8.46276	8.24182
hsa-miR-3655	0.0110804	0.0457065	2.01795	up	MIMAT0018075					AGCAACACCGCAGC	46.8542	6.02778	4.46834	3.45545	47.3804	50.8694	42.3127	6.19303	6.8903	5	4.40721	4.48733	4.51048	3.87259	3.39056	3.1032
hsa-miR-3659	0.0031177	0.0304861	2.25	up	MIMAT0018080					TGCCCTCGTAGACAAC	1525.92	143.633	9.37077	8.20084	1690.8	1884.88	1002.09	109.032	177.491	144.377	9.52567	9.54871	9.03792	8.06843	8.19724	8.33687
hsa-miR-3664-3p	0.0116376	0.0464852	2.41406	up	MIMAT0019220					AACTCTGTCTTTACTCCTG	287.547	28.1959	6.90911	5.63765	313.862	366.199	182.579	18.2472	45.3638	20.9766	7.0284	7.17378	6.52514	5.43262	6.06024	5.42007
hsa-miR-3667-5p	0.00485644	0.0358751	3.84399	up	MIMAT0018089					ACCTTCTCCTCAATGGG	4795.52	339.185	11.2531	9.31055	5310.43	6206.52	2869.6	298.594	379.281	339.679	11.5202	11.6528	10.5864	9.4476	9.18115	9.30289
hsa-miR-3677-5p	0.000137084	0.00753965	39.2238	up	MIMAT0019221					CACTGCAGGGCTCT	17.034	0.1	2.86308	-2.43058	18.0082	21.7752	11.3187	0.1	0.1	0.1	3.04858	3.27862	2.26204	-2.15689	-2.82817	-2.30668
hsa-miR-3679-5p	0.0294337	0.0738915	2.3693	up	MIMAT0018104					TCCCCTTCCCTGCC	7148.39	1090.24	12.0741	10.8297	7678.3	8537.94	5228.92	742.082	1559.8	968.85	12.3624	12.4507	11.4093	10.6007	11.1661	10.7222
hsa-miR-3688-5p	8.17953e-05	0.00605003	99.5426	up	MIMAT0019223					ATATGGAAAGACTTTGCCA	42.58	0.1	4.20666	-2.43058	51.7757	55.0034	20.9609	0.1	0.1	0.1	4.52732	4.58739	3.50527	-2.15689	-2.82817	-2.30668
hsa-miR-3713	0.023612	0.0650164	2.36327	up	MIMAT0018164					ACCATCCCCAAACGG	903.113	79.9149	8.56356	7.32277	1039.54	1132.56	537.241	83.4444	92.2634	64.0368	8.82882	8.88795	7.9739	7.69339	7.14173	7.1332
hsa-miR-371a-3p	0.00549581	0.0379579	3.11778	up	MIMAT0000723	chr19	-	54290974	54290992	ACACTCAAAAGATGGCGGC	109.785	8.18587	5.56919	3.92867	127.456	138.476	63.4223	5.20749	11.0404	8.30971	5.79888	5.87242	5.03629	3.67254	3.96736	4.14612
hsa-miR-3909	0.00102982	0.0230718	5.3451	up	MIMAT0018183					AGACTGCAGGCCCT	182.049	7.59818	6.26593	3.84771	213.498	230.15	102.499	6.35975	9.43211	7.00268	6.51828	6.5673	5.7122	3.91326	3.73426	3.8956
hsa-miR-3913-5p	0.00617665	0.0387214	5.06516	up	MIMAT0018187	chr12	-	69978528	69978545	AGACATCAAGATCAGTCC	5.32447	0.1	-0.089971	-2.43058	5.0483	5.92512	5	0.1	0.1	0.1	-0.812006	0.544388	-0.00229254	-2.15689	-2.82817	-2.30668
hsa-miR-3915	0.0162793	0.0540544	3.74026	up	MIMAT0018189					AATAAGACCATCTTTTCCTC	632.282	33.2281	7.88948	5.98634	759.515	877.428	259.902	30.0666	43.3264	26.2912	8.30646	8.40302	6.95896	6.17198	5.96634	5.82071
hsa-miR-3925-5p	0.0367095	0.0859629	2.29765	up	MIMAT0018200	chr6	+	36590245	36590231	AGGCTCCACTTTCAGT	559.63	50.4488	7.82604	6.62588	638.106	690.834	349.949	62.2435	52.4503	36.6525	8.0302	8.0546	7.39331	7.27112	6.27419	6.33233
hsa-miR-3943	0.0121291	0.0471788	21.3428	up	MIMAT0018359					CGCCAAGTGAAGCC	12.4067	0.1	1.9851	-2.43058	16.8363	15.3838	5	0.1	0.1	0.1	3.00419	2.95339	-0.00229254	-2.15689	-2.82817	-2.30668
hsa-miR-3944-5p	0.0304583	0.0757046	2.03847	up	MIMAT0019231					TCTCGGTTGGCCTG	349.262	37.2644	7.16792	6.14043	391.596	459.892	196.297	23.5483	50.2769	37.9679	7.38885	7.48624	6.62866	5.83888	6.21733	6.36508
hsa-miR-3960	0.0146192	0.051239	2.27918	up	MIMAT0019337					CCCCCGCCTCCG	35875.6	12780.4	14.9488	13.7603	35788.5	37576.8	34261.6	8185.21	18426.1	11729.8	14.9994	14.9994	14.8475	13.2823	14.2651	13.7334
hsa-miR-412-3p	2.97037e-05	0.00501167	84.0494	up	MIMAT0002170	chr14	-	101531845	101531859	ACGGCTAGTGGACCAG	33.5243	0.1	3.96259	-2.43058	37.7179	41.5169	21.338	0.1	0.1	0.1	4.10789	4.25716	3.5227	-2.15689	-2.82817	-2.30668
hsa-miR-422a	0.00150352	0.026656	3.57047	up	MIMAT0001339					GCCTTCTGACCCTA	1948.59	116.944	9.75513	7.91902	2217.2	2445.38	1183.2	101.835	135.701	113.294	9.96936	9.98086	9.31517	7.9739	7.74489	8.03826
hsa-miR-4251	0.00163524	0.026656	3.10276	up	MIMAT0016883					TTGGCCCTTTTCTCAG	2008.3	140.765	9.7942	8.16065	2232.39	2548.43	1244.09	111.068	184.285	126.943	9.98911	10.0221	9.37135	8.08103	8.22685	8.17406
hsa-miR-4253	0.00565279	0.038224	2.55755	up	MIMAT0016882					ACCCCCTGGACATGC	1914.24	171.33	9.73208	8.37732	2102.38	2430.16	1210.17	114.969	198.398	200.623	9.883	9.96936	9.34389	8.14024	8.31963	8.6721
hsa-miR-4270	0.0176413	0.0560573	2.84775	up	MIMAT0016900					GCCCTCCCCTGAC	12761.5	2195.57	13.2128	11.703	13753.1	14739.8	9791.69	1340.09	2217.11	3029.52	13.5193	13.5026	12.6166	11.2879	11.6755	12.1457
hsa-miR-4281	0.0091344	0.043866	3.06328	up	MIMAT0016907					CCCCCCTCCCCG	18034.1	3858.24	13.9966	12.3815	19411	21000.6	13690.7	3046.9	4720.6	3807.23	14.3393	14.318	13.3326	12.2829	12.5417	12.32
hsa-miR-4283	0.00965728	0.0445223	2.11011	up	MIMAT0016914					AAACTCGCTGAGCCC	105.661	13.0529	5.58256	4.50524	114.059	125.216	77.7081	9.24563	21.0066	8.9064	5.65111	5.74523	5.35133	4.41768	4.88506	4.21298
hsa-miR-4287	0.00152522	0.026656	2.33982	up	MIMAT0016917					AAAGTGCCCTCAAGGG	187.661	18.9511	6.35706	5.13067	202.901	227.651	132.432	15.0776	23.0924	18.6832	6.44432	6.547	6.07987	5.11057	5.01665	5.26479
hsa-miR-4294	0.0238146	0.0654063	2.09532	up	MIMAT0016849					CCCTGCTGTAGACTCC	828.295	86.0273	8.44098	7.37381	906.566	1036.18	542.138	50.9089	125.86	81.3131	8.64047	8.68949	7.99298	6.98502	7.65017	7.48624
hsa-miR-4302	1.45388e-05	0.00389822	48.2895	up	MIMAT0016855					CTCGCTGAGCCACA	18.6798	0.1	3.16306	-2.43058	21.4039	21.4772	13.1583	0.1	0.1	0.1	3.25086	3.24927	2.98905	-2.15689	-2.82817	-2.30668
hsa-miR-4309	0.00436717	0.0358751	4.34844	up	MIMAT0016859					TGGAATCCTAGACTCCA	201.822	11.1695	6.38682	4.26633	231.067	262.142	112.258	7.04262	18.8811	7.58469	6.60224	6.72299	5.83525	4.03241	4.73931	4.02726
hsa-miR-4321	0.0122533	0.0473777	2.03407	up	MIMAT0016874					CGCAGGGCGGTC	77.6977	9.68057	5.15159	4.12722	88.4912	96.4577	48.1443	6.82228	13.7384	8.48104	5.33355	5.42007	4.70114	3.99895	4.21868	4.16403
hsa-miR-4329	0.00398657	0.0343421	2.59538	up	MIMAT0016923					GTGGAACTAGGGTCTC	155.162	14.0303	6.08851	4.71256	158.916	200.801	105.769	13.6826	17.4097	10.9986	6.13114	6.38207	5.75231	4.98965	4.61838	4.52966
hsa-miR-4417	0.00667952	0.0388348	2.28732	up	MIMAT0018929					CCCTCCGGGAAGC	3040.4	364.768	10.5088	9.31518	3232.03	3499.64	2389.53	207.306	461.176	425.822	10.624	10.5864	10.3161	8.90232	9.45651	9.58672
hsa-miR-4419a	0.00386025	0.0337968	2.19191	up	MIMAT0018931					TGCAGTCTCCTCCCT	1997.54	208.802	9.78122	8.64903	2110.2	2552.15	1330.26	171.613	269.778	185.014	9.89309	10.033	9.41762	8.68949	8.66367	8.59394
hsa-miR-4422	0.0304543	0.0757046	2.18912	up	MIMAT0018935					TGGGTACTTCCTGATGC	1429.6	137.758	9.22612	8.09577	1573.35	1912.59	802.868	83.6611	171.89	157.722	9.40732	9.57118	8.69985	7.70125	8.13562	8.45042
hsa-miR-4430	0.013929	0.0501318	2.09064	up	MIMAT0018945					CTCCGCTCACTCCA	1329.48	133.218	9.16141	8.09746	1517.98	1654.11	816.361	135.592	149.724	114.339	9.3764	9.38279	8.72504	8.34305	7.89474	8.0546
hsa-miR-4431	0.000812868	0.0210786	2.51595	up	MIMAT0018947					ACCTTCTAGTTTTCAGAGT	110.991	10.8977	5.64276	4.31165	115.563	132.799	84.6123	7.5879	14.4672	10.6379	5.67552	5.79888	5.45387	4.12721	4.31287	4.49488
hsa-miR-4434	0.0074015	0.0405006	3.15809	up	MIMAT0018950					TTCTACTTTACTTCTCCT	338.559	22.9111	7.09859	5.43954	370.606	469.306	175.766	20.2495	28.0928	20.3911	7.31144	7.51209	6.47224	5.61601	5.33092	5.37169
hsa-miR-4438	0.0270386	0.0707583	33.9102	up	MIMAT0018956					ACTGTCTTTTCTAAGCCTG	44.7587	1.73333	4.31883	-0.764812	51.0487	57.645	25.5823	0.1	5	0.1	4.50822	4.64927	3.79901	-2.15689	2.16913	-2.30668
hsa-miR-4439	0.0116992	0.0466238	2.91335	up	MIMAT0018957					ATGCCTCCAAGGTATCA	124.901	10.6889	5.76126	4.21858	139.942	162.423	72.3391	5.80466	17.0851	9.17693	5.93259	6.10797	5.24323	3.79901	4.59551	4.26122
hsa-miR-4441	0.00278637	0.0297843	4.04626	up	MIMAT0018959					TACAATCTCCTCCCTGT	1355.06	69.7993	9.16753	7.15094	1496.11	1794.43	774.638	59.3841	74.6327	75.3812	9.34824	9.50375	8.6506	7.22164	6.84555	7.38563
hsa-miR-4442	0.00697115	0.039247	3.07868	up	MIMAT0018960					CCTCCCTCTTGTCCG	8644.71	969.33	12.355	10.7327	9317.71	10378.8	6237.59	860.61	1105.59	941.786	12.6411	12.6984	11.7254	10.7954	10.7487	10.6539
hsa-miR-4450	0.0168261	0.0548233	3.10817	up	MIMAT0018971					TCACCACTTCTCCAAATC	938.36	62.4988	8.5849	6.94884	1053.59	1275.34	486.154	61.6538	80.8366	45.006	8.84506	9.05566	7.854	7.2633	6.96163	6.6216
hsa-miR-4459	0.00015698	0.00821275	6.62915	up	MIMAT0018981					CTCCACCTCCTCCG	45889.4	4747.77	15.3902	12.6614	50768	50339.8	36560.5	4679.72	5034.5	4529.09	15.5856	15.5856	14.9994	12.6984	12.669	12.6166
hsa-miR-4469	0.00520194	0.0367406	2.99021	up	MIMAT0018996					TCCGAGCGACCCT	62.6594	5.56924	4.81267	3.23242	72.344	80.5348	35.0993	5	6.70773	5	5.0095	5.16104	4.26748	3.24049	3.35357	3.1032
hsa-miR-4471	0.00050098	0.0153131	2.92589	up	MIMAT0018998					TTAAACCTCTACTAAGTTCCC	58.6526	5.3359	4.7513	3.20243	64.3464	70.6779	40.9334	5	6.00771	5	4.83213	4.94628	4.4755	3.24049	3.26358	3.1032
hsa-miR-4476	0.0103307	0.0449361	3.25545	up	MIMAT0019003					GCCTGTCCCTAAATCC	1264.64	79.596	9.00098	7.29812	1512.18	1645.36	636.371	62.4568	108.546	67.7851	9.36433	9.3764	8.26221	7.27641	7.40085	7.21709
hsa-miR-4477b	0.00216029	0.0285005	8.16723	up	MIMAT0019005					ATCAATCACAAATGTCCTTA	6.30401	0.1	0.599267	-2.43058	6.37178	7.54026	5	0.1	0.1	0.1	0.497436	1.30266	-0.00229254	-2.15689	-2.82817	-2.30668
hsa-miR-4478	0.0106511	0.0449361	4.35612	up	MIMAT0019006					CTCCTCAGCTCAGCC	6177.44	497.403	11.8198	9.69671	6768.92	7555.4	4208.01	261.248	825.419	405.542	12.1457	12.1959	11.1178	9.25831	10.2996	9.53223
hsa-miR-4484	0.00689194	0.039247	2.29914	up	MIMAT0019018					TGGGGCTTCTCCCG	2548.77	272.492	10.1638	8.96271	2864.64	3177.06	1604.61	207.613	350.832	259.031	10.3441	10.445	9.70233	8.90536	9.01234	8.97043
hsa-miR-4487	0.0177547	0.0562537	2.03868	up	MIMAT0019021					CTGCCCTTCAGCCA	528.762	55.0817	7.73455	6.70691	597.027	656.88	332.38	37.4417	83.7205	44.083	7.93962	7.97026	7.29377	6.54145	6.99783	6.58146
hsa-miR-4495	0.00110547	0.0234776	3.67442	up	MIMAT0019030					AGCAAAAAGCCTGTTTAC	104.881	6.6804	5.60028	3.72277	108.001	106.01	100.633	7.16403	6.36963	6.50755	5.59143	5.53718	5.67225	4.0532	3.30494	3.81016
hsa-miR-4496	0.00335401	0.03157	3.53493	up	MIMAT0019031					CCCTCTCAGCTTCAGT	4000.73	322.242	11.0475	9.22584	4398.25	4973.37	2630.57	250.657	383.407	332.662	11.3176	11.3578	10.4672	9.18962	9.20683	9.28107
hsa-miR-4498	0.0116209	0.0464852	2.16757	up	MIMAT0019033					CAGCACTTGCCCTG	166.899	18.6983	6.17481	5.05873	182.853	209.138	108.705	12.1979	29.1692	14.7277	6.3004	6.4322	5.79183	4.82941	5.36975	4.97704
hsa-miR-4499	0.00460547	0.0358751	7.00448	up	MIMAT0019035					TCCCTCCTCTCAGTCT	14533.5	964.43	13.5314	10.7232	16076.5	17798.7	9725.35	893.829	1109.13	890.332	14.0019	14.0315	12.5609	10.8236	10.7594	10.5864
hsa-miR-4501	0.0105647	0.0449361	18.0223	up	MIMAT0019037					TGATTCATCCGAGGTCA	11.9773	0.1	1.74113	-2.43058	14.8427	16.0893	5	0.1	0.1	0.1	2.24051	2.98519	-0.00229254	-2.15689	-2.82817	-2.30668
hsa-miR-4503	0.0148892	0.0517622	25.4336	up	MIMAT0019039					TAAATTCTATTTCCTGCTTAAA	17.0669	0.1	2.23809	-2.43058	21.6264	24.5743	5	0.1	0.1	0.1	3.27516	3.44139	-0.00229254	-2.15689	-2.82817	-2.30668
hsa-miR-450a-1-3p	0.0183994	0.0571152	2.00757	up	MIMAT0022700					ATACATGCAAAATGTTCCC	62.4241	7.56153	4.85605	3.8506	66.4348	70.1032	50.7342	8.91079	7.97217	5.80163	4.86951	4.93415	4.7645	4.36007	3.53874	3.65298
hsa-miR-450a-2-3p	0.0312862	0.0769529	2.22337	up	MIMAT0031074	chrX	+	133674616	133674600	ATGAATGCAAAATGTCCC	52.7338	5.74425	4.57093	3.41818	57.7543	66.1521	34.295	7.04121	5.19153	5	4.65999	4.82667	4.22612	4.02976	3.12157	3.1032
hsa-miR-4514	0.00287473	0.0297843	2.21558	up	MIMAT0019051					TTCCCCAATCCTGCC	2113.89	220.35	9.86323	8.71555	2328.6	2616.18	1396.88	170.477	271.316	219.256	10.0123	10.0609	9.51652	8.68382	8.68949	8.77333
hsa-miR-4519	0.00304902	0.0300007	2.49478	up	MIMAT0019056					CAGCCCTGCGCA	274.001	25.9545	6.86599	5.54708	300.979	333.101	187.922	16.7092	38.4346	22.7196	6.9812	7.03808	6.57869	5.2767	5.78022	5.58432
hsa-miR-4521	0.0139227	0.0501318	2.43377	up	MIMAT0019058					CTGAGCACAGGACTTC	61.9484	6.52886	4.79025	3.50706	69.946	80.9418	34.9573	5	9.23443	5.35214	4.94628	5.16732	4.25716	3.24049	3.70458	3.57611
hsa-miR-4522	0.0142197	0.0506188	3.37397	up	MIMAT0019060					ACCGGCCTACAGGC	1250.35	92.6229	9.09284	7.3384	1395.89	1502.28	852.872	43.9573	168.803	65.1086	9.25831	9.22094	8.79927	6.75464	8.09363	7.16691
hsa-miR-4523	5.77764e-05	0.00501167	62.3755	up	MIMAT0019061					ACAGCCGAGGCCC	25.0913	0.1	3.53233	-2.43058	30.8798	31.0858	13.3082	0.1	0.1	0.1	3.80159	3.79256	3.00283	-2.15689	-2.82817	-2.30668
hsa-miR-4529-3p	0.00948622	0.0443223	3.58126	up	MIMAT0019068					ACGGGCCATCAGCA	274.194	16.3278	6.75064	4.91017	335.357	364.868	122.357	12.5602	22.6489	13.7742	7.11867	7.16691	5.96634	4.87541	4.9746	4.88051
hsa-miR-4530	0.0179116	0.0565221	4.14626	up	MIMAT0019069					CGCTCCCGTCCTG	15618.7	2481.12	13.7316	11.6798	16820.8	18020.8	12014.4	1217.45	4359.84	1866.08	14.0736	14.0736	13.0477	11.1432	12.4717	11.4245
hsa-miR-4531	0.00664927	0.0388348	2.48515	up	MIMAT0019070					TCAGAAGCCTTCTCCA	546.878	45.9297	7.76802	6.45469	631.645	679.059	329.929	33.5463	64.9965	39.2463	8.00545	8.01361	7.28501	6.35101	6.60897	6.40407
hsa-miR-4533	0.0323376	0.0784662	2.0013	up	MIMAT0019072					AGCGTCCGGCAAC	152.952	18.5734	6.0389	5.03797	176.393	190.465	91.9971	12.5458	29.9749	13.1995	6.26572	6.30664	5.54435	4.87367	5.41357	4.82667
hsa-miR-4534	0.00465963	0.0358751	3.92335	up	MIMAT0019073					AGACCCCTCCTCCAT	3568.64	250.465	10.85	8.87787	4069.04	4472.2	2164.69	229.363	285.031	237.001	11.1661	11.2035	10.1802	9.03792	8.75063	8.84506
hsa-miR-4633-3p	0.00574748	0.0385261	5.04449	up	MIMAT0019690					TGCATATGCCTGGCTAG	5.37068	0.1	-0.09587	-2.43058	5.41572	5.69631	5	0.1	0.1	0.1	-0.800745	0.515426	-0.00229254	-2.15689	-2.82817	-2.30668
hsa-miR-4645-3p	1.16265e-05	0.00389822	57.4503	up	MIMAT0019706					AACCAGGCAAGAACTAC	22.6631	0.1	3.41366	-2.43058	24.4894	26.5582	16.9416	0.1	0.1	0.1	3.44139	3.53602	3.26358	-2.15689	-2.82817	-2.30668
hsa-miR-4646-5p	0.00510151	0.0364182	7.43735	up	MIMAT0019707					TCCCTCAGCTCCTCT	12191.3	625.777	13.0155	10.1207	13701.7	15197.5	7674.65	558.67	763.728	554.934	13.5026	13.5539	11.99	10.2655	10.1273	9.96936
hsa-miR-4647	0.00647775	0.0388348	3.51596	up	MIMAT0019709					TTCCTCAGCACAGCAC	2612.58	175.536	10.2023	8.38836	3027.55	3392.03	1418.15	114.708	248.78	163.121	10.4923	10.5581	9.55646	8.13283	8.54738	8.48488
hsa-miR-4650-5p	0.00243343	0.0296847	8.41215	up	MIMAT0019713					AAGGTAGAAAGAGGCCT	7.41058	0.1	0.641896	-2.43058	8.07097	9.16077	5	0.1	0.1	0.1	0.544765	1.38322	-0.00229254	-2.15689	-2.82817	-2.30668
hsa-miR-4651	0.00943583	0.0443223	4.29354	up	MIMAT0019715					GCCCGACCTCACC	2411.86	120.512	10.029	7.92678	2963.44	3191	1081.15	81.5411	164.243	115.753	10.445	10.4672	9.17468	7.65017	8.06176	8.06843
hsa-miR-4655-5p	0.0155178	0.0525011	2.01187	up	MIMAT0019721					CGACCCTCTGCCA	729.803	75.0544	8.22571	7.21718	818.228	917.156	454.026	53.5985	98.8222	72.7425	8.4217	8.50375	7.75169	7.08053	7.23937	7.33163
hsa-miR-4658	0.00180135	0.0275691	2.4997	up	MIMAT0019725					ATTCCTCCAGGATCCAC	319.56	29.1229	7.08019	5.75843	350.64	389.338	218.701	20.376	42.351	24.6417	7.20312	7.2633	6.77415	5.6318	5.93653	5.70697
hsa-miR-4659a-3p	0.0411244	0.092757	2.33705	up	MIMAT0019727					CGTTGCCATGTCTAAGA	113.329	11.4991	5.59585	4.37117	134.722	143.161	62.104	6.76502	13.2546	14.4777	5.84719	5.92783	5.01255	3.98951	4.18268	4.94131
hsa-miR-4659a-5p	0.0112351	0.0458163	3.10771	up	MIMAT0019726					GTTTTCTTCTTAGACATGG	608.554	38.6719	7.90131	6.26546	634.214	857.537	333.912	38.1919	41.8314	35.9924	8.02148	8.3789	7.30355	6.5673	5.92243	6.30664
hsa-miR-4659b-5p	0.00366059	0.0331307	5.73236	up	MIMAT0019733					TTCTTCTTAGACATGGCAA	286.457	11.0522	6.83063	4.3115	335.393	389.6	134.378	6.59879	15.5364	11.0214	7.12372	7.27112	6.09706	3.94394	4.45303	4.53754
hsa-miR-4661-5p	0.00981034	0.0445947	4.10884	up	MIMAT0019729					GTCAGGATCCACAGAG	181.964	11.8968	6.27734	4.23861	207.26	228.941	109.692	6.74577	22.6372	6.30744	6.46288	6.56036	5.80878	3.98039	4.97165	3.76378
hsa-miR-4664-5p	0.00232758	0.029447	8.40495	up	MIMAT0019737					AACTTGCGGAGTGGG	7.37038	0.1	0.64066	-2.43058	8.4949	8.61625	5	0.1	0.1	0.1	0.559534	1.36474	-0.00229254	-2.15689	-2.82817	-2.30668
hsa-miR-4667-5p	0.0105017	0.0449361	2.15127	up	MIMAT0019743					GGTTCTCCTTCTGCTC	3608.31	490.758	10.8553	9.75015	3687.03	4425.91	2712	378.011	702.809	391.454	10.8595	11.1769	10.5296	9.74674	10.0221	9.48157
hsa-miR-4683	0.0187526	0.0574634	143.094	up	MIMAT0019768					ATCGGGCGAGCACT	283.636	1.81921	6.71741	-0.443408	362.584	391.742	96.5813	0.1	5.25762	0.1	7.26712	7.28279	5.60231	-2.15689	3.13334	-2.30668
hsa-miR-4684-3p	0.0143112	0.0506572	2.15092	up	MIMAT0019770					ACGTCTCCACCGAC	89.5402	10.3234	5.32183	4.21687	107.692	108.137	52.7918	7.18044	14.6956	9.09406	5.58849	5.56102	4.81598	4.05865	4.34337	4.2486
hsa-miR-4690-3p	0.00288011	0.0297843	10.3663	up	MIMAT0019780					CAGAGGCCTCAGCT	8.65874	0.1	0.943248	-2.43058	13.3676	7.60859	5	0.1	0.1	0.1	1.52576	1.30627	-0.00229254	-2.15689	-2.82817	-2.30668
hsa-miR-4691-5p	0.0107947	0.045269	2.06161	up	MIMAT0019781					CCGCAGCTCATGGC	127.013	14.9859	5.8093	4.76553	140.584	158.256	82.1982	10.0198	22.0196	12.9182	5.94516	6.06916	5.41357	4.5512	4.94628	4.79909
hsa-miR-4695-5p	0.0396161	0.0905934	2.72828	up	MIMAT0019788					CCTGCTCGCCCAC	1139.83	85.3559	8.79974	7.35175	1363.99	1546.62	508.889	55.1971	134.334	66.536	9.22984	9.25374	7.91565	7.12662	7.73015	7.19849
hsa-miR-4698	0.0169114	0.0548233	2.44225	up	MIMAT0019793					TGGGGTCTTCCTCTAC	4923.14	585.873	11.2847	9.99653	5551.87	6174.05	3043.49	373.181	735.192	649.246	11.5728	11.595	10.6864	9.73789	10.0888	10.1629
hsa-miR-4707-3p	0.00862007	0.0431685	5.96021	up	MIMAT0019808					AGAACCTCGGCTGGG	285.747	9.67956	6.74278	4.16742	366.017	390.141	101.082	8.14513	12.2278	8.66578	7.27641	7.27641	5.67552	4.2412	4.07024	4.19081
hsa-miR-4708-3p	0.000100826	0.00605313	29.5876	up	MIMAT0019810					ATCAGAGAGATGCCGC	13.333	0.1	2.45634	-2.43058	14.7083	15.1559	10.1348	0.1	0.1	0.1	2.23659	2.93686	2.19557	-2.15689	-2.82817	-2.30668
hsa-miR-4712-3p	0.00131886	0.0258415	3.77089	up	MIMAT0019819					ATACAGTACAGGTCTCTCA	391.56	22.2482	7.32908	5.41417	421.343	493.946	259.39	20.3754	25.0364	21.333	7.45983	7.57598	6.95143	5.62979	5.14409	5.46863
hsa-miR-4713-3p	0.0224028	0.0633123	2.2774	up	MIMAT0019821					TTCTCCCACTGTCTGG	2977.61	328.768	10.4295	9.24212	3463.62	3791.3	1677.9	257.976	410.318	318.009	10.7372	10.7757	9.77561	9.22539	9.29414	9.20683
hsa-miR-4724-5p	0.0495074	0.105246	17.112	up	MIMAT0019841					CGAAGCTCACTCCTG	21.4205	1.73333	3.33212	-0.764812	23.374	25.2094	15.6782	0.1	5	0.1	3.36953	3.46902	3.15781	-2.15689	2.16913	-2.30668
hsa-miR-4725-3p	0.0156584	0.0526448	3.31016	up	MIMAT0019844					CCCGACACTGACGC	350.748	21.7273	7.08035	5.35345	426.616	477.124	148.504	18.5755	26.7197	19.8869	7.4732	7.5334	6.23446	5.47196	5.25959	5.3288
hsa-miR-4729	0.0182386	0.0568518	2.3631	up	MIMAT0019851					TAGCTTCCCAACAGATAAA	77.6786	7.79712	5.10498	3.8643	91.6784	100.62	40.7373	6.30997	10.6262	6.45518	5.38526	5.46293	4.46674	3.90152	3.89881	3.79256
hsa-miR-4731-5p	8.85875e-05	0.00605313	35.0905	up	MIMAT0019853					CACACTCATGTGGCC	13.753	0.1	2.70243	-2.43058	15.3413	15.6102	10.3076	0.1	0.1	0.1	2.92863	2.97027	2.20839	-2.15689	-2.82817	-2.30668
hsa-miR-4733-5p	0.005123	0.0364182	2.28623	up	MIMAT0019857					CACCGGGTCTAGCA	308.72	31.0074	7.02811	5.83514	342.87	373.994	209.296	22.3977	47.2249	23.3997	7.16691	7.19849	6.71892	5.74933	6.12429	5.6318
hsa-miR-4738-3p	0.00659333	0.0388348	3.18417	up	MIMAT0019867					TCCTCCAGGCGCTC	3107.22	246.107	10.5127	8.84179	3483.35	4037.98	1800.35	189.092	328.083	221.147	10.7757	10.8877	9.8747	8.82882	8.90536	8.79121
hsa-miR-4740-3p	0.00213459	0.0285005	2.92673	up	MIMAT0019870					GCAGGGACGGATCC	234.836	18.1924	6.62465	5.07536	271.695	284.899	147.915	14.1821	22.0854	18.3096	6.82753	6.82271	6.22371	5.02306	4.9523	5.25073
hsa-miR-4741	0.00600028	0.0386352	2.73539	up	MIMAT0019871					AGCCGACCCCTCC	2892.78	269.755	10.3979	8.9462	3282.93	3628.85	1766.57	214.06	342.516	252.69	10.6539	10.6864	9.85353	8.93654	8.97666	8.9254
hsa-miR-4743-3p	0.00487885	0.0358751	50.9262	up	MIMAT0022978					CTGGACCAGAAAAGACA	29.0584	0.1	3.23976	-2.43058	39.3865	41.7334	6.05541	0.1	0.1	0.1	4.17813	4.27141	1.26973	-2.15689	-2.82817	-2.30668
hsa-miR-4748	0.0144467	0.0507671	2.01429	up	MIMAT0019884					AGCAAATCCTCCCCAA	335.245	36.5472	7.13727	6.127	387.962	412.854	204.92	31.9074	48.2748	29.4594	7.37728	7.3485	6.68602	6.27655	6.14951	5.95494
hsa-miR-4751	0.000692042	0.01938	3.9827	up	MIMAT0019888					CCTTCTAGCAGCTACG	750.574	40.7025	8.30221	6.30846	749.071	923.25	579.4	30.5457	46.1623	45.3995	8.27599	8.52817	8.10247	6.20161	6.08184	6.64194
hsa-miR-4752	0.0255061	0.0683029	35.2493	up	MIMAT0019889					AGCACATCCTTGAGATCC	45.5383	1.73333	4.37471	-0.764812	51.8002	55.2779	29.5368	0.1	5	0.1	4.52966	4.59551	3.99895	-2.15689	2.16913	-2.30668
hsa-miR-4755-3p	0.00665221	0.0388348	12.2361	up	MIMAT0019896					ACTTTCCCTTCAGAGCC	16972.9	605.123	13.6706	10.0575	19394.2	22357.7	9166.87	560.36	783.376	471.633	14.318	14.3738	12.32	10.2771	10.1932	9.70233
hsa-miR-4757-5p	0.000612346	0.0177498	9.50504	up	MIMAT0019901					ACACCGTGACGTCAC	7.16926	0.1	0.818113	-2.43058	8.25043	8.25504	5.0023	0.1	0.1	0.1	0.551597	1.34321	0.559534	-2.15689	-2.82817	-2.30668
hsa-miR-4758-5p	0.000817336	0.0210786	4.32963	up	MIMAT0019903					CAGCCCCACCGG	1927.34	99.1322	9.72467	7.61043	2208.39	2404.86	1168.78	72.2077	135.643	89.5454	9.95978	9.92757	9.28667	7.46928	7.74221	7.61979
hsa-miR-4768-3p	0.0179184	0.0565221	2.40265	up	MIMAT0019921					ATTCTCTCTGGATCTCCT	810.208	71.5698	8.38555	7.12092	904.618	1048.84	477.167	56.5487	105.618	52.5432	8.63223	8.71547	7.80894	7.17169	7.35343	6.83764
hsa-miR-4773	0.00140696	0.0265866	3.70013	up	MIMAT0019928					GCCTTTCTATGCTCCTG	1718.63	101.891	9.54262	7.65504	1911.38	2212.54	1031.97	75.462	139.26	90.9505	9.73789	9.8026	9.08736	7.53693	7.78821	7.63999
hsa-miR-4778-5p	0.0135248	0.049761	3.1005	up	MIMAT0019936					CCTCTTCTTCCTTTACAG	6791.96	712.728	11.9676	10.3351	7553.57	8349.52	4472.78	585.401	874.244	678.54	12.3368	12.3624	11.2035	10.333	10.445	10.2271
hsa-miR-4781-3p	0.0449876	0.0984678	19.4308	up	MIMAT0019943					CTCTAGCGAGGATTCC	24.7843	1.73333	3.51546	-0.764812	28.2955	31.6607	14.3967	0.1	5	0.1	3.66812	3.81954	3.05872	-2.15689	2.16913	-2.30668
hsa-miR-4781-5p	6.54179e-05	0.00539698	77.6772	up	MIMAT0019942					CCAATATTGGAATCCCC	31.4062	0.1	3.84884	-2.43058	39.5216	37.8967	16.8004	0.1	0.1	0.1	4.18268	4.11457	3.24927	-2.15689	-2.82817	-2.30668
hsa-miR-4782-5p	0.0388637	0.089541	47.143	up	MIMAT0019944					TTGATTGTCTTCATATCCAG	82.9255	1.75254	5.10344	-0.455534	97.5047	118.46	32.8115	0.1	5.05761	0.1	5.45058	5.67225	4.18748	-2.15689	3.09697	-2.30668
hsa-miR-4783-3p	0.0154627	0.0523975	2.32918	up	MIMAT0019947					GCAGACGCGCCC	107.909	10.8444	5.52885	4.30903	129.81	136.162	57.7559	8.88127	14.5895	9.06229	5.80878	5.84719	4.93059	4.35497	4.32633	4.24579
hsa-miR-4788	0.0070169	0.0392558	4.32076	up	MIMAT0019958					GCCTCCCTTAGCTGG	9201.04	744.466	12.472	10.3607	10048.7	11388.1	6166.33	611.838	819.761	801.8	12.8249	12.9383	11.6528	10.3613	10.2655	10.4553
hsa-miR-4793-5p	0.0148082	0.0516479	4.21211	up	MIMAT0019965					CCTCTGCCCTGTGG	2913.6	163.019	10.3422	8.26761	3610.73	3849.13	1280.93	104.642	252.237	132.179	10.8343	10.8093	9.38279	8.02148	8.5662	8.21516
hsa-miR-4795-3p	0.023402	0.0648801	43.391	up	MIMAT0019969					ATCCAGAAGTGGCTAATAA	59.9005	1.73333	4.67451	-0.764812	71.1938	81.8773	26.6304	0.1	5	0.1	4.98015	5.18309	3.86029	-2.15689	2.16913	-2.30668
hsa-miR-4795-5p	0.000432688	0.0146545	11.0988	up	MIMAT0019968					TCAATATTATTAGCCACTTCT	7.2946	0.1	1.04175	-2.43058	7.89016	8.33059	5.66306	0.1	0.1	0.1	0.539826	1.34732	1.23811	-2.15689	-2.82817	-2.30668
hsa-miR-4800-5p	0.018619	0.0573817	3.89674	up	MIMAT0019978					TCCTTCCTTCCTCGG	11518	1156.77	12.8945	10.9322	13111.8	14113.7	7328.5	1030.67	1456.3	983.351	13.4095	13.3902	11.8836	10.9588	11.062	10.7757
hsa-miR-4802-5p	0.0272536	0.0710316	34.5481	up	MIMAT0019981					AACATGGTCTAGAACCTC	46.7302	1.73333	4.34572	-0.764812	55.6447	60.5166	24.0292	0.1	5	0.1	4.62149	4.71329	3.70238	-2.15689	2.16913	-2.30668
hsa-miR-483-5p	0.0230794	0.0642926	3.83821	up	MIMAT0004761					CTCCCTTCTTTCCTC	12586.7	1405.33	13.1288	11.1884	13963.9	15693.2	8103.02	1268.62	1588.95	1358.43	13.6034	13.7334	12.0497	11.2185	11.2035	11.1432
hsa-miR-487b-5p	0.00205934	0.0285005	20.9924	up	MIMAT0026614					CGAACAGGACAGGG	11.6969	0.1	1.96121	-2.43058	12.8778	7.10879	15.1042	0.1	0.1	0.1	1.48845	1.27542	3.11977	-2.15689	-2.82817	-2.30668
hsa-miR-490-3p	0.00488398	0.0358751	2.53284	up	MIMAT0002806	chr7	-	136238535	136238550	CAGCATGGAGTCCTCCA	353.769	30.5433	7.20871	5.86795	399.862	444.06	217.383	25.9164	41.0913	24.6221	7.41252	7.44744	6.76616	6.00098	5.89856	5.70431
hsa-miR-5009-5p	0.00845417	0.0431685	4.23775	up	MIMAT0021041					ATCCCCAAATCTGAAAAAG	543.435	26.8902	7.75902	5.67572	630.172	683.66	316.473	24.8082	22.9072	32.9552	7.99942	8.03826	7.23937	5.91977	4.99666	6.11073
hsa-miR-507	0.0108055	0.045269	4.74877	up	MIMAT0002879					TTCACTCCAAAAGGTGCAA	128.629	7.71094	5.75388	3.50633	150.743	172.781	62.3644	5	13.1328	5	6.03697	6.20161	5.02306	3.24049	4.17528	3.1032
hsa-miR-508-3p	0.0237579	0.0653343	2.29505	up	MIMAT0002880	chrX	+	146126205	146126189	TCTACTCCAAAAGGCTAC	52.3614	6.14977	4.51495	3.31643	61.9	67.4888	27.6954	5	8.44932	5	4.7645	4.8671	3.91326	3.24049	3.6056	3.1032
hsa-miR-508-5p	0.00299726	0.0297917	4.29907	up	MIMAT0004778					CATGAGTGACGCCCTC	468.052	24.2387	7.54813	5.4441	552.867	590.117	261.174	15.5136	34.8926	22.3101	7.84223	7.83364	6.96852	5.14409	5.6272	5.56102
hsa-miR-5093	3.13896e-05	0.00501167	2.81739	up	MIMAT0021085					GCTCCTAGCCAGCC	505.828	39.8102	7.73227	6.23791	515.592	563.764	438.128	31.9998	54.6434	32.7874	7.71958	7.76102	7.71621	6.28498	6.32908	6.09967
hsa-miR-510-3p	0.00601999	0.0386352	3.94671	up	MIMAT0026613					TCCACTCTTAGAGGTTTC	843.861	44.4867	8.44431	6.46366	931.011	1127.3	473.268	45.485	50.6099	37.3651	8.68949	8.84506	7.79838	6.81721	6.22634	6.34742
hsa-miR-512-5p	0.00274694	0.0297843	2.38678	up	MIMAT0002822					GAAAGTGCCCTCAAGGCT	76.6363	7.86839	5.14647	3.8914	83.0677	91.6787	55.1625	5.40866	10.1486	8.0479	5.23123	5.35133	4.85685	3.7225	3.83123	4.12048
hsa-miR-513a-3p	0.00328723	0.03157	2.72708	up	MIMAT0004777					CCTTCTCAGAAAGGTGAA	789.887	61.4231	8.3827	6.93535	807.868	968.211	593.581	47.2523	65.8606	71.1565	8.40302	8.58831	8.15677	6.88361	6.62866	7.29377
hsa-miR-513b-3p	0.00192402	0.0280258	3.96265	up	MIMAT0026749					TCCTCTCAAAAAGGTGAC	1735.22	92.0876	9.53707	7.5506	1911.09	2297.67	996.914	84.1662	105.622	86.4743	9.73065	9.84581	9.03474	7.71621	7.35714	7.57846
hsa-miR-513c-3p	0.0080713	0.0424337	5.13605	up	MIMAT0022728					TCTTCTCAGAAAGGTGAA	975.23	40.4709	8.67604	6.31538	1113.2	1264.41	548.083	41.1642	34.7025	45.5459	8.96719	9.04733	8.01361	6.67371	5.61601	6.65643
hsa-miR-515-3p	3.59483e-05	0.00501167	59.012	up	MIMAT0002827					AACGCTCCAAAAGAAGGCACT	23.7812	0.1	3.45236	-2.43058	27.7776	29.6423	13.9238	0.1	0.1	0.1	3.60964	3.71062	3.03681	-2.15689	-2.82817	-2.30668
hsa-miR-515-5p	5.13882e-05	0.00501167	13.5073	up	MIMAT0002826					CAGAAAGTGCTTTCTTTTGGAGA	8.63978	0.1	1.32509	-2.43058	11.4205	8.23463	6.26419	0.1	0.1	0.1	1.34321	1.34139	1.29068	-2.15689	-2.82817	-2.30668
hsa-miR-516a-3p	0.00263661	0.0297843	2.64781	up	MIMAT0006778	chr19	-	54228751	54228768	ACCCTCTGAAAGGAAGCA	594.851	47.5137	7.93386	6.52906	609.203	738.337	437.013	33.7432	55.1397	53.6582	7.96091	8.13562	7.70503	6.36768	6.35101	6.86848
hsa-miR-516b-5p	0.018724	0.0574579	2.78075	up	MIMAT0002859	chr19	-	54228714	54228732	AAAGTGCTTCTTACCTCCA	600.288	41.9993	7.84636	6.37089	713.894	803.331	283.64	36.8463	52.9873	36.1643	8.18857	8.26221	7.08832	6.50913	6.29094	6.31261
hsa-miR-5186	0.000599912	0.0176276	11.9613	up	MIMAT0021116					ACCTGATTTCTACCAATCT	9.144	0.1	1.14973	-2.43058	11.6638	6.05435	9.71388	0.1	0.1	0.1	1.37622	0.551597	1.52136	-2.15689	-2.82817	-2.30668
hsa-miR-518a-5p	0.0121411	0.0471788	2.81529	up	MIMAT0005457					GAAAGGGCTTCCCTT	1108.65	81.4852	8.83809	7.34481	1301.18	1431.03	593.743	61.269	104.962	78.2245	9.18962	9.16459	8.16006	7.25712	7.33822	7.43908
hsa-miR-518c-5p	0.0138846	0.0501318	3.32496	up	MIMAT0002847	chr19	-	54212019	54212034	CAGAAAGTGCTTCCCTC	815.258	50.7466	8.35574	6.6224	966.936	1094.3	384.534	37.8926	71.2483	43.0989	8.73103	8.79927	7.53693	6.56271	6.74414	6.56036
hsa-miR-518d-3p	0.000177739	0.0088663	2.28274	up	MIMAT0002864	chr19	-	58929999	58930015	GCTCCAAAGGGAAGCGCT	186.517	19.3443	6.36428	5.17351	186.267	219.357	153.926	16.0271	23.3884	18.6175	6.32447	6.4809	6.28747	5.21696	5.04399	5.25959
hsa-miR-518e-5p	0.0078065	0.0414479	3.01324	up	MIMAT0005450	chr19	-	54201657	54201675	CAGAAAGCGCTTCCCTCTA	198.156	14.175	6.34171	4.7504	236.134	255.702	102.632	12.4076	17.3039	12.8134	6.63661	6.67371	5.71481	4.85914	4.61176	4.7803
hsa-miR-518f-3p	0.0233611	0.0648801	2.69377	up	MIMAT0002842	chr19	-	54203323	54203341	CCTCTAAAGAGAAGCGCTTT	78.3668	8.05937	5.20796	3.77834	76.4369	83.5706	75.0929	5	8.00717	11.1709	5.10514	5.21398	5.30478	3.24049	3.54332	4.5512
hsa-miR-518f-5p	0.00964705	0.0445223	3.17892	up	MIMAT0002841	chr19	-	54203290	54203305	GAGAAAGTGCTTCCCT	251.844	16.9151	6.66261	4.99408	295.933	334.972	124.628	13.6901	20.1106	16.9446	6.95143	7.05802	5.9784	4.99262	4.81598	5.17364
hsa-miR-5192	0.000939697	0.02215	2.09774	up	MIMAT0021123					ACCACCTGGAATCCAC	286.033	30.5498	6.93622	5.86738	268.251	315.803	274.046	23.7657	36.7753	31.1085	6.7961	6.97132	7.04123	5.84581	5.70948	6.04686
hsa-miR-5195-3p	0.00843445	0.0431685	2.40887	up	MIMAT0021127					AGCCCCCTCAGAGAA	1928.94	187.48	9.73382	8.46546	2223.1	2405.01	1158.72	123.325	269.676	169.439	9.98086	9.94748	9.27311	8.22685	8.6506	8.51894
hsa-miR-519b-3p	0.000275923	0.0111671	158.169	up	MIMAT0002837					AACCTCTAAAAGGATGCACTT	73.248	0.1	4.87474	-2.43058	88.5491	106.825	24.3701	0.1	0.1	0.1	5.33964	5.55032	3.73426	-2.15689	-2.82817	-2.30668
hsa-miR-519c-3p	3.16466e-05	0.00501167	2.88246	up	MIMAT0002832	chr19	-	58881590	58881609	ATCCTCTAAAAAGATGCACTT	87.6843	7.56245	5.35212	3.82482	87.8308	100.795	74.4274	5.49176	10.2058	6.98976	5.31103	5.46863	5.2767	3.74217	3.84172	3.89056
hsa-miR-519e-5p	0.00625883	0.0387488	2.842	up	MIMAT0002828	chr19	-	54183213	54183228	GAAAGTGCTCCCTTTTG	1660.63	120.5	9.46026	7.95335	1904.23	2189.15	888.501	104.189	146.641	110.668	9.70964	9.77561	8.89554	8.00545	7.86401	7.9906
hsa-miR-520a-3p	0.0194877	0.0587418	6.30294	up	MIMAT0002834	chr19	-	58886002	58886020	ACAGTCCAAAGGGAAGCACT	7.09379	0.1	0.225446	-2.43058	5.11756	11.1638	5	0.1	0.1	0.1	-0.809822	1.48845	-0.00229254	-2.15689	-2.82817	-2.30668
hsa-miR-520a-5p	0.00380552	0.0337307	4.57691	up	MIMAT0002833	chr19	-	58885964	58885981	AGAAAGTACTTCCCTCTGG	255.2	12.1781	6.67367	4.4793	317.91	326.322	121.367	9.66366	17.0224	9.84824	7.05401	7.00867	5.95834	4.48733	4.58739	4.36316
hsa-miR-520b	0.00273147	0.0297843	4.24884	up	MIMAT0002843					CCCTCTAAAAGGAAGCACT	2386.39	121.253	10.0479	7.96083	2714.97	3041.41	1402.79	112.245	123.68	127.834	10.2655	10.3525	9.52567	8.08791	7.6118	8.18277
hsa-miR-520c-3p	0.00592984	0.0386352	2.64235	up	MIMAT0002846					ACCCTCTAAAAGGAAGCACT	472.154	38.4445	7.61929	6.21746	487.773	576.635	352.054	25.9223	42.6643	46.7469	7.65327	7.79207	7.41252	6.00769	5.95229	6.69241
hsa-miR-520e	0.00180944	0.0275691	3.77628	up	MIMAT0002825					CCCTCAAAAAGGAAGCACT	1192.41	66.3	8.98942	7.07246	1362.05	1486.98	728.19	57.0622	73.6096	68.2283	9.22094	9.20683	8.5405	7.18178	6.81046	7.22514
hsa-miR-520f-5p	0.00014071	0.00754558	96.4831	up	MIMAT0026609					AGAAAGCGCTTCCCT	42.2304	0.1	4.16162	-2.43058	52.9319	55.6921	18.0672	0.1	0.1	0.1	4.5512	4.60221	3.33146	-2.15689	-2.82817	-2.30668
hsa-miR-523-3p	0.00471857	0.0358751	2.90869	up	MIMAT0002840	chr19	-	54201697	54201713	ACCCTCTATAGGGAAGCG	278.99	22.469	6.90807	5.3677	287.584	334.838	214.549	14.637	25.1309	27.6391	6.91556	7.05401	6.75464	5.07605	5.14775	5.87931
hsa-miR-525-5p	0.00843906	0.0431685	2.19894	up	MIMAT0002838	chr19	-	58892616	58892633	AGAAAGTGCATCCCTCTGG	169.75	17.7625	6.1857	5.04889	187.119	215.749	106.383	16.0174	23.522	13.748	6.33233	6.46081	5.76397	5.21398	5.05569	4.87702
hsa-miR-526b-3p	0.00566279	0.038224	2.38868	up	MIMAT0002836	chr19	-	54197701	54197718	GCCTCTAAAAGGAAGCAC	233.492	22.927	6.67233	5.41612	233.665	263.496	203.315	15.732	25.5454	27.5037	6.6216	6.72626	6.66913	5.17608	5.19566	5.87661
hsa-miR-526b-5p	0.0111631	0.0458119	2.99348	up	MIMAT0002835	chr19	-	54197666	54197682	ACAGAAAGTGCTTCCCTC	1216.69	81.8161	8.94128	7.35946	1406.33	1616.78	626.979	67.9451	104.332	73.171	9.26732	9.32299	8.23354	7.39331	7.33163	7.35343
hsa-miR-548aq-5p	0.00653517	0.0388348	2.71072	up	MIMAT0022263					GGCAAAAACAGCAATTAC	91.5497	8.25415	5.42368	3.98501	88.3983	84.6278	101.623	9.23251	8.23616	7.29379	5.3288	5.24866	5.69359	4.41198	3.57907	3.96397
hsa-miR-548au-3p	0.01066	0.0449361	15.02	up	MIMAT0022292					CTGGTGCAAAAGTAACT	10.9241	0.1	1.47823	-2.43058	13.4287	14.3436	5	0.1	0.1	0.1	1.52885	2.90814	-0.00229254	-2.15689	-2.82817	-2.30668
hsa-miR-548au-5p	0.00677637	0.0390806	3.49759	up	MIMAT0022291					GCAAAAACCGCAATTAC	53.3087	5	4.64397	2.83761	53.9432	51.7271	54.2558	5	5	5	4.57565	4.51474	4.84152	3.24049	2.16913	3.1032
hsa-miR-548aw	0.00554094	0.0379723	2.61059	up	MIMAT0022471					AACCGTGATGACTTTTGC	276.557	23.9211	6.85569	5.47132	308.384	351.218	170.069	20.4741	33.9598	17.3294	7.00531	7.12372	6.43804	5.63547	5.58849	5.18999
hsa-miR-548az-5p	0.0266309	0.0701761	2.87121	up	MIMAT0025456					GCAAAAACCACAATCAC	44.1265	5	4.35927	2.83761	42.1712	33.4292	56.7791	5	5	5	4.26748	3.90959	4.90074	3.24049	2.16913	3.1032
hsa-miR-548bb-5p	0.00539884	0.0375921	2.93447	up	MIMAT0035703					GGCAAAAACCATAGTTACT	83.0503	6.66489	5.27115	3.71805	80.456	76.4163	92.2787	7.7752	6.45228	5.76719	5.17804	5.08508	5.55032	4.17263	3.33146	3.65006
hsa-miR-548e-5p	6.16602e-06	0.00389822	100.123	up	MIMAT0026736					GCAAAAACCGCGATT	38.2775	0.1	4.21505	-2.43058	40.8603	37.7308	36.2413	0.1	0.1	0.1	4.23065	4.10518	4.30932	-2.15689	-2.82817	-2.30668
hsa-miR-548t-5p	0.00155382	0.026656	37.3878	up	MIMAT0015009	chr4	-	174189325	174189340	CAAAAACCACGATCACT	18.6829	0.1	2.79392	-2.43058	17.9815	12.8729	25.1943	0.1	0.1	0.1	3.04502	1.56353	3.77321	-2.15689	-2.82817	-2.30668
hsa-miR-548y	0.00639985	0.0388348	2.68639	up	MIMAT0018354					GGCAAAAACAGTGATTAC	81.5092	7.17639	5.24429	3.81862	78.9937	75.0324	90.5014	8.00613	6.96882	6.55421	5.1526	5.04983	5.53044	4.21595	3.41801	3.8219
hsa-miR-550a-5p	0.0376086	0.0874708	2.65684	up	MIMAT0004800	chr7	-	30329439	30329453	GGGCTCTTACTCCCT	1202.31	87.1094	8.86589	7.45618	1463.04	1619.64	524.243	77.5668	109.902	73.8599	9.31517	9.32857	7.95394	7.58143	7.41789	7.36922
hsa-miR-550b-2-5p	0.0138388	0.0501318	3.67842	up	MIMAT0022737					TGTCTTACTCCCTCAGG	1020.5	55.1342	8.66426	6.78517	1151.2	1430.61	479.686	54.1051	63.5457	47.7519	9.00203	9.1617	7.82906	7.08832	6.55782	6.70938
hsa-miR-5571-3p	0.00128084	0.0258415	2.08754	up	MIMAT0022258					CAGAGGAGCCTCCTA	108.903	13.037	5.62682	4.56501	119.597	122.808	84.3047	9.94866	18.9214	10.2408	5.71812	5.71481	5.44753	4.54023	4.74283	4.41198
hsa-miR-5588-3p	0.00619604	0.0387214	6.63177	up	MIMAT0022296					GCTGGCATTAGTGGG	719.954	23.1451	8.09274	5.36334	878.365	997.182	284.316	16.3441	35.6368	17.4543	8.55565	8.62112	7.10145	5.23652	5.65786	5.19566
hsa-miR-567	0.0331387	0.0796032	2.29223	up	MIMAT0003231					GTTCTGTCCTGGAAGAACA	303.912	30.3263	6.95324	5.75649	343.184	407.586	160.965	18.8603	49.6823	22.4363	7.16905	7.33163	6.35903	5.49443	6.20161	5.57341
hsa-miR-5682	0.0419579	0.0937496	2.26926	up	MIMAT0022470					ACCTTATCCTGCAAGGT	34.8261	5	4.01983	2.83761	37.9027	44.0231	22.5525	5	5	5	4.1122	4.34169	3.6056	3.24049	2.16913	3.1032
hsa-miR-569	0.0027459	0.0297843	6.26194	up	MIMAT0003234					ACTTTCCAGGATTCATTAAC	397.758	13.5514	7.28333	4.63672	445.961	560.233	187.081	12.4542	18.7895	9.41047	7.52579	7.75689	6.5673	4.86951	4.73324	4.30741
hsa-miR-5691	0.00377062	0.0335601	2.23588	up	MIMAT0022483					GCTTTCTCGGAGCTC	480.78	44.5652	7.61118	6.45034	505.059	618.166	319.114	35.7403	57.4972	40.4581	7.69726	7.89149	7.2448	6.47224	6.4322	6.44659
hsa-miR-5696	0.0482965	0.103358	2.5653	up	MIMAT0022489					GGCATCAGACTACTTAAAT	228.722	18.9192	6.48471	5.12558	279.682	307.003	99.4817	19.2742	25.6801	11.8032	6.86848	6.92779	5.65786	5.51774	5.199	4.65999
hsa-miR-5699-3p	0.00062645	0.0179165	2.11772	up	MIMAT0022492	chr10	+	687708	687694	GCTCCAACAAGGAAAG	314.25	32.2704	7.04964	5.96713	313.723	374.753	254.274	26.4228	39.2458	31.1425	7.02676	7.2066	6.91556	6.02762	5.82343	6.05033
hsa-miR-5700	0.000223437	0.0100185	3.05024	up	MIMAT0022493					CCTTCAATAATTTAATGCATTA	417.691	31.0162	7.47527	5.86635	406.811	493.057	353.205	21.2983	39.4458	32.3047	7.42727	7.57127	7.42727	5.68273	5.83097	6.08533
hsa-miR-5703	0.0133096	0.0493077	8.26015	up	MIMAT0022496					ACCTTCCCGACTTCTC	11774.8	525.447	12.9281	9.88195	14169.7	15582.9	5571.72	481.79	533.797	560.755	13.6608	13.6034	11.5202	10.0709	9.59407	9.98086
hsa-miR-5739	0.00864886	0.0431685	3.62753	up	MIMAT0023116					GCTCCCCATTCTCTCT	17796.8	2905.57	13.9238	12.0648	19058.3	21282.6	13049.6	2031.71	3514.83	3170.17	14.2426	14.3393	13.1894	11.8251	12.1959	12.1734
hsa-miR-5787	0.0027023	0.0297843	6.001	up	MIMAT0023252					ACCTCCCCGCGC	22134	2147.98	14.2124	11.6272	24706.2	26572.6	15123.1	2154.93	2614.09	1674.91	14.5321	14.5859	13.5193	11.8624	11.7444	11.2748
hsa-miR-583	0.00868836	0.0431685	3.09282	up	MIMAT0003248					GTAATGGGACCTTCCTCT	853.726	57.1594	8.47601	6.84708	998.125	1074.37	488.688	55.5407	66.093	49.8445	8.78671	8.77333	7.86799	7.14173	6.63661	6.76292
hsa-miR-597-3p	0.0403091	0.0916602	2.96908	up	MIMAT0026619					ACGCTTGAGCCACAA	242.507	21.1219	6.62979	5.05978	281.225	317.441	128.854	9.02814	39.8292	14.5084	6.87401	6.98502	6.03034	4.37862	5.85443	4.94628
hsa-miR-601	0.00261326	0.0297843	3.14407	up	MIMAT0003269					CTCCTCCAACAATCCTAGA	4049.68	371.728	11.064	9.41142	4288.23	4970.87	2889.92	267.933	430.226	417.026	11.2563	11.3352	10.6007	9.28667	9.3764	9.57118
hsa-miR-6071	0.0352582	0.0833835	3.49348	up	MIMAT0023696					GCCTTGGCCGGC	287.31	18.3209	6.77773	4.97307	374.416	380.353	107.162	9.23306	29.1417	16.588	7.32025	7.23509	5.77785	4.41388	5.36454	5.14079
hsa-miR-6072	0.0103695	0.0449361	17.9184	up	MIMAT0023697					CTAAGGTGCAGTGTGA	11.5132	0.1	1.73279	-2.43058	15.7381	13.8015	5	0.1	0.1	0.1	2.95111	2.24955	-0.00229254	-2.15689	-2.82817	-2.30668
hsa-miR-6078	0.00327179	0.03157	10.897	up	MIMAT0023703					CCACAGCTAGCTCAGG	10.1237	0.1	1.01529	-2.43058	12.8808	12.4903	5	0.1	0.1	0.1	1.49549	1.55266	-0.00229254	-2.15689	-2.82817	-2.30668
hsa-miR-6080	0.00208856	0.0285005	43.3385	up	MIMAT0023705					CGGGAACGCCCG	23.259	0.1	3.007	-2.43058	29.0255	30.9484	9.80314	0.1	0.1	0.1	3.71062	3.78152	1.52885	-2.15689	-2.82817	-2.30668
hsa-miR-6081	0.0143609	0.0506572	2.69226	up	MIMAT0023706					GGCGCCTTGGCC	474.918	38.1288	7.56463	6.13581	564.989	597.311	262.453	23.1872	57.617	33.5821	7.86799	7.84952	6.97637	5.81447	6.43804	6.15492
hsa-miR-6086	0.0203337	0.0599682	2.56921	up	MIMAT0023711					CTCTGCCCTTCCCA	2616.58	250.774	10.206	8.84466	3044.84	3382.35	1422.56	160.263	381.19	210.87	10.5039	10.5429	9.57118	8.59394	9.19428	8.74575
hsa-miR-6087	0.00195649	0.0281656	5.72728	up	MIMAT0023712					GCTCGCCCCCCC	34038.2	4006.76	14.9219	12.404	37396.6	39470.2	25247.8	2840.87	5258.25	3921.15	15.2803	15.1674	14.318	12.1457	12.7296	12.3368
hsa-miR-6088	0.0187215	0.0574579	2.21621	up	MIMAT0023713					CGCCCCCCCGC	12004.5	2641.8	13.0615	11.9134	12935.7	13453	9624.88	1871.11	3481.96	2572.33	13.3326	13.3101	12.5417	11.6528	12.1734	11.9139
hsa-miR-6089	0.0201597	0.0598928	2.00021	up	MIMAT0023714					CCGCCCCGCCC	26403.8	9688.72	14.4909	13.4907	27610.5	29089.3	22511.5	9176.24	12024.9	7865.01	14.7299	14.6693	14.0736	13.4671	13.7904	13.2148
hsa-miR-6090	0.0194984	0.0587418	2.41767	up	MIMAT0023715					GCCCCGCCCCT	18185.9	5112.36	14.0353	12.7617	19411.1	20434.2	14712.3	3318.75	6116.37	5901.97	14.3738	14.2651	13.4671	12.4136	13.008	12.8635
hsa-miR-6124	0.00288476	0.0297843	5.58527	up	MIMAT0024597					TCCTCCCCCTTCCTT	22059.2	2289.8	14.2069	11.7252	25471.1	25769.8	14936.9	2002.7	2950.44	1916.27	14.5859	14.5321	13.5026	11.7781	11.9479	11.4497
hsa-miR-6129	0.00987529	0.0445947	4.33353	up	MIMAT0024613					TATACACCCAACTCCCT	695.915	33.9956	8.08887	5.97333	833.204	934.237	320.303	26.4773	52.1315	23.3778	8.45723	8.55565	7.25374	6.03034	6.26245	5.6272
hsa-miR-6165	0.0221007	0.0631899	2.93388	up	MIMAT0024782					CTCCCCTCACCTCC	11998.7	1776.51	12.9835	11.4307	12897.8	14516.9	8581.33	1238.61	2118.84	1972.08	13.3101	13.4671	12.1734	11.1769	11.595	11.5202
hsa-miR-619-3p	0.0174488	0.0558291	5.25438	up	MIMAT0003288	chr12	+	109230767	109230753	ACTGGGCACAAACATG	200.015	10.6251	6.32744	3.93392	238.75	266.876	94.4201	5	20.8564	6.01894	6.65643	6.74414	5.58177	3.24049	4.86951	3.69177
hsa-miR-622	0.00371482	0.0334802	2.2117	up	MIMAT0003291					GCTCCAACCTCAGCAGA	1174.35	114.994	8.99839	7.85324	1310.63	1452.84	759.575	93.8821	150.266	100.834	9.19428	9.17468	8.62621	7.8362	7.91156	7.81195
hsa-miR-625-5p	0.0164761	0.0543712	3.421	up	MIMAT0003294	chr14	-	65937837	65937854	GGACTATAGAACTTTCCCC	2325.33	148.764	9.94879	8.17437	2796.41	3118.49	1061.1	131.154	213.138	102.001	10.2996	10.4167	9.13011	8.29798	8.39607	7.82906
hsa-miR-627-5p	0.00761764	0.040984	2.16461	up	MIMAT0003296	chr15	+	42491804	42491784	TCCTCTTTTCTTAGAGACTCAC	1171.59	114.897	9.01008	7.89598	1233.09	1466.22	815.451	101.945	121.739	121.006	9.13011	9.18962	8.71053	7.98257	7.57598	8.12938
hsa-miR-630	0.0146544	0.0512783	9.25688	up	MIMAT0003299					ACCTTCCCTGGTACAGA	14306.5	653.532	13.3876	10.177	17124.5	18727.5	7067.58	536.335	701.035	723.225	14.1426	14.1808	11.8393	10.1802	10.0123	10.3386
hsa-miR-635	0.00708249	0.0392558	2.62741	up	MIMAT0003305					GGACATTGTTTCAGTGCCCA	86.2582	7.87794	5.26298	3.86935	98.9321	110.185	49.6577	6.02375	11.1401	6.47002	5.46863	5.59143	4.72889	3.8382	3.97082	3.79901
hsa-miR-642a-3p	0.00489352	0.0358751	6.7388	up	MIMAT0020924					GGTTCCCTCTCCAAAT	32404.1	2931.38	14.7379	11.9854	35976.1	38894.2	22342.1	4416.87	1897.58	2479.68	15.0849	15.0849	14.0438	12.6411	11.4757	11.8393
hsa-miR-642b-3p	0.0104684	0.0449361	7.33058	up	MIMAT0018444	chr19	+	46178257	46178245	GGGTCCCTCTCCAA	13721.1	809.644	13.3509	10.477	15626.6	17185.7	8350.99	906.801	810.033	712.098	13.9653	13.9417	12.1457	10.8595	10.2553	10.3161
hsa-miR-6501-3p	0.0133771	0.0493869	2.02629	up	MIMAT0025459					ACTGTTACCGCAGGC	40.3158	5.21443	4.19321	3.17437	47.1522	49.7146	24.0805	5	5.64329	5	4.40258	4.45797	3.71908	3.24049	3.17941	3.1032
hsa-miR-6501-5p	0.000385303	0.0140081	3.19231	up	MIMAT0025458					ACCAAAGGCAGCCC	66.4655	5.96961	4.96242	3.28781	74.0486	73.996	51.3518	5	7.90884	5	5.06358	5.04042	4.78326	3.24049	3.51974	3.1032
hsa-miR-6502-3p	0.00238219	0.0295305	8.30125	up	MIMAT0025461					ATACTCTAGAAAGATGGTCTA	6.79884	0.1	0.622749	-2.43058	6.85781	8.53872	5	0.1	0.1	0.1	0.511542	1.359	-0.00229254	-2.15689	-2.82817	-2.30668
hsa-miR-6505-5p	0.0153595	0.0522127	2.49271	up	MIMAT0025466					GCTGAGATATCCCCTATT	84.7504	8.41291	5.22824	3.91052	97.6065	109.415	47.2302	5.46338	13.2628	6.51259	5.45667	5.58177	4.64628	3.73112	4.18488	3.81557
hsa-miR-6507-5p	0.00332736	0.03157	2.8791	up	MIMAT0025470					ACAAAGTCCCTCCTATTC	404.234	29.7445	7.34654	5.82092	455.09	513.523	244.088	22.7259	37.6626	28.8451	7.54581	7.61979	6.87401	5.77785	5.75231	5.93259
hsa-miR-6510-5p	0.0234123	0.0648801	3.03723	up	MIMAT0025476					GACTCCTCTCTCTCCC	8406.17	954.094	12.2907	10.688	9409.72	10545.3	5263.49	708.171	1264.31	889.799	12.6984	12.7492	11.4245	10.5646	10.9241	10.5751
hsa-miR-6511a-5p	0.0273326	0.0711435	2.04219	up	MIMAT0025478					CCTGTCAGCCCCA	346.897	39.6796	7.18545	6.15534	384.917	438.925	216.848	23.2901	63.669	32.0798	7.36618	7.42727	6.76292	5.82343	6.56271	6.07987
hsa-miR-654-5p	0.00203465	0.0285005	2.78259	up	MIMAT0003330	chr14	-	100576328	100576345	GCACATGTTCTGCGGCCCA	218.633	18.0027	6.53473	5.0583	244.107	272.866	138.925	13.5592	22.9672	17.4819	6.68054	6.77415	6.14951	4.9746	5.0026	5.19771
hsa-miR-658	0.0112169	0.0458163	3.45365	up	MIMAT0003336					ACCAACGGACCTACTTCCCT	368.238	22.743	7.16359	5.37547	445.206	494.356	165.151	17.1783	33.5682	17.4826	7.52109	7.57846	6.39121	5.35398	5.57341	5.199
hsa-miR-671-5p	0.0118771	0.04666	2.37683	up	MIMAT0003880					CTCCAGCCCCT	1684.75	158.563	9.48735	8.23831	1896.37	2148.92	1008.96	96.402	243.546	135.741	9.69322	9.71318	9.05566	7.89845	8.5405	8.27599
hsa-miR-6715a-3p	0.00214167	0.0285005	17.1476	up	MIMAT0025841					CCACAGGCACGACT	10.9554	0.1	1.66935	-2.43058	13.9713	13.6928	5.20207	0.1	0.1	0.1	2.19255	2.23659	0.578917	-2.15689	-2.82817	-2.30668
hsa-miR-6716-5p	0.0338743	0.0808683	2.36441	up	MIMAT0025844					GGCCCTTACCCCC	541.657	45.6835	7.73195	6.49047	661.347	664.479	299.145	51.8215	50.954	34.2751	8.0573	7.98257	7.15598	7.01962	6.23446	6.21733
hsa-miR-6718-5p	0.00495694	0.0358751	3.10061	up	MIMAT0025849					TCATAAGCCCTCTGACC	394.588	27.465	7.30468	5.67213	444.613	523.206	215.945	19.6436	39.988	22.7634	7.51601	7.63999	6.75803	5.56714	5.85782	5.59143
hsa-miR-6721-5p	0.000713887	0.0196319	3.4522	up	MIMAT0025852					CTCCTACAATAAGCCCC	278.412	18.601	6.89018	5.10267	290.597	346.456	198.184	14.5595	21.2376	20.006	6.92779	7.10992	6.63284	5.07179	4.89491	5.3413
hsa-miR-6728-5p	0.00857327	0.0431685	2.64459	up	MIMAT0027357					CCCCTCTGGTCCTAC	5664.94	661.502	11.6026	10.1995	6011.65	6844.37	4138.81	501.362	777.048	706.096	11.8035	11.9681	11.0362	10.1361	10.1629	10.2996
hsa-miR-6730-5p	0.00469242	0.0358751	2.02956	up	MIMAT0027361					TCTGACAACCCCTCC	242.421	27.0735	6.68049	5.65932	270.803	297.308	159.151	21.2441	37.5555	22.4208	6.81721	6.88645	6.3378	5.6702	5.7378	5.56995
hsa-miR-6733-5p	0.000465601	0.014687	48.3025	up	MIMAT0027367					AACTCTGAGTTTGTCTTTC	22.2866	0.1	3.16345	-2.43058	24.1137	32.3736	10.3726	0.1	0.1	0.1	3.41801	3.86029	2.21204	-2.15689	-2.82817	-2.30668
hsa-miR-6736-5p	0.00492292	0.0358751	3.13729	up	MIMAT0027373					ACCACAGATGCCCTC	788.499	52.765	8.34196	6.69243	892.344	1011.84	461.318	44.8219	69.3831	44.0901	8.61708	8.64047	7.76831	6.7961	6.69801	6.5832
hsa-miR-6740-5p	0.023142	0.0643833	3.79515	up	MIMAT0027381					TCTCCTCTCTCCATCCC	13277.9	1586.61	13.2589	11.3347	14823.6	16254.5	8755.63	1476.81	1805.96	1477.07	13.7904	13.7904	12.1959	11.4497	11.3701	11.1844
hsa-miR-6741-5p	0.0044377	0.0358751	2.013	up	MIMAT0027383					CACGGCTCCCACC	1884.04	219.357	9.68782	8.67847	2014.52	2316.34	1321.25	148.338	275.508	234.224	9.8026	9.85353	9.40732	8.48488	8.71547	8.83506
hsa-miR-6742-5p	0.00236701	0.0295305	4.92912	up	MIMAT0027385					AACAGCTGGGTCCCA	1061.28	45.6116	8.8059	6.50457	1172.1	1383.35	628.404	44.2434	48.5153	44.0759	9.05566	9.12023	8.24182	6.77415	6.16088	6.57869
hsa-miR-6743-5p	0.00609906	0.0386352	2.24705	up	MIMAT0027387					GGGCCACCCGTC	211.433	21.2877	6.48949	5.32146	240.034	258.721	135.543	15.9902	25.7239	22.149	6.66913	6.68861	6.11073	5.21032	5.20699	5.54706
hsa-miR-6744-5p	0.0202852	0.0599682	2.14958	up	MIMAT0027389					AGGCCTCCACTGTCA	62.9424	7.97657	4.86378	3.75973	66.9293	69.6237	52.2743	5	9.75813	9.17159	4.87702	4.9192	4.79512	3.24049	3.78152	4.25716
hsa-miR-6746-3p	0.00150067	0.026656	30.1179	up	MIMAT0027393					CTGTGGAGACAGGCG	14.3797	0.1	2.48197	-2.43058	18.3913	18.6537	6.09413	0.1	0.1	0.1	3.06481	3.10131	1.27978	-2.15689	-2.82817	-2.30668
hsa-miR-6748-5p	0.00266537	0.0297843	2.07196	up	MIMAT0027396					AATCCAGTCCTTCCCA	1089.08	114.779	8.92103	7.87003	1165.59	1349.26	752.378	100.652	145.822	97.8649	9.03792	9.10404	8.62112	7.95771	7.854	7.79838
hsa-miR-6749-5p	0.0258843	0.0688856	2.37586	up	MIMAT0027398					GCTCCCCCAACCC	35544.9	10909.8	14.8561	13.6076	35710.2	37164.6	33760	5745.53	14163.5	12820.5	14.9192	14.9192	14.7299	12.9031	14.0438	13.876
hsa-miR-675-5p	0.00156792	0.026656	3.46758	up	MIMAT0004284	chr11	+	2018020	2018008	CACTGTGGGCCCTC	81.986	5.84075	5.21457	3.42064	93.8956	100.565	51.4974	5	7.3808	5.14146	5.39983	5.45825	4.78564	3.24049	3.46902	3.55242
hsa-miR-6754-5p	0.00408463	0.0345215	3.85003	up	MIMAT0027408					TCCTCCAAACCAGCC	2881.49	170.947	10.3798	8.43495	3280.93	3727.43	1636.11	156.29	210.73	145.823	10.6422	10.7594	9.73789	8.55918	8.3751	8.37056
hsa-miR-6763-5p	0.0313193	0.0769529	2.45575	up	MIMAT0027426					CTCCCCAGCCACTC	5714.73	755.434	11.645	10.3488	6156.12	7016.39	3971.67	441.176	1026.44	798.685	11.9139	12.0497	10.9714	9.94748	10.6539	10.445
hsa-miR-6766-5p	0.00394592	0.0341494	2.31786	up	MIMAT0027432					CTCAATAAGATCTGCTCC	50.5913	6.28965	4.54502	3.33223	51.1476	62.6144	38.012	5	8.86894	5	4.51048	4.7645	4.36007	3.24049	3.65298	3.1032
hsa-miR-6769a-5p	0.00125083	0.0257107	2.85279	up	MIMAT0027438					AGGGCTCCTCCATACC	1308.8	98.3682	9.14216	7.62978	1473.11	1599.83	853.472	73.4432	124.427	97.2345	9.32299	9.29891	8.80458	7.49682	7.62422	7.76831
hsa-miR-6769b-5p	0.00204433	0.0285005	8.81289	up	MIMAT0027620					GCACTTCTCCTCCCC	14353.7	778.795	13.534	10.3944	15338.8	17523	10199.4	664.158	728.088	944.138	13.907	13.9653	12.7296	10.4672	10.0556	10.6603
hsa-miR-6773-3p	0.00284188	0.0297843	8.46039	up	MIMAT0027447					CTATGGGCAGAGAAGTG	7.77791	0.1	0.650145	-2.43058	12.6875	5.64619	5	0.1	0.1	0.1	1.45009	0.502642	-0.00229254	-2.15689	-2.82817	-2.30668
hsa-miR-6774-5p	0.00296343	0.0297917	8.71286	up	MIMAT0027448					CATACAGGGTCCCTCC	7671.99	271.093	12.1224	8.99926	8708.82	9678.27	4628.88	287.066	279.824	246.388	12.5417	12.5939	11.2316	9.36433	8.73791	8.89554
hsa-miR-6780b-5p	0.0391562	0.0899095	2.74331	up	MIMAT0027572					TCTTCCCTGCCAAGC	6637.06	762.539	11.8868	10.4309	7483.92	8499.95	3927.32	581.289	981.918	724.411	12.3024	12.4136	10.9445	10.3247	10.624	10.3441
hsa-miR-6781-5p	0.00229661	0.0293228	4.27315	up	MIMAT0027462					ACGCCCTTGACCTC	1531.39	80.2302	9.36188	7.26658	1740.67	1976.35	877.138	52.5841	123.994	64.1125	9.57859	9.63646	8.87057	7.04608	7.61604	7.13762
hsa-miR-6784-5p	0.00551525	0.0379579	2.37401	up	MIMAT0027468					CCCTCACCCAAAGC	2653.68	278.107	10.2763	9.02893	2903.65	3208.59	1848.81	265.004	303.571	265.745	10.4167	10.5039	9.9082	9.27311	8.81164	9.00203
hsa-miR-6785-5p	0.012369	0.0473777	5.27001	up	MIMAT0027470					CACCATCATCCACGC	6212.7	359.271	11.7588	9.36097	7548.49	8086.1	3003.5	271.202	425.234	381.376	12.32	12.3024	10.6539	9.30289	9.33855	9.44146
hsa-miR-6786-5p	0.00566444	0.038224	2.50138	up	MIMAT0027472					ACGCCCCTCCGG	2673.32	268.734	10.2733	8.95061	2971.57	3301.55	1746.86	188.175	376.209	241.817	10.4553	10.5296	9.83506	8.81956	9.1617	8.87057
hsa-miR-6798-5p	0.0360707	0.0847445	2.11891	up	MIMAT0027496					CCCAAGCTCGCCC	346.091	38.694	7.17617	6.09285	384.09	441.651	212.533	21.4397	64.801	29.8412	7.35343	7.43908	6.73599	5.69359	6.60655	5.9784
hsa-miR-6800-5p	0.0337171	0.080719	2.04506	up	MIMAT0027500					CCGCCCCTGACTG	11670.7	2753.53	12.9921	11.9599	12325	13351.4	9335.55	2183.11	3798.81	2278.67	13.2433	13.2823	12.4507	11.8836	12.3024	11.6938
hsa-miR-6803-5p	0.0475842	0.102273	3.21776	up	MIMAT0027506					ACGCCCAGCCCC	7391.46	752.325	12.0269	10.3409	8968.02	9343.94	3862.41	491.007	1100.16	665.81	12.6166	12.5609	10.9032	10.0888	10.7372	10.1966
hsa-miR-6809-5p	0.0339032	0.0808683	2.48983	up	MIMAT0027518					TGATCCTCTTCTTTCCTTG	3371.61	359.426	10.6819	9.36584	3861.46	4423.28	1830.08	309.349	458.853	310.076	10.9965	11.1661	9.883	9.48822	9.4476	9.1617
hsa-miR-6811-3p	0.00267916	0.0297843	8.47728	up	MIMAT0027523					CTGCAGGGACAAGC	7.75378	0.1	0.653023	-2.43058	12.4113	5.8501	5	0.1	0.1	0.1	1.43006	0.531296	-0.00229254	-2.15689	-2.82817	-2.30668
hsa-miR-6812-5p	0.0201268	0.0598778	2.15127	up	MIMAT0027524					GCTGCTCCTCCCC	3959.19	558.961	11.0237	9.91847	4230.05	4834.13	2813.39	381.432	822.983	472.467	11.2185	11.2879	10.5646	9.75821	10.2876	9.70964
hsa-miR-6815-5p	0.00191629	0.0280258	3.0578	up	MIMAT0027530					AATGACTCCTCCGGC	715.355	50.2373	8.20402	6.59153	786.739	872.591	486.735	32.6138	67.4383	50.6597	8.35199	8.39607	7.86401	6.31581	6.66629	6.79249
hsa-miR-6816-3p	0.0125657	0.0479599	21.9643	up	MIMAT0027533					CGAAGGTGCAGGTC	13.4289	0.1	2.02651	-2.43058	17.8486	17.4382	5	0.1	0.1	0.1	3.03681	3.04502	-0.00229254	-2.15689	-2.82817	-2.30668
hsa-miR-6816-5p	0.00120449	0.0250839	31.0136	up	MIMAT0027532					GCAGGGACCTGCC	14.9049	0.1	2.52425	-2.43058	19.1776	18.3333	7.20385	0.1	0.1	0.1	3.10434	3.08186	1.38655	-2.15689	-2.82817	-2.30668
hsa-miR-6818-3p	1.25698e-05	0.00389822	43.227	up	MIMAT0027537					CTGTGTGAGGAACAAGA	15.7378	0.1	3.00328	-2.43058	18.5365	16.303	12.3739	0.1	0.1	0.1	3.07482	2.99626	2.93876	-2.15689	-2.82817	-2.30668
hsa-miR-6819-5p	0.00214842	0.0285005	3.28047	up	MIMAT0027538					GCTCCTTGGCCCTC	2804.93	212.726	10.3431	8.62924	3047.81	3522.81	1844.17	145.329	300.522	192.329	10.5163	10.6127	9.90045	8.45042	8.78671	8.6506
hsa-miR-6825-3p	9.7652e-05	0.00605313	36.3244	up	MIMAT0027551					TGCGGAGAAGGCGG	14.7621	0.1	2.75229	-2.43058	16.7958	16.9533	10.5371	0.1	0.1	0.1	3.00283	3.02487	2.22916	-2.15689	-2.82817	-2.30668
hsa-miR-6829-3p	0.0466927	0.10086	18.7365	up	MIMAT0027559					CTGAGGCCACGGA	23.905	1.73333	3.46297	-0.764812	28.2389	30.3135	13.1627	0.1	5	0.1	3.65643	3.74217	2.9903	-2.15689	2.16913	-2.30668
hsa-miR-6829-5p	0.00885833	0.0431685	2.18989	up	MIMAT0027558					TGCCCCTTCTCAGCA	3736.33	497.777	10.926	9.79509	3991.47	4554.66	2662.87	346.759	635.582	510.991	11.0827	11.2185	10.4767	9.66721	9.883	9.83506
hsa-miR-6831-5p	0.00394828	0.0341494	2.26	up	MIMAT0027562					GACCTCCTCCTCACA	3099.01	369.905	10.5561	9.37982	3354.09	3694.76	2248.19	299.811	505.419	304.486	10.6784	10.7487	10.2413	9.45651	9.53223	9.15071
hsa-miR-6833-3p	0.0119703	0.0469115	14.3491	up	MIMAT0027567					CTGAGGAAGTGGAGAG	9.35542	0.1	1.41231	-2.43058	15.773	7.2932	5	0.1	0.1	0.1	2.95339	1.28584	-0.00229254	-2.15689	-2.82817	-2.30668
hsa-miR-6833-5p	0.0086716	0.0431685	6.94968	up	MIMAT0027566					TTTCTCCTCCCATCTTC	14174.2	863.788	13.4147	10.6178	15596.1	18014.4	8912.16	812.431	887.563	891.371	13.9417	14.0438	12.2586	10.7487	10.5039	10.6007
hsa-miR-6837-5p	0.024415	0.0662913	2.99768	up	MIMAT0027576					ACATTCCCTGCTGGC	966.595	71.9373	8.64421	7.06036	1126.36	1282.66	490.769	47.5676	118.58	49.6641	8.984	9.07543	7.87319	6.91096	7.51209	6.75803
hsa-miR-6840-5p	0.0196578	0.0588088	2.47264	up	MIMAT0027582					ATCTGCAGGTCTTTGCC	68.1228	7.53193	4.9515	3.64545	78.2411	86.3779	39.7494	5	11.6453	5.95046	5.14079	5.28509	4.42864	3.24049	4.01348	3.68238
hsa-miR-6848-5p	0.0123548	0.0473777	2.10077	up	MIMAT0027596					ACCATGGCCCATCCC	313.868	34.7062	7.05707	5.98615	358.919	372.571	210.113	21.0002	52.5896	30.5289	7.25374	7.19448	6.72299	5.65786	6.28498	6.01561
hsa-miR-6851-5p	0.0105731	0.0449361	2.21313	up	MIMAT0027602					GCTGGCCCCTAGTAC	1354.27	137.083	9.21314	8.06705	1491.03	1641.9	929.886	81.3648	195.861	134.024	9.33855	9.36433	8.93654	7.64461	8.30272	8.25381
hsa-miR-6853-3p	0.00170042	0.0274108	3.47623	up	MIMAT0027607					CTGCGCAGGGTTCC	164.056	10.8791	6.12442	4.3269	171.831	218.853	101.483	9.4018	14.0364	9.19897	6.21	6.47755	5.68571	4.44574	4.26748	4.26748
hsa-miR-6857-5p	0.0167822	0.0548233	2.7195	up	MIMAT0027614					ACTGGCCTGACCCA	599.818	45.8639	7.87169	6.42835	726.426	766.483	306.544	32.493	69.1754	35.9233	8.21516	8.2106	7.18931	6.3004	6.68861	6.29603
hsa-miR-6858-5p	0.00681412	0.0391054	2.6056	up	MIMAT0027616					GTCCCTGCCAGCC	3567.12	393.138	10.8141	9.43246	3779.49	4439.38	2482.48	282.09	567.161	330.162	10.8877	11.1844	10.3701	9.34389	9.68036	9.27311
hsa-miR-6861-5p	0.0285151	0.0726277	2.07155	up	MIMAT0027623					CCTGGAGCCCCAC	588.072	59.9963	7.87292	6.82221	668.902	754.798	340.517	38.633	92.4497	48.9063	8.09363	8.17856	7.34656	6.5832	7.14745	6.73599
hsa-miR-6865-5p	0.0065294	0.0388348	2.10456	up	MIMAT0027630					TGAAGTCCCTCCTCTG	1112.39	115.28	8.92391	7.85039	1200	1394.92	742.237	87.4806	162.768	95.592	9.07543	9.13011	8.5662	7.75169	8.0546	7.74489
hsa-miR-6867-5p	0.0115707	0.0463911	4.64343	up	MIMAT0027634					TCCCTTCTTCCTCTACA	12600.9	1079.3	13.1075	10.8923	13836.9	15618.1	8347.68	931.355	1291.55	1015	13.5539	13.6608	12.1079	10.8723	10.9588	10.8459
hsa-miR-6868-3p	2.17743e-05	0.00501167	25.4114	up	MIMAT0027637					CTGCACAGACAACAGA	12.9949	0.1	2.23683	-2.43058	14.9994	13.8071	10.1783	0.1	0.1	0.1	2.25928	2.25297	2.19823	-2.15689	-2.82817	-2.30668
hsa-miR-6869-5p	0.0164717	0.0543712	2.13746	up	MIMAT0027638					GCCGCCGCGC	14189.5	4061.52	13.522	12.4261	14355.9	15687.2	12525.4	2842.42	5552.17	3789.98	13.7334	13.7063	13.1262	12.1734	12.8024	12.3024
hsa-miR-6887-5p	0.00608085	0.0386352	3.68485	up	MIMAT0027674					TGTCCTCTCCATCTGTC	5239.53	418.645	11.4213	9.53968	5663.42	6711.26	3343.92	341.254	557.555	357.126	11.6528	11.8624	10.7487	9.62491	9.6459	9.34824
hsa-miR-6889-5p	0.00727252	0.0399989	3.28994	up	MIMAT0027678					ATTCCGGACCCCAGA	565.338	35.1149	7.79194	6.07388	676.36	731.773	287.882	25.1654	46.1057	34.0736	8.1232	8.12602	7.12662	5.94311	6.07987	6.19866
hsa-miR-6891-5p	0.0183936	0.0571152	3.01699	up	MIMAT0027682					CCCCTCATCCCCC	9298.3	1113.45	12.5118	10.9186	10489	11221.7	6184.17	897.725	1198.58	1244.03	12.9383	12.9031	11.6938	10.8343	10.8723	11.0493
hsa-miR-6892-5p	0.00842026	0.0431685	2.04868	up	MIMAT0027684					TCCTACTCTCCGGTCC	520.251	52.7379	7.71681	6.68212	560.567	665.004	335.183	39.7559	73.3221	45.1357	7.854	7.985	7.31144	6.6216	6.7961	6.62866
hsa-miR-6893-5p	0.0196536	0.0588088	5.25995	up	MIMAT0027686					GCTCCACCCTACACC	11126.4	766.113	12.8179	10.4229	13177.3	14449.7	5752.17	775.134	828.586	694.619	13.4405	13.4405	11.5728	10.6784	10.3247	10.2655
hsa-miR-7106-5p	0.0222065	0.0631899	2.00249	up	MIMAT0028109					CCCAAGATCCCCTCC	1034.5	111.754	8.81875	7.81696	1176.5	1259.17	667.834	76.1966	141.067	117.998	9.06323	9.02981	8.36321	7.55428	7.80297	8.09363
hsa-miR-7107-5p	0.00447908	0.0358751	4.75081	up	MIMAT0028111					CCCTTCCTCCTCCC	21017.7	2524.76	14.1206	11.8725	23842.5	25274.3	13936.2	1927.65	2728.66	2917.95	14.4969	14.4969	13.3682	11.7254	11.8251	12.0669
hsa-miR-7109-5p	0.00208108	0.0285005	2.6971	up	MIMAT0028115					AGCAGGGTCTCCTCC	2293.37	191.319	9.99659	8.56518	2512.54	2881.46	1486.11	170.389	232.442	171.127	10.1158	10.2553	9.6186	8.67838	8.48898	8.52817
hsa-miR-7110-5p	0.0176349	0.0560573	5.16541	up	MIMAT0028117					CTCTCTCTCCCCACA	19748.8	2138.38	13.9696	11.6007	22687.1	24645.1	11914.2	3097.69	1510.91	1806.54	14.4504	14.4504	13.008	12.3368	11.1303	11.3352
hsa-miR-7111-5p	0.00815123	0.0426135	2.37252	up	MIMAT0028119					ATGGCCTGTCCTTCC	485.965	44.6513	7.62991	6.38349	551.821	594.099	311.974	30.6209	68.0928	35.2403	7.83364	7.84223	7.21387	6.21	6.67801	6.26245
hsa-miR-7150	0.0216136	0.0623929	4.09516	up	MIMAT0028211					TACCTCTCCCCCTGC	8141.85	642.769	12.1905	10.1566	9911.01	10310.2	4204.31	452.948	831.065	644.295	12.8024	12.669	11.1	9.98086	10.333	10.1558
hsa-miR-7155-5p	0.00791123	0.041797	2.51423	up	MIMAT0028220					GATGGCCCAAGACCC	213.442	19.4231	6.47301	5.1429	250.152	266.572	123.602	13.8304	28.3933	16.0457	6.70938	6.73599	5.97367	5.0053	5.34435	5.07905
hsa-miR-7157-3p	0.0253085	0.0680284	2.39966	up	MIMAT0028225					ACTCTTCATCCAGTAGCA	582.032	46.9588	7.8042	6.54137	664.286	798.145	283.664	40.6118	57.877	42.3876	8.07141	8.24637	7.09483	6.64194	6.44659	6.53559
hsa-miR-7157-5p	0.0223549	0.0633123	3.77462	up	MIMAT0028224					TCTCTGGTGCCAATGA	1048.06	58.8884	8.68633	6.77	1200.44	1477.17	466.563	31.0877	86.0301	59.5473	9.08736	9.19428	7.77737	6.23071	7.04123	7.03808
hsa-miR-718	0.00668068	0.0388348	3.50697	up	MIMAT0012735					CGACGCCCGGC	1752.3	106.404	9.54807	7.73784	2117.27	2195.61	944.021	68.098	137.483	113.63	9.90045	9.78506	8.9587	7.39828	7.77213	8.04312
hsa-miR-7704	0.0182151	0.0568518	2.43428	up	MIMAT0030019					CACGTCGCCGCC	4595.04	549.866	11.2057	9.92224	5214.54	5628.44	2942.15	540.517	651.557	457.524	11.4966	11.4966	10.624	10.2129	9.90045	9.65339
hsa-miR-7846-3p	0.00666187	0.0388348	2.51724	up	MIMAT0030421					CCTTCTCTCCAGGCT	3583.09	413.689	10.8355	9.50363	3907.11	4372.96	2469.2	287.12	564.752	389.195	11.0362	11.1178	10.3525	9.37135	9.66721	9.47232
hsa-miR-7847-3p	0.00496732	0.0358751	2.19049	up	MIMAT0030422					GCCTCCTCCTCGTC	5534.32	762.12	11.5629	10.4316	5809.07	6389.85	4404.04	614.309	885.336	786.716	11.7444	11.7781	11.1661	10.3701	10.4923	10.4325
hsa-miR-7848-3p	0.00255553	0.0297843	8.53985	up	MIMAT0030423					TGTGGTAAGCAGACCG	7.86322	0.1	0.663632	-2.43058	8.90492	9.68473	5	0.1	0.1	0.1	0.572859	1.42033	-0.00229254	-2.15689	-2.82817	-2.30668
hsa-miR-7856-5p	0.00172516	0.0274108	3.39621	up	MIMAT0030431					GATCCCTCAGTGTCCT	366.551	23.9108	7.24843	5.4845	413.715	460.691	225.248	20.2949	31.442	19.9954	7.44744	7.49196	6.80588	5.62471	5.48916	5.33964
hsa-miR-8052	0.0156486	0.0526448	2.61383	up	MIMAT0030979					GCTCATGCCCTCTACA	435.287	36.2305	7.44923	6.06307	491.538	566.78	247.544	21.2409	52.7455	34.7051	7.67864	7.77737	6.89168	5.66727	6.28747	6.23446
hsa-miR-8059	0.0042288	0.0352948	2.54283	up	MIMAT0030986					GCCTTTTCATCTACAGTT	513.738	41.7166	7.71956	6.37312	546.454	641.009	353.751	37.4325	44.6321	43.0852	7.80297	7.92526	7.43045	6.53823	6.02331	6.55782
hsa-miR-8060	0.00920265	0.043866	4.9884	up	MIMAT0030987					GTCCTCCTACCCACT	9146.7	626.195	12.4477	10.1292	10251.8	11617.8	5570.5	569.259	782.963	526.363	12.8635	12.9831	11.4966	10.3068	10.1802	9.90045
hsa-miR-8063	0.0287858	0.0728992	2.29876	up	MIMAT0030990					AAGCCCCGACTCCT	2204.07	222.334	9.88576	8.6849	2639.72	2825.55	1146.93	166.667	348.673	151.662	10.2271	10.1802	9.24987	8.66367	8.984	8.40703
hsa-miR-8064	0.0130452	0.04858	2.70511	up	MIMAT0030991					GTCCGCTCGCTCA	1509.49	118.73	9.31755	7.88187	1694.79	1989.1	844.585	73.5861	168.846	113.757	9.53223	9.65339	8.76704	7.50079	8.09933	8.04549
hsa-miR-8069	0.0195985	0.0588088	2.18463	up	MIMAT0030996					ACGCCGACCGCC	31958.4	11088.6	14.7132	13.5858	33394	35446.4	27034.9	8691.61	15996.2	8577.98	14.8213	14.8213	14.4969	13.3326	14.1426	13.2823
hsa-miR-8072	0.0113512	0.0461302	3.70665	up	MIMAT0030999					CTGCCTACCTCCCC	3420.82	236.702	10.715	8.82492	4032.52	4364.4	1865.55	237.293	268.769	204.044	11.1432	11.0827	9.9193	9.12509	8.64723	8.70245
hsa-miR-8075	0.00102739	0.0230718	4.21257	up	MIMAT0031002					CAGACCCGACATCTG	224.305	12.0898	6.54629	4.47159	257.179	283.811	131.924	9.12483	16.8446	10.2999	6.74741	6.81721	6.07424	4.39611	4.5729	4.44574
hsa-miR-8078	0.0204087	0.0599682	3.7687	up	MIMAT0031005					GAGTCTCTCACCGGG	592.236	31.0429	7.7782	5.86413	730.106	820.165	226.438	27.7685	43.4022	21.958	8.23354	8.29059	6.81046	6.09067	5.97663	5.5251
hsa-miR-874-3p	0.004766	0.0358751	7.37916	up	MIMAT0004911	chr5	+	136983328	136983317	TCGGTCCCTCGGG	9401.84	429.94	12.5153	9.63183	10367.8	12014.9	5822.8	470.46	450.605	368.754	12.9031	13.0477	11.595	10.0556	9.43252	9.40732
hsa-miR-877-5p	0.0331402	0.0796032	2.04659	up	MIMAT0004949	chr6	-	30552117	30552128	CCCTGCGCCATCT	583.343	61.1316	7.88242	6.8492	677.909	720.699	351.421	34.4816	87.3722	61.5411	8.12602	8.11411	7.40714	6.40987	7.06226	7.07546
hsa-miR-887-5p	0.00278839	0.0297843	2.63357	up	MIMAT0026720					GAGTCTAACAGGGCTC	55.7414	5.73688	4.66038	3.26336	60.5375	70.5046	36.182	5	7.21065	5	4.73324	4.9435	4.30438	3.24049	3.44637	3.1032
hsa-miR-888-3p	0.0123112	0.0473777	2.10362	up	MIMAT0004917	chrX	+	145076368	145076352	TTCACCCAAAGAGGTGTC	46.6641	6.34259	4.41303	3.34016	51.365	57.7938	30.8335	5	9.02778	5	4.51774	4.6538	4.06756	3.24049	3.67679	3.1032
hsa-miR-892c-5p	0.00593509	0.0386352	2.95885	up	MIMAT0025857					TGACTGGCACCTTTCT	97.3728	7.80132	5.41017	3.84513	114.542	123.271	54.3056	5.56375	11.4361	6.40412	5.66103	5.72459	4.84489	3.75768	3.99618	3.78152
hsa-miR-924	0.000460669	0.014687	11.4319	up	MIMAT0004974					GCAAGACATCACAAGACTCT	8.11796	0.1	1.08442	-2.43058	8.60925	9.72166	6.02298	0.1	0.1	0.1	0.562638	1.42386	1.26676	-2.15689	-2.82817	-2.30668
hsa-miR-92a-1-5p	0.0435959	0.0958127	2.16195	up	MIMAT0004507	chr13	-	92003584	92003600	AGCATTGCAACCGATCCC	32.858	5	3.94995	2.83761	36.2931	39.7947	22.4862	5	5	5	4.05865	4.194	3.59719	3.24049	2.16913	3.1032
hsa-miR-936	0.00460644	0.0358751	2.17283	up	MIMAT0004979					CTGCGATTCCTCCCT	870.315	86.9703	8.54295	7.42337	951.197	1063.9	595.845	65.8257	119.179	75.9063	8.71053	8.75063	8.16768	7.34347	7.52579	7.40085
hsa-miR-942-3p	0.0311147	0.0768905	2.08007	up	MIMAT0026734					ACTTCTCTGTTTCGGC	646.447	68.2062	8.02682	6.97019	707.11	826.857	405.375	42.604	113.322	48.6927	8.16768	8.30646	7.60631	6.72299	7.45726	6.7303
hsa-miR-99b-3p	0.0286109	0.0726277	2.60511	up	MIMAT0004678	chr19	-	52195919	52195930	CGGACCCACAGAC	329.243	26.3297	7.04359	5.66225	397.326	431.719	158.684	27.4202	29.7425	21.8264	7.40085	7.40085	6.32908	6.06916	5.39983	5.51774

## Sheet: down_CPAM-type-I_vs_Control
# Fold Change cut-off: 2.0 # P-value cut-off: 0.05 # Condition pairs: CCAM-type-I_vs_Control # Column A: systematic_name it represents miRNA name. # Column B: P-value, P-value calculated from unpaired t-test. # Column C: FDR, FDR is calculated from Benjamini Hochberg FDR. # Column D: Fold change, the absolute ratio (no log scale) of normalized intensities between two conditions. # Column E: Regul…
CCAM-type-I_vs_Control 2.0 fold down regulated miRNAs
	P-value and FDR		Fold change and Regulation		Annotations						Group--Raw Intensity		Group--Normalized Intensity		Raw Intensity						Normalized Intensity
systematic_name	P-value	FDR	Fold Change	Regulation	mirbase accession No	chr	strand	start	stop	active_sequence	group-CCAM-type-I(raw)	group-Control(raw)	group-CCAM-type-I(normalized)	group-Control(normalized)	[CCAM-type-I-1, CCAM-type-I](raw)	[CCAM-type-I-2, CCAM-type-I](raw)	[CCAM-type-I-3, CCAM-type-I](raw)	[Control-1, Control](raw)	[Control-2, Control](raw)	[Control-3, Control](raw)	[CCAM-type-I-1, CCAM-type-I](normalized)	[CCAM-type-I-2, CCAM-type-I](normalized)	[CCAM-type-I-3, CCAM-type-I](normalized)	[Control-1, Control](normalized)	[Control-2, Control](normalized)	[Control-3, Control](normalized)
hsa-let-7a-3p	0.0128345	0.0481293	7.94882	down	MIMAT0004481	chr9	-	96938295	96938315	GAAAGACAGTAGATTGTATAG	49.558	82.3192	4.34909	7.33983	30.2074	31.154	87.3124	108.22	66.8885	71.8491	3.76961	3.79561	5.48204	8.0573	6.64194	7.32025
hsa-let-7e-3p	0.0358171	0.0845189	32.0198	down	MIMAT0004485	chr11	+	122017300	122017286	GGAAAGCTAGGAGGC	2.09429	5.86267	-1.72926	3.27163	0.1	0.1	6.08286	7.31675	5	5.27125	-3.32191	-3.1393	1.27342	4.08195	2.16913	3.56381
hsa-let-7e-5p	0.00977017	0.0445947	7.8081	down	MIMAT0000066	chr19	-	52196050	52196067	AACTATACAACCTCCTACC	1962.79	4756.93	9.59232	12.5573	1156.59	1175.7	3556.09	6201.41	4328.48	3740.9	9.01234	8.95527	10.8093	12.9383	12.4507	12.2829
hsa-let-7f-2-3p	0.013887	0.0501318	24.1779	down	MIMAT0004487	chrX	+	53584231	53584211	GGAAAGACAGTAGACTGTATAG	6.35553	11.4828	-0.156378	4.43924	5	5	9.06659	13.8013	9.90325	10.744	-2.08674	0.129154	1.48845	5.0026	3.80159	4.51352
hsa-let-7i-3p	0.00917518	0.043866	7.3127	down	MIMAT0004585	chr12	-	62997533	62997548	AGCAAGGCAGTAGCTTG	19.2251	26.693	2.82042	5.69083	14.9149	12.9516	29.8089	24.4544	31.4456	24.179	2.24955	2.19823	4.01348	5.89856	5.49118	5.68273
hsa-miR-100-3p	0.000291489	0.0115786	89.8932	down	MIMAT0004512	chr11	+	122023005	122022986	CATACCTATAGATACAAGCTT	0.1	5.76604	-3.22973	3.26041	0.1	0.1	0.1	5.75696	5	6.54116	-3.32191	-3.1393	-3.22798	3.79256	2.16913	3.81954
hsa-miR-101-5p	0.0129163	0.0482673	8.25244	down	MIMAT0004513	chr1	+	65524148	65524132	AGCATCAGCACTGTGATA	62.5135	98.6035	4.6108	7.65562	33.5189	33.9985	120.023	90.6105	94.2141	110.986	3.94606	3.94116	5.94516	7.79838	7.16905	7.99942
hsa-miR-106a-3p	0.0114867	0.0462271	31.8255	down	MIMAT0004517	chrX	+	133304298	133304278	GTAAGAAGTGCTTACATTGCAG	1.73333	5	-2.1545	2.83761	0.1	0.1	5	5	5	5	-3.32191	-3.1393	-0.00229254	3.24049	2.16913	3.1032
hsa-miR-106b-3p	0.0157334	0.052814	2.56666	down	MIMAT0004672	chr7	+	99691688	99691675	GCAGCAAGTACCCAC	10.7588	5	1.47772	2.83761	12.9936	11.1751	8.1076	5	5	5	1.5076	1.49549	1.43006	3.24049	2.16913	3.1032
hsa-miR-106b-5p	0.0499913	0.10596	4.02315	down	MIMAT0000680	chr7	+	99691647	99691632	ATCTGCACTGTCAGCAC	5110.46	6957.47	11.0931	13.1014	2915.03	3010.2	9406.16	5041.98	7242.57	8587.86	10.4254	10.3441	12.5099	12.8249	13.1693	13.3101
hsa-miR-1205	0.00657685	0.0388348	2.28086	down	MIMAT0005869					CTCAAAGCAAACCCTG	84.8305	47.3091	5.32759	6.51717	83.3714	86.6294	84.4908	33.4869	51.9385	56.5018	5.24323	5.28896	5.45058	6.34104	6.25497	6.9555
hsa-miR-1244	0.042719	0.0945638	8.1143	down	MIMAT0005896					AACCATCTCATACAAACCA	14.8088	16.3285	1.9152	4.93567	11.1911	5.8539	27.3815	16.7298	19.944	12.3118	1.31506	0.534943	3.8956	5.27903	4.79909	4.72889
hsa-miR-125a-5p	0.0240892	0.0658234	5.16011	down	MIMAT0000443					TCACAGGTTAAAGGGTCTC	722.059	963.034	8.21355	10.581	524.825	536.956	1104.4	1446.38	656.101	786.619	7.75169	7.66803	9.22094	11.4093	9.9082	10.4254
hsa-miR-1260a	0.00858395	0.0431685	9.83111	down	MIMAT0005911	chr14	-	77732578	77732591	TGGTGGCAGAGGTGG	2113.55	6124.12	9.6659	12.9633	1164.68	1155.66	4020.29	4953.88	7214.26	6204.23	9.03474	8.94206	11.0209	12.8024	13.149	12.9383
hsa-miR-1260b	0.00585511	0.0386352	6.97675	down	MIMAT0015041					ATGGTGGCAGTGGTG	746.782	1254.66	8.24259	11.0451	540.947	532.502	1166.9	1033.38	1526.78	1203.82	7.78821	7.6585	9.28107	10.9714	11.1432	11.0209
hsa-miR-127-3p	0.0215874	0.0623929	2.81404	down	MIMAT0000446	chr14	-	100419130	100419146	AGCCAAGCTCAGACGGAT	281.071	162.399	6.87387	8.36651	221.897	217.264	404.051	158.207	158.672	170.319	6.55782	6.46738	7.59641	8.58205	7.99298	8.5245
hsa-miR-1271-5p	0.0208517	0.0607703	3.12605	down	MIMAT0005796	chr5	-	175794969	175794984	TGAGTGCTTGCTAGGTG	44.0947	35.0238	4.41696	6.0613	42.0897	42.0725	48.122	47.319	31.9299	25.8224	4.26405	4.28936	4.69746	6.89168	5.51774	5.77446
hsa-miR-128-3p	0.00851571	0.0431685	6.63102	down	MIMAT0000424	chr2	-	136423018	136423036	AAAGAGACCGGTTCACTGT	245.352	349.081	6.59361	9.32284	155.528	150.271	430.258	333.946	356.727	356.569	6.10396	5.99824	7.67864	9.58672	9.03792	9.34389
hsa-miR-1287-3p	0.0290765	0.0732892	2.15233	down	MIMAT0026738					ATCACTGCATCTGTGGC	23.8435	12.7002	3.48283	4.58873	19.6667	21.7296	30.1342	12.4331	14.1317	11.5359	3.13008	3.27516	4.04325	4.8671	4.27141	4.62767
hsa-miR-1296-3p	0.00500977	0.0360603	3.2318	down	MIMAT0026637					GGTTAGGGTCGAAGC	13.1217	9.40042	2.45338	4.14571	14.4806	14.4461	10.4386	7.54506	10.0243	10.6319	2.225	2.91796	2.21717	4.12328	3.8219	4.49196
hsa-miR-1306-5p	9.32901e-05	0.00605313	3.60606	down	MIMAT0022726					TGGACGTTTGCAGGG	9.62965	5.73111	1.41127	3.2617	13.5766	8.47852	6.83381	5	7.19333	5	1.53825	1.35236	1.34321	3.24049	3.44139	3.1032
hsa-miR-130b-3p	7.30214e-05	0.00580114	2.05598	down	MIMAT0000691	chr22	-	22007648	22007664	ATGCCCTTTCATCATTGC	626.399	298.258	8.04279	9.08262	604.779	680.998	593.421	230.855	363.25	300.669	7.95394	8.02413	8.15029	9.04733	9.07543	9.12509
hsa-miR-130b-5p	5.8411e-05	0.00501167	67.0581	down	MIMAT0004680	chr22	-	22007608	22007625	GTAGTGCAACAGGGAAAGA	0.1	5	-3.22973	2.83761	0.1	0.1	0.1	5	5	5	-3.32191	-3.1393	-3.22798	3.24049	2.16913	3.1032
hsa-miR-132-3p	0.00428066	0.0355892	3.48843	down	MIMAT0000426	chr17	+	1953281	1953267	CGACCATGGCTGTAGA	259.062	192.353	6.72754	8.53012	322.927	318.343	135.916	147.05	262.587	167.422	7.0666	6.99783	6.11819	8.46953	8.61708	8.50375
hsa-miR-132-5p	0.00541536	0.0375921	4.41411	down	MIMAT0004594	chr17	+	1953245	1953227	AGTAACAATCGAAAGCCACG	67.0236	64.7252	4.86983	7.01195	84.9708	84.9336	31.1663	51.1018	84.0261	59.0478	5.26235	5.25959	4.08754	6.99783	7.01126	7.02676
hsa-miR-135a-5p	0.0106087	0.0449361	20.0621	down	MIMAT0000428	chr3	+	52328273	52328251	TCACATAGGAATAAAAAGCCATA	74.4248	362.691	4.75906	9.08546	35.3318	34.705	153.238	113.598	353.112	621.362	4.02726	3.97082	6.27909	8.11074	9.02981	10.1158
hsa-miR-135b-5p	0.0013252	0.0258415	8.88184	down	MIMAT0000758	chr1	+	205417467	205417446	TCACATAGGAATGAAAAGCCATA	523.547	1195.24	7.79591	10.9468	433.364	435.193	702.085	742.95	1692.88	1149.87	7.48624	7.41252	8.48898	10.6127	11.2563	10.9714
hsa-miR-136-3p	0.0311931	0.0769071	4.44951	down	MIMAT0004606	chr14	-	101351089	101351108	AGACTCATTTGAGACGATGAT	159.347	152.79	6.04384	8.19748	108.66	106.442	262.939	219.257	106.611	132.5	5.59753	5.54435	6.98963	8.97666	7.37728	8.23851
hsa-miR-139-5p	0.0213357	0.0619285	6.38304	down	MIMAT0000250					ACTGGAGACACGTGC	153.351	238.848	6.04591	8.72015	117.821	113.615	228.619	384.891	126.148	205.505	5.69072	5.62979	6.81721	9.79171	7.65327	8.71547
hsa-miR-140-3p	0.0289163	0.0730572	5.59476	down	MIMAT0004597					CCGTGGTTCTACCCT	1348.13	1737.41	8.93136	11.4154	714.129	764.323	2565.93	1593.84	1574.48	2043.89	8.19266	8.20116	10.4003	11.4966	11.1769	11.5728
hsa-miR-140-5p	0.0152273	0.0520105	5.98713	down	MIMAT0000431	chr16	-	68524509	68524528	CTACCATAGGGTAAAACCACT	1413.9	2183.04	9.11202	11.6939	868.023	901.541	2472.13	2374.18	2116.11	2058.81	8.51204	8.46276	10.3613	11.9139	11.5728	11.595
hsa-miR-141-5p	0.0129727	0.0483938	6.75983	down	MIMAT0004598	chr12	-	7073281	7073297	TCCAACACTGTACTGGAA	41.6519	60.4513	4.09622	6.85321	26.2304	25.5912	73.134	34.6426	72.2818	74.4296	3.53084	3.49824	5.25959	6.4162	6.76616	7.37728
hsa-miR-142-3p	0.03119	0.0769071	2.01172	down	MIMAT0000434					TCCATAAAGTAGGAAACACTACA	15804	22912	13.4814	14.4898	12112	13329	21971.1	19804.7	26432	22499.4	13.1693	13.2433	14.0315	14.2426	14.7299	14.4969
hsa-miR-142-5p	0.0168514	0.0548233	5.48306	down	MIMAT0000433					AGTAGTGCTTTCTACTTTA	2622.37	4468.75	10.0547	12.5097	1673.68	1761.64	4431.8	2625.73	5505.2	5275.33	9.50375	9.47604	11.1844	11.99	12.7898	12.7492
hsa-miR-143-3p	0.0443633	0.0972005	3.77338	down	MIMAT0000435	chr5	-	148808548	148808561	GAGCTACAGTGCTTC	3795.45	3917.27	10.5138	12.4297	2139.12	2213.39	7033.84	3093.2	4238.75	4419.86	9.9082	9.80822	11.8251	12.3024	12.3928	12.5939
hsa-miR-143-5p	0.00754477	0.040984	3.59014	down	MIMAT0004599	chr5	-	148808513	148808528	ACCAGAGATGCAGCACT	95.2133	76.8866	5.42546	7.2695	77.7683	75.6221	132.25	56.6471	85.1976	88.8152	5.13435	5.06523	6.07678	7.17378	7.0284	7.60631
hsa-miR-144-5p	0.0102476	0.0449361	5.06587	down	MIMAT0004600	chr17	+	27188586	27188566	CTTACAGTATATGATGATATCC	1433.25	1994.02	9.25048	11.5913	1014.45	1048.88	2236.41	1409.03	2032.61	2540.44	8.79927	8.72504	10.2271	11.3701	11.5202	11.8836
hsa-miR-145-3p	0.0223999	0.0633123	6.69566	down	MIMAT0004601	chr5	-	148810264	148810283	AGAACAGTATTTCCAGGAATC	342.751	445.164	6.9375	9.68073	171.49	172.224	684.54	401.386	417.441	516.666	6.20607	6.19526	8.41117	9.85353	9.32299	9.86567
hsa-miR-146a-3p	8.9342e-08	9.5819e-05	86.0985	down	MIMAT0004608	chr5	-	159912416	159912436	CTGAAGAACTGAATTTCAGAGG	0.1	5.30411	-3.22973	3.19819	0.1	0.1	0.1	5	5.91234	5	-3.32191	-3.1393	-3.22798	3.24049	3.25086	3.1032
hsa-miR-146a-5p	0.00239548	0.0295305	6.46415	down	MIMAT0000449	chr5	-	159912383	159912400	AACCCATGGAATTCAGTTC	562.976	907.499	7.90329	10.5958	476.149	470.111	742.669	568.29	1304.63	849.58	7.6118	7.51601	8.58205	10.2996	10.9714	10.5163
hsa-miR-146b-5p	0.00200847	0.0285005	5.51043	down	MIMAT0002809	chr10	-	104186271	104186288	AGCCTATGGAATTCAGTTC	2052.55	3930.78	9.88004	12.3422	1927.26	1957.85	2272.55	2105.32	5602.06	4084.96	9.76617	9.6186	10.2553	11.8393	12.8249	12.3624
hsa-miR-148a-3p	0.0236082	0.0650164	4.07945	down	MIMAT0000243	chr7	+	25989603	25989585	ACAAAGTTCTGTAGTGCACT	5843.47	9515.88	11.4588	13.4871	3848.88	3898.21	9783.31	9408.96	9569.97	9568.71	10.9588	10.8236	12.5939	13.5539	13.4671	13.4405
hsa-miR-148b-3p	0.00623022	0.0387357	6.53765	down	MIMAT0000759	chr12	-	54731066	54731083	ACAAAGTTCTGTGATGCAC	655.394	1008.66	8.07138	10.7802	473.524	482.484	1010.17	1095.42	1031.6	898.956	7.60058	7.55033	9.06323	11.0493	10.6784	10.6127
hsa-miR-148b-5p	0.000232695	0.0101377	2.46154	down	MIMAT0004699	chr12	-	54731028	54731045	GCCTGAGTGTATAACAGAA	31.6244	19.7654	3.92628	5.22584	32.7934	32.6912	29.3887	17.2456	23.3005	18.7499	3.91326	3.87606	3.98951	5.36454	5.03629	5.2767
hsa-miR-149-5p	0.0280295	0.0721768	2.6587	down	MIMAT0000450	chr2	-	241395438	241395454	GGGAGTGAAGACACGGAG	37.8201	25.5648	4.19031	5.60103	40.1074	35.3361	38.0169	32.7318	21.5738	22.3888	4.19747	4.01028	4.36316	6.32047	4.91547	5.56714
hsa-miR-150-5p	0.00520706	0.0367406	6.28354	down	MIMAT0000451	chr19	+	50004078	50004062	CACTGGTACAAGGGTTGG	1427.28	2592.88	9.24918	11.9008	1058.41	1036.05	2187.39	2641.32	2775.18	2362.15	8.87057	8.68382	10.1932	12.0152	11.8836	11.8035
hsa-miR-151a-3p	0.0117802	0.0466238	4.72437	down	MIMAT0000757	chr8	+	141742729	141742713	CCTCAAGGAGCTTCAGT	424.81	433.908	7.41789	9.65801	297.803	298.078	678.548	350.319	435.408	515.997	6.95896	6.89168	8.40302	9.71318	9.40732	9.85353
hsa-miR-151a-5p	0.0153039	0.052116	5.53003	down	MIMAT0004697	chr8	+	141742693	141742678	ACTAGACTGTGAGCTCC	1991.01	2962.12	9.62663	12.0939	1220.13	1218.74	3534.17	3259.43	2752.17	2874.75	9.10048	8.984	10.7954	12.3928	11.8393	12.0497
hsa-miR-151b	0.0128222	0.0481293	5.78073	down	MIMAT0010214					AGACTGTGAGCTCCTC	944.079	1242.91	8.52312	11.0544	624.167	637.088	1570.98	1363.31	1148.11	1217.31	7.9906	7.91156	9.66721	11.3176	10.8093	11.0362
hsa-miR-152-3p	0.0189562	0.0579165	5.62118	down	MIMAT0000438	chr17	+	46114600	46114586	CCAAGTTCTGTCATGC	826.775	1042.72	8.32408	10.815	524.737	538.373	1417.21	1188.26	851.942	1087.95	7.74489	7.67864	9.54871	11.1303	10.3701	10.9445
hsa-miR-153-3p	0.0242915	0.0661234	5.1961	down	MIMAT0000439	chr2	+	220158907	220158888	GATCACTTTTGTGACTATGC	22.55	32.2192	3.41857	5.796	26.0162	20.606	21.0278	54.6711	27.1208	14.8658	3.52621	3.21656	3.51293	7.11867	5.2767	4.99262
hsa-miR-1537-3p	0.0126863	0.0479689	120.857	down	MIMAT0007399	chr1	+	236016360	236016344	ACAACTGTAACTAGACGG	3.18932	21.3169	-1.65157	5.26558	0.1	0.1	9.36795	11.7225	25.4092	26.8189	-3.32191	-3.1393	1.50649	4.78564	5.16391	5.84719
hsa-miR-1537-5p	0.000695692	0.01938	90.1883	down	MIMAT0026765					AGAAAACTGACTAATTACAGC	0.1	6.63541	-3.22973	3.26514	0.1	0.1	0.1	9.90622	5	5	-3.32191	-3.1393	-3.22798	4.52308	2.16913	3.1032
hsa-miR-154-3p	0.0322583	0.0784662	2.1759	down	MIMAT0000453	chr14	-	101526145	101526163	AATAGGTCAACCGTGTATGA	56.7798	29.4451	4.7027	5.82432	62.5981	66.1677	41.5736	35.7248	29.2317	23.3788	4.79909	4.82941	4.47961	6.46738	5.37578	5.62979
hsa-miR-154-5p	0.0273629	0.0711435	4.15528	down	MIMAT0000452	chr14	-	101526110	101526127	CGAAGGCAACACGGATAAC	61.4755	56.9858	4.74307	6.79802	43.2108	42.6798	98.536	71.812	45.1187	54.0266	4.28936	4.30438	5.63547	7.45726	6.05033	6.88645
hsa-miR-155-3p	0.000176725	0.0088663	77.7262	down	MIMAT0004658	chr21	-	26946335	26946355	TGTTAATGCTAATATGTAGGAG	0.1	5.41394	-3.22973	3.0506	0.1	0.1	0.1	5	5	6.24181	-3.32191	-3.1393	-3.22798	3.24049	2.16913	3.74217
hsa-miR-15a-3p	0.00152655	0.026656	4.26526	down	MIMAT0004488	chr13	+	50623326	50623309	TGAGGCAGCACAATATGGC	20.3323	21.9061	3.29366	5.38629	18.3606	17.5517	25.0848	19.4739	24.5175	21.7269	3.06213	3.05506	3.76378	5.53934	5.11503	5.5045
hsa-miR-15a-5p	0.0415703	0.0933706	3.40676	down	MIMAT0000068	chr13	+	50623289	50623270	CACAAACCATTATGTGCTGCT	6464.58	9908	11.7143	13.4827	4207.95	4194.62	10991.2	8899.52	9665.6	11158.9	11.2035	11.0362	12.9031	13.4095	13.5193	13.5193
hsa-miR-15b-3p	0.00329884	0.03157	14.0467	down	MIMAT0004586	chr3	-	160122434	160122454	TAGAGCAGCAAATAATGATTCG	11.3717	27.1243	1.90318	5.71534	10.2038	9.36637	14.5449	24.3909	29.1603	27.8217	1.25054	1.39418	3.06481	5.88828	5.36667	5.89106
hsa-miR-15b-5p	0.00221425	0.0285813	4.08588	down	MIMAT0000417	chr3	-	160122398	160122416	TGTAAACCATGATGTGCTGC	6198.27	11415.7	11.6504	13.681	4832.19	4938.99	8823.62	11165.6	11656.8	11424.5	11.4093	11.3176	12.2243	13.7063	13.7334	13.6034
hsa-miR-16-2-3p	0.00610877	0.0386352	9.3268	down	MIMAT0004518	chr3	-	160122586	160122606	TAAAGCAGCACAGTAATATTGG	11.4148	19.2576	1.90947	5.13086	10.6436	9.469	14.1318	11.883	23.873	22.0168	1.27978	1.40362	3.04502	4.79033	5.07179	5.53044
hsa-miR-16-5p	0.0465707	0.100837	2.14379	down	MIMAT0000069	chr3	-	160122545	160122563	CGCCAATATTTACGTGCTG	15463.7	22168	13.3856	14.4858	11031.8	11469.6	23889.9	21807.5	21395.2	23301.3	13.0477	12.9665	14.1426	14.3393	14.5321	14.5859
hsa-miR-17-3p	0.0328093	0.0792521	5.05217	down	MIMAT0000071	chr13	-	92002916	92002930	CTACAAGTGCCTTCAC	640.137	681.823	7.89581	10.2327	343.822	367.703	1208.89	554.652	714.593	776.225	7.17169	7.17721	9.33855	10.2553	10.033	10.4099
hsa-miR-17-5p	0.0157997	0.052819	5.25935	down	MIMAT0000070	chr13	-	92002878	92002894	CTACCTGCACTGTAAGC	2019.26	2981.97	9.65919	12.0541	1245.64	1233.45	3578.69	2419.01	3031.73	3495.15	9.13673	9.00651	10.8343	11.9479	11.99	12.2243
hsa-miR-181a-2-3p	0.0185688	0.0573817	5.56286	down	MIMAT0004558	chr9	-	127454803	127454818	GGTACAGTCAACGGTCA	89.9653	101.254	5.18684	7.66267	55.1612	57.1906	157.544	120.066	91.5169	92.1774	4.59987	4.63619	6.32447	8.19266	7.1332	7.66215
hsa-miR-181a-3p	0.0123335	0.0473777	7.33603	down	MIMAT0000270	chr1	+	198828257	198828241	GGTACAATCAACGGTCGA	229.191	342.543	6.43832	9.31331	134.984	134.201	418.389	388.937	315.066	323.627	5.86048	5.81447	7.63999	9.82979	8.86027	9.24987
hsa-miR-181a-5p	0.0302114	0.0753529	4.21902	down	MIMAT0000256	chr1	+	198828218	198828204	ACTCACCGACAGCGT	2453.77	2707.98	9.93119	12.0081	1542.01	1569.22	4250.08	3105.53	2334.13	2684.29	9.39597	9.26732	11.1303	12.3624	11.6938	11.9681
hsa-miR-181b-3p	0.00860731	0.0431685	4.38911	down	MIMAT0022692					TTGCATTCATTGTTCAGTG	34.8019	35.0376	3.94185	6.07578	25.3907	26.3813	52.6337	24.6739	45.7142	34.7246	3.49077	3.52621	4.80858	5.91305	6.06916	6.24513
hsa-miR-181b-5p	0.0165729	0.0545227	3.53092	down	MIMAT0000257	chr1	+	198828059	198828046	ACCCACCGACAGCA	618.062	509.998	8.01868	9.83873	471.434	485.092	897.659	456.775	546.402	526.817	7.59641	7.55428	8.90536	9.98911	9.60777	9.9193
hsa-miR-181d-5p	0.0148756	0.0517622	3.00164	down	MIMAT0002821	chr19	-	13985731	13985746	ACCCACCGACAACAATG	334.07	212.547	7.09929	8.68505	261.856	261.796	478.557	206.42	222.288	208.932	6.75803	6.71892	7.82093	8.89554	8.4217	8.73791
hsa-miR-182-3p	5.8411e-05	0.00501167	67.0581	down	MIMAT0000260	chr7	+	129410309	129410291	TAGTTGGCAAGTCTAGAACC	0.1	5	-3.22973	2.83761	0.1	0.1	0.1	5	5	5	-3.32191	-3.1393	-3.22798	3.24049	2.16913	3.1032
hsa-miR-182-5p	0.00282788	0.0297843	10.3936	down	MIMAT0000259	chr7	+	129410268	129410253	AGTGTGAGTTCTACCAT	25.03	60.5508	3.50375	6.88136	17.9696	17.0243	40.0962	39.0939	70.9588	71.5997	3.0409	3.02783	4.44251	6.60224	6.73599	7.30587
hsa-miR-1827	0.0170568	0.055171	4.3785	down	MIMAT0006767					ATTCAATCTACTGCCTCA	69.3247	69.6975	4.94885	7.07929	50.7063	62.3177	94.9502	96.4358	57.8259	54.8309	4.50329	4.75478	5.58849	7.90186	6.44432	6.89168
hsa-miR-183-5p	0.000442365	0.0146545	2.9571	down	MIMAT0000261	chr7	+	129414792	129414774	AGTGAATTCTACCAGTGCCA	50.35	36.1785	4.55835	6.12253	51.3323	54.2465	45.4711	25.8069	43.1996	39.5289	4.51474	4.5729	4.58739	5.99329	5.96159	6.41269
hsa-miR-185-5p	0.00630405	0.0387488	6.27804	down	MIMAT0000455	chr22	-	20020682	20020697	TCAGGAACTGCCTTTCT	713.585	1203.22	8.21531	10.8656	545.566	566.583	1028.61	589.083	1434.61	1585.98	7.79838	7.77213	9.07543	10.3441	11.0493	11.2035
hsa-miR-186-5p	0.0152169	0.0520105	6.07752	down	MIMAT0000456	chr1	+	71533349	71533330	AGCCCAAAAGGAGAATTCTTT	425.33	564.547	7.38228	9.98577	271.126	270.92	733.944	589.371	484.044	620.227	6.82271	6.76849	8.55565	10.3525	9.4973	10.1075
hsa-miR-188-3p	0.00950501	0.0443223	4.78916	down	MIMAT0004613					TGCAAACCCTGCATGTG	39.8445	42.7483	4.12074	6.38051	28.1895	29.8655	61.4784	32.321	45.5038	50.4201	3.65006	3.7225	4.98965	6.29603	6.06364	6.78187
hsa-miR-18a-5p	0.00473895	0.0358751	7.08772	down	MIMAT0000072	chr13	-	92003016	92003032	CTATCTGCACTAGATGCA	265.333	432.249	6.74182	9.56714	179.8	179.205	436.994	276.379	519.85	500.519	6.27909	6.24513	7.70125	9.33855	9.57118	9.79171
hsa-miR-18b-5p	0.00583893	0.0386352	6.48247	down	MIMAT0001412	chrX	+	133304098	133304080	CTAACTGCACTAGATGCACC	161.057	240.026	6.05818	8.75472	112.485	108.748	261.937	140.133	279.167	300.779	5.62979	5.57341	6.97132	8.40302	8.73103	9.13011
hsa-miR-190a-5p	0.00693979	0.039247	9.30945	down	MIMAT0000458	chr15	-	63116170	63116191	ACCTAATATATCAAACATATCA	94.4843	187.397	5.28352	8.50222	62.2738	60.6418	160.537	225.539	148.111	188.54	4.78326	4.71629	6.35101	9.01234	7.87319	8.62112
hsa-miR-191-5p	0.00486881	0.0358751	10.2774	down	MIMAT0000440	chr3	+	49058088	49058075	CAGCTGCTTTTGGGA	25.9472	58.8839	3.51877	6.88017	16.0243	15.287	46.5301	47.7484	60.4287	68.4746	2.97782	2.94852	4.62998	6.91556	6.48987	7.23509
hsa-miR-1913	0.000782987	0.0209938	3.78328	down	MIMAT0007888					TGGCAGCAGCGGA	87.3439	76.3242	5.34519	7.26483	79.5685	85.3551	97.1082	58.0024	84.9473	86.0229	5.15763	5.26844	5.60949	7.20312	7.02558	7.56578
hsa-miR-192-5p	0.0113551	0.0461302	6.35052	down	MIMAT0000222	chr11	+	64658652	64658635	GGCTGTCAATTCATAGGTC	348.255	462.278	7.06231	9.72919	219.931	211.403	613.431	388.274	427.498	571.062	6.54145	6.44432	8.20116	9.819	9.36433	10.0042
hsa-miR-193a-3p	0.00853975	0.0431685	5.27173	down	MIMAT0000459					ACTGGGACTTTGTAGGC	798.413	1071.63	8.40654	10.8048	625.75	684.412	1085.08	1453.56	871.812	889.536	7.99298	8.04549	9.18115	11.4245	10.4254	10.5646
hsa-miR-193b-3p	0.00256645	0.0297843	4.48948	down	MIMAT0002819	chr16	-	14397881	14397895	AGCGGGACTTTGAGGG	95.3158	100.289	5.48524	7.65178	90.7336	93.1984	102.015	118.186	90.9663	91.7145	5.36975	5.38165	5.70431	8.17856	7.12662	7.65017
hsa-miR-194-5p	0.0198901	0.0593384	5.75079	down	MIMAT0000460	chr1	+	220291534	220291519	TCCACATGGAGTTGCT	324.384	391.207	6.92678	9.45054	184.015	188.421	600.717	282.567	364.443	526.612	6.31261	6.28498	8.18277	9.34824	9.09519	9.9082
hsa-miR-196b-5p	0.026789	0.0703071	2.1039	down	MIMAT0001080	chr7	+	27209134	27209116	CCCAACAACAGGAAACTACC	44.9224	24.9555	4.4263	5.49937	46.8782	41.586	46.3031	14.8244	28.1252	31.9171	4.39337	4.26405	4.62149	5.09032	5.33355	6.07424
hsa-miR-1973	0.00312678	0.0304861	3.11807	down	MIMAT0009448					TATGCTACCTTTGCACG	293.246	205.263	6.96557	8.60622	268.187	266.39	345.163	149.785	217.087	248.919	6.79249	6.7303	7.3739	8.49689	8.40703	8.91474
hsa-miR-199b-5p	0.0333684	0.0800617	3.70928	down	MIMAT0000263	chr9	+	130046868	130046848	GAACAGATAGTCTAAACACTGG	4841.42	7698.02	11.1172	13.0084	3475.35	3595.33	7453.59	13754.8	5147.02	4192.26	10.7594	10.6784	11.9139	13.876	12.6984	12.4507
hsa-miR-19a-3p	0.038511	0.0888238	3.21877	down	MIMAT0000073	chr13	-	92003196	92003215	TCAGTTTTGCATAGATTTGCA	6101.17	8404.15	11.6064	13.293	4016.62	4161.35	10125.5	7172.91	9039.47	9000.06	11.1	11.0209	12.6984	13.1058	13.4405	13.3326
hsa-miR-19a-5p	5.8411e-05	0.00501167	67.0581	down	MIMAT0004490	chr13	-	92003160	92003179	TGTAGTGCAACTATGCAAAAC	0.1	5	-3.22973	2.83761	0.1	0.1	0.1	5	5	5	-3.32191	-3.1393	-3.22798	3.24049	2.16913	3.1032
hsa-miR-19b-1-5p	0.00631863	0.0387488	4.5603	down	MIMAT0004491	chr13	-	92003468	92003483	GCTGGATGCAAACCTGC	43.8355	47.0939	4.35053	6.53965	34.949	36.7728	59.7846	39.8188	44.3302	57.1328	4.01734	4.06452	4.96972	6.62371	6.01888	6.97637
hsa-miR-200c-3p	0.0462161	0.100338	5.95497	down	MIMAT0000617	chr12	-	7072914	7072927	TCCATCATTACCCGG	3836.03	5900.73	10.3117	12.8858	1644.96	1660.68	8202.44	3473.35	6879.77	7349.06	9.47232	9.39597	12.0669	12.4717	13.0799	13.1058
hsa-miR-200c-5p	0.0330409	0.0795428	4.5999	down	MIMAT0004657	chr12	-	7072872	7072887	CCAAACACTGCTGGGTA	16.4956	16.3494	2.68444	4.88604	15.2432	11.5177	22.7261	9.94547	17.6621	21.4407	2.91518	1.51416	3.62398	4.53368	4.64019	5.48426
hsa-miR-203a-3p	0.0284782	0.0726277	9.93061	down	MIMAT0000264	chr14	-	104583810	104583827	CTAGTGGTCCTAAACATT	422.305	768.262	7.06119	10.3731	162.274	157.116	947.526	707.65	635.571	961.565	6.14951	6.06364	8.97043	10.5581	9.8747	10.6864
hsa-miR-208b-3p	0.0174905	0.0558291	6.82951	down	MIMAT0004960	chr14	+	23887262	23887243	ACAAACCTTTTGTTCGTCTTA	54.473	72.4847	4.3978	7.16958	25.38	34.975	103.064	52.1221	78.6161	86.7159	3.48744	3.98138	5.72459	7.0284	6.89892	7.58143
hsa-miR-20a-3p	0.0118155	0.0466238	8.01811	down	MIMAT0004493	chr13	-	92003364	92003383	CTTTAAGTGCTCATAATGCAG	162.821	261.288	5.94562	8.94888	87.1054	90.7809	310.576	292.299	229.371	262.193	5.28896	5.3413	7.2066	9.39597	8.47401	8.97666
hsa-miR-20a-5p	0.0106632	0.0449361	4.28842	down	MIMAT0000075	chr13	-	92003331	92003348	CTACCTGCACTATAAGCAC	4669.25	7331.79	11.0283	13.1287	3287.08	3195.45	7525.22	7131.02	7318.37	7545.99	10.6603	10.4767	11.9479	13.0477	13.1894	13.149
hsa-miR-20b-5p	0.00837677	0.0431685	5.29898	down	MIMAT0001413	chrX	+	133303866	133303849	CTACCTGCACTATGAGCAC	2503.26	3910.9	10.0189	12.4246	1776.96	1720.81	4012.03	3807.76	3802.08	4122.85	9.6186	9.44146	10.9965	12.5609	12.32	12.3928
hsa-miR-21-3p	3.83566e-05	0.00501167	5.36791	down	MIMAT0004494	chr17	-	57918679	57918692	ACAGCCCATCGACTG	318.089	401.515	7.08996	9.51432	322.952	334.629	296.686	298.075	426.975	479.495	7.0706	7.05183	7.14745	9.44146	9.35476	9.74674
hsa-miR-210-3p	0.00159983	0.026656	3.35936	down	MIMAT0000267	chr11	+	568175	568161	TCAGCCGCTGTCACAC	512.021	423.112	7.73983	9.48802	520.238	545.297	470.529	232.108	617.133	420.094	7.73015	7.69726	7.79207	9.05566	9.82979	9.57859
hsa-miR-2116-3p	0.0317057	0.0774586	2.06357	down	MIMAT0011161	chr15	+	59463452	59463438	GGGAGTTCTTGGCATG	38.7396	20.3046	4.22734	5.27248	42.3427	41.4597	32.4164	24.6085	20.8696	15.4358	4.27141	4.2486	4.16201	5.90749	4.87367	5.03629
hsa-miR-2117	0.0104086	0.0449361	2.09716	down	MIMAT0011162					CTGTCCTTGGCAAAGA	121.772	62.1317	5.79015	6.85859	116.708	130.876	117.732	34.6807	93.9829	57.7314	5.68273	5.78022	5.90749	6.41922	7.16691	6.98963
hsa-miR-214-3p	0.0126505	0.0479689	4.33571	down	MIMAT0000271	chr1	+	172108029	172108018	ACTGCCTGTCTGT	584.861	660.339	7.96013	10.0764	529.266	533.515	691.802	966.457	564.597	449.962	7.76102	7.66215	8.45723	10.9241	9.65916	9.6459
hsa-miR-214-5p	0.00871945	0.0431685	5.23746	down	MIMAT0004564	chr1	+	172107988	172107972	GCACAGCAAGTGTAGACA	207.727	243.819	6.46301	8.85188	155.283	161.354	306.545	320.901	223.404	187.152	6.09706	6.09967	7.1923	9.52567	8.43039	8.59957
hsa-miR-215-5p	0.00834878	0.0431685	4.9387	down	MIMAT0000272	chr1	+	220291241	220291222	GTCTGTCAATTCATAGGTCAT	363.979	399.424	7.19635	9.50048	266.046	270.847	555.043	326.214	364.835	507.222	6.77741	6.76616	8.04549	9.57118	9.10048	9.82979
hsa-miR-218-5p	0.0499539	0.10596	8.59589	down	MIMAT0000275	chr4	-	20529923	20529942	ACATGGTTAGATCAAGCACA	1633.07	2768.99	8.78118	11.8848	540.23	537.002	3821.97	4269.17	1756.6	2281.19	7.78301	7.67281	10.8877	12.5939	11.3352	11.7254
hsa-miR-219a-5p	0.0289996	0.0731813	8.33398	down	MIMAT0000276	chr6	-	33283610	33283630	AGAATTGCGTTTGGACAATCA	58.9465	80.9019	4.27961	7.33861	24.4157	23.0792	129.345	92.9987	79.6012	70.1058	3.43034	3.36953	6.03895	7.82093	6.92779	7.26712
hsa-miR-22-3p	0.00180338	0.0275691	4.20333	down	MIMAT0000077	chr17	+	1617270	1617253	ACAGTTCTTCAACTGGCAG	3792.94	5734.86	10.8205	12.892	3121.04	3219.45	5038.33	4910.46	5950.51	6343.6	10.5751	10.5163	11.3701	12.7898	12.9031	12.9831
hsa-miR-22-5p	0.000101591	0.00605313	7.139	down	MIMAT0004495	chr17	+	1617232	1617216	TAAAGCTTGCCACTGAAG	157.513	271.22	6.15848	8.9942	151.487	145.569	175.482	239.276	306.906	267.477	6.04174	5.96634	6.46738	9.15071	8.81956	9.01234
hsa-miR-221-3p	0.021966	0.0630751	5.24637	down	MIMAT0000278	chrX	+	45605671	45605654	GAAACCCAGCAGACAATGT	1385.72	2042.81	9.12284	11.5142	908.425	878.56	2370.19	2802.18	1509.21	1817.04	8.64723	8.4217	10.2996	12.0669	11.1178	11.3578
hsa-miR-221-5p	0.00721912	0.0398074	8.79453	down	MIMAT0004568	chrX	+	45605630	45605611	AAATCTACATTGTATGCCAGG	84.1355	165.008	5.17813	8.31474	62.074	62.1801	128.153	236.772	120.206	138.046	4.77596	4.74283	6.01561	9.12023	7.5334	8.29059
hsa-miR-222-3p	0.0390862	0.0898605	3.99731	down	MIMAT0000279	chrX	+	45606509	45606498	ACCCAGTAGCCAG	706.896	691.942	8.17523	10.1743	490.311	512.738	1117.64	956.827	512.826	606.174	7.67281	7.61604	9.23684	10.9032	9.54871	10.0709
hsa-miR-222-5p	0.0464915	0.100833	8.52983	down	MIMAT0004569	chrX	+	45606472	45606457	AGGATCTACACTGGCTA	6.61268	6.83202	0.200356	3.29287	5.02178	6.21375	8.6025	5	5	10.4961	-1.43995	0.578917	1.4621	3.24049	2.16913	4.46899
hsa-miR-223-3p	0.0027998	0.0297843	3.03126	down	MIMAT0000280	chrX	-	65238781	65238800	TGGGGTATTTGACAAACTGAC	10642.2	21285.9	12.8393	14.4392	9876.19	10745.1	11305.3	15094.8	23787	24975.8	12.7898	12.7898	12.9383	13.9653	14.6225	14.7299
hsa-miR-223-5p	0.0117943	0.0466238	15.7494	down	MIMAT0004570	chrX	-	65238738	65238758	AACTCAGCTTGTCAAATACACG	12.4797	30.0472	1.78162	5.75884	9.659	9.6293	18.1509	16.7814	30.1671	43.193	0.595811	1.41569	3.33337	5.28509	5.42873	6.56271
hsa-miR-224-3p	0.0172944	0.0556171	6.72032	down	MIMAT0009198	chrX	+	151127124	151127109	TGTAGTCACTAGGGCAC	68.3481	99.8265	4.84559	7.59412	43.6142	43.3841	118.046	138.244	73.5056	87.7304	4.30063	4.3231	5.91305	8.38391	6.80588	7.59258
hsa-miR-224-5p	0.0045975	0.0358751	4.25141	down	MIMAT0000281	chrX	+	151127077	151127059	AACGGAACCACTAGTGACTT	174.251	162.623	6.28013	8.36808	152.802	147.471	222.48	185.429	149.897	152.543	6.07424	5.97367	6.79249	8.79121	7.90186	8.41117
hsa-miR-2355-5p	0.00281359	0.0297843	4.10053	down	MIMAT0016895	chr2	+	207974741	207974725	TTGTCCATTGTATCTGGG	23.2055	23.3672	3.43987	5.47567	19.4745	21.4892	28.6527	19.3919	25.1863	25.5234	3.11785	3.25238	3.94936	5.5251	5.1526	5.74933
hsa-miR-23b-5p	0.0274279	0.0712261	7.13007	down	MIMAT0004587	chr9	-	97847512	97847530	AAATCAGCATGCCAGGAACC	15.6971	17.711	2.20016	5.03408	11.6934	9.44316	25.9547	14.2824	18.2178	20.6329	1.38126	1.39969	3.81954	5.02981	4.68316	5.38927
hsa-miR-23c	0.0089483	0.04323	2.79029	down	MIMAT0018000					GGGTAATCACTGGCAA	38.0224	25.8743	4.16785	5.64827	33.2607	32.8258	47.9807	24.0921	27.7203	25.8104	3.93663	3.87928	4.68765	5.86407	5.31103	5.76969
hsa-miR-24-1-5p	0.0133638	0.0493869	6.09945	down	MIMAT0000079	chr9	-	96888131	96888151	ACTGATATCAGCTCAGTAGGC	85.2324	101.954	5.09672	7.7054	50.969	51.5033	153.225	103.043	106.46	96.3582	4.50681	4.50681	6.27655	7.9906	7.3739	7.75169
hsa-miR-24-2-5p	0.00594007	0.0386352	3.50239	down	MIMAT0004497	chr19	+	13947134	13947121	CTGTGTTTCAGCTCA	9.4006	5.68781	1.591	3.39934	9.78443	7.43598	10.9814	5	7.01391	5.04953	1.23595	1.29068	2.24636	3.24049	3.42668	3.53084
hsa-miR-25-3p	0.021248	0.0617574	4.09553	down	MIMAT0000081	chr7	+	99691255	99691239	TCAGACCGAGACAAGTGC	3242.79	3947.53	10.3897	12.4237	2172.39	2210.35	5345.62	2956.88	3659.5	5226.21	9.92757	9.79171	11.4497	12.2586	12.2829	12.7296
hsa-miR-26a-2-3p	5.8411e-05	0.00501167	67.0581	down	MIMAT0004681	chr12	+	58218464	58218444	GAAACAAGTAATCAAGAATAGG	0.1	5	-3.22973	2.83761	0.1	0.1	0.1	5	5	5	-3.32191	-3.1393	-3.22798	3.24049	2.16913	3.1032
hsa-miR-26b-3p	0.0246605	0.0667889	13.8824	down	MIMAT0004500	chr2	-	219267418	219267436	GAGCCAAGTAATGGAGAACA	14.8288	27.616	1.93976	5.73494	7.69095	8.03804	28.7574	29.4792	24.3824	28.9862	0.534943	1.33253	3.9518	6.15859	5.10313	5.94311
hsa-miR-27a-3p	0.0364559	0.0854622	2.81751	down	MIMAT0000084	chr19	+	13947324	13947309	GCGGAACTTAGCCACTG	7167.84	9113.66	11.9297	13.4241	5172.69	5448.95	10881.9	10382.6	7803.49	9154.93	11.4497	11.4757	12.8635	13.6608	13.2433	13.3682
hsa-miR-28-5p	0.0149276	0.0517706	6.80342	down	MIMAT0000085	chr3	-	189889279	189889297	CTCAATAGACTGTGAGCTCC	504.077	725.081	7.57462	10.3409	293.11	294.984	924.138	635.709	809.541	729.993	6.93771	6.86592	8.92022	10.4254	10.2271	10.3701
hsa-miR-299-5p	0.00335569	0.03157	4.04368	down	MIMAT0002890					ATGTATGTGGGACGGTAAAC	67.4331	63.8975	4.96081	6.97648	70.9043	67.0482	64.3467	78.1432	63.6049	49.9443	4.97165	4.85685	5.05394	7.60058	6.56036	6.76849
hsa-miR-29a-3p	0.0270828	0.0707583	2.9435	down	MIMAT0000086	chr7	+	130561568	130561550	TAACCGATTTCAGATGGTGC	12543.5	23506.4	12.9653	14.5228	8412.12	8878.57	20339.8	25417.1	22718.3	22383.6	12.5099	12.5099	13.876	14.5321	14.5859	14.4504
hsa-miR-29a-5p	0.00488084	0.0358751	7.04757	down	MIMAT0004503	chr7	+	130561530	130561510	CTGAACACCAAAAGAAATCAGT	99.4641	147.327	5.41669	8.23381	69.9584	72.8938	155.54	159.474	138.65	143.858	4.94873	5.0053	6.29603	8.58831	7.78301	8.33012
hsa-miR-29b-1-5p	0.0134889	0.0497144	5.5193	down	MIMAT0004514	chr7	+	130562250	130562229	TCTAAACCACCATATGAAACCAG	59.7753	75.8364	4.74605	7.21053	49.0033	41.7359	88.5867	55.3689	60.2466	111.894	4.45797	4.27567	5.5045	7.13762	6.48545	8.00853
hsa-miR-29b-3p	0.0258475	0.0688732	4.55073	down	MIMAT0000100	chr1	+	207975861	207975841	AACACTGATTTCAAATGGTGC	7898.66	18309.7	12.053	14.2391	4977.04	5125.66	13593.3	19869.9	19073.2	15986.1	11.4245	11.4245	13.3101	14.2651	14.3393	14.113
hsa-miR-29c-5p	0.0140809	0.0504076	8.31963	down	MIMAT0004673	chr1	+	207975233	207975215	GAACACCAGGAGAAATCGGT	216.684	357.826	6.28991	9.34643	108.869	109.876	431.306	335.197	323.985	414.295	5.60231	5.58562	7.68179	9.60777	8.88281	9.54871
hsa-miR-301a-3p	0.0285011	0.0726277	6.1415	down	MIMAT0000688	chr17	+	54583351	54583331	GCTTTGACAATACTATTGCAC	980.388	1248.73	8.40791	11.0265	484.109	509.983	1947.07	1082.6	1385.26	1278.33	7.65017	7.60419	9.96936	11.0209	10.9965	11.062
hsa-miR-301b-3p	0.00552115	0.0379579	5.14324	down	MIMAT0004958	chr22	-	22007317	22007336	GCTTTGACAATATCATTGCAC	33.6742	40.2287	3.90269	6.26537	24.4847	25.948	50.5897	29.3919	55.7539	35.5405	3.43903	3.50979	4.75926	6.14354	6.3708	6.28178
hsa-miR-3065-5p	0.000438084	0.0146545	2.64137	down	MIMAT0015066					TCCAGCATCAGTGATTTT	143.446	85.81	6.02673	7.42802	143.272	156.089	130.977	73.3598	94.9146	89.1557	5.97367	6.05033	6.05619	7.48624	7.18178	7.61604
hsa-miR-30b-3p	0.0101663	0.0449361	2.49782	down	MIMAT0004589	chr8	+	135812838	135812821	GAAGTAAACATCCACCTCC	89.8347	51.4274	5.3601	6.68077	82.1435	72.9753	114.385	45.283	57.0667	51.9325	5.21032	5.0095	5.86048	6.80588	6.41922	6.81721
hsa-miR-30c-5p	0.0398655	0.0909697	4.13488	down	MIMAT0000244	chr1	-	41222977	41222994	GCTGAGAGTGTAGGATGT	4866.17	6563.28	10.9277	12.9755	2835.95	2807.32	8955.25	6849.98	5812.87	7026.99	10.333	10.1671	12.2829	12.9831	12.8635	13.0799
hsa-miR-30d-3p	0.0260587	0.0690925	7.79075	down	MIMAT0004551	chr8	+	135817185	135817168	GCAGCAAACATCTGACTGA	79.8516	108.949	4.80891	7.77067	34.84	35.3272	169.388	83.0819	103.931	139.834	3.99895	4.00213	6.42565	7.68179	7.32025	8.30998
hsa-miR-30e-3p	0.0352074	0.0833553	5.98427	down	MIMAT0000693	chr1	-	41220090	41220106	GCTGTAAACATCCGACTG	732.403	915.002	8.04405	10.6252	366.202	383.081	1447.93	870.893	736.159	1137.95	7.28501	7.23937	9.60777	10.8093	10.1075	10.9588
hsa-miR-3162-3p	0.00103258	0.0230718	2.50232	down	MIMAT0019213					TGGGGAGTGGAGGG	144.533	81.33	6.02575	7.34901	167.922	129.246	136.432	66.8085	95.7579	81.4235	6.18325	5.76969	6.12429	7.35343	7.19849	7.49512
hsa-miR-3174	0.000825454	0.0210786	2.3251	down	MIMAT0015051					GGCTCTGCATCTCTAAC	369.521	191.599	7.30779	8.52508	339.725	377.513	391.325	146.099	263.164	165.535	7.14745	7.22164	7.55428	8.45723	8.62112	8.49689
hsa-miR-3191-5p	0.00374562	0.0334887	37.4604	down	MIMAT0022732					TGGAAGGTAGACGGC	1.8603	5	-2.38969	2.83761	5.38091	0.1	0.1	5	5	5	-0.801778	-3.1393	-3.22798	3.24049	2.16913	3.1032
hsa-miR-32-5p	0.00673145	0.0390242	8.09181	down	MIMAT0000090	chr9	+	111808535	111808517	TGCAACTTAGTAATGTGCAA	412.243	741.463	7.34434	10.3608	264.276	279.887	692.567	770.676	848.269	605.445	6.77415	6.7961	8.46276	10.6603	10.3613	10.0609
hsa-miR-324-3p	0.00918465	0.043866	3.56339	down	MIMAT0000762	chr17	+	7067411	7067397	CCAGCAGCACCTGGGG	467.361	377.958	7.60572	9.43897	361.72	371.049	669.315	320.68	425.312	387.882	7.25712	7.18495	8.3751	9.51652	9.34389	9.45651
hsa-miR-324-5p	0.005235	0.0368167	6.05127	down	MIMAT0000761					ACACCAATGCCCTAGGG	338.438	451.684	7.08017	9.67741	235.572	236.334	543.408	384.882	494.191	475.98	6.63284	6.60224	8.00545	9.78506	9.51652	9.73065
hsa-miR-326	0.00438577	0.0358751	2.54738	down	MIMAT0000756					CTGGAGGAAGGGCCCAG	55.5286	33.9839	4.69511	6.04413	56.3079	53.65	56.6278	33.5276	35.0571	33.367	4.63619	4.56187	4.88729	6.34742	5.63941	6.14556
hsa-miR-329-3p	0.0104994	0.0449361	6.54418	down	MIMAT0001629	chr14	-	101493173	101493192	AAAGAGGTTAACCAGGTGTG	11.0789	13.2005	1.92962	4.63983	15.6252	9.85289	7.75869	14.3372	11.725	13.5393	2.94464	1.43268	1.41154	5.04042	4.01995	4.85914
hsa-miR-331-3p	0.0277545	0.0718134	4.77115	down	MIMAT0000760	chr12	-	94226390	94226407	TTCTAGGATAGGCCCAGGG	1499.05	1780.27	9.19235	11.4467	880.172	910.458	2706.51	1673.06	1892.85	1774.91	8.58205	8.47871	10.5163	11.5728	11.4497	11.3176
hsa-miR-335-3p	0.022201	0.0631899	4.59915	down	MIMAT0004703	chr7	-	130136004	130136024	GGTCAGGAGCAATAATGAAAAA	203.218	229.05	6.49565	8.69702	190.246	189.924	229.483	348.222	131.139	207.789	6.35903	6.3004	6.82753	9.69322	7.67281	8.72504
hsa-miR-335-5p	0.0314048	0.0770748	5.19704	down	MIMAT0000765	chr7	-	130135972	130135989	ACATTTTTCGTTATTGCTC	1144.22	1490.69	8.78144	11.1591	717.741	711.655	2003.27	1963.54	877.062	1631.47	8.20116	8.09933	10.0438	11.7444	10.4767	11.2563
hsa-miR-337-3p	0.0113828	0.0461554	3.39731	down	MIMAT0000754					GAAGAAAGGCATCATATAGGAG	76.1296	61.8274	5.16135	6.92575	80.507	77.1397	70.742	78.7051	50.9759	55.8011	5.18863	5.09978	5.19566	7.6118	6.23765	6.92779
hsa-miR-337-5p	0.00855517	0.0431685	3.56369	down	MIMAT0004695					AACTCCTGTATGAAGCCG	115.089	91.1909	5.69993	7.53331	94.2352	92.0698	158.962	88.7117	90.0481	94.8129	5.40476	5.35884	6.3362	7.76102	7.11625	7.72265
hsa-miR-338-5p	0.00533429	0.0372705	2.29996	down	MIMAT0004701					CACTCAGCACCAGGA	127.138	66.1497	5.85302	7.05463	113.368	116.43	151.618	52.5467	79.9073	65.9952	5.63547	5.65786	6.26572	7.04123	6.93771	7.18495
hsa-miR-33a-3p	0.00282795	0.0297843	3.13905	down	MIMAT0004506	chr22	-	42297000	42297014	GTGATGCACTGTGGAA	16.7609	14.1817	3.10049	4.75081	15.997	14.9204	19.3653	13.6528	14.8025	14.0898	2.96655	2.92863	3.40629	4.9852	4.35176	4.91547
hsa-miR-33a-5p	0.0309783	0.0767893	7.90799	down	MIMAT0000091	chr22	-	42296954	42296973	TGCAATGCAACTACAATGCAC	145.726	218.574	5.65728	8.64059	66.2877	70.1446	300.747	294.003	131.225	230.496	4.86246	4.93768	7.17169	9.41762	7.67531	8.82882
hsa-miR-33b-5p	0.00677761	0.0390806	50.5605	down	MIMAT0003301	chr17	+	17717184	17717166	GCAATGCAACAGCAATGCAC	1.73333	6.22953	-2.1545	3.50544	0.1	0.1	5	5	6.44195	7.24664	-3.32191	-3.1393	-0.00229254	3.24049	3.32402	3.9518
hsa-miR-340-3p	0.000896786	0.0218592	9.87811	down	MIMAT0000750	chr5	+	179442381	179442362	GCTATAAAGTAACTGAGACGG	43.914	98.6933	4.32496	7.62919	35.3263	33.7104	62.7053	94.7334	123.676	77.6707	4.02561	3.92303	5.02623	7.854	7.60631	7.42727
hsa-miR-340-5p	0.00359593	0.0328224	6.96468	down	MIMAT0004692	chr5	+	179442339	179442322	AATCAGTCTCATTGCTTTA	371.485	581.348	7.21251	10.0126	263.279	267.576	583.6	443.331	693.302	607.412	6.76292	6.7514	8.1232	9.95978	9.98911	10.0888
hsa-miR-342-3p	0.0268118	0.0703071	5.36089	down	MIMAT0000753					ACGGGTGCGATTTCTG	2002.23	2716.6	9.5168	11.9393	1040.58	1089.18	3876.93	2769.47	2652.16	2728.16	8.83506	8.79121	10.9241	12.0497	11.7781	11.99
hsa-miR-342-5p	0.0186585	0.0574209	5.75534	down	MIMAT0004694					TCAATCACAGATAGCACCC	118.255	128.703	5.51921	8.04411	68.4532	68.1783	218.135	131.198	124.735	130.177	4.9124	4.87541	6.76982	8.30272	7.62844	8.20116
hsa-miR-34a-3p	0.013904	0.0501318	8.46818	down	MIMAT0004557	chr1	+	9211811	9211795	AGGGCAGTATACTTGCTG	62.5839	106.554	4.63083	7.71288	35.3319	33.9555	118.464	137.455	94.3753	87.8319	4.02976	3.93663	5.92612	8.37056	7.17169	7.59641
hsa-miR-34a-5p	0.0283797	0.0726277	6.75212	down	MIMAT0000255	chr1	+	9211769	9211751	ACAACCAGCTAAGACACTGC	3100.91	5822.97	10.1175	12.8729	1513.27	1528.51	6260.94	6638.53	6034.02	4796.36	9.37135	9.23684	11.7444	12.9665	12.9831	12.669
hsa-miR-3591-3p	0.00181224	0.0275691	3.36272	down	MIMAT0019877					GTGGAGTGTGACAATGG	62.5651	49.8671	4.85777	6.6074	72.187	56.4879	59.0204	34.7241	55.9823	58.895	5.0003	4.62427	4.94873	6.4205	6.38207	7.01962
hsa-miR-3607-3p	0.0315742	0.0773136	8.41614	down	MIMAT0017985					CATCAGAAAGCGTTTACA	274.656	389.829	6.37954	9.4527	99.2093	96.2646	628.494	271.533	404.222	493.731	5.47596	5.41629	8.24637	9.31517	9.26732	9.77561
hsa-miR-361-3p	0.0118461	0.0466238	7.39484	down	MIMAT0004682					AAATCAGAATCACACCTGGG	275.638	407.714	6.65548	9.542	150.463	148.152	528.3	338.335	426.047	458.76	6.03034	5.9784	7.95771	9.6186	9.34824	9.65916
hsa-miR-361-5p	0.010242	0.0449361	6.69836	down	MIMAT0000703	chrX	+	85045323	85045309	GTACCCCTGGAGATTC	689.173	1029.33	8.10482	10.8486	455.966	461.566	1149.99	1144.26	919.965	1023.77	7.55033	7.49682	9.26732	11.1	10.5864	10.8595
hsa-miR-362-3p	0.00653599	0.0388348	8.93211	down	MIMAT0004683					TGAATCCTTGAATAGGTGTG	416.705	871.505	7.37422	10.5332	284.427	274.669	691.018	1111	775.592	727.92	6.89484	6.77741	8.45042	11.0827	10.1558	10.3613
hsa-miR-362-5p	0.00219	0.0285005	6.26523	down	MIMAT0000705	chrX	-	49660324	49660339	ACTCACACCTAGGTTCC	171.353	244.664	6.22654	8.87391	137.146	144.579	232.334	258.901	228.274	246.816	5.90177	5.94516	6.83269	9.24987	8.46953	8.90232
hsa-miR-363-3p	0.037639	0.0874708	3.56526	down	MIMAT0000707	chrX	+	133303478	133303461	TACAGATGGATACCGTGCA	844.025	705.177	8.40967	10.2437	596.217	583.721	1352.14	565.959	587.915	961.658	7.93575	7.82093	9.47232	10.2876	9.74674	10.6967
hsa-miR-3651	0.0010439	0.0230842	4.29221	down	MIMAT0018071					TCATGTACCAGCGACC	152.348	142.605	6.09148	8.1932	135.565	134.681	186.796	109.657	176.561	141.597	5.8849	5.82683	6.56271	8.07141	8.18857	8.31963
hsa-miR-365a-3p	0.00285119	0.0297843	6.41775	down	MIMAT0000710	chr16	-	14403197	14403218	ATAAGGATTTTTAGGGGCATTA	1044.23	1969.25	8.82818	11.5103	888.892	856.558	1387.23	2509.51	1713.93	1684.3	8.61216	8.3751	9.4973	11.9681	11.2748	11.2879
hsa-miR-369-3p	0.00160593	0.026656	3.05741	down	MIMAT0000721					AAAGATCAACCATGTATTATT	19.9535	15.4382	3.26603	4.87834	20.3998	19.2635	20.1971	15.8423	16.5501	13.9221	3.18428	3.14696	3.46686	5.19272	4.54739	4.89491
hsa-miR-369-5p	0.00943372	0.0443223	3.47052	down	MIMAT0001621					GCGAATATAACACGGTCGAT	29.4297	25.5294	3.80551	5.60066	29.1949	27.695	31.3991	31.572	23.4282	21.5879	3.73112	3.58628	4.09913	6.25497	5.04983	5.49719
hsa-miR-374a-5p	0.00894175	0.04323	6.65835	down	MIMAT0000727	chrX	+	73423878	73423857	CACTTATCAGGTTGTATTATAA	1984.56	3930.19	9.6488	12.384	1283.43	1243.76	3426.5	4648.44	3569.19	3572.93	9.17468	9.01234	10.7594	12.669	12.2243	12.2586
hsa-miR-374b-3p	0.0402373	0.0916231	55.2461	down	MIMAT0004956	chrX	+	73438443	73438423	AATGATAATACAACCTGCTAAG	6.19883	17.5357	-0.737101	5.0507	5	0.1	13.4965	22.5199	17.3324	12.7548	-2.08674	-3.1393	3.01474	5.76397	4.61509	4.77304
hsa-miR-374b-5p	0.0259194	0.0688935	7.83715	down	MIMAT0004955	chrX	+	73438413	73438396	CACTTAGCAGGTTGTATTA	1472.64	2693.29	8.95672	11.9271	690.437	689.311	3038.17	2829.56	2575.37	2674.93	8.16006	8.04985	10.6603	12.1079	11.7254	11.9479
hsa-miR-374c-5p	0.0185948	0.0573817	9.7454	down	MIMAT0018443	chrX	-	73438402	73438417	AGCACTTAGCAGGTTGT	287.693	502.046	6.54383	9.82855	119.731	119.262	624.087	464.553	488.881	552.702	5.72191	5.68273	8.22685	10.0221	9.50375	9.95978
hsa-miR-375	0.0178382	0.056435	7.92945	down	MIMAT0000728					TCACGCGAGCCGAAC	298.406	524.592	6.75468	9.7419	153.967	156.566	584.686	255.315	548.422	770.038	6.08184	6.05619	8.12602	9.20683	9.6186	10.4003
hsa-miR-376a-3p	0.0235197	0.0649533	2.91414	down	MIMAT0000729	chr14	-	101506457	101506475	ACGTGGATTTTCCTCTATG	1293.64	1004.06	9.17257	10.7156	1080.3	1112.53	1688.09	1248.35	777.141	986.693	8.89554	8.81956	9.8026	11.1844	10.1671	10.7954
hsa-miR-376a-5p	0.00665315	0.0388348	2.44911	down	MIMAT0003386	chr14	-	101507126	101507146	TACTCATAGAAGGAGAATCTAC	51.6415	30.75	4.60548	5.89774	50.4882	51.109	53.3273	27.8905	30.9089	33.4507	4.49488	4.49488	4.82667	6.09312	5.45058	6.14951
hsa-miR-376b-5p	0.0391913	0.0899095	28.9479	down	MIMAT0022923					AAACATAGAAGGAATATCCAC	2.1411	5.83648	-1.72512	3.13027	0.1	0.1	6.2233	7.50943	5	5	-3.32191	-3.1393	1.28584	4.11846	2.16913	3.1032
hsa-miR-376c-3p	0.0381918	0.0882773	3.38612	down	MIMAT0000720	chr14	-	101506072	101506089	ACGTGGAATTTCCTCTATG	1247.87	1025.09	8.99782	10.7575	873.341	902.401	1967.86	1259.84	787.44	1027.99	8.53482	8.46953	9.98911	11.2035	10.1966	10.8723
hsa-miR-377-3p	0.0045358	0.0358751	3.56241	down	MIMAT0000730	chr14	-	101528434	101528452	ACAAAAGTTGCCTTTGTGTG	536.693	442.224	7.81999	9.65285	475.374	479.224	655.48	422.979	401.336	502.357	7.60419	7.54581	8.30998	9.90045	9.24987	9.80822
hsa-miR-377-5p	0.0174724	0.0558291	4.65981	down	MIMAT0004689	chr14	-	101528397	101528414	GAATTCACCAAGGGCAACC	6.71127	5	0.61734	2.83761	5.78396	6.33754	8.0123	5	5	5	-0.163105	0.591264	1.42386	3.24049	2.16913	3.1032
hsa-miR-378a-5p	1.34639e-05	0.00389822	4.99464	down	MIMAT0000731	chr5	-	149092589	149092606	ACACAGGACCTGGAGTCA	15.0511	20.7746	2.98229	5.30267	15.4176	15.5425	14.1932	18.5182	25.5252	18.2802	2.93686	2.96226	3.04774	5.46662	5.19272	5.24866
hsa-miR-379-5p	0.00649459	0.0388348	2.3706	down	MIMAT0000733	chr14	-	101488414	101488428	CCTACGTTCCATAGTC	154.124	82.289	6.13014	7.3754	143.836	149.3	169.237	76.9671	83.5918	86.3081	5.9806	5.9906	6.41922	7.56073	6.99418	7.57127
hsa-miR-381-3p	0.0143824	0.0506572	3.00335	down	MIMAT0000736	chr14	-	101512312	101512326	ACAGAGAGCTTGCCCT	237.374	151.185	6.67463	8.2612	200.426	199.224	312.472	161.42	135.22	156.914	6.42856	6.37369	7.22164	8.60649	7.73343	8.44369
hsa-miR-382-3p	0.00492892	0.0358751	38.3275	down	MIMAT0022697					AAGTGTTGTCCGTGAAT	3.36667	5.55975	-1.74278	3.51753	5	0.1	5	5.57648	5.73752	5.36525	-2.08674	-3.1393	-0.00229254	3.76378	3.20974	3.57907
hsa-miR-3907	0.0226121	0.0635689	2.32177	down	MIMAT0018179					TGTGAGCCAGCCTGG	364.644	177.283	7.24411	8.45934	289.646	303.591	500.695	142.354	200.45	189.047	6.92205	6.91556	7.89474	8.4217	8.33012	8.62621
hsa-miR-3910	0.0224518	0.0633289	2.24764	down	MIMAT0018184					TGTCTTGGTTTTATGCCT	28.9376	16.6618	3.76997	4.93838	25.8969	27.9487	32.9672	17.1785	22.068	10.7388	3.51772	3.60137	4.19081	5.35593	4.94873	4.51048
hsa-miR-3921	0.020016	0.059631	9.70359	down	MIMAT0018196					ACAAGGCATATGGTACTC	53.2002	89.4333	4.18916	7.46768	19.9364	27.3061	112.358	53.1318	105.904	109.264	3.1525	3.57611	5.83888	7.0666	7.36618	7.97026
hsa-miR-409-3p	0.00354673	0.0325117	2.25784	down	MIMAT0001639	chr14	-	100601443	100601457	AGGGGTTCACCGAGCA	104.617	56.4863	5.59128	6.76622	106.766	113.84	93.2445	34.7698	73.1372	61.5518	5.57341	5.63941	5.56102	6.42565	6.79249	7.08053
hsa-miR-410-3p	0.0106415	0.0449361	2.1541	down	MIMAT0002171	chr14	-	101532301	101532318	ACAGGCCATCTGTGTTATA	80.7628	42.7565	5.24519	6.35227	79.6234	82.4675	80.1975	27.5159	48.5986	52.1549	5.16391	5.18999	5.38165	6.07424	6.16312	6.81945
hsa-miR-411-5p	0.0254245	0.0682548	2.81761	down	MIMAT0003329	chr14	-	101489681	101489697	CGTACGCTATACGGTCTA	42.7678	29.0891	4.31938	5.81385	33.1776	37.7896	57.3361	31.8546	26.4298	28.9828	3.93105	4.10789	4.9192	6.26572	5.23652	5.93931
hsa-miR-425-5p	0.0108569	0.0453075	5.86477	down	MIMAT0003393	chr3	+	49057616	49057600	TCAACGGGAGTGATCGTG	765.319	1103.75	8.27396	10.826	545.248	547.081	1203.63	657.962	1182.33	1470.95	7.79207	7.70125	9.32857	10.4553	10.8459	11.1769
hsa-miR-4252	0.0044574	0.0358751	7.11288	down	MIMAT0016886					TGGTGCTGACTCAGTG	242.124	376.826	6.6257	9.45614	154.301	173.46	398.611	346.271	408.393	375.813	6.08864	6.21	7.57846	9.65916	9.28667	9.42258
hsa-miR-4254	0.00130882	0.0258415	4.08237	down	MIMAT0016884					GAGATGGTGGAGTAGC	52.8537	51.4725	4.63315	6.66256	60.3893	42.8646	55.3071	35.9337	58.3632	60.1207	4.73098	4.30932	4.85914	6.4809	6.46288	7.04389
hsa-miR-4262	0.00348606	0.0324486	2.36821	down	MIMAT0016894					CAGGTAGTCTGAATGTC	24.4362	14.6805	3.52382	4.76761	21.5518	26.5082	25.2487	13.9174	19.0099	11.1143	3.26358	3.53084	3.77704	5.01255	4.74827	4.54202
hsa-miR-4278	0.0316319	0.0773665	4.81651	down	MIMAT0016910					CAAGGGCAAACCCC	39.302	42.1615	4.01009	6.27807	26.2322	22.3651	69.3087	22.6616	44.7891	59.0339	3.53602	3.31816	5.17608	5.76969	6.03895	7.02558
hsa-miR-4284	0.00784957	0.0415736	4.73152	down	MIMAT0016915					ATGGGGTGATGTGAGC	1484.03	2082.55	9.34927	11.5916	1161.86	1127.79	2162.43	1878.67	2762.07	1606.92	9.02043	8.86027	10.1671	11.6938	11.8624	11.2185
hsa-miR-4286	0.00475075	0.0358751	6.41029	down	MIMAT0016916					GGTACCAGGAGTGGG	2302.04	4622.75	9.90621	12.5866	1723.02	1624.94	3558.17	4732.69	4947.97	4187.59	9.55646	9.33855	10.8236	12.7296	12.6166	12.4136
hsa-miR-4289	0.011829	0.0466238	2.57836	down	MIMAT0016920					TGATAGCCCTGCACAA	30.2122	19.6113	3.80785	5.17431	25.4694	26.9491	38.218	14.4895	23.2045	21.14	3.49229	3.55769	4.37359	5.05846	5.03186	5.43262
hsa-miR-429	0.0389085	0.089548	7.05885	down	MIMAT0001536					ACGGTTTTACCAGACAGTA	712.076	888.587	7.81408	10.6335	295.23	293.179	1547.82	781.557	828.03	1056.17	6.94226	6.85409	9.6459	10.6967	10.3161	10.8877
hsa-miR-4306	0.00657254	0.0388348	2.59615	down	MIMAT0016858					TACTGCCTTTCTCTCCA	2062.16	1572.49	9.86684	11.2432	2002.41	2174.22	2009.84	814.255	1865.51	2037.7	9.79171	9.73789	10.0709	10.7594	11.4245	11.5457
hsa-miR-431-3p	0.0422916	0.0940974	3.39081	down	MIMAT0004757	chr14	-	101347412	101347427	AGAAGCCCTGCAAGACG	40.7201	32.617	4.12157	5.8832	27.2208	29.4726	65.4671	17.2018	37.0414	43.6079	3.58628	3.70238	5.07605	5.35884	5.71812	6.57264
hsa-miR-4317	0.011844	0.0466238	4.01641	down	MIMAT0016872					AAACTCCCTGGCAATG	645.915	623.878	8.09316	10.0991	514.634	537.829	885.283	668.918	570.707	632.008	7.71621	7.67531	8.88795	10.4767	9.69322	10.1273
hsa-miR-4324	0.0315434	0.0773136	5.7013	down	MIMAT0016876					TTAAGGTTAGGGTCTCAGG	422.262	643.17	7.41122	9.92251	298.432	300.304	668.05	1091.76	337.571	500.179	6.96418	6.89892	8.37056	11.0362	8.94626	9.78506
hsa-miR-4328	0.010452	0.0449361	5.87839	down	MIMAT0016926					AATCCTGGGAAAACTGG	78.1555	93.696	5.03102	7.58644	48.7894	54.4149	131.262	85.0239	92.6001	103.464	4.44927	4.58014	6.06364	7.73015	7.15598	7.87319
hsa-miR-4500	0.0156248	0.0526448	6.46758	down	MIMAT0019036					AAGAAACTACTACCTCA	54.7815	77.0322	4.54593	7.23916	35.287	36.8028	92.2546	103.045	58.3701	69.681	4.02318	4.06756	5.54706	7.99298	6.46738	7.25712
hsa-miR-4506	0.0111335	0.0458119	2.24177	down	MIMAT0019042					TTGCCTCAGACCACC	209.586	101.938	6.51813	7.68277	182.796	200.598	245.364	67.6937	125.811	112.309	6.29603	6.37954	6.87883	7.37957	7.64461	8.02413
hsa-miR-450a-5p	0.0467555	0.10086	6.49849	down	MIMAT0001545	chrX	+	133674409	133674390	ATATTAGGAACACATCGCAA	226.909	292.631	6.29409	8.9942	108.52	104.186	468.02	506.033	187.207	184.653	5.59476	5.5045	7.78301	10.1558	8.23851	8.58831
hsa-miR-450b-5p	0.0428804	0.0947255	35.8781	down	MIMAT0004909					TATTCAGGAACATATTGCAAAA	2.43354	8.45199	-1.69882	3.46621	0.1	0.1	7.10061	15.356	5	5	-3.32191	-3.1393	1.36474	5.12629	2.16913	3.1032
hsa-miR-4510	0.0374293	0.0872673	3.91145	down	MIMAT0019047					AACCATACATCCTACTCCC	190.566	164.999	6.32685	8.29455	150.239	136.23	285.23	236.034	105.674	153.29	6.02121	5.84941	7.10992	9.10048	7.36147	8.4217
hsa-miR-454-3p	0.00293988	0.0297917	6.62551	down	MIMAT0003885	chr17	+	57215204	57215185	ACCCTATAAGCAATATTGCAC	258.866	386.138	6.76117	9.4892	200.206	192.434	383.959	386.478	404.22	367.716	6.42565	6.32447	7.5334	9.81332	9.25831	9.39597
hsa-miR-455-3p	0.0287426	0.0728757	6.65006	down	MIMAT0004784					GTGTATATGCCCATGGA	411.315	615.077	7.26543	9.9988	227.398	227.974	778.574	901.385	513.561	430.286	6.58146	6.55116	8.66367	10.8459	9.55646	9.59407
hsa-miR-455-5p	0.035137	0.0832805	8.26488	down	MIMAT0003150	chr9	-	116011555	116011571	CGATGTAGTCCAAAGGCA	247.065	353.114	6.26605	9.31305	93.5541	91.4774	556.164	465.954	279.09	314.297	5.39457	5.34898	8.0546	10.033	8.72504	9.18115
hsa-miR-4633-5p	0.00466274	0.0358751	2.22305	down	MIMAT0019689					GAGGAGCTAGCCAGG	63.8935	33.8361	4.88553	6.03807	69.1785	70.0229	52.479	34.3955	37.0817	30.0311	4.9233	4.93059	4.80271	6.40171	5.72191	5.9906
hsa-miR-4645-5p	0.00246971	0.0297843	4.32675	down	MIMAT0019705					ACAATATTTCTTGCCTGGT	8.88421	5.71633	1.14663	3.25992	8.37311	9.78987	8.48964	5	7.14899	5	0.554144	1.43006	1.45569	3.24049	3.43606	3.1032
hsa-miR-4652-3p	0.00215057	0.0285005	2.35166	down	MIMAT0019717					TGAGGGGATGGGTTAA	35.8527	21.0069	4.08242	5.3161	43.7165	35.2443	28.5974	18.2146	23.4022	21.4039	4.30438	3.99895	3.94394	5.42873	5.04762	5.47196
hsa-miR-4657	0.00681838	0.0391054	3.04453	down	MIMAT0019724					ATGCCTCAGACCACTT	120.3	83.2361	5.7749	7.38112	98.6515	108.169	154.08	58.4716	95.8365	95.4003	5.46662	5.56714	6.29094	7.2066	7.2066	7.73015
hsa-miR-4701-5p	0.00162822	0.026656	7.21187	down	MIMAT0019798					AAGGGGTAGGTGTGGT	86.837	139.026	5.28051	8.13089	83.2842	59.722	117.505	94.8539	176.519	145.707	5.23862	4.70114	5.90177	7.8579	8.18277	8.35199
hsa-miR-4709-3p	0.0239261	0.0656286	2.00025	down	MIMAT0019812					GCTACAGAGCACCTCC	36.9028	18.9624	4.15981	5.15999	36.8717	37.7092	36.1274	21.6388	21.7665	13.482	4.07501	4.10381	4.30063	5.70431	4.92842	4.84725
hsa-miR-4725-5p	0.000932397	0.02215	2.05287	down	MIMAT0019843					GGTGGGAAGGCTGC	76.0943	37.448	5.15292	6.19056	89.1139	71.8857	67.2832	30.8152	46.2739	35.2549	5.35133	4.98965	5.11777	6.21733	6.08864	6.26572
hsa-miR-4750-5p	0.0132541	0.0491868	2.18318	down	MIMAT0019887	chr19	-	50391442	50391455	CACTCAACCACCTCC	322.479	147.315	7.11856	8.24499	316.5	290.658	360.278	161.596	158.431	121.919	7.04123	6.84125	7.4732	8.61216	7.98257	8.14024
hsa-miR-4770	0.0229506	0.0641299	4.76924	down	MIMAT0019924					AGCTACAGTGTCATCTCA	243.782	231.186	6.51672	8.77048	136.537	141.59	453.218	175.938	250.215	267.407	5.88828	5.91699	7.74489	8.74575	8.55918	9.00651
hsa-miR-484	0.0016103	0.026656	5.34224	down	MIMAT0002174					ATCGGGAGGGGACTGA	179.518	221.101	6.30623	8.72367	157.538	145.028	235.988	188.05	217.779	257.474	6.11819	5.95494	6.84555	8.80458	8.41117	8.95527
hsa-miR-486-3p	0.029574	0.0741069	2.06577	down	MIMAT0004762					ATCCTGTACTGAGCTGC	23.5778	12.9923	3.47581	4.52249	23.2042	24.7842	22.7448	6.64021	17.5618	14.7748	3.35357	3.44419	3.62965	3.94606	4.63619	4.9852
hsa-miR-486-5p	0.0205537	0.0602292	4.3651	down	MIMAT0002177	chr8	-	41637128	41637140	CTCGGGGCAGCTCA	1035.01	1227.58	8.74224	10.8683	772.996	801.647	1530.39	545.005	1220.89	1916.85	8.33012	8.26012	9.63646	10.2413	10.8877	11.4757
hsa-miR-487a-3p	0.000196163	0.00914716	2.28046	down	MIMAT0002178	chr14	-	101518838	101518852	AACTGGATGTCCCTGT	36.2729	21.3367	4.14068	5.33001	36.1562	37.9608	34.7017	17.6848	25.5217	20.8035	4.05498	4.11846	4.2486	5.39983	5.18863	5.40156
hsa-miR-487b-3p	0.00288817	0.0297843	5.07705	down	MIMAT0003180	chr14	-	101512847	101512863	AAGTGGATGACCCTGTAC	179.637	195.878	6.2576	8.60159	136.956	143.628	258.326	175.225	207.108	205.3	5.89856	5.93653	6.93771	8.73103	8.36321	8.71053
hsa-miR-489-5p	0.0262915	0.0694522	3.84325	down	MIMAT0026605					AAATGGCGTCACACATA	12.2789	7.99906	1.97193	3.91426	12.6581	9.45883	14.7197	5.93861	9.66294	8.39563	1.43985	1.40112	3.07482	3.8219	3.76723	4.15364
hsa-miR-491-3p	0.0076957	0.0410858	6.05304	down	MIMAT0004765					GTAGAAGGGAATCTTGCATA	77.8032	109.006	5.13734	7.735	63.3146	69.7945	100.3	147.333	79.5804	100.103	4.81598	4.92583	5.6702	8.47401	6.92205	7.80894
hsa-miR-493-5p	0.00141299	0.0265866	5.35431	down	MIMAT0002813	chr14	-	101335415	101335433	AATGAAAGCCTACCATGTAC	83.1163	99.2196	5.24281	7.66351	71.5352	71.6918	106.122	95.2171	104.867	97.5746	4.98786	4.98015	5.76041	7.87319	7.33432	7.78301
hsa-miR-495-3p	0.00566678	0.038224	3.07113	down	MIMAT0002817	chr14	-	101500144	101500162	AAGAAGTGCACCATGTTTGT	141.94	95.5391	5.99636	7.61513	133.984	135.998	155.837	99.5324	89.3622	97.7228	5.83888	5.84581	6.30438	7.94725	7.10992	7.78821
hsa-miR-499a-5p	0.0339308	0.0808683	10.08	down	MIMAT0002870	chr20	-	33578212	33578231	AAACATCACTGCAAGTCTTAA	56.6876	83.2895	4.06782	7.40124	18.4404	17.2063	134.416	83.6911	75.2054	90.9721	3.06699	3.03681	6.09967	7.70503	6.85409	7.64461
hsa-miR-5000-3p	0.0284333	0.0726277	2.29004	down	MIMAT0021020					TCCAAGTTCAGAAGTGTC	15.0689	8.49163	2.78977	3.98514	14.1957	14.1138	16.8973	5.8675	9.80922	9.79816	2.21717	2.89641	3.25572	3.80789	3.79256	4.35497
hsa-miR-5002-3p	0.0142545	0.0506223	2.16796	down	MIMAT0021024					AAGTGGTCAGTGAGGC	26.217	14.2598	3.62971	4.74605	25.949	26.2643	26.4377	12.8482	14.0159	15.9152	3.51974	3.51974	3.84965	4.90641	4.26405	5.0677
hsa-miR-500a-3p	0.00172336	0.0274108	4.21188	down	MIMAT0002871	chrX	-	49659834	49659851	CAGAATCCTTGCCCAGGT	107.412	103.245	5.63768	7.71214	98.2883	105.71	118.237	108.499	99.6438	101.593	5.46293	5.53312	5.91699	8.06176	7.25374	7.82093
hsa-miR-501-3p	0.00109406	0.0234676	2.19662	down	MIMAT0004774					AGAATCCTTGCCCGGG	112.572	56.6226	5.6908	6.82608	114.29	120.475	102.949	52.8861	64.5212	52.4605	5.65426	5.69623	5.72191	7.05401	6.59155	6.83269
hsa-miR-502-3p	0.00281833	0.0297843	4.63898	down	MIMAT0004775					TGAATCCTTGCCCAGG	103.346	109.48	5.58291	7.79672	89.3865	94.0739	126.577	120.435	102.728	105.276	5.35593	5.39457	5.99824	8.19724	7.29107	7.90186
hsa-miR-502-5p	0.00610048	0.0386352	6.22452	down	MIMAT0002873	chrX	-	49665964	49665981	TAGCACCCAGATAGCAAGG	34.7778	50.249	3.98614	6.6241	28.2201	27.7255	48.3877	62.6289	47.4038	40.7142	3.65298	3.59847	4.70697	7.28279	6.12664	6.46288
hsa-miR-505-3p	0.000436851	0.0146545	3.74528	down	MIMAT0002876	chrX	+	139006378	139006361	AGGAAACCAGCAAGTGTTG	106.656	92.0325	5.62568	7.53075	100.679	105.275	114.012	88.9484	102.151	84.9987	5.49719	5.53044	5.84941	7.76547	7.28501	7.54178
hsa-miR-505-5p	0.00144962	0.026656	2.33718	down	MIMAT0004776	chrX	+	139006342	139006324	ACATCAATACTTCCTGGCTC	63.5201	35.4088	4.86939	6.09416	57.2476	65.083	68.2296	30.522	44.8553	30.8492	4.64927	4.80858	5.15033	6.19866	6.04686	6.03697
hsa-miR-5100	9.68604e-05	0.00605313	2.58991	down	MIMAT0022259					AGAGGCACCGCTGG	4600.07	4692.59	11.263	12.6359	4342.53	4419.8	5037.88	4304.2	5456.85	4316.72	11.2879	11.1432	11.3578	12.6166	12.7492	12.5417
hsa-miR-511-3p	0.000988448	0.0227981	5.16205	down	MIMAT0026606					TCTGTCTTTTGCTACACA	355.466	445.763	7.23544	9.60338	305.784	333.63	426.984	333.971	649.725	353.592	6.98963	7.04389	7.67281	9.59407	9.89309	9.32299
hsa-miR-511-5p	7.80651e-08	9.5819e-05	85.6498	down	MIMAT0002808	chr10	-	17887125	17887142	TGACTGCAGAGCAAAAGA	0.1	5.28544	-3.22973	3.19065	0.1	0.1	0.1	5	5.85633	5	-3.32191	-3.1393	-3.22798	3.24049	3.22824	3.1032
hsa-miR-512-3p	0.0400397	0.0912701	2.0829	down	MIMAT0002823					GACCTCAGCTATGACAGCA	187.554	83.5127	6.32563	7.38422	140.691	151.745	270.227	74.5226	105.365	70.6506	5.95229	6.00769	7.0169	7.52109	7.34656	7.28501
hsa-miR-5190	0.00080281	0.0210786	2.20012	down	MIMAT0021121					TGGCTCCAGCTCAGT	535.833	272.253	7.82426	8.96185	488.568	554.886	564.045	219.58	340.17	257.01	7.66215	7.74221	8.06843	8.984	8.95527	8.94626
hsa-miR-519d-3p	0.0110686	0.0457065	2.41307	down	MIMAT0002853	chr19	-	54216658	54216675	CACTCTAAAGGGAGGCACT	13.7813	8.23513	2.69562	3.96649	14.975	14.4891	11.8797	8.44397	8.8519	7.40953	2.25573	2.9198	2.91132	4.26748	3.64473	3.98725
hsa-miR-519e-3p	0.00590349	0.0386352	2.38881	down	MIMAT0002829	chr19	-	54183246	54183266	AACACTCTAAAAGGAGGCACTT	25.6112	15.8304	3.58982	4.84611	23.0852	24.4031	29.3452	13.1526	22.8991	11.4394	3.34616	3.43606	3.98725	4.9435	4.99262	4.60221
hsa-miR-532-3p	0.00418236	0.0351094	7.97385	down	MIMAT0004780					TGCAAGCCTTGGGTG	100.741	177.872	5.46446	8.45974	75.3059	73.5966	153.322	218.709	151.707	163.2	5.08855	5.02306	6.28178	8.97043	7.91981	8.48898
hsa-miR-532-5p	0.00512741	0.0364182	6.62452	down	MIMAT0002888	chrX	-	49654519	49654534	ACGGTCCTACACTCAAG	276.707	413.938	6.83543	9.56325	199.754	208.318	422.048	467.469	369.507	404.838	6.41922	6.42856	7.6585	10.0438	9.12023	9.52567
hsa-miR-543	0.00300447	0.0297917	3.08794	down	MIMAT0004954					AAGAAGTGCACCGCGAATG	26.2453	20.1581	3.63623	5.26288	27.1849	25.4014	26.1496	17.1074	20.2668	23.1	3.58306	3.49077	3.83487	5.34898	4.82667	5.61298
hsa-miR-545-3p	0.00609292	0.0386352	4.91718	down	MIMAT0003165	chrX	+	73507022	73507002	GCACACAATAAATGTTTGCTGA	38.2046	42.1135	4.08762	6.38545	28.3142	29.1103	57.1891	39.1991	48.4939	38.6474	3.67254	3.67484	4.91547	6.60655	6.15859	6.39121
hsa-miR-545-5p	0.0424072	0.094165	12.7592	down	MIMAT0004785	chrX	+	73506984	73506964	TCATCTAATAAACATTTACTGA	4.85054	5	-0.835854	2.83761	9.45161	5	0.1	5	5	5	0.591264	0.129154	-3.22798	3.24049	2.16913	3.1032
hsa-miR-548aa	0.00350513	0.0324486	6.35724	down	MIMAT0018447					TGGTGCAAAAGTAATTGTG	60.1243	83.6001	4.74115	7.40955	44.5922	44.6921	91.0887	79.466	87.9666	83.3677	4.3231	4.36316	5.53718	7.61979	7.07546	7.5334
hsa-miR-548aj-3p	0.0185128	0.0573016	10.1784	down	MIMAT0018990	chr6	+	132436396	132436376	TAAAAGTAATTGCAGTTTTTA	5.39192	5	-0.509833	2.83761	5	6.17576	5	5	5	5	-2.08674	0.559534	-0.00229254	3.24049	2.16913	3.1032
hsa-miR-548b-5p	5.8411e-05	0.00501167	67.0581	down	MIMAT0004798					GGCCAAAACCACAATTACTTT	0.1	5	-3.22973	2.83761	0.1	0.1	0.1	5	5	5	-3.32191	-3.1393	-3.22798	3.24049	2.16913	3.1032
hsa-miR-548e-3p	0.028014	0.0721768	10.8619	down	MIMAT0005874	chr10	-	112748740	112748757	TGCAAAAGTAGTCTCAGTT	8.61885	13.1005	1.13188	4.57308	5.75388	5.59175	14.5109	7.8722	15.2868	16.1426	-0.163941	0.497436	3.06213	4.19081	4.42864	5.09978
hsa-miR-548v	0.00383584	0.0337968	6.76491	down	MIMAT0015020					TGGTGCAAAAGTAACTGT	54.0015	80.3805	4.58761	7.34568	38.0715	40.1415	83.7915	77.0626	84.2677	79.8113	4.12048	4.20486	5.4375	7.57127	7.01366	7.45212
hsa-miR-550a-3p	0.00238636	0.0295305	4.00003	down	MIMAT0003257	chr7	-	30295999	30296016	ATGTGCCTGAGGGAGTAA	23.4463	23.2666	3.47794	5.47795	21.9838	20.8554	27.4997	19.2305	24.5773	25.992	3.29059	3.23365	3.90959	5.51363	5.12134	5.79888
hsa-miR-551a	0.0254653	0.068279	37.3611	down	MIMAT0003214					TGGAAACCAAGAGTGGG	1.99163	6.30574	-1.73489	3.48858	0.1	0.1	5.7749	5	7.78005	6.13718	-3.32191	-3.1393	1.25654	3.24049	3.50274	3.7225
hsa-miR-552-3p	0.00448871	0.0358751	20.0719	down	MIMAT0003215	chr1	+	35135280	35135262	TTGTCTAACCAGTCACCTGT	5	7.50071	-0.653293	3.67381	5	5	5	5	10.8877	6.61438	-2.08674	0.129154	-0.00229254	3.24049	3.94606	3.83487
hsa-miR-5588-5p	0.00186048	0.0279073	4.22361	down	MIMAT0022295					AAAAGTCCCACTAATGCC	8.52129	5.30527	1.12022	3.19869	8.59047	9.96823	7.00516	5	5.91581	5	0.561801	1.43985	1.359	3.24049	3.25238	3.1032
hsa-miR-570-3p	0.00604175	0.0386352	20.7917	down	MIMAT0003235	chr3	-	195426334	195426352	GCAAAGGTAATTGCTGTTTT	5	6.72784	-0.653293	3.72464	5	5	5	9.72334	5.18432	5.27586	-2.08674	0.129154	-0.00229254	4.49196	3.11419	3.56778
hsa-miR-5701	0.0142299	0.0506188	7.81366	down	MIMAT0022494					AATCAGAACGTGACAATAA	88.5087	128.273	5.06226	8.02825	45.6571	45.1058	174.763	97.2943	144.08	143.446	4.35749	4.3709	6.45838	7.92526	7.83364	8.32587
hsa-miR-579-3p	0.000242912	0.0102166	15.2026	down	MIMAT0003244	chr5	+	32394567	32394548	AATCGCGGTTTATACCAAATG	5.18732	6.62062	-0.223204	3.70304	5.56195	5	5	5.59971	7.29778	6.96437	-0.796474	0.129154	-0.00229254	3.76723	3.45477	3.88713
hsa-miR-582-3p	0.000926729	0.02215	2.51048	down	MIMAT0004797					GGTTCAGTTGTTCAACC	35.1128	22.8267	4.08526	5.41322	32.1888	35.0457	38.1039	18.7379	29.5418	20.2004	3.89056	3.99432	4.3709	5.48916	5.39457	5.35593
hsa-miR-582-5p	0.00193371	0.0280258	9.74907	down	MIMAT0003247	chr5	+	59035226	59035206	AGTAACTGGTTGAACAACTGTA	190.604	426.357	6.31345	9.59871	137.389	139.462	294.962	443.983	478.738	356.349	5.90416	5.89856	7.13762	9.96936	9.48822	9.33855
hsa-miR-590-3p	0.000187666	0.00914716	183.333	down	MIMAT0004801					ACTAGCTTATACATAAAATTA	0.1	11.1347	-3.22973	4.28859	0.1	0.1	0.1	18.0466	8.90653	6.45087	-3.32191	-3.1393	-3.22798	5.41629	3.65955	3.78993
hsa-miR-590-5p	0.00276643	0.0297843	7.08631	down	MIMAT0003258	chr7	-	73243480	73243500	CTGCACTTTTATGAATAAGCTC	407.063	679.125	7.38416	10.2092	319.702	314.771	586.716	758.362	681.372	597.64	7.05802	6.96163	8.13283	10.624	9.95978	10.0438
hsa-miR-597-5p	0.00953453	0.0443635	23.924	down	MIMAT0003265	chr8	-	9599203	9599218	ACAGTGGTCATCGAGTG	3.36667	5	-1.74278	2.83761	5	0.1	5	5	5	5	-2.08674	-3.1393	-0.00229254	3.24049	2.16913	3.1032
hsa-miR-598-3p	0.0220544	0.0631899	5.42835	down	MIMAT0003266	chr8	+	10892797	10892780	TGACGATGACAACGATGAC	57.2362	61.7493	4.52181	6.96233	33.5611	32.5002	105.647	54.6295	57.4615	73.1569	3.94936	3.87085	5.74523	7.10992	6.42856	7.3485
hsa-miR-6077	5.8411e-05	0.00501167	67.0581	down	MIMAT0023702					GAAGGCCGTACAGCT	0.1	5	-3.22973	2.83761	0.1	0.1	0.1	5	5	5	-3.32191	-3.1393	-3.22798	3.24049	2.16913	3.1032
hsa-miR-6082	0.0169198	0.0548233	2.68686	down	MIMAT0023707					GGATCAACCAGACGTA	25.9792	18.3802	3.61089	5.03681	22.0356	23.9693	31.9326	10.4438	23.3857	21.311	3.29588	3.39581	4.14096	4.61176	5.04042	5.45825
hsa-miR-6134	0.00948992	0.0443223	2.01017	down	MIMAT0024618					TCTACATCCTACCACCTC	165.931	75.0446	6.2335	7.24081	164.293	170.802	162.699	80.2605	79.8649	65.0083	6.1664	6.1664	6.36768	7.62844	6.93237	7.16162
hsa-miR-624-5p	0.00950488	0.0443223	14.4983	down	MIMAT0003293	chr14	+	30553639	30553620	TGAACACAAGGTACTGGTAC	15.392	34.3196	2.17769	6.0355	11.6593	9.15431	25.3625	24.027	38.9463	39.9855	1.37028	1.38126	3.78152	5.86048	5.81745	6.42856
hsa-miR-625-3p	0.000491297	0.0152729	2.90542	down	MIMAT0004808	chr14	-	65937875	65937892	TGAGGGGGAAAGTTCTATA	35.7888	26.1002	4.10644	5.64519	40.1267	37.3201	29.9197	24.8582	31.4154	22.0269	4.20204	4.08754	4.02976	5.92243	5.47596	5.53718
hsa-miR-642a-5p	0.0114867	0.0462271	31.8255	down	MIMAT0003312	chr19	-	46178205	46178222	CAAGACACATTTGGAGAG	1.73333	5	-2.1545	2.83761	0.1	0.1	5	5	5	5	-3.32191	-3.1393	-0.00229254	3.24049	2.16913	3.1032
hsa-miR-642b-5p	0.0458562	0.099961	23.0119	down	MIMAT0022736					AGACACATTTGGAGAGGG	2.58353	5	-1.6867	2.83761	0.1	0.1	7.5506	5	5	5	-3.32191	-3.1393	1.40112	3.24049	2.16913	3.1032
hsa-miR-6502-5p	0.0240209	0.0658044	3.18556	down	MIMAT0025460					GGTCAACAATCTTTCTAGA	12.6398	6.54631	1.99858	3.67013	13.5317	12.782	11.6056	6.65882	7.86081	5.11929	1.53472	1.56044	2.90059	3.94936	3.51772	3.54332
hsa-miR-6509-3p	0.00034178	0.0128617	50.4093	down	MIMAT0025475					AAATTAGGTAGTGGCAGTG	1.73333	5	-2.81801	2.83761	5	0.1	0.1	5	5	5	-2.08674	-3.1393	-3.22798	3.24049	2.16913	3.1032
hsa-miR-651-5p	0.0114867	0.0462271	31.8255	down	MIMAT0003321	chrX	-	8095025	8095042	CAAAAGTCAAGCTTATCCT	1.73333	5	-2.1545	2.83761	0.1	0.1	5	5	5	5	-3.32191	-3.1393	-0.00229254	3.24049	2.16913	3.1032
hsa-miR-6513-5p	0.00495984	0.0358751	6.76053	down	MIMAT0025482					AGACATGTGGCGTCA	30.8212	45.9488	3.77034	6.52747	21.6012	22.6367	48.2258	41.5298	50.5812	45.7355	3.27326	3.33337	4.70439	6.69241	6.22371	6.66629
hsa-miR-6516-3p	0.00704985	0.0392558	6.32402	down	MIMAT0030418					TGTTTGCAGTATCATACATG	40.635	54.0272	4.10488	6.76572	27.5953	28.2368	66.073	47.3618	56.8924	57.8274	3.6056	3.62398	5.08508	6.89892	6.40407	6.99418
hsa-miR-6516-5p	0.00131042	0.0258415	2.42275	down	MIMAT0030417					TGCTCACACCTGTTACT	118.843	66.4588	5.77093	7.04757	111.991	115.298	129.241	56.3267	89.1579	53.8918	5.62471	5.65111	6.03697	7.16905	7.09483	6.87883
hsa-miR-652-3p	0.00179465	0.0275691	4.26129	down	MIMAT0003322	chrX	-	109298624	109298637	CACAACCCTAGTGGC	341.192	335.018	7.16934	9.26063	290.172	295.949	437.454	246.024	378.207	380.821	6.92565	6.87401	7.70836	9.17468	9.17468	9.43252
hsa-miR-654-3p	0.00143835	0.026656	4.57454	down	MIMAT0004814					AAGGTGATGGTCAGCAGAC	57.2051	60.173	4.7276	6.92123	52.9684	52.2085	66.4383	53.0954	60.9691	66.4544	4.55336	4.52966	5.09978	7.06226	6.50913	7.1923
hsa-miR-656-3p	0.0141	0.0504076	2.81898	down	MIMAT0003332	chr14	-	101533104	101533123	AGAGGTTGACTGTATAATATT	18.8136	13.6343	3.1857	4.68088	20.5839	20.1571	15.6998	16.8744	12.1282	11.9002	3.20771	3.18991	3.15948	5.30731	4.06452	4.6708
hsa-miR-660-3p	0.00708251	0.0392558	4.30361	down	MIMAT0022711					TAATCCATGCACACAGG	48.1469	47.5814	4.46596	6.57151	44.5396	36.0901	63.811	53.5096	46.2612	42.9733	4.31672	4.03717	5.04399	7.07546	6.08533	6.55373
hsa-miR-660-5p	0.00766608	0.0410858	8.57474	down	MIMAT0003338	chrX	-	49777868	49777885	CAACTCCGATATGCAATGG	526.084	1028.91	7.71384	10.8139	341.145	339.986	897.121	1218	891.434	977.291	7.15598	7.08322	8.90232	11.1661	10.5163	10.7594
hsa-miR-664a-3p	0.00773971	0.0411952	7.66578	down	MIMAT0005949	chr1	+	220373950	220373934	TGTAGGCTGGGGATAAA	225.679	359.166	6.4527	9.39113	140.509	135.14	401.389	349.896	364.271	363.33	5.94311	5.83355	7.58143	9.70964	9.08736	9.3764
hsa-miR-664a-5p	0.0417089	0.0933879	2.33049	down	MIMAT0005948	chr1	+	220373913	220373894	ATCCAATCATTTTCCCTAGC	177.86	92.8319	6.24235	7.46299	136.909	139.484	257.185	52.5726	143.348	82.5754	5.89474	5.90177	6.93055	7.04389	7.82906	7.51601
hsa-miR-664b-3p	0.00985455	0.0445947	5.37208	down	MIMAT0022272	chrX	-	153996918	153996931	TGTAGGCTGGGAGGC	340.133	389.714	7.05413	9.47962	223.007	220.714	576.679	306.178	447.967	414.996	6.5673	6.49578	8.09933	9.46476	9.41762	9.55646
hsa-miR-6737-3p	0.000514008	0.0153131	2.16798	down	MIMAT0027376					CTGGGTAGGGGTGA	67.0725	34.7833	4.95925	6.07561	72.8626	69.0493	59.3056	30.3059	40.302	33.7419	5.01255	4.90641	4.95879	6.18842	5.86642	6.17198
hsa-miR-6741-3p	0.000236311	0.0101377	4.27301	down	MIMAT0027384					CTAGGGTGAGGGAGA	56.9513	56.5935	4.70219	6.79744	69.8365	60.4493	40.5681	40.1076	73.6467	56.0262	4.9435	4.71003	4.45303	6.63284	6.81721	6.94226
hsa-miR-6778-3p	0.00333819	0.03157	2.66507	down	MIMAT0027457					CTGTGGAATGTCAGGG	12.4709	5.29533	1.78232	3.1965	13.8393	13.4965	10.0769	5	5.886	5	1.55844	2.225	1.56353	3.24049	3.24579	3.1032
hsa-miR-6804-3p	0.00802511	0.0422945	2.03997	down	MIMAT0027509					CTGTGGGTGAGAGGC	68.6254	34.0457	5.00116	6.0297	80.8847	73.9186	51.0729	24.0218	40.0251	38.0902	5.19566	5.03186	4.77596	5.85782	5.86048	6.3708
hsa-miR-6814-5p	0.016686	0.0547272	2.25956	down	MIMAT0027528					TGGCAGCATCTCACC	127.211	68.1606	5.85711	7.03315	118.868	127.469	135.296	38.4055	83.962	82.1144	5.70697	5.76041	6.10396	6.57869	7.00867	7.51209
hsa-miR-6834-3p	0.00480734	0.0358751	2.8766	down	MIMAT0027569					TGATGGAGGGATGGGA	61.2543	41.2031	4.82219	6.34656	71.402	48.4567	63.9043	33.8803	44.2705	45.4584	4.9852	4.43155	5.04983	6.37954	6.01164	6.6485
hsa-miR-6856-5p	0.0163981	0.0542808	2.02472	down	MIMAT0027612					CCACAGCACCACTG	206.517	90.31	6.49622	7.51394	186.495	174.495	258.562	84.8133	103.044	83.0729	6.32908	6.21733	6.94226	7.71958	7.30117	7.52109
hsa-miR-6887-3p	0.0435944	0.0958127	17.5053	down	MIMAT0027675					CTAGGAGGAAAGTGGAG	4.958	6.6194	-0.414021	3.7157	7.69415	0.1	7.07985	5.91868	5.25556	8.68396	0.535457	-3.1393	1.36178	3.81954	3.13008	4.19747
hsa-miR-7-1-3p	0.00946424	0.0443223	8.60253	down	MIMAT0004553	chr9	+	86584749	86584732	TATGGCAGACTGTGATTTG	65.4859	110.022	4.71686	7.82162	38.2006	37.1875	121.07	101.375	105.563	123.128	4.12328	4.07501	5.95229	7.96607	7.3485	8.15029
hsa-miR-7-5p	0.00403505	0.034346	5.36957	down	MIMAT0000252	chr9	+	86584708	86584687	ACAACAAAATCACTAGTCTTCC	198.24	262.98	6.42326	8.84807	153.041	168.324	273.354	145.166	284.212	359.563	6.07678	6.15492	7.03808	8.44369	8.74575	9.35476
hsa-miR-708-3p	0.0132405	0.0491868	13.0895	down	MIMAT0004927	chr11	+	79113143	79113127	CTAGAAGCTCACAGTCTA	5	5.42645	-0.653293	3.05705	5	5	5	6.27935	5	5	-2.08674	0.129154	-0.00229254	3.89881	2.16913	3.1032
hsa-miR-744-3p	0.00087404	0.0218002	8.1262	down	MIMAT0004946	chr17	-	11985288	11985304	AGGTTGAGGTTAGTGGCA	20.3965	41.4856	3.3063	6.32888	17.7837	16.5238	26.8819	29.401	47.8571	47.1985	3.03447	3.01182	3.87259	6.14556	6.13987	6.7012
hsa-miR-744-5p	0.00222521	0.0285813	3.66616	down	MIMAT0004945	chr17	-	11985235	11985247	TGCTGTTAGCCCTA	59.3044	50.6904	4.77678	6.65105	51.1667	55.6596	71.087	41.2925	55.7803	54.9984	4.51352	4.59987	5.21696	6.68054	6.37369	6.89892
hsa-miR-758-3p	0.00044439	0.0146545	2.15767	down	MIMAT0003879	chr14	-	101492412	101492429	GGTTAGTGGACCAGGTCAC	34.9189	19.7376	4.08215	5.19163	36.4814	36.4973	31.7779	15.8243	23.05	20.3386	4.06452	4.05865	4.12328	5.18999	5.01513	5.36975
hsa-miR-769-5p	0.0151395	0.0520105	4.999	down	MIMAT0003886					AGCTCAGAACCCAGAGGTC	49.8973	53.3061	4.42265	6.74429	33.1992	33.3539	83.1387	55.7861	51.2652	52.867	3.93364	3.90558	5.42873	7.14745	6.23987	6.84555
hsa-miR-7976	0.021403	0.0620397	27.9365	down	MIMAT0031179					GAGCAAAAGTCTCAGGG	1.73766	5	-1.96647	2.83761	0.1	0.1	5.01299	5	5	5	-3.32191	-3.1393	0.561801	3.24049	2.16913	3.1032
hsa-miR-876-5p	0.0255894	0.0683553	41.0573	down	MIMAT0004924					TGGTGATTCACAAAGAAATCCA	2.2707	7.10335	-1.71708	3.64249	0.1	0.1	6.6121	5	7.26673	9.04332	-3.32191	-3.1393	1.30998	3.24049	3.44849	4.23849
hsa-miR-92a-3p	0.0217388	0.0625903	4.74064	down	MIMAT0000092	chr13	-	92003621	92003636	ACAGGCCGGGACAAGT	1639.06	2031.28	9.37716	11.6222	1057.65	1043.17	2816.35	1692.97	1864.07	2536.79	8.85391	8.70245	10.5751	11.595	11.4093	11.8624
hsa-miR-93-3p	0.00274807	0.0297843	2.01804	down	MIMAT0004509	chr7	+	99691461	99691447	CGGGAAGTGCTAGCTC	16.6309	8.98543	3.07511	4.08806	16.7789	17.1778	15.936	7.80908	9.93707	9.21013	3.00095	3.03447	3.18991	4.18488	3.80789	4.27141
hsa-miR-93-5p	0.013818	0.0501318	5.64915	down	MIMAT0000093	chr7	+	99529359	99529344	CTACCTGCACGAACAG	1136.89	1609.51	8.801	11.299	755.958	740.378	1914.33	1168.63	1619.27	2040.62	8.29798	8.14526	9.95978	11.1178	11.2185	11.5609
hsa-miR-940	0.00770001	0.0410858	2.26951	down	MIMAT0004983					GGGGAGCGGGGG	744.087	412.311	8.33219	9.51456	789.484	739.844	702.932	343.054	607.619	286.259	8.35943	8.14024	8.49689	9.6459	9.8026	9.09519
hsa-miR-95-3p	0.012747	0.0479689	6.52591	down	MIMAT0000094	chr4	+	8007097	8007079	TGCTCAATAAATACCCGTTG	132.099	197.08	5.84037	8.54655	95.2983	94.3331	206.666	268.019	132.298	190.922	5.42007	5.39983	6.7012	9.29414	7.70503	8.64047
hsa-miR-96-5p	0.00299579	0.0297917	11.5952	down	MIMAT0000095	chr7	+	129414562	129414542	AGCAAAAATGTGCTAGTGCCAA	156.168	400.811	5.96045	9.49591	95.969	93.7196	278.815	310.476	503.522	388.435	5.43408	5.38927	7.05802	9.4973	9.52567	9.46476
hsa-miR-98-5p	0.0193501	0.0585417	7.82595	down	MIMAT0000096	chrX	+	53583226	53583207	AACAATACAACTTACTACCTC	1614.55	3189.33	9.18866	12.1569	853.519	856.429	3133.71	3756.28	2939.7	2872.02	8.48898	8.37056	10.7064	12.5417	11.9139	12.0152
hsa-miR-99b-5p	0.0224973	0.0633289	4.97149	down	MIMAT0000689	chr19	-	52195878	52195892	CGCAAGGTCGGTTCTA	609.702	680.622	7.9161	10.2298	392.532	380.23	1056.34	702.914	618.94	720.011	7.39331	7.2299	9.12509	10.5296	9.83506	10.3247

## Sheet: up_CPAM-type-II_vs_Control
# Fold Change cut-off: 2.0 # P-value cut-off: 0.05 # Condition pairs: CCAM-type-II_vs_Control # Column A: systematic_name it represents miRNA name. # Column B: P-value, P-value calculated from unpaired t-test. # Column C: FDR, FDR is calculated from Benjamini Hochberg FDR. # Column D: Fold change, the absolute ratio (no log scale) of normalized intensities between two conditions. # Column E: Regu…
CCAM-type-II_vs_Control 2.0 fold up regulated miRNAs
	P-value and FDR		Fold change and Regulation		Annotations						Group--Raw Intensity		Group--Normalized Intensity		Raw Intensity						Normalized Intensity
systematic_name	P-value	FDR	Fold Change	Regulation	mirbase accession No	chr	strand	start	stop	active_sequence	group-CCAM-type-II(raw)	group-Control(raw)	group-CCAM-type-II(normalized)	group-Control(normalized)	[CCAM-type-II-1, CCAM-type-II](raw)	[CCAM-type-II-2, CCAM-type-II](raw)	[CCAM-type-II-3, CCAM-type-II](raw)	[Control-1, Control](raw)	[Control-2, Control](raw)	[Control-3, Control](raw)	[CCAM-type-II-1, CCAM-type-II](normalized)	[CCAM-type-II-2, CCAM-type-II](normalized)	[CCAM-type-II-3, CCAM-type-II](normalized)	[Control-1, Control](normalized)	[Control-2, Control](normalized)	[Control-3, Control](normalized)
hsa-miR-1298-5p	0.000155998	0.0652168	98.9954	up	MIMAT0005800	chrX	-	113949674	113949688	TACATCTGGACAGCCG	17.5666	0.1	4.19871	-2.43058	22.0133	17.7322	12.9544	0.1	0.1	0.1	5.02981	3.98725	3.57907	-2.15689	-2.82817	-2.30668
hsa-miR-3150a-3p	0.000313365	0.0652168	32.9036	up	MIMAT0015023	chr8	-	96085198	96085211	CCAACCTCGAGGATC	6.759	0.1	2.60959	-2.43058	5	8.62222	6.65478	0.1	0.1	0.1	1.8469	3.05325	2.92863	-2.15689	-2.82817	-2.30668
hsa-miR-34b-3p	0.0278262	0.293546	8.69856	up	MIMAT0004676	chr11	-	111383718	111383733	ATGGCAGTGGAGTTAGT	595.864	56.799	9.44543	6.32465	579.493	651.488	556.611	11.2068	55.9826	103.208	9.82979	9.13011	9.3764	4.73552	6.38444	7.854
hsa-miR-34b-5p	0.00311492	0.185597	4.45149	up	MIMAT0000685	chr11	-	110888886	110888907	CAATCAGCTAATGACACTGCCT	18077.3	2977.07	14.1559	12.0016	14713.4	22071.2	17447.3	1568	3031.61	4331.6	14.318	14.2426	13.907	11.4757	11.9681	12.5609
hsa-miR-34c-3p	0.0380198	0.30053	3.56638	up	MIMAT0004677					CCTGGCCGTGTGG	166.579	33.1155	7.58174	5.74728	143.157	206.458	150.123	10.4379	47.5551	41.3534	7.8579	7.58143	7.30587	4.6075	6.13114	6.50319
hsa-miR-34c-5p	0.0390241	0.304388	15.1049	up	MIMAT0000686	chr11	-	110889390	110889408	GCAATCAGCTAACTACACTG	8164.59	656.18	13.1224	9.20545	5822.69	10945.4	7725.71	43.0657	588.863	1336.61	13.1693	13.2148	12.9831	6.74039	9.75821	11.1178
hsa-miR-3683	0.00759715	0.220215	8.94741	up	MIMAT0018111					TGATACTACTTCCAATGTCG	5	0.1	0.730891	-2.43058	5	5	5	0.1	0.1	0.1	1.8469	-0.215379	0.561153	-2.15689	-2.82817	-2.30668
hsa-miR-3913-5p	0.00759715	0.220215	8.94741	up	MIMAT0018187	chr12	-	69978528	69978545	AGACATCAAGATCAGTCC	5	0.1	0.730891	-2.43058	5	5	5	0.1	0.1	0.1	1.8469	-0.215379	0.561153	-2.15689	-2.82817	-2.30668
hsa-miR-4302	0.00477045	0.21856	19.0798	up	MIMAT0016855					CTCGCTGAGCCACA	6.23559	0.1	1.8234	-2.43058	5	8.70678	5	0.1	0.1	0.1	1.8469	3.06213	0.561153	-2.15689	-2.82817	-2.30668
hsa-miR-449c-5p	0.0483107	0.323218	2.19062	up	MIMAT0010251	chr5	+	54468130	54468116	ACAGCCGCTAGCAATA	55.442	13.2669	5.78483	4.65349	28.2081	47.2351	90.8827	10.8842	15.4324	13.484	5.36667	5.43408	6.55373	4.66775	4.44251	4.8502
hsa-miR-4517	0.00179912	0.145106	15.6274	up	MIMAT0019054					CTCAGCTGTGAGTTTCA	5.58094	0.1	1.53543	-2.43058	5	6.74282	5	0.1	0.1	0.1	1.8469	2.19823	0.561153	-2.15689	-2.82817	-2.30668
hsa-miR-4523	0.0180041	0.276925	22.8025	up	MIMAT0019061					ACAGCCGAGGCCC	6.64804	0.1	2.08054	-2.43058	5.78263	5	9.16149	0.1	0.1	0.1	3.24185	-0.215379	3.21515	-2.15689	-2.82817	-2.30668
hsa-miR-4645-3p	0.00115845	0.130783	24.8788	up	MIMAT0019706					AACCAGGCAAGAACTAC	6.98875	0.1	2.20627	-2.43058	5	6.57364	9.3926	0.1	0.1	0.1	1.8469	1.53825	3.23365	-2.15689	-2.82817	-2.30668
hsa-miR-4659b-3p	0.0351213	0.30053	2.2188	up	MIMAT0019734					AGCTGCCATGTCTAAGA	83.5625	23.1902	6.45831	5.30853	43.4543	100.206	107.027	13.0234	39.7619	16.7853	6.02762	6.48987	6.85743	4.92842	5.84941	5.14775
hsa-miR-4731-5p	0.00548962	0.220215	19.6924	up	MIMAT0019853					CACACTCATGTGGCC	6.594	0.1	1.86898	-2.43058	5	9.78201	5	0.1	0.1	0.1	1.8469	3.1989	0.561153	-2.15689	-2.82817	-2.30668
hsa-miR-4776-3p	5.93747e-05	0.0429666	16.7583	up	MIMAT0019933					ATGCAGTGGACCAGG	5.68892	0.1	1.63623	-2.43058	5	6.65173	5.41503	0.1	0.1	0.1	1.8469	1.54762	1.51416	-2.15689	-2.82817	-2.30668
hsa-miR-4797-3p	0.000280422	0.0652168	32.2264	up	MIMAT0019973					ACAGAGTGCCACTTACT	6.45058	0.1	2.57959	-2.43058	5	7.60961	6.74213	0.1	0.1	0.1	1.8469	2.94852	2.94336	-2.15689	-2.82817	-2.30668
hsa-miR-4799-5p	0.0481726	0.323218	17.5046	up	MIMAT0019976					GACTGGCATGCTGC	9.62291	1.73333	3.36485	-0.764812	6.05735	11.636	11.1753	0.1	5	0.1	3.29059	3.39056	3.4134	-2.15689	2.16913	-2.30668
hsa-miR-5186	0.000344023	0.0652168	33.5474	up	MIMAT0021116					ACCTGATTTCTACCAATCT	6.91267	0.1	2.63755	-2.43058	5	8.89717	6.84085	0.1	0.1	0.1	1.8469	3.10741	2.95834	-2.15689	-2.82817	-2.30668
hsa-miR-548au-3p	0.00100112	0.1193	13.2173	up	MIMAT0022292					CTGGTGCAAAAGTAACT	5.43534	0.1	1.29377	-2.43058	5	6.30601	5	0.1	0.1	0.1	1.8469	1.47327	0.561153	-2.15689	-2.82817	-2.30668
hsa-miR-551b-3p	0.00666318	0.220215	2.04111	up	MIMAT0003233	chr3	-	168269703	168269722	CTGAAACCAAGTATGGGTCGC	1809.32	548.299	10.9392	9.90985	1206.84	2483.58	1737.53	417.691	563.305	663.902	10.6967	11.0209	11.1	9.883	9.65339	10.1932
hsa-miR-5581-3p	0.00759715	0.220215	8.94741	up	MIMAT0022276					GGAACTTCTAGGAGGC	5	0.1	0.730891	-2.43058	5	5	5	0.1	0.1	0.1	1.8469	-0.215379	0.561153	-2.15689	-2.82817	-2.30668
hsa-miR-593-5p	0.00759715	0.220215	8.94741	up	MIMAT0003261	chr7	-	127509174	127509188	GCTGAGCAATGCCTG	5	0.1	0.730891	-2.43058	5	5	5	0.1	0.1	0.1	1.8469	-0.215379	0.561153	-2.15689	-2.82817	-2.30668
hsa-miR-642b-5p	0.0342926	0.30053	2.31771	up	MIMAT0022736					AGACACATTTGGAGAGGG	15.5243	5	4.05031	2.83761	14.0773	17.6898	14.8058	5	5	5	4.39994	3.98138	3.76961	3.24049	2.16913	3.1032
hsa-miR-6501-5p	0.0370056	0.30053	2.32477	up	MIMAT0025458					ACCAAAGGCAGCCC	22.813	5.96961	4.5049	3.28781	12.7273	18.2994	37.4122	5	7.90884	5	4.24579	4.02318	5.24574	3.24049	3.51974	3.1032
hsa-miR-664b-5p	0.0326364	0.30053	2.15625	up	MIMAT0022271	chrX	-	153996879	153996894	TACCCAATCATCTCCCT	235.618	63.7557	7.95945	6.85092	127.945	310.716	268.193	31.0883	98.4991	61.6798	7.66215	8.14024	8.07595	6.23446	7.23509	7.08322
hsa-miR-668-5p	0.00189988	0.145106	15.8022	up	MIMAT0026636					CATGCTCACCCGAGG	5.65943	0.1	1.55147	-2.43058	5	6.97828	5	0.1	0.1	0.1	1.8469	2.24636	0.561153	-2.15689	-2.82817	-2.30668
hsa-miR-6715a-3p	0.000312272	0.0652168	32.9317	up	MIMAT0025841					CCACAGGCACGACT	6.74976	0.1	2.61083	-2.43058	5	8.4737	6.77558	0.1	0.1	0.1	1.8469	3.03447	2.95111	-2.15689	-2.82817	-2.30668
hsa-miR-6746-3p	0.00098667	0.1193	12.978	up	MIMAT0027393					CTGTGGAGACAGGCG	5.2806	0.1	1.26741	-2.43058	5	5.84179	5	0.1	0.1	0.1	1.8469	1.39418	0.561153	-2.15689	-2.82817	-2.30668
hsa-miR-676-3p	0.00656371	0.220215	11.1315	up	MIMAT0018204	chrX	-	69242753	69242769	AACTCAACAACCTTAGGA	5.12624	0.1	1.046	-2.43058	5	5	5.37872	0.1	0.1	0.1	1.8469	-0.215379	1.50649	-2.15689	-2.82817	-2.30668
hsa-miR-6811-3p	0.00191424	0.145106	15.8263	up	MIMAT0027523					CTGCAGGGACAAGC	5.67988	0.1	1.55367	-2.43058	5	7.03965	5	0.1	0.1	0.1	1.8469	2.25297	0.561153	-2.15689	-2.82817	-2.30668
hsa-miR-6841-5p	0.00759715	0.220215	8.94741	up	MIMAT0027584					ACAACTTGCTCTGAGTAC	5	0.1	0.730891	-2.43058	5	5	5	0.1	0.1	0.1	1.8469	-0.215379	0.561153	-2.15689	-2.82817	-2.30668
hsa-miR-924	0.00759715	0.220215	8.94741	up	MIMAT0004974					GCAAGACATCACAAGACTCT	5	0.1	0.730891	-2.43058	5	5	5	0.1	0.1	0.1	1.8469	-0.215379	0.561153	-2.15689	-2.82817	-2.30668
hsa-miR-96-3p	0.00759715	0.220215	8.94741	up	MIMAT0004510	chr7	+	129414604	129414589	CATATTGGCACTGCACA	5	0.1	0.730891	-2.43058	5	5	5	0.1	0.1	0.1	1.8469	-0.215379	0.561153	-2.15689	-2.82817	-2.30668

## Sheet: down_CPAM-type-II_vs_Control
# Fold Change cut-off: 2.0 # P-value cut-off: 0.05 # Condition pairs: CCAM-type-II_vs_Control # Column A: systematic_name it represents miRNA name. # Column B: P-value, P-value calculated from unpaired t-test. # Column C: FDR, FDR is calculated from Benjamini Hochberg FDR. # Column D: Fold change, the absolute ratio (no log scale) of normalized intensities between two conditions. # Column E: Regu…
CCAM-type-II_vs_Control 2.0 fold down regulated miRNAs
	P-value and FDR		Fold change and Regulation		Annotations						Group--Raw Intensity		Group--Normalized Intensity		Raw Intensity						Normalized Intensity
systematic_name	P-value	FDR	Fold Change	Regulation	mirbase accession No	chr	strand	start	stop	active_sequence	group-CCAM-type-II(raw)	group-Control(raw)	group-CCAM-type-II(normalized)	group-Control(normalized)	[CCAM-type-II-1, CCAM-type-II](raw)	[CCAM-type-II-2, CCAM-type-II](raw)	[CCAM-type-II-3, CCAM-type-II](raw)	[Control-1, Control](raw)	[Control-2, Control](raw)	[Control-3, Control](raw)	[CCAM-type-II-1, CCAM-type-II](normalized)	[CCAM-type-II-2, CCAM-type-II](normalized)	[CCAM-type-II-3, CCAM-type-II](normalized)	[Control-1, Control](normalized)	[Control-2, Control](normalized)	[Control-3, Control](normalized)
hsa-let-7e-3p	0.0454975	0.321621	3.20777	down	MIMAT0004485	chr11	+	122017300	122017286	GGAAAGCTAGGAGGC	5.43125	5.86267	1.59006	3.27163	5	5.90238	5.39136	7.31675	5	5.27125	1.8469	1.41569	1.5076	4.08195	2.16913	3.56381
hsa-let-7f-2-3p	0.0443988	0.319197	2.01328	down	MIMAT0004487	chrX	+	53584231	53584211	GGAAAGACAGTAGACTGTATAG	10.1333	11.4828	3.42969	4.43924	6.91275	11.9365	11.5507	13.8013	9.90325	10.744	3.44139	3.40629	3.44139	5.0026	3.80159	4.51352
hsa-let-7i-3p	0.000925414	0.1193	2.1639	down	MIMAT0004585	chr12	-	62997533	62997548	AGCAAGGCAGTAGCTTG	22.1556	26.693	4.57719	5.69083	15.0527	26.953	24.4611	24.4544	31.4456	24.179	4.48322	4.62998	4.61838	5.89856	5.49118	5.68273
hsa-miR-100-3p	0.0356975	0.30053	5.77379	down	MIMAT0004512	chr11	+	122023005	122022986	CATACCTATAGATACAAGCTT	5	5.76604	0.730891	3.26041	5	5	5	5.75696	5	6.54116	1.8469	-0.215379	0.561153	3.79256	2.16913	3.81954
hsa-miR-106a-3p	0.0377669	0.30053	4.30711	down	MIMAT0004517	chrX	+	133304298	133304278	GTAAGAAGTGCTTACATTGCAG	5	5	0.730891	2.83761	5	5	5	5	5	5	1.8469	-0.215379	0.561153	3.24049	2.16913	3.1032
hsa-miR-1292-3p	0.0377669	0.30053	4.30711	down	MIMAT0022948					GAACGGGAGCCGG	5	5	0.730891	2.83761	5	5	5	5	5	5	1.8469	-0.215379	0.561153	3.24049	2.16913	3.1032
hsa-miR-1296-3p	0.00678117	0.220215	2.0324	down	MIMAT0026637					GGTTAGGGTCGAAGC	7.64216	9.40042	3.12253	4.14571	5.05621	8.74079	9.12947	7.54506	10.0243	10.6319	3.08829	3.06699	3.21231	4.12328	3.8219	4.49196
hsa-miR-1307-5p	0.000778718	0.1193	2.26802	down	MIMAT0022727					AGCCGGTCGAGGT	47.6128	60.9049	5.73774	6.91917	37.7312	49.179	55.9283	50.641	76.9968	55.0769	5.83097	5.49118	5.89106	6.9812	6.87401	6.9023
hsa-miR-130b-5p	0.0377669	0.30053	4.30711	down	MIMAT0004680	chr22	-	22007608	22007625	GTAGTGCAACAGGGAAAGA	5	5	0.730891	2.83761	5	5	5	5	5	5	1.8469	-0.215379	0.561153	3.24049	2.16913	3.1032
hsa-miR-132-3p	0.000313624	0.0652168	2.43634	down	MIMAT0000426	chr17	+	1953281	1953267	CGACCATGGCTGTAGA	134.782	192.353	7.24541	8.53012	108.767	149.223	146.354	147.05	262.587	167.422	7.39331	7.05183	7.29107	8.46953	8.61708	8.50375
hsa-miR-132-5p	1.11741e-05	0.0239685	3.24767	down	MIMAT0004594	chr17	+	1953245	1953227	AGTAACAATCGAAAGCCACG	36.4999	64.7252	5.31255	7.01195	25.3577	42.2179	41.924	51.1018	84.0261	59.0478	5.22328	5.28174	5.43262	6.99783	7.01126	7.02676
hsa-miR-135a-5p	0.0436734	0.319197	3.51926	down	MIMAT0000428	chr3	+	52328273	52328251	TCACATAGGAATAAAAAGCCATA	146.927	362.691	7.27018	9.08546	79.0421	157.864	203.874	113.598	353.112	621.362	6.96418	7.12372	7.72265	8.11074	9.02981	10.1158
hsa-miR-146a-3p	0.0149731	0.276925	5.53006	down	MIMAT0004608	chr5	-	159912416	159912436	CTGAAGAACTGAATTTCAGAGG	5	5.30411	0.730891	3.19819	5	5	5	5	5.91234	5	1.8469	-0.215379	0.561153	3.24049	3.25086	3.1032
hsa-miR-1537-3p	0.0372666	0.30053	4.51193	down	MIMAT0007399	chr1	+	236016360	236016344	ACAACTGTAACTAGACGG	11.4127	21.3169	3.09183	5.26558	5	17.1655	12.0727	11.7225	25.4092	26.8189	1.8469	3.94116	3.48744	4.78564	5.16391	5.84719
hsa-miR-1537-5p	0.000702862	0.115972	89.7018	down	MIMAT0026765					AGAAAACTGACTAATTACAGC	0.1	6.63541	-3.22193	3.26514	0.1	0.1	0.1	9.90622	5	5	-3.09756	-3.31345	-3.25477	4.52308	2.16913	3.1032
hsa-miR-155-3p	0.0378701	0.30053	4.99232	down	MIMAT0004658	chr21	-	26946335	26946355	TGTTAATGCTAATATGTAGGAG	5	5.41394	0.730891	3.0506	5	5	5	5	5	6.24181	1.8469	-0.215379	0.561153	3.24049	2.16913	3.74217
hsa-miR-15b-3p	0.000864939	0.1193	3.9262	down	MIMAT0004586	chr3	-	160122434	160122454	TAGAGCAGCAAATAATGATTCG	12.9872	27.1243	3.74221	5.71534	7.17562	15.411	16.3751	24.3909	29.1603	27.8217	3.49077	3.78152	3.95433	5.88828	5.36667	5.89106
hsa-miR-182-5p	0.0017996	0.145106	3.80061	down	MIMAT0000259	chr7	+	129410268	129410253	AGTGTGAGTTCTACCAT	29.1029	60.5508	4.95514	6.88136	17.8672	32.5858	36.8557	39.0939	70.9588	71.5997	4.71629	4.92583	5.22328	6.60224	6.73599	7.30587
hsa-miR-183-5p	0.00164539	0.145106	2.174	down	MIMAT0000261	chr7	+	129414792	129414774	AGTGAATTCTACCAGTGCCA	28.9652	36.1785	5.00218	6.12253	22.3395	33.4251	31.1311	25.8069	43.1996	39.5289	5.05394	4.9523	5.0003	5.99329	5.96159	6.41269
hsa-miR-185-5p	0.0340823	0.30053	2.07336	down	MIMAT0000455	chr22	-	20020682	20020697	TCAGGAACTGCCTTTCT	793.084	1203.22	9.81366	10.8656	452.239	1044.57	882.448	589.083	1434.61	1585.98	9.46476	9.81332	10.1629	10.3441	11.0493	11.2035
hsa-miR-18a-5p	0.00351087	0.198179	2.23574	down	MIMAT0000072	chr13	-	92003016	92003032	CTATCTGCACTAGATGCA	322.074	432.249	8.40639	9.56714	180.828	431.417	353.978	276.379	519.85	500.519	8.14024	8.58205	8.49689	9.33855	9.57118	9.79171
hsa-miR-18b-5p	0.0150098	0.276925	2.21976	down	MIMAT0001412	chrX	+	133304098	133304080	CTAACTGCACTAGATGCACC	183.812	240.026	7.60432	8.75472	96.0844	250.634	204.719	140.133	279.167	300.779	7.23509	7.84223	7.73563	8.40302	8.73103	9.13011
hsa-miR-190a-5p	0.016972	0.276925	2.6483	down	MIMAT0000458	chr15	-	63116170	63116191	ACCTAATATATCAAACATATCA	125.264	187.397	7.09715	8.50222	79.5892	141.85	154.352	225.539	148.111	188.54	6.97637	6.96852	7.34656	9.01234	7.87319	8.62112
hsa-miR-193b-3p	0.0456106	0.321621	2.32676	down	MIMAT0002819	chr16	-	14397881	14397895	AGCGGGACTTTGAGGG	76.6484	100.289	6.43346	7.65178	76.8098	66.8587	86.2766	118.186	90.9663	91.7145	6.91556	5.89106	6.49376	8.17856	7.12662	7.65017
hsa-miR-19a-5p	6.00931e-05	0.0429666	66.6964	down	MIMAT0004490	chr13	-	92003160	92003179	TGTAGTGCAACTATGCAAAAC	0.1	5	-3.22193	2.83761	0.1	0.1	0.1	5	5	5	-3.09756	-3.31345	-3.25477	3.24049	2.16913	3.1032
hsa-miR-21-3p	0.0043221	0.21856	2.31374	down	MIMAT0004494	chr17	-	57918679	57918692	ACAGCCCATCGACTG	300.832	401.515	8.30409	9.51432	197.723	447.202	257.571	298.075	426.975	479.495	8.27599	8.61216	8.02413	9.44146	9.35476	9.74674
hsa-miR-212-5p	0.0158815	0.276925	5.3627	down	MIMAT0022695					AGTAAGCAGTCTAGAGCC	5	5.06311	0.730891	3.15385	5	5	5	5	5.18933	5	1.8469	-0.215379	0.561153	3.24049	3.11785	3.1032
hsa-miR-22-5p	0.000341675	0.0652168	2.56299	down	MIMAT0004495	chr17	+	1617232	1617216	TAAAGCTTGCCACTGAAG	178.751	271.22	7.63638	8.9942	118.754	237.29	180.21	239.276	306.906	267.477	7.55033	7.77737	7.58143	9.15071	8.81956	9.01234
hsa-miR-223-3p	0.033495	0.30053	2.61895	down	MIMAT0000280	chrX	-	65238781	65238800	TGGGGTATTTGACAAACTGAC	9385.2	21285.9	13.0503	14.4392	3783.7	13624.1	10747.8	15094.8	23787	24975.8	12.32	13.4405	13.3902	13.9653	14.6225	14.7299
hsa-miR-223-5p	0.0207855	0.276925	3.46851	down	MIMAT0004570	chrX	-	65238738	65238758	AACTCAGCTTGTCAAATACACG	15.8028	30.0472	3.96453	5.75884	6.96434	22.817	17.627	16.7814	30.1671	43.193	3.45477	4.36007	4.07873	5.28509	5.42873	6.56271
hsa-miR-26a-2-3p	0.0319957	0.30053	13.4998	down	MIMAT0004681	chr12	+	58218464	58218444	GAAACAAGTAATCAAGAATAGG	3.36667	5	-0.917261	2.83761	0.1	5	5	5	5	5	-3.09756	-0.215379	0.561153	3.24049	2.16913	3.1032
hsa-miR-299-5p	0.0406972	0.310543	2.37382	down	MIMAT0002890					ATGTATGTGGGACGGTAAAC	48.2443	63.8975	5.72927	6.97648	51.4369	53.2343	40.0618	78.1432	63.6049	49.9443	6.25497	5.58849	5.34435	7.60058	6.56036	6.76849
hsa-miR-29a-5p	0.0199849	0.276925	2.1322	down	MIMAT0004503	chr7	+	130561530	130561510	CTGAACACCAAAAGAAATCAGT	132.978	147.327	7.14147	8.23381	75.5246	153.797	169.611	159.474	138.65	143.858	6.87883	7.08832	7.45726	8.58831	7.78301	8.33012
hsa-miR-32-5p	0.0351419	0.30053	2.37332	down	MIMAT0000090	chr9	+	111808535	111808517	TGCAACTTAGTAATGTGCAA	506.565	741.463	9.11389	10.3608	252.009	558.196	709.49	770.676	848.269	605.445	8.64723	8.87544	9.819	10.6603	10.3613	10.0609
hsa-miR-340-3p	0.00273628	0.172627	2.54113	down	MIMAT0000750	chr5	+	179442381	179442362	GCTATAAAGTAACTGAGACGG	73.6745	98.6933	6.28372	7.62919	42.4318	104.51	74.0821	94.7334	123.676	77.6707	6.00098	6.56271	6.28747	7.854	7.60631	7.42727
hsa-miR-3591-3p	0.0111049	0.258913	2.76311	down	MIMAT0019877					GTGGAGTGTGACAATGG	34.2276	49.8671	5.14111	6.6074	17.756	38.2451	46.6817	34.7241	55.9823	58.895	4.69746	5.14409	5.58177	6.4205	6.38207	7.01962
hsa-miR-362-3p	0.0441361	0.319197	2.07714	down	MIMAT0004683					TGAATCCTTGAATAGGTGTG	625.923	871.505	9.47863	10.5332	350.727	784.464	742.578	1111	775.592	727.92	9.09519	9.4476	9.89309	11.0827	10.1558	10.3613
hsa-miR-362-5p	0.0129017	0.268681	2.05865	down	MIMAT0000705	chrX	-	49660324	49660339	ACTCACACCTAGGTTCC	208.388	244.664	7.83221	8.87391	127.33	269.161	228.672	258.901	228.274	246.816	7.65327	7.95771	7.88565	9.24987	8.46953	8.90232
hsa-miR-377-5p	0.0377669	0.30053	4.30711	down	MIMAT0004689	chr14	-	101528397	101528414	GAATTCACCAAGGGCAACC	5	5	0.730891	2.83761	5	5	5	5	5	5	1.8469	-0.215379	0.561153	3.24049	2.16913	3.1032
hsa-miR-4254	0.00713312	0.220215	2.69229	down	MIMAT0016884					GAGATGGTGGAGTAGC	36.3871	51.4725	5.23372	6.66256	19.1289	46.1921	43.8402	35.9337	58.3632	60.1207	4.82273	5.38927	5.48916	6.4809	6.46288	7.04389
hsa-miR-454-3p	0.00202945	0.145106	2.43191	down	MIMAT0003885	chr17	+	57215204	57215185	ACCCTATAAGCAATATTGCAC	271.064	386.138	8.20711	9.4892	172.193	337.448	303.551	386.478	404.22	367.716	8.07595	8.26012	8.28526	9.81332	9.25831	9.39597
hsa-miR-4701-5p	0.0113812	0.25971	2.30987	down	MIMAT0019798					AAGGGGTAGGTGTGGT	117.073	139.026	6.92308	8.13089	66.0734	184.227	100.918	94.8539	176.519	145.707	6.63826	7.37957	6.7514	7.8579	8.18277	8.35199
hsa-miR-4792	0.0263861	0.290247	2.246	down	MIMAT0019964					GCCAGCGAGCGC	68.6447	87.5604	6.27254	7.4399	76.4629	77.1176	52.3536	75.5218	116.526	70.6339	6.90802	6.11073	5.79888	7.54178	7.49512	7.28279
hsa-miR-500a-3p	0.01156	0.261013	2.09912	down	MIMAT0002871	chrX	-	49659834	49659851	CAGAATCCTTGCCCAGGT	89.7507	103.245	6.64236	7.71214	67.6989	104.739	96.8138	108.499	99.6438	101.593	6.69801	6.57264	6.65643	8.06176	7.25374	7.82093
hsa-miR-502-3p	0.0167459	0.276925	2.09557	down	MIMAT0004775					TGAATCCTTGCCCAGG	94.8385	109.48	6.72938	7.79672	71.2362	111.085	102.195	120.435	102.728	105.276	6.76982	6.6485	6.76982	8.19724	7.29107	7.90186
hsa-miR-502-5p	0.0233197	0.289138	2.51141	down	MIMAT0002873	chrX	-	49665964	49665981	TAGCACCCAGATAGCAAGG	36.8727	50.249	5.29561	6.6241	22.301	42.4675	45.8495	62.6289	47.4038	40.7142	5.04983	5.29264	5.54435	7.28279	6.12664	6.46288
hsa-miR-532-3p	0.0211134	0.27889	2.21584	down	MIMAT0004780					TGCAAGCCTTGGGTG	144.01	177.872	7.31188	8.45974	97.2115	166.089	168.731	218.709	151.707	163.2	7.27112	7.21709	7.44744	8.97043	7.91981	8.48898
hsa-miR-545-5p	0.0377669	0.30053	4.30711	down	MIMAT0004785	chrX	+	73506984	73506964	TCATCTAATAAACATTTACTGA	5	5	0.730891	2.83761	5	5	5	5	5	5	1.8469	-0.215379	0.561153	3.24049	2.16913	3.1032
hsa-miR-548ae-3p	0.0253933	0.290247	2.42675	down	MIMAT0018954	chr2	-	185243744	185243764	TGAAAGTAATTGCAGTTTTTG	5.17605	5	1.55858	2.83761	5	5.52097	5.00718	5	5	5	1.8469	1.35557	1.47327	3.24049	2.16913	3.1032
hsa-miR-548aj-3p	0.0377669	0.30053	4.30711	down	MIMAT0018990	chr6	+	132436396	132436376	TAAAAGTAATTGCAGTTTTTA	5	5	0.730891	2.83761	5	5	5	5	5	5	1.8469	-0.215379	0.561153	3.24049	2.16913	3.1032
hsa-miR-548ap-3p	0.0423188	0.315248	2.85755	down	MIMAT0021038					AAAAGTAATTGTGGTTTTT	5.56971	5	1.32283	2.83761	5	6.70913	5	5	5	5	1.8469	1.56044	0.561153	3.24049	2.16913	3.1032
hsa-miR-548x-3p	0.0377669	0.30053	4.30711	down	MIMAT0015081	chr13	+	66540539	66540520	GAAAGTAATTGCAGTTTTTA	5	5	0.730891	2.83761	5	5	5	5	5	5	1.8469	-0.215379	0.561153	3.24049	2.16913	3.1032
hsa-miR-551a	0.028911	0.295418	2.24059	down	MIMAT0003214					TGGAAACCAAGAGTGGG	6.07762	6.30574	2.3247	3.48858	5	7.47589	5.75697	5	7.78005	6.13718	1.8469	2.93163	2.19557	3.24049	3.50274	3.7225
hsa-miR-552-3p	0.0155079	0.276925	24.1018	down	MIMAT0003215	chr1	+	35135280	35135262	TTGTCTAACCAGTCACCTGT	3.36667	7.50071	-0.917261	3.67381	0.1	5	5	5	10.8877	6.61438	-3.09756	-0.215379	0.561153	3.24049	3.94606	3.83487
hsa-miR-563	0.0377669	0.30053	4.30711	down	MIMAT0003227					GGGAAACGTATGTCAAC	5	5	0.730891	2.83761	5	5	5	5	5	5	1.8469	-0.215379	0.561153	3.24049	2.16913	3.1032
hsa-miR-582-5p	0.0081835	0.225673	2.47572	down	MIMAT0003247	chr5	+	59035226	59035206	AGTAACTGGTTGAACAACTGTA	292.164	426.357	8.29086	9.59871	157.748	346.13	372.614	443.983	478.738	356.349	7.95771	8.30272	8.61216	9.96936	9.48822	9.33855
hsa-miR-590-3p	0.0332009	0.30053	8.04795	down	MIMAT0004801					ACTAGCTTATACATAAAATTA	5.2976	11.1347	1.27997	4.28859	5	5	5.89279	18.0466	8.90653	6.45087	1.8469	-0.215379	2.20839	5.41629	3.65955	3.78993
hsa-miR-590-5p	0.0288979	0.295418	2.16348	down	MIMAT0003258	chr7	-	73243480	73243500	CTGCACTTTTATGAATAAGCTC	484.205	679.125	9.09584	10.2092	272.423	570.418	609.774	758.362	681.372	597.64	8.75953	8.92022	9.60777	10.624	9.95978	10.0438
hsa-miR-597-5p	0.0343218	0.30053	3.0059	down	MIMAT0003265	chr8	-	9599203	9599218	ACAGTGGTCATCGAGTG	5.12154	5	1.24981	2.83761	5	5.36462	5	5	5	5	1.8469	1.34139	0.561153	3.24049	2.16913	3.1032
hsa-miR-6077	0.0377669	0.30053	4.30711	down	MIMAT0023702					GAAGGCCGTACAGCT	5	5	0.730891	2.83761	5	5	5	5	5	5	1.8469	-0.215379	0.561153	3.24049	2.16913	3.1032
hsa-miR-624-5p	0.0165601	0.276925	2.36402	down	MIMAT0003293	chr14	+	30553639	30553620	TGAACACAAGGTACTGGTAC	26.8467	34.3196	4.79426	6.0355	13.2675	36.6079	30.6647	24.027	38.9463	39.9855	4.31287	5.09286	4.97704	5.86048	5.81745	6.42856
hsa-miR-625-3p	0.00256869	0.172182	2.03864	down	MIMAT0004808	chr14	-	65937875	65937892	TGAGGGGGAAAGTTCTATA	22.6776	26.1002	4.61758	5.64519	15.9527	29.0413	23.0388	24.8582	31.4154	22.0269	4.58277	4.73931	4.53066	5.92243	5.47596	5.53718
hsa-miR-6509-3p	0.0377669	0.30053	4.30711	down	MIMAT0025475					AAATTAGGTAGTGGCAGTG	5	5	0.730891	2.83761	5	5	5	5	5	5	1.8469	-0.215379	0.561153	3.24049	2.16913	3.1032
hsa-miR-661	0.0377669	0.30053	4.30711	down	MIMAT0003324					ACGCGCAGGCCAGAGA	5	5	0.730891	2.83761	5	5	5	5	5	5	1.8469	-0.215379	0.561153	3.24049	2.16913	3.1032
hsa-miR-6741-3p	0.00798612	0.225398	2.41501	down	MIMAT0027384					CTAGGGTGAGGGAGA	44.5198	56.5935	5.52541	6.79744	30.4021	69.0912	34.0662	40.1076	73.6467	56.0262	5.50012	5.95834	5.11777	6.63284	6.81721	6.94226
hsa-miR-6801-3p	0.0153126	0.276925	2.52841	down	MIMAT0027503					GGCCAGTGAGTGGC	67.6621	95.913	6.2422	7.58043	74.1564	67.2145	61.6155	94.6802	117.474	75.5847	6.84125	5.89474	5.9906	7.84223	7.50079	7.39828
hsa-miR-6831-3p	0.0307493	0.295772	2.47935	down	MIMAT0027563					CTGTAGAGTGGGAGTTAG	6.4853	7.93987	2.58413	3.89409	5	7.28284	7.17307	5.39382	9.66518	8.76061	1.8469	2.91518	2.9903	3.71062	3.76961	4.20204
hsa-miR-6887-3p	0.0340913	0.30053	2.61419	down	MIMAT0027675					CTAGGAGGAAAGTGGAG	6.10983	6.6194	2.32933	3.7157	5	7.14071	6.18877	5.91868	5.25556	8.68396	1.8469	2.90059	2.24051	3.81954	3.13008	4.19747
hsa-miR-7160-5p	0.0256429	0.290247	2.39866	down	MIMAT0028230					GGCACAGCCCGG	5.35736	5	1.57538	2.83761	5	5.83503	5.23704	5	5	5	1.8469	1.3908	1.48845	3.24049	2.16913	3.1032
hsa-miR-744-3p	0.00486883	0.21856	2.60626	down	MIMAT0004946	chr17	-	11985288	11985304	AGGTTGAGGTTAGTGGCA	29.1521	41.4856	4.9469	6.32888	17.784	41.157	28.5152	29.401	47.8571	47.1985	4.70697	5.24866	4.88506	6.14556	6.13987	6.7012
hsa-miR-8079	0.00831149	0.225673	2.07856	down	MIMAT0031006					GCCAGCAGAGACGA	64.1484	74.0736	6.14814	7.20373	57.0702	67.546	67.8291	74.0881	90.9505	57.1821	6.41922	5.89856	6.12664	7.50625	7.12372	6.9812
hsa-miR-96-5p	0.000364849	0.0652168	3.49615	down	MIMAT0000095	chr7	+	129414562	129414542	AGCAAAAATGTGCTAGTGCCAA	191.167	400.811	7.69015	9.49591	110.686	219.373	243.443	310.476	503.522	388.435	7.41789	7.67864	7.9739	9.4973	9.52567	9.46476
