# Supplementary material for: Analysis of miRNA Profiles and the Regulatory Network in Congenital Pulmonary Airway Malformations
Source: Front Pediatr. 2021 Nov 18;9:671107. doi: 10.3389/fped.2021.671107 (PMC8637626; doi:10.3389/fped.2021.671107)
Supplement: Supplementary Table 3 — The targets of up- and down-regulated miRNAs predicted by targetscan7.1 and mirdbV6. [file Table_3.XLSX]

## Sheet: Target of up-regulated miRNAs
miRNA	Targets	targetScan7.1	mirdbV6	NumSum	miRTarBase(Y/N)
hsa-let-7f-2-3p	FOXF1	1	1	2	N
hsa-miR-135a-5p	TRPC6	1	1	2	N
hsa-miR-15b-3p	SPINK8	1	1	2	N
hsa-miR-32-5p	NKX2-4	1	1	2	N
hsa-miR-454-3p	ESR1	1	1	2	Y
hsa-miR-6887-3p	PCDHA2	1	1	2	N
hsa-miR-190a-5p	EPC2	1	1	2	N
hsa-miR-6887-3p	KCNK2	1	1	2	N
hsa-miR-19a-5p	EMP1	1	1	2	N
hsa-miR-377-5p	KRTAP8-1	1	1	2	N
hsa-miR-32-5p	CD69	1	1	2	Y
hsa-miR-454-3p	TBL1XR1	1	1	2	N
hsa-miR-96-5p	SLC9A2	1	1	2	N
hsa-miR-19a-5p	EMC4	1	1	2	N
hsa-miR-32-5p	SLC24A3	1	1	2	N
hsa-miR-454-3p	PTP4A1	1	1	2	N
hsa-miR-18b-5p	AEBP2	1	1	2	N
hsa-miR-32-5p	DSCAML1	1	1	2	N
hsa-miR-182-5p	SLC33A1	1	1	2	N
hsa-miR-223-5p	SLC24A2	1	1	2	N
hsa-miR-545-5p	WFDC11	1	1	2	N
hsa-miR-32-5p	TEAD1	1	1	2	N
hsa-miR-96-5p	RGS17	1	1	2	N
hsa-miR-454-3p	KDM2A	1	1	2	N
hsa-miR-18a-5p	MAP7D1	1	1	2	Y
hsa-miR-182-5p	MAK	1	1	2	N
hsa-miR-29a-5p	ZFX	1	1	2	N
hsa-miR-454-3p	CLCN5	1	1	2	N
hsa-miR-183-5p	ZFYVE26	1	1	2	N
hsa-miR-223-5p	MACC1	1	1	2	N
hsa-miR-590-5p	PITX2	1	1	2	N
hsa-miR-6887-3p	SAMD4A	1	1	2	N
hsa-miR-135a-5p	FOXN2	1	1	2	N
hsa-miR-6887-3p	PCDHA7	1	1	2	N
hsa-miR-454-3p	CDS1	1	1	2	N
hsa-miR-32-5p	HAND2	1	1	2	N
hsa-miR-32-5p	KLF2	1	1	2	N
hsa-miR-500a-3p	MOB1B	1	1	2	N
hsa-miR-19a-5p	UBE2R2	1	1	2	N
hsa-miR-362-5p	SUCNR1	1	1	2	N
hsa-miR-340-3p	KLHL30	1	1	2	N
hsa-let-7f-2-3p	TGDS	1	1	2	N
hsa-miR-132-5p	DYNC1LI2	1	1	2	N
hsa-miR-545-5p	GTF3A	1	1	2	N
hsa-miR-29a-5p	SUZ12	1	1	2	N
hsa-miR-18b-5p	ZBTB47	1	1	2	Y
hsa-miR-135a-5p	SSR1	1	1	2	N
hsa-miR-182-5p	FGF9	1	1	2	Y
hsa-miR-32-5p	RAB23	1	1	2	N
hsa-miR-6887-3p	ARFRP1	1	1	2	N
hsa-miR-1537-5p	CPNE4	1	1	2	N
hsa-miR-21-3p	PPP1R1A	1	1	2	N
hsa-miR-19a-5p	PSMC1	1	1	2	N
hsa-miR-6509-3p	ZFP1	1	1	2	N
hsa-miR-96-5p	SLC39A1	1	1	2	Y
hsa-miR-4254	ARHGAP25	1	1	2	N
hsa-miR-6509-3p	SEC22A	1	1	2	N
hsa-miR-19a-5p	WDSUB1	1	1	2	N
hsa-miR-377-5p	DDA1	1	1	2	N
hsa-miR-590-3p	FUT9	1	1	2	N
hsa-miR-6509-3p	RAD17	1	1	2	N
hsa-miR-454-3p	LDLRAD4	1	1	2	N
hsa-miR-29a-5p	GPR89B	1	1	2	N
hsa-miR-223-3p	PTBP2	1	1	2	Y
hsa-miR-590-3p	DGKH	1	1	2	N
hsa-miR-4701-5p	CHST14	1	1	2	N
hsa-miR-182-5p	BCAT2	1	1	2	N
hsa-miR-6887-3p	ARHGAP10	1	1	2	N
hsa-miR-106a-3p	KIAA0040	1	1	2	N
hsa-miR-340-3p	APOBEC3D	1	1	2	N
hsa-miR-625-3p	PTPN12	1	1	2	N
hsa-miR-590-3p	SH3BGRL	1	1	2	N
hsa-miR-744-3p	AZIN1	1	1	2	Y
hsa-miR-545-5p	MMP28	1	1	2	N
hsa-miR-590-3p	CSH1	1	1	2	N
hsa-miR-190a-5p	TP53INP1	1	1	2	N
hsa-miR-185-5p	IKZF4	1	1	2	N
hsa-miR-532-3p	HMGA2	1	1	2	N
hsa-miR-500a-3p	PPP4R1	1	1	2	N
hsa-miR-22-5p	GPBP1	1	1	2	N
hsa-miR-6887-3p	SRCIN1	1	1	2	N
hsa-miR-454-3p	HPRT1	1	1	2	Y
hsa-miR-744-3p	URI1	1	1	2	N
hsa-miR-182-5p	CRISP3	1	1	2	N
hsa-miR-500a-3p	NSG1	1	1	2	N
hsa-miR-135a-5p	DNAJC9	1	1	2	N
hsa-miR-135a-5p	SYT3	1	1	2	N
hsa-miR-4254	SHROOM3	1	1	2	N
hsa-miR-106a-3p	ZFAND6	1	1	2	N
hsa-miR-26a-2-3p	DCX	1	1	2	N
hsa-miR-744-3p	MARCH7	1	1	2	N
hsa-miR-1537-3p	ADAM28	1	1	2	N
hsa-miR-18a-5p	AEBP2	1	1	2	N
hsa-miR-155-3p	ZFP14	1	1	2	N
hsa-miR-625-3p	DNAJA1	1	1	2	N
hsa-miR-19a-5p	CGGBP1	1	1	2	N
hsa-miR-96-5p	LRRC7	1	1	2	N
hsa-miR-21-3p	PDE4B	1	1	2	N
hsa-miR-545-5p	CPB2	1	1	2	N
hsa-miR-183-5p	NPAS3	1	1	2	N
hsa-miR-96-5p	PRKCE	1	1	2	Y
hsa-miR-182-5p	CFL1	1	1	2	N
hsa-miR-502-3p	RAI14	1	1	2	N
hsa-miR-32-5p	RBM47	1	1	2	N
hsa-miR-18b-5p	ZBTB4	1	1	2	N
hsa-miR-582-5p	SNN	1	1	2	N
hsa-miR-146a-3p	NFYA	1	1	2	N
hsa-miR-377-5p	CDH10	1	1	2	N
hsa-miR-19a-5p	CETN2	1	1	2	N
hsa-miR-32-5p	ARRDC3	1	1	2	N
hsa-miR-6887-3p	MARK4	1	1	2	N
hsa-miR-597-5p	SRSF3	1	1	2	N
hsa-miR-502-3p	TSHZ3	1	1	2	N
hsa-miR-22-5p	PEF1	1	1	2	N
hsa-miR-377-5p	MYO5C	1	1	2	N
hsa-miR-545-5p	SETD2	1	1	2	N
hsa-miR-4701-5p	TMEM233	1	1	2	N
hsa-miR-193b-3p	HOXD13	1	1	2	N
hsa-miR-6887-3p	ARRB1	1	1	2	Y
hsa-miR-582-5p	CREBZF	1	1	2	N
hsa-miR-182-5p	TRABD2B	1	1	2	N
hsa-miR-340-3p	TDGF1	1	1	2	N
hsa-miR-146a-3p	AFAP1	1	1	2	N
hsa-miR-146a-3p	ACKR3	1	1	2	N
hsa-let-7f-2-3p	MDM1	1	1	2	N
hsa-miR-590-5p	MATN2	1	1	2	N
hsa-miR-183-5p	KCNK10	1	1	2	N
hsa-miR-26a-2-3p	CDK6	1	1	2	N
hsa-miR-146a-3p	ACOX1	1	1	2	N
hsa-miR-744-3p	FAM47B	1	1	2	N
hsa-miR-182-5p	MYRIP	1	1	2	N
hsa-miR-582-5p	HMGB3	1	1	2	N
hsa-miR-135a-5p	TSEN54	1	1	2	N
hsa-miR-582-5p	TTK	1	1	2	N
hsa-miR-106a-3p	MYF5	1	1	2	N
hsa-let-7e-3p	FUBP3	1	1	2	N
hsa-miR-19a-5p	ZNF468	1	1	2	N
hsa-miR-135a-5p	C6orf120	1	1	2	N
hsa-miR-106a-3p	KCNQ5	1	1	2	N
hsa-miR-299-5p	TNFAIP8	1	1	2	N
hsa-let-7f-2-3p	C4orf45	1	1	2	N
hsa-miR-26a-2-3p	PRRG4	1	1	2	N
hsa-miR-624-5p	NFKBIA	1	1	2	N
hsa-let-7f-2-3p	FILIP1L	1	1	2	N
hsa-miR-100-3p	AKIRIN1	1	1	2	N
hsa-miR-6509-3p	IKZF3	1	1	2	N
hsa-miR-182-5p	TNS1	1	1	2	N
hsa-miR-185-5p	DNM1	1	1	2	N
hsa-miR-582-5p	NDFIP1	1	1	2	N
hsa-miR-182-5p	L1CAM	1	1	2	N
hsa-miR-155-3p	IFIT1	1	1	2	N
hsa-miR-183-5p	PFN2	1	1	2	N
hsa-miR-29a-5p	HOXA10	1	1	2	Y
hsa-miR-532-3p	CLMP	1	1	2	N
hsa-miR-15b-3p	OGN	1	1	2	N
hsa-miR-18a-5p	FRS2	1	1	2	N
hsa-miR-130b-5p	RABEP1	1	1	2	N
hsa-miR-130b-5p	ASH1L	1	1	2	N
hsa-miR-32-5p	KLHL15	1	1	2	Y
hsa-miR-29a-5p	FGF7	1	1	2	N
hsa-miR-223-5p	RHOBTB3	1	1	2	N
hsa-miR-454-3p	CNOT6	1	1	2	N
hsa-miR-185-5p	SPIN3	1	1	2	N
hsa-miR-32-5p	NECAP1	1	1	2	Y
hsa-miR-132-3p	SGK3	1	1	2	N
hsa-miR-1537-5p	PHF1	1	1	2	N
hsa-miR-454-3p	RAB12	1	1	2	N
hsa-miR-548aj-3p	CROT	1	1	2	N
hsa-miR-744-3p	LRIF1	1	1	2	N
hsa-miR-96-5p	GRHL2	1	1	2	N
hsa-miR-6509-3p	ARHGAP12	1	1	2	N
hsa-miR-26a-2-3p	USP6NL	1	1	2	N
hsa-miR-182-5p	CHMP2B	1	1	2	N
hsa-miR-26a-2-3p	ZNF568	1	1	2	N
hsa-miR-454-3p	ZBTB18	1	1	2	Y
hsa-miR-96-5p	MAP3K2	1	1	2	N
hsa-miR-340-3p	CRKL	1	1	2	N
hsa-miR-625-3p	ATG3	1	1	2	N
hsa-miR-582-5p	LSM11	1	1	2	N
hsa-let-7f-2-3p	FAM122C	1	1	2	N
hsa-miR-132-5p	SLC9A2	1	1	2	N
hsa-miR-545-5p	CDS1	1	1	2	N
hsa-miR-130b-5p	TNFRSF11B	1	1	2	N
hsa-miR-454-3p	KCNA4	1	1	2	N
hsa-miR-96-5p	SLC10A3	1	1	2	N
hsa-miR-1296-3p	CBLN3	1	1	2	N
hsa-miR-223-5p	RPS6KC1	1	1	2	N
hsa-miR-624-5p	LCP1	1	1	2	N
hsa-miR-182-5p	SMIM13	1	1	2	N
hsa-miR-454-3p	FASTK	1	1	2	N
hsa-miR-6887-3p	CACNG7	1	1	2	N
hsa-miR-340-3p	UBE2W	1	1	2	N
hsa-miR-6509-3p	RBMXL2	1	1	2	N
hsa-miR-6887-3p	CNPY2	1	1	2	N
hsa-miR-15b-3p	COA5	1	1	2	N
hsa-let-7f-2-3p	HOXC6	1	1	2	N
hsa-miR-552-3p	ZNF713	1	1	2	N
hsa-miR-18a-5p	KCNJ2	1	1	2	N
hsa-miR-552-3p	TRIP6	1	1	2	N
hsa-let-7f-2-3p	CAGE1	1	1	2	N
hsa-miR-6887-3p	USP48	1	1	2	N
hsa-miR-32-5p	CADM2	1	1	2	N
hsa-miR-155-3p	L2HGDH	1	1	2	N
hsa-miR-545-5p	PLAC8	1	1	2	N
hsa-miR-6077	FAM19A1	1	1	2	N
hsa-miR-6887-3p	SCN2B	1	1	2	N
hsa-miR-624-5p	DHX29	1	1	2	N
hsa-let-7i-3p	SDC2	1	1	2	N
hsa-miR-96-5p	GNA13	1	1	2	N
hsa-miR-4254	TSNARE1	1	1	2	N
hsa-miR-377-5p	CMA1	1	1	2	N
hsa-miR-6887-3p	PCDHAC2	1	1	2	N
hsa-miR-597-5p	IPO7	1	1	2	N
hsa-miR-500a-3p	FBXW7	1	1	2	N
hsa-miR-340-3p	ZNF835	1	1	2	N
hsa-miR-32-5p	BSDC1	1	1	2	N
hsa-miR-183-5p	SLAIN1	1	1	2	N
hsa-miR-4701-5p	SOX9	1	1	2	N
hsa-miR-6887-3p	ARPC1B	1	1	2	N
hsa-miR-1537-5p	CBWD6	1	1	2	N
hsa-miR-130b-5p	ATP6V1D	1	1	2	N
hsa-miR-96-5p	LRIG1	1	1	2	N
hsa-miR-21-3p	TMEM43	1	1	2	N
hsa-miR-6887-3p	TTYH3	1	1	2	N
hsa-miR-502-3p	KCTD9	1	1	2	N
hsa-miR-4701-5p	HMGA2	1	1	2	N
hsa-let-7e-3p	SH3BP5	1	1	2	N
hsa-miR-135a-5p	ANGPTL2	1	1	2	N
hsa-miR-18b-5p	XYLT1	1	1	2	N
hsa-miR-18a-5p	TRIOBP	1	1	2	N
hsa-miR-22-5p	MS4A6E	1	1	2	N
hsa-miR-182-5p	LGI1	1	1	2	N
hsa-miR-454-3p	CALM2	1	1	2	Y
hsa-miR-135a-5p	TMEM236	1	1	2	N
hsa-miR-454-3p	POU3F2	1	1	2	N
hsa-miR-1537-5p	GCNT1	1	1	2	N
hsa-miR-130b-5p	PHACTR2	1	1	2	N
hsa-miR-4701-5p	RIMBP3C	1	1	2	N
hsa-miR-6509-3p	NETO2	1	1	2	N
hsa-miR-340-3p	INMT	1	1	2	N
hsa-miR-362-3p	MCAM	1	1	2	N
hsa-miR-624-5p	UGDH	1	1	2	N
hsa-miR-22-5p	CYP4Z1	1	1	2	N
hsa-miR-624-5p	SYT1	1	1	2	N
hsa-miR-135a-5p	PHOSPHO1	1	1	2	N
hsa-let-7f-2-3p	FAM221A	1	1	2	N
hsa-miR-106a-3p	PCDHB5	1	1	2	N
hsa-miR-96-5p	MFAP3	1	1	2	N
hsa-miR-21-3p	ALCAM	1	1	2	N
hsa-miR-135a-5p	PIM2	1	1	2	N
hsa-miR-135a-5p	KCND1	1	1	2	N
hsa-miR-182-5p	FRS2	1	1	2	N
hsa-miR-96-5p	INSIG2	1	1	2	N
hsa-miR-135a-5p	PSIP1	1	1	2	N
hsa-miR-454-3p	BRWD1	1	1	2	Y
hsa-miR-185-5p	CCND2	1	1	2	Y
hsa-miR-590-5p	MSH2	1	1	2	N
hsa-miR-22-5p	DIAPH2	1	1	2	N
hsa-let-7f-2-3p	PPP4R2	1	1	2	N
hsa-miR-155-3p	CREBRF	1	1	2	Y
hsa-miR-454-3p	CCDC126	1	1	2	N
hsa-miR-4254	SLAMF8	1	1	2	N
hsa-miR-18b-5p	ASXL2	1	1	2	N
hsa-miR-1296-3p	WFIKKN2	1	1	2	N
hsa-miR-454-3p	EFR3A	1	1	2	N
hsa-miR-6887-3p	STAC	1	1	2	N
hsa-miR-340-3p	TLCD2	1	1	2	N
hsa-miR-182-5p	RTN4	1	1	2	N
hsa-miR-22-5p	GCC2	1	1	2	N
hsa-miR-183-5p	SLC35A1	1	1	2	N
hsa-miR-590-3p	GCG	1	1	2	N
hsa-miR-18b-5p	DAAM2	1	1	2	N
hsa-miR-6887-3p	EIF5A	1	1	2	N
hsa-miR-552-3p	TPT1	1	1	2	N
hsa-miR-135a-5p	BZW2	1	1	2	N
hsa-miR-6887-3p	RHOB	1	1	2	N
hsa-miR-6509-3p	BASP1	1	1	2	Y
hsa-miR-18a-5p	GTF2A1	1	1	2	N
hsa-let-7f-2-3p	GP1BA	1	1	2	N
hsa-miR-454-3p	C5orf30	1	1	2	N
hsa-miR-377-5p	ZNF234	1	1	2	N
hsa-miR-454-3p	SKP1	1	1	2	N
hsa-miR-340-3p	EIF2S3	1	1	2	N
hsa-miR-454-3p	SKIDA1	1	1	2	N
hsa-miR-132-3p	ZBTB18	1	1	2	N
hsa-miR-625-3p	PTN	1	1	2	N
hsa-miR-545-5p	GLIPR1L1	1	1	2	N
hsa-miR-96-5p	HAS2	1	1	2	N
hsa-miR-6887-3p	SNX8	1	1	2	N
hsa-miR-19a-5p	TPD52L3	1	1	2	N
hsa-miR-454-3p	ZNF3	1	1	2	N
hsa-miR-21-3p	ICOS	1	1	2	N
hsa-miR-362-5p	ADCYAP1R1	1	1	2	N
hsa-miR-21-3p	PPP1R2	1	1	2	N
hsa-miR-146a-3p	SGCG	1	1	2	N
hsa-miR-454-3p	NPAT	1	1	2	N
hsa-miR-624-5p	F3	1	1	2	N
hsa-miR-454-3p	FOXF2	1	1	2	N
hsa-miR-6509-3p	HESX1	1	1	2	N
hsa-miR-100-3p	SERPINB1	1	1	2	N
hsa-miR-183-5p	MBNL1	1	1	2	N
hsa-miR-223-3p	SREK1	1	1	2	N
hsa-miR-624-5p	GATA6	1	1	2	N
hsa-miR-146a-3p	TRIM34	1	1	2	N
hsa-miR-454-3p	PTGES3	1	1	2	N
hsa-miR-29a-5p	PEX11A	1	1	2	N
hsa-miR-18a-5p	ESR1	1	1	2	Y
hsa-miR-32-5p	RGS3	1	1	2	N
hsa-miR-32-5p	ASPN	1	1	2	N
hsa-miR-96-5p	BCR	1	1	2	N
hsa-miR-299-5p	VEZF1	1	1	2	N
hsa-miR-582-5p	PPIH	1	1	2	N
hsa-miR-223-3p	ACVR2A	1	1	2	N
hsa-miR-6887-3p	WAC	1	1	2	N
hsa-miR-182-5p	TRIQK	1	1	2	N
hsa-miR-545-5p	SGPP1	1	1	2	N
hsa-miR-545-5p	PCDH11X	1	1	2	N
hsa-miR-183-5p	CELF2	1	1	2	N
hsa-miR-545-5p	TSGA10	1	1	2	N
hsa-miR-132-5p	SENP3	1	1	2	N
hsa-miR-32-5p	ZNF287	1	1	2	N
hsa-miR-29a-5p	FAM86C1	1	1	2	N
hsa-miR-96-5p	SLC25A1	1	1	2	N
hsa-miR-18b-5p	HMBOX1	1	1	2	N
hsa-miR-454-3p	THOP1	1	1	2	N
hsa-miR-6887-3p	TNS1	1	1	2	Y
hsa-miR-96-5p	REV1	1	1	2	Y
hsa-miR-155-3p	FAM228A	1	1	2	N
hsa-miR-29a-5p	ZNF713	1	1	2	N
hsa-miR-130b-5p	C17orf77	1	1	2	N
hsa-miR-183-5p	ARFGAP2	1	1	2	Y
hsa-miR-21-3p	RINT1	1	1	2	N
hsa-let-7f-2-3p	HMGB3	1	1	2	N
hsa-miR-19a-5p	IFI35	1	1	2	N
hsa-miR-96-5p	TCF7L2	1	1	2	N
hsa-miR-18a-5p	TRPC4	1	1	2	N
hsa-miR-193b-3p	DCAF7	1	1	2	Y
hsa-let-7f-2-3p	ART3	1	1	2	N
hsa-miR-1296-3p	C6orf15	1	1	2	N
hsa-miR-6887-3p	ZNF385A	1	1	2	N
hsa-miR-32-5p	CHST7	1	1	2	N
hsa-miR-183-5p	FAT1	1	1	2	N
hsa-miR-1296-3p	KCNE1	1	1	2	N
hsa-miR-132-3p	PSMA2	1	1	2	Y
hsa-miR-1296-3p	MAN1A1	1	1	2	N
hsa-miR-32-5p	NF2	1	1	2	Y
hsa-miR-502-3p	SAMD12	1	1	2	N
hsa-miR-135a-5p	ZNF385A	1	1	2	N
hsa-miR-6509-3p	ZKSCAN8	1	1	2	N
hsa-miR-500a-3p	PDE8A	1	1	2	N
hsa-miR-106a-3p	EPC2	1	1	2	N
hsa-miR-96-5p	MAP3K3	1	1	2	Y
hsa-miR-500a-3p	SHROOM1	1	1	2	N
hsa-miR-4254	ULK2	1	1	2	N
hsa-miR-624-5p	RAF1	1	1	2	N
hsa-miR-96-5p	PAK1	1	1	2	N
hsa-miR-548aj-3p	ZNF678	1	1	2	N
hsa-let-7f-2-3p	HOXA10	1	1	2	N
hsa-miR-744-3p	TMEM212	1	1	2	N
hsa-miR-1537-5p	RPRD1B	1	1	2	N
hsa-miR-15b-3p	PDZK1	1	1	2	N
hsa-miR-19a-5p	POLQ	1	1	2	N
hsa-miR-183-5p	ICA1	1	1	2	N
hsa-miR-96-5p	TSKU	1	1	2	Y
hsa-miR-130b-5p	UBE2D2	1	1	2	N
hsa-miR-500a-3p	DLG3	1	1	2	N
hsa-miR-502-3p	ATXN1	1	1	2	N
hsa-miR-135a-5p	TMED5	1	1	2	N
hsa-miR-502-5p	ZNF471	1	1	2	N
hsa-miR-182-5p	PPM1L	1	1	2	Y
hsa-miR-377-5p	CHRND	1	1	2	N
hsa-miR-100-3p	COLCA1	1	1	2	N
hsa-miR-4701-5p	PGPEP1	1	1	2	N
hsa-miR-340-3p	ULBP3	1	1	2	N
hsa-miR-454-3p	MYB	1	1	2	N
hsa-miR-32-5p	DOCK9	1	1	2	Y
hsa-miR-146a-3p	NEUROD4	1	1	2	N
hsa-miR-590-3p	APOL6	1	1	2	N
hsa-miR-624-5p	DLG3	1	1	2	N
hsa-miR-340-3p	ACKR2	1	1	2	N
hsa-miR-1537-5p	SS18	1	1	2	N
hsa-miR-135a-5p	LYPLA1	1	1	2	N
hsa-miR-96-5p	TBX15	1	1	2	N
hsa-miR-18b-5p	PRDM6	1	1	2	N
hsa-miR-500a-3p	CDH19	1	1	2	N
hsa-miR-6077	PARP11	1	1	2	N
hsa-miR-6509-3p	SLC30A8	1	1	2	N
hsa-miR-182-5p	PPP1R13L	1	1	2	N
hsa-miR-454-3p	BMP3	1	1	2	Y
hsa-miR-6887-3p	APLN	1	1	2	N
hsa-miR-6887-3p	DNAJB2	1	1	2	N
hsa-miR-625-3p	PYGO1	1	1	2	N
hsa-miR-183-5p	DUSP10	1	1	2	N
hsa-let-7f-2-3p	NCKAP1	1	1	2	N
hsa-miR-155-3p	PRR9	1	1	2	N
hsa-miR-223-5p	CLDND1	1	1	2	N
hsa-miR-454-3p	LCLAT1	1	1	2	Y
hsa-miR-18a-5p	HMGCS1	1	1	2	Y
hsa-miR-6741-3p	NDST2	1	1	2	N
hsa-miR-96-5p	MECOM	1	1	2	N
hsa-miR-32-5p	DPY30	1	1	2	N
hsa-miR-502-5p	ACO2	1	1	2	N
hsa-miR-532-3p	CSF3	1	1	2	N
hsa-miR-223-5p	GLT6D1	1	1	2	N
hsa-miR-454-3p	FSTL5	1	1	2	N
hsa-miR-132-3p	SPPL3	1	1	2	N
hsa-miR-182-5p	SPAG1	1	1	2	N
hsa-miR-545-5p	EYA4	1	1	2	N
hsa-miR-597-5p	NCAM1	1	1	2	N
hsa-let-7f-2-3p	DUSP6	1	1	2	Y
hsa-miR-135a-5p	PHLDB2	1	1	2	N
hsa-miR-4254	FXYD3	1	1	2	N
hsa-miR-377-5p	C6orf201	1	1	2	N
hsa-miR-377-5p	TSPYL1	1	1	2	N
hsa-miR-182-5p	NUAK1	1	1	2	N
hsa-miR-377-5p	MTRNR2L7	1	1	2	N
hsa-miR-624-5p	TFRC	1	1	2	N
hsa-miR-552-3p	NPPA	1	1	2	N
hsa-miR-500a-3p	PTPRJ	1	1	2	N
hsa-miR-223-3p	NXF1	1	1	2	N
hsa-miR-32-5p	DCAF6	1	1	2	N
hsa-miR-744-3p	FAM47C	1	1	2	N
hsa-miR-22-5p	ATP6V1G3	1	1	2	N
hsa-miR-183-5p	FCHO2	1	1	2	N
hsa-miR-135a-5p	GK5	1	1	2	N
hsa-miR-193b-3p	MMP19	1	1	2	N
hsa-miR-340-3p	TULP4	1	1	2	N
hsa-miR-6887-3p	HSPB7	1	1	2	N
hsa-miR-185-5p	PCDHA1	1	1	2	N
hsa-miR-96-5p	UBE2G1	1	1	2	N
hsa-miR-96-5p	STK17A	1	1	2	N
hsa-miR-545-5p	ADORA2B	1	1	2	Y
hsa-miR-4254	CALCR	1	1	2	N
hsa-miR-21-3p	PNPLA8	1	1	2	N
hsa-miR-15b-3p	FGF11	1	1	2	N
hsa-miR-21-3p	RPS6KA6	1	1	2	N
hsa-miR-18a-5p	ZBTB47	1	1	2	Y
hsa-miR-132-3p	PAIP2	1	1	2	N
hsa-miR-502-5p	APOBR	1	1	2	N
hsa-miR-185-5p	URM1	1	1	2	N
hsa-miR-96-5p	KCTD2	1	1	2	N
hsa-miR-500a-3p	CAMK4	1	1	2	N
hsa-miR-132-3p	RB1	1	1	2	Y
hsa-miR-22-5p	CBX3	1	1	2	N
hsa-miR-582-5p	MAP7D1	1	1	2	N
hsa-miR-500a-3p	SOCS2	1	1	2	N
hsa-miR-96-5p	FAM216A	1	1	2	N
hsa-miR-454-3p	DYNC1LI2	1	1	2	Y
hsa-miR-362-5p	DLL1	1	1	2	N
hsa-miR-130b-5p	AK2	1	1	2	N
hsa-miR-597-5p	PGRMC1	1	1	2	N
hsa-miR-32-5p	CNIH1	1	1	2	Y
hsa-miR-223-5p	MATN3	1	1	2	N
hsa-miR-32-5p	SPRYD4	1	1	2	Y
hsa-miR-1296-3p	DHFR	1	1	2	N
hsa-miR-135a-5p	GCNT2	1	1	2	N
hsa-miR-582-5p	KMT2E	1	1	2	N
hsa-miR-183-5p	PAM	1	1	2	N
hsa-miR-96-5p	CLVS2	1	1	2	N
hsa-miR-18a-5p	FAM3C	1	1	2	Y
hsa-miR-183-5p	CYYR1	1	1	2	N
hsa-let-7f-2-3p	TCF7L2	1	1	2	N
hsa-miR-6887-3p	FASLG	1	1	2	N
hsa-miR-18b-5p	KCNA1	1	1	2	N
hsa-miR-182-5p	FAM78A	1	1	2	N
hsa-miR-1537-5p	ARL8B	1	1	2	N
hsa-miR-744-3p	FAM84B	1	1	2	N
hsa-miR-100-3p	SLC9A9	1	1	2	N
hsa-miR-19a-5p	IL17A	1	1	2	N
hsa-miR-146a-3p	ZEB2	1	1	2	N
hsa-miR-32-5p	SLC17A6	1	1	2	N
hsa-miR-21-3p	CTPS1	1	1	2	N
hsa-miR-21-3p	RUNX1T1	1	1	2	N
hsa-miR-182-5p	CHMP1A	1	1	2	N
hsa-miR-4254	TMEM87A	1	1	2	N
hsa-miR-193b-3p	NOVA1	1	1	2	N
hsa-miR-135a-5p	ABCE1	1	1	2	N
hsa-miR-590-3p	ALG10B	1	1	2	Y
hsa-miR-299-5p	CASK	1	1	2	N
hsa-miR-32-5p	LMBR1L	1	1	2	N
hsa-miR-18b-5p	PHF19	1	1	2	N
hsa-miR-32-5p	EVI5	1	1	2	Y
hsa-miR-744-3p	KCTD4	1	1	2	N
hsa-miR-552-3p	ILDR1	1	1	2	N
hsa-miR-19a-5p	ALDOC	1	1	2	N
hsa-miR-624-5p	PDE10A	1	1	2	N
hsa-miR-625-3p	NEUROD1	1	1	2	N
hsa-miR-182-5p	SEPHS1	1	1	2	N
hsa-miR-96-5p	CDH20	1	1	2	N
hsa-miR-183-5p	CTDSP1	1	1	2	N
hsa-miR-624-5p	FRS2	1	1	2	N
hsa-miR-106a-3p	OMD	1	1	2	Y
hsa-miR-223-3p	NFIA	1	1	2	Y
hsa-miR-502-5p	CALU	1	1	2	N
hsa-miR-155-3p	FAM156B	1	1	2	N
hsa-miR-223-5p	ETV1	1	1	2	N
hsa-miR-146a-3p	ZNF322	1	1	2	N
hsa-miR-32-5p	FAM135A	1	1	2	Y
hsa-miR-32-5p	GNAQ	1	1	2	Y
hsa-miR-18b-5p	PDE4D	1	1	2	Y
hsa-miR-135a-5p	ARHGAP11A	1	1	2	N
hsa-miR-135a-5p	LATS2	1	1	2	N
hsa-miR-502-5p	VTI1A	1	1	2	N
hsa-miR-454-3p	CMPK1	1	1	2	N
hsa-miR-18a-5p	NR1H2	1	1	2	N
hsa-miR-502-5p	ZNF829	1	1	2	N
hsa-miR-18b-5p	GIGYF1	1	1	2	Y
hsa-miR-132-3p	SPRED1	1	1	2	Y
hsa-miR-22-5p	ENPP4	1	1	2	N
hsa-miR-182-5p	TSPAN9	1	1	2	N
hsa-miR-6887-3p	PGM5	1	1	2	N
hsa-miR-624-5p	S100A7A	1	1	2	N
hsa-miR-454-3p	DPYSL2	1	1	2	Y
hsa-miR-19a-5p	IL23R	1	1	2	N
hsa-miR-590-5p	CCL1	1	1	2	N
hsa-miR-454-3p	MTMR9	1	1	2	N
hsa-miR-96-5p	FAM49B	1	1	2	N
hsa-miR-6509-3p	CDK15	1	1	2	N
hsa-miR-548aj-3p	B4GALT6	1	1	2	N
hsa-miR-6887-3p	MEOX1	1	1	2	N
hsa-miR-590-5p	BCL7A	1	1	2	N
hsa-miR-132-3p	MAPK1	1	1	2	Y
hsa-miR-6077	MOB3A	1	1	2	N
hsa-miR-183-5p	PDE4D	1	1	2	N
hsa-miR-96-5p	TMEM198	1	1	2	N
hsa-miR-223-5p	GTPBP2	1	1	2	N
hsa-miR-193b-3p	IGFBP5	1	1	2	Y
hsa-miR-32-5p	MAN2A1	1	1	2	Y
hsa-miR-548aj-3p	C4orf51	1	1	2	N
hsa-miR-6509-3p	NRAS	1	1	2	N
hsa-miR-96-5p	SORT1	1	1	2	N
hsa-miR-6077	RBM23	1	1	2	Y
hsa-miR-100-3p	DNAJC27	1	1	2	N
hsa-miR-582-5p	GPR34	1	1	2	N
hsa-miR-96-5p	RAPGEF4	1	1	2	N
hsa-miR-1296-3p	FPGT-TNNI3K	1	1	2	N
hsa-miR-6887-3p	HCFC1	1	1	2	N
hsa-miR-500a-3p	ZNF711	1	1	2	N
hsa-miR-182-5p	PBX2	1	1	2	N
hsa-miR-6887-3p	HMGA1	1	1	2	Y
hsa-miR-4701-5p	ZNF582	1	1	2	N
hsa-miR-6741-3p	MKX	1	1	2	N
hsa-miR-22-5p	ARHGAP21	1	1	2	Y
hsa-miR-548aj-3p	ZNF860	1	1	2	N
hsa-miR-377-5p	MSL2	1	1	2	Y
hsa-miR-299-5p	MAP3K8	1	1	2	N
hsa-miR-6887-3p	SH2D5	1	1	2	N
hsa-miR-146a-3p	ST8SIA1	1	1	2	N
hsa-miR-590-5p	DUSP8	1	1	2	N
hsa-miR-502-5p	LAMA3	1	1	2	N
hsa-miR-32-5p	GFPT2	1	1	2	Y
hsa-miR-590-3p	IFT27	1	1	2	N
hsa-miR-96-5p	CPEB1	1	1	2	N
hsa-miR-18b-5p	TRIOBP	1	1	2	N
hsa-miR-155-3p	SLC27A2	1	1	2	N
hsa-miR-182-5p	MED1	1	1	2	N
hsa-miR-744-3p	ANAPC16	1	1	2	N
hsa-miR-185-5p	PCDHA10	1	1	2	N
hsa-miR-22-5p	KCNB2	1	1	2	N
hsa-miR-183-5p	CTDSPL	1	1	2	Y
hsa-miR-590-5p	FASLG	1	1	2	N
hsa-miR-6887-3p	NPAS4	1	1	2	N
hsa-miR-96-5p	ZCCHC3	1	1	2	N
hsa-miR-132-3p	SLBP	1	1	2	N
hsa-miR-548aj-3p	ZNF468	1	1	2	N
hsa-miR-182-5p	RAPGEF4	1	1	2	N
hsa-let-7f-2-3p	NADK2	1	1	2	N
hsa-miR-454-3p	TMOD1	1	1	2	N
hsa-miR-340-3p	RABL2B	1	1	2	N
hsa-miR-4701-5p	HEXIM1	1	1	2	N
hsa-miR-15b-3p	ZMYM1	1	1	2	N
hsa-miR-18b-5p	RABGAP1	1	1	2	N
hsa-miR-155-3p	GPBP1	1	1	2	N
hsa-miR-96-5p	ATXN3	1	1	2	N
hsa-miR-96-5p	RDH10	1	1	2	N
hsa-miR-6077	CLDN7	1	1	2	N
hsa-miR-18b-5p	TWF1	1	1	2	Y
hsa-miR-18b-5p	ERI1	1	1	2	N
hsa-miR-32-5p	ITM2B	1	1	2	Y
hsa-miR-32-5p	TOB2	1	1	2	Y
hsa-miR-29a-5p	RPE65	1	1	2	N
hsa-miR-29a-5p	SPTSSB	1	1	2	N
hsa-miR-6887-3p	SCN8A	1	1	2	N
hsa-miR-624-5p	DOCK11	1	1	2	N
hsa-miR-597-5p	FUT8	1	1	2	N
hsa-miR-32-5p	PLEKHB2	1	1	2	N
hsa-miR-545-5p	GNG12	1	1	2	N
hsa-miR-454-3p	SNIP1	1	1	2	N
hsa-miR-193b-3p	CNOT6	1	1	2	Y
hsa-miR-185-5p	PCDHA9	1	1	2	N
hsa-miR-454-3p	ARHGAP1	1	1	2	Y
hsa-miR-454-3p	NEUROD1	1	1	2	N
hsa-miR-1537-5p	HADH	1	1	2	N
hsa-miR-183-5p	ANKRD13C	1	1	2	N
hsa-miR-552-3p	FNDC4	1	1	2	N
hsa-miR-26a-2-3p	MAN1A1	1	1	2	N
hsa-miR-597-5p	KIAA0040	1	1	2	N
hsa-miR-182-5p	BCL2L12	1	1	2	N
hsa-miR-32-5p	CPEB2	1	1	2	Y
hsa-miR-32-5p	ITGAV	1	1	2	Y
hsa-miR-454-3p	SULF1	1	1	2	N
hsa-miR-193b-3p	ADAMTSL3	1	1	2	N
hsa-miR-6887-3p	BRINP2	1	1	2	N
hsa-miR-182-5p	NT5DC3	1	1	2	N
hsa-miR-32-5p	CEP41	1	1	2	N
hsa-miR-6887-3p	PCDHA3	1	1	2	N
hsa-miR-135a-5p	LZTS1	1	1	2	N
hsa-miR-135a-5p	ACVR1B	1	1	2	N
hsa-miR-19a-5p	EIF4G2	1	1	2	N
hsa-miR-22-5p	NEUROG2	1	1	2	N
hsa-miR-135a-5p	KCNN3	1	1	2	N
hsa-miR-6887-3p	CACHD1	1	1	2	N
hsa-miR-454-3p	ARHGEF4	1	1	2	N
hsa-let-7f-2-3p	DAZ4	1	1	2	N
hsa-miR-6887-3p	ISOC2	1	1	2	N
hsa-miR-223-3p	ECT2	1	1	2	Y
hsa-miR-6077	NDST3	1	1	2	N
hsa-miR-1537-5p	YIPF4	1	1	2	N
hsa-miR-590-3p	NECAB1	1	1	2	N
hsa-miR-132-3p	CBLL1	1	1	2	N
hsa-miR-183-5p	SOCS6	1	1	2	Y
hsa-miR-183-5p	FAM217B	1	1	2	Y
hsa-miR-1537-5p	SLC1A2	1	1	2	N
hsa-miR-22-5p	ZDHHC22	1	1	2	N
hsa-miR-155-3p	RERE	1	1	2	N
hsa-miR-182-5p	HBEGF	1	1	2	N
hsa-let-7i-3p	BDNF	1	1	2	N
hsa-miR-6077	MTFR1L	1	1	2	N
hsa-miR-500a-3p	PRAMEF13	1	1	2	N
hsa-miR-454-3p	MMGT1	1	1	2	Y
hsa-miR-32-5p	TACC2	1	1	2	N
hsa-miR-21-3p	CBX4	1	1	2	N
hsa-let-7f-2-3p	SNX3	1	1	2	N
hsa-miR-502-3p	CBLL1	1	1	2	N
hsa-miR-454-3p	ARID4B	1	1	2	N
hsa-miR-155-3p	CXXC4	1	1	2	N
hsa-miR-193b-3p	IRF2BPL	1	1	2	Y
hsa-miR-552-3p	CYP20A1	1	1	2	N
hsa-miR-6887-3p	KDM2A	1	1	2	N
hsa-miR-193b-3p	KIT	1	1	2	Y
hsa-miR-96-5p	RAB27A	1	1	2	N
hsa-miR-130b-5p	ARV1	1	1	2	N
hsa-miR-96-5p	SLC26A4	1	1	2	N
hsa-miR-454-3p	ELK3	1	1	2	N
hsa-miR-502-5p	GNPDA1	1	1	2	N
hsa-miR-590-3p	DSG1	1	1	2	N
hsa-miR-182-5p	SHC4	1	1	2	N
hsa-miR-106a-3p	MCM3	1	1	2	N
hsa-miR-96-5p	SLC35A1	1	1	2	N
hsa-miR-502-3p	RBM41	1	1	2	N
hsa-miR-597-5p	EIF4E3	1	1	2	N
hsa-miR-454-3p	FAM43A	1	1	2	N
hsa-miR-502-3p	SEC63	1	1	2	N
hsa-miR-454-3p	DDX6	1	1	2	Y
hsa-miR-548aj-3p	CCZ1	1	1	2	N
hsa-miR-155-3p	FAM156A	1	1	2	N
hsa-miR-223-3p	NFIB	1	1	2	N
hsa-miR-454-3p	EDN1	1	1	2	Y
hsa-miR-582-5p	UBE2D3	1	1	2	N
hsa-miR-22-5p	KIF14	1	1	2	Y
hsa-miR-502-3p	PSMD11	1	1	2	N
hsa-miR-548aj-3p	NFU1	1	1	2	N
hsa-miR-340-3p	RAB21	1	1	2	N
hsa-miR-590-3p	GTF3A	1	1	2	N
hsa-miR-744-3p	CYB5R4	1	1	2	N
hsa-miR-135a-5p	ARHGAP6	1	1	2	N
hsa-miR-502-5p	NDUFV3	1	1	2	N
hsa-miR-377-5p	SMAGP	1	1	2	N
hsa-miR-15b-3p	PRB1	1	1	2	N
hsa-miR-6887-3p	COPS7B	1	1	2	N
hsa-miR-1537-5p	EXOSC7	1	1	2	N
hsa-miR-21-3p	CDK8	1	1	2	N
hsa-miR-32-5p	GRIA1	1	1	2	N
hsa-miR-4701-5p	PGM5	1	1	2	N
hsa-miR-18b-5p	PTGFRN	1	1	2	N
hsa-miR-4701-5p	PLIN1	1	1	2	N
hsa-miR-130b-5p	CLDN19	1	1	2	N
hsa-miR-132-3p	SLC26A7	1	1	2	N
hsa-miR-15b-3p	GLRX5	1	1	2	Y
hsa-miR-502-5p	GADD45A	1	1	2	N
hsa-miR-183-5p	LRP6	1	1	2	Y
hsa-miR-185-5p	TEAD1	1	1	2	N
hsa-miR-135a-5p	ZNF131	1	1	2	N
hsa-miR-22-5p	RGS1	1	1	2	N
hsa-miR-32-5p	RHPN2	1	1	2	Y
hsa-miR-454-3p	CD69	1	1	2	N
hsa-miR-96-5p	MAGI3	1	1	2	N
hsa-miR-182-5p	TP53INP2	1	1	2	N
hsa-miR-502-5p	PABPC1	1	1	2	N
hsa-miR-223-5p	INTS12	1	1	2	N
hsa-miR-146a-3p	NNT	1	1	2	N
hsa-miR-6077	PDX1	1	1	2	N
hsa-miR-182-5p	REV1	1	1	2	N
hsa-miR-32-5p	RPS6KA4	1	1	2	N
hsa-miR-223-3p	KAT6A	1	1	2	N
hsa-miR-96-5p	ZHX2	1	1	2	N
hsa-miR-6887-3p	FAM71C	1	1	2	N
hsa-miR-96-5p	NUS1	1	1	2	N
hsa-miR-500a-3p	KCNA1	1	1	2	N
hsa-miR-362-3p	SYTL4	1	1	2	Y
hsa-miR-4254	HBEGF	1	1	2	Y
hsa-miR-22-5p	OPA1	1	1	2	N
hsa-miR-4701-5p	UBE2D3	1	1	2	N
hsa-miR-21-3p	SRSF2	1	1	2	N
hsa-miR-590-5p	GABRB2	1	1	2	N
hsa-miR-29a-5p	FAM86B1	1	1	2	N
hsa-miR-135a-5p	RNF152	1	1	2	N
hsa-miR-223-5p	PALLD	1	1	2	N
hsa-miR-299-5p	LYRM1	1	1	2	N
hsa-miR-597-5p	PRG4	1	1	2	N
hsa-miR-193b-3p	RUNX1T1	1	1	2	N
hsa-miR-454-3p	CD2AP	1	1	2	N
hsa-miR-454-3p	LONRF1	1	1	2	N
hsa-miR-18b-5p	VAT1L	1	1	2	N
hsa-miR-22-5p	SNX25	1	1	2	N
hsa-miR-223-5p	FUT9	1	1	2	N
hsa-miR-182-5p	LPP	1	1	2	N
hsa-miR-132-3p	SLC30A6	1	1	2	N
hsa-miR-18a-5p	ERI1	1	1	2	N
hsa-miR-96-5p	EXT1	1	1	2	N
hsa-miR-454-3p	GMNC	1	1	2	N
hsa-miR-377-5p	ADAM29	1	1	2	N
hsa-miR-185-5p	SPATA2	1	1	2	Y
hsa-miR-624-5p	UAP1	1	1	2	N
hsa-miR-21-3p	RAD54B	1	1	2	N
hsa-miR-183-5p	CEP97	1	1	2	N
hsa-miR-96-5p	ATG16L1	1	1	2	N
hsa-miR-454-3p	CHIC1	1	1	2	Y
hsa-miR-32-5p	CHRM5	1	1	2	N
hsa-miR-454-3p	NRBF2	1	1	2	Y
hsa-miR-6887-3p	ARPC5L	1	1	2	N
hsa-miR-146a-3p	RAF1	1	1	2	N
hsa-miR-6887-3p	KAT8	1	1	2	N
hsa-miR-590-3p	ZC3H6	1	1	2	N
hsa-miR-548aj-3p	TIGD3	1	1	2	N
hsa-miR-597-5p	DDX6	1	1	2	N
hsa-miR-340-3p	ZNF260	1	1	2	N
hsa-miR-32-5p	RNF38	1	1	2	N
hsa-miR-500a-3p	CCDC6	1	1	2	N
hsa-miR-552-3p	ARGLU1	1	1	2	N
hsa-miR-21-3p	PPP1CC	1	1	2	N
hsa-miR-96-5p	NEK7	1	1	2	N
hsa-miR-18a-5p	CREBL2	1	1	2	Y
hsa-let-7f-2-3p	KIN	1	1	2	N
hsa-miR-32-5p	RPL15	1	1	2	N
hsa-miR-135a-5p	RGL1	1	1	2	N
hsa-miR-32-5p	ESRP1	1	1	2	Y
hsa-miR-19a-5p	USP50	1	1	2	N
hsa-miR-96-5p	FOXO3	1	1	2	Y
hsa-miR-32-5p	RGS17	1	1	2	Y
hsa-miR-500a-3p	TET1	1	1	2	N
hsa-miR-6509-3p	UBTF	1	1	2	N
hsa-miR-182-5p	CNNM3	1	1	2	N
hsa-miR-4254	ATF3	1	1	2	N
hsa-miR-185-5p	PCDHA6	1	1	2	N
hsa-miR-96-5p	MED1	1	1	2	Y
hsa-miR-454-3p	SPHK2	1	1	2	N
hsa-miR-15b-3p	SSB	1	1	2	N
hsa-miR-6887-3p	CADM4	1	1	2	N
hsa-miR-132-3p	GDF5	1	1	2	Y
hsa-miR-155-3p	HNRNPK	1	1	2	N
hsa-miR-182-5p	GXYLT1	1	1	2	N
hsa-miR-6509-3p	USP9X	1	1	2	N
hsa-miR-454-3p	RAPGEF4	1	1	2	N
hsa-miR-32-5p	TECPR2	1	1	2	Y
hsa-miR-15b-3p	STRADB	1	1	2	N
hsa-miR-182-5p	BOD1L1	1	1	2	N
hsa-miR-454-3p	EMX2	1	1	2	N
hsa-miR-18a-5p	ADD3	1	1	2	N
hsa-miR-6887-3p	STS	1	1	2	N
hsa-miR-454-3p	EPC2	1	1	2	N
hsa-miR-18a-5p	ZCCHC3	1	1	2	N
hsa-miR-340-3p	DCAF16	1	1	2	N
hsa-miR-32-5p	RNF180	1	1	2	N
hsa-miR-6887-3p	AGO1	1	1	2	N
hsa-miR-155-3p	VIT	1	1	2	N
hsa-miR-155-3p	SOX30	1	1	2	N
hsa-miR-183-5p	MAPK8IP1	1	1	2	N
hsa-miR-1537-5p	ETV1	1	1	2	N
hsa-miR-1537-5p	ZFYVE21	1	1	2	N
hsa-miR-223-5p	UBE2V2	1	1	2	N
hsa-miR-183-5p	TCF7L2	1	1	2	N
hsa-miR-182-5p	TECTB	1	1	2	N
hsa-miR-185-5p	TOX3	1	1	2	N
hsa-miR-223-5p	YPEL2	1	1	2	N
hsa-miR-32-5p	CIC	1	1	2	Y
hsa-miR-6077	USB1	1	1	2	Y
hsa-miR-190a-5p	C15orf41	1	1	2	N
hsa-miR-502-5p	GPR15	1	1	2	N
hsa-let-7f-2-3p	TRIM61	1	1	2	N
hsa-miR-182-5p	DCUN1D1	1	1	2	N
hsa-miR-32-5p	UGP2	1	1	2	Y
hsa-miR-96-5p	SPIN1	1	1	2	N
hsa-miR-183-5p	ARHGAP6	1	1	2	N
hsa-miR-532-3p	PDE7A	1	1	2	N
hsa-miR-146a-3p	LMBR1	1	1	2	N
hsa-miR-6077	NGDN	1	1	2	N
hsa-miR-362-5p	RMI1	1	1	2	N
hsa-miR-6509-3p	TFAP2D	1	1	2	N
hsa-miR-96-5p	SLAIN2	1	1	2	N
hsa-miR-6741-3p	FOXF1	1	1	2	N
hsa-miR-21-3p	DNAJB4	1	1	2	N
hsa-miR-340-3p	CHSY1	1	1	2	N
hsa-miR-6077	MNDA	1	1	2	N
hsa-miR-4701-5p	C1orf35	1	1	2	N
hsa-miR-182-5p	SNAP23	1	1	2	N
hsa-miR-182-5p	DENR	1	1	2	N
hsa-miR-22-5p	DERL1	1	1	2	N
hsa-miR-96-5p	EDEM1	1	1	2	Y
hsa-miR-6077	LCE6A	1	1	2	N
hsa-miR-223-5p	RNF103	1	1	2	N
hsa-miR-146a-3p	CHD9	1	1	2	N
hsa-miR-106a-3p	IRX2	1	1	2	N
hsa-miR-32-5p	WWP2	1	1	2	N
hsa-miR-552-3p	NRG1	1	1	2	N
hsa-miR-340-3p	BNIPL	1	1	2	N
hsa-miR-193b-3p	ZNF618	1	1	2	Y
hsa-miR-454-3p	FIBIN	1	1	2	N
hsa-miR-545-5p	EPM2AIP1	1	1	2	N
hsa-miR-1537-5p	TOR1AIP2	1	1	2	N
hsa-miR-552-3p	IL1RL1	1	1	2	N
hsa-miR-590-3p	HORMAD1	1	1	2	N
hsa-miR-96-5p	EIF4EBP2	1	1	2	Y
hsa-miR-223-5p	AIMP1	1	1	2	Y
hsa-miR-4701-5p	DLX3	1	1	2	N
hsa-miR-1537-5p	CEP41	1	1	2	N
hsa-miR-21-3p	ZNF326	1	1	2	N
hsa-miR-624-5p	SOWAHC	1	1	2	N
hsa-miR-590-5p	SCML2	1	1	2	N
hsa-miR-19a-5p	ZNF28	1	1	2	Y
hsa-miR-6509-3p	GALR1	1	1	2	N
hsa-miR-132-5p	CRTC1	1	1	2	N
hsa-miR-132-5p	PGBD5	1	1	2	N
hsa-miR-590-3p	SLFN13	1	1	2	N
hsa-let-7f-2-3p	IL7	1	1	2	N
hsa-miR-502-5p	ARSD	1	1	2	N
hsa-miR-22-5p	RAB39A	1	1	2	N
hsa-miR-502-3p	SEMA3C	1	1	2	N
hsa-miR-135a-5p	CADM3	1	1	2	N
hsa-miR-223-3p	CYTIP	1	1	2	N
hsa-miR-100-3p	BCAR3	1	1	2	N
hsa-miR-545-5p	REEP3	1	1	2	N
hsa-miR-4701-5p	POGZ	1	1	2	N
hsa-miR-193b-3p	MSANTD2	1	1	2	Y
hsa-miR-502-5p	FYTTD1	1	1	2	N
hsa-miR-18a-5p	BBX	1	1	2	N
hsa-miR-582-5p	NOVA1	1	1	2	N
hsa-miR-183-5p	C16orf72	1	1	2	N
hsa-miR-1537-5p	ZC3H12C	1	1	2	N
hsa-miR-582-5p	MARK1	1	1	2	N
hsa-miR-624-5p	SH3KBP1	1	1	2	N
hsa-miR-96-5p	PRIMA1	1	1	2	N
hsa-miR-183-5p	MAP3K2	1	1	2	N
hsa-miR-146a-3p	SERTAD2	1	1	2	N
hsa-miR-744-3p	IRF5	1	1	2	N
hsa-miR-502-5p	PRAMEF1	1	1	2	N
hsa-miR-340-3p	SLU7	1	1	2	N
hsa-miR-22-5p	PTK2	1	1	2	N
hsa-miR-744-3p	IL6ST	1	1	2	N
hsa-miR-6509-3p	NEDD9	1	1	2	N
hsa-miR-552-3p	COBL	1	1	2	N
hsa-miR-135a-5p	FBXO28	1	1	2	N
hsa-miR-454-3p	HIVEP2	1	1	2	N
hsa-miR-29a-5p	FGF12	1	1	2	N
hsa-miR-590-3p	GABRA4	1	1	2	N
hsa-miR-590-3p	NQO2	1	1	2	N
hsa-miR-454-3p	ENAH	1	1	2	N
hsa-miR-4254	ASB10	1	1	2	N
hsa-miR-500a-3p	CNNM3	1	1	2	N
hsa-miR-182-5p	TMEM115	1	1	2	N
hsa-miR-1537-5p	LNX1	1	1	2	N
hsa-miR-454-3p	PEX5L	1	1	2	N
hsa-miR-223-3p	FAM199X	1	1	2	N
hsa-miR-6887-3p	LZTS1	1	1	2	N
hsa-miR-6887-3p	ADD1	1	1	2	N
hsa-let-7f-2-3p	ARID4B	1	1	2	N
hsa-miR-96-5p	UCK2	1	1	2	N
hsa-miR-744-3p	MTMR9	1	1	2	N
hsa-miR-362-5p	CHSY1	1	1	2	N
hsa-miR-96-5p	CACNA2D2	1	1	2	N
hsa-miR-182-5p	SH3BGRL	1	1	2	N
hsa-miR-130b-5p	PTX3	1	1	2	N
hsa-miR-182-5p	PRKACB	1	1	2	N
hsa-let-7f-2-3p	GNL3	1	1	2	N
hsa-miR-106a-3p	PEX2	1	1	2	N
hsa-miR-454-3p	APCDD1	1	1	2	N
hsa-miR-193b-3p	KRAS	1	1	2	Y
hsa-miR-182-5p	EGR3	1	1	2	N
hsa-miR-106a-3p	CRLF3	1	1	2	N
hsa-miR-22-5p	ARHGEF2	1	1	2	N
hsa-miR-590-5p	STAG2	1	1	2	N
hsa-miR-4254	BCL9	1	1	2	N
hsa-miR-183-5p	RNF138	1	1	2	N
hsa-miR-582-5p	FZD2	1	1	2	N
hsa-miR-552-3p	PTPN4	1	1	2	N
hsa-miR-182-5p	ARF4	1	1	2	N
hsa-miR-590-5p	ST3GAL6	1	1	2	N
hsa-miR-146a-3p	NEK5	1	1	2	N
hsa-miR-96-5p	TNS3	1	1	2	N
hsa-miR-106a-3p	CCDC43	1	1	2	N
hsa-miR-597-5p	CAPN15	1	1	2	N
hsa-miR-6077	SGCE	1	1	2	N
hsa-let-7f-2-3p	SMARCA4	1	1	2	N
hsa-miR-96-5p	COL13A1	1	1	2	N
hsa-miR-6077	C12orf49	1	1	2	N
hsa-miR-1537-5p	RAP2C	1	1	2	N
hsa-miR-135a-5p	C6orf106	1	1	2	N
hsa-miR-135a-5p	FAM71F1	1	1	2	N
hsa-miR-96-5p	CNNM3	1	1	2	Y
hsa-miR-502-5p	CLEC9A	1	1	2	N
hsa-miR-182-5p	CADM2	1	1	2	N
hsa-miR-223-3p	ATP7A	1	1	2	N
hsa-miR-6887-3p	TNFRSF12A	1	1	2	N
hsa-miR-545-5p	LRRIQ4	1	1	2	N
hsa-let-7f-2-3p	HVCN1	1	1	2	N
hsa-miR-454-3p	RTCA	1	1	2	N
hsa-miR-96-5p	C20orf194	1	1	2	N
hsa-miR-135a-5p	KLF16	1	1	2	N
hsa-miR-6887-3p	KIAA0556	1	1	2	N
hsa-miR-597-5p	LCK	1	1	2	N
hsa-miR-502-5p	ACSS3	1	1	2	N
hsa-miR-22-5p	LARP4	1	1	2	N
hsa-miR-6077	HMGA2	1	1	2	N
hsa-miR-146a-3p	ZNF510	1	1	2	N
hsa-miR-32-5p	TGIF1	1	1	2	N
hsa-miR-6887-3p	LENG9	1	1	2	N
hsa-miR-454-3p	ZIC5	1	1	2	Y
hsa-miR-299-5p	TMSB15B	1	1	2	N
hsa-miR-1537-5p	MYBL1	1	1	2	N
hsa-miR-135a-5p	PPTC7	1	1	2	N
hsa-miR-32-5p	GLRA1	1	1	2	N
hsa-miR-590-3p	TECRL	1	1	2	N
hsa-miR-502-5p	IQCK	1	1	2	N
hsa-miR-183-5p	MTMR6	1	1	2	N
hsa-miR-135a-5p	USP13	1	1	2	N
hsa-miR-26a-2-3p	C10orf126	1	1	2	N
hsa-miR-130b-5p	RNF138	1	1	2	N
hsa-miR-132-3p	ISL1	1	1	2	N
hsa-miR-6887-3p	PCDHA13	1	1	2	N
hsa-miR-6887-3p	TMEM198	1	1	2	N
hsa-miR-590-3p	CADM2	1	1	2	N
hsa-miR-223-5p	OSBPL9	1	1	2	Y
hsa-miR-1296-3p	EGR3	1	1	2	N
hsa-miR-32-5p	PIAS4	1	1	2	N
hsa-miR-223-5p	TBCA	1	1	2	N
hsa-miR-29a-5p	TTC14	1	1	2	N
hsa-miR-135a-5p	ZNF143	1	1	2	N
hsa-miR-96-5p	CHMP4A	1	1	2	N
hsa-miR-454-3p	TSC1	1	1	2	N
hsa-miR-223-5p	LRRC31	1	1	2	Y
hsa-miR-18a-5p	PHF19	1	1	2	N
hsa-miR-454-3p	JARID2	1	1	2	Y
hsa-miR-6741-3p	SRSF3	1	1	2	N
hsa-miR-32-5p	NSMF	1	1	2	N
hsa-miR-22-5p	KRTAP24-1	1	1	2	N
hsa-miR-340-3p	SYT15	1	1	2	N
hsa-miR-146a-3p	ZNF140	1	1	2	N
hsa-miR-223-3p	ARMCX1	1	1	2	N
hsa-miR-182-5p	SETD7	1	1	2	N
hsa-miR-21-3p	TDRP	1	1	2	N
hsa-miR-182-5p	MYO1D	1	1	2	N
hsa-miR-155-3p	ZNF790	1	1	2	N
hsa-miR-146a-3p	DIRC1	1	1	2	N
hsa-miR-6887-3p	AOC3	1	1	2	N
hsa-miR-96-5p	EOMES	1	1	2	N
hsa-miR-454-3p	CHRM2	1	1	2	N
hsa-miR-182-5p	PCMT1	1	1	2	N
hsa-miR-223-5p	GRB2	1	1	2	N
hsa-miR-146a-3p	CDKN2AIP	1	1	2	N
hsa-miR-146a-3p	RFPL4B	1	1	2	N
hsa-miR-362-3p	KRIT1	1	1	2	N
hsa-miR-146a-3p	CASP7	1	1	2	N
hsa-miR-6887-3p	CMIP	1	1	2	N
hsa-miR-182-5p	CUL5	1	1	2	Y
hsa-miR-6887-3p	METTL1	1	1	2	N
hsa-miR-744-3p	EPS15	1	1	2	N
hsa-miR-135a-5p	RASAL2	1	1	2	N
hsa-miR-182-5p	STOX2	1	1	2	N
hsa-miR-597-5p	ATP1A4	1	1	2	N
hsa-miR-454-3p	COX8C	1	1	2	N
hsa-miR-32-5p	ANO8	1	1	2	Y
hsa-let-7f-2-3p	BCKDHB	1	1	2	N
hsa-miR-96-5p	SLC1A1	1	1	2	Y
hsa-miR-96-5p	MAP2K3	1	1	2	N
hsa-miR-454-3p	HOXA3	1	1	2	N
hsa-miR-377-5p	MTRNR2L3	1	1	2	N
hsa-miR-6887-3p	SNN	1	1	2	N
hsa-miR-6509-3p	DAZ4	1	1	2	N
hsa-miR-106a-3p	GINS3	1	1	2	N
hsa-miR-377-5p	CDH18	1	1	2	N
hsa-miR-590-5p	RALGPS2	1	1	2	N
hsa-miR-29a-5p	PIK3C2G	1	1	2	N
hsa-miR-223-5p	NOP2	1	1	2	N
hsa-miR-135a-5p	SHISA7	1	1	2	N
hsa-miR-454-3p	OTUD3	1	1	2	Y
hsa-miR-182-5p	CHIC1	1	1	2	N
hsa-miR-146a-3p	KDELR3	1	1	2	N
hsa-miR-183-5p	PLEKHA3	1	1	2	N
hsa-miR-597-5p	ORAI1	1	1	2	N
hsa-miR-155-3p	TXK	1	1	2	N
hsa-miR-183-5p	AKAP12	1	1	2	Y
hsa-miR-182-5p	FZD3	1	1	2	N
hsa-miR-183-5p	ZNF770	1	1	2	N
hsa-miR-6509-3p	MTR	1	1	2	N
hsa-miR-146a-3p	SNX27	1	1	2	N
hsa-miR-183-5p	RCN2	1	1	2	Y
hsa-miR-454-3p	ST18	1	1	2	N
hsa-miR-6887-3p	DAG1	1	1	2	N
hsa-miR-582-5p	SCN1A	1	1	2	N
hsa-miR-96-5p	CACNB1	1	1	2	N
hsa-miR-454-3p	PRKAA1	1	1	2	Y
hsa-miR-183-5p	KIF2A	1	1	2	Y
hsa-miR-454-3p	CPEB3	1	1	2	N
hsa-miR-32-5p	MORC3	1	1	2	Y
hsa-miR-6509-3p	CRISP2	1	1	2	N
hsa-miR-454-3p	LDLR	1	1	2	Y
hsa-miR-19a-5p	C3orf80	1	1	2	N
hsa-miR-135a-5p	ADO	1	1	2	N
hsa-miR-182-5p	BNC2	1	1	2	N
hsa-miR-135a-5p	GPR180	1	1	2	N
hsa-miR-590-3p	UHRF1BP1L	1	1	2	N
hsa-miR-96-5p	SLC6A9	1	1	2	N
hsa-miR-135a-5p	C1orf198	1	1	2	N
hsa-miR-32-5p	KBTBD8	1	1	2	N
hsa-miR-183-5p	SMIM14	1	1	2	N
hsa-miR-146a-3p	ZNF268	1	1	2	N
hsa-miR-454-3p	NHLH2	1	1	2	N
hsa-miR-182-5p	UNC13C	1	1	2	N
hsa-miR-597-5p	MRPL49	1	1	2	N
hsa-miR-545-5p	CNOT8	1	1	2	N
hsa-miR-1296-3p	SEMA4G	1	1	2	N
hsa-miR-26a-2-3p	FLRT1	1	1	2	N
hsa-miR-223-3p	DNAJB13	1	1	2	N
hsa-miR-454-3p	FAM19A1	1	1	2	N
hsa-miR-590-5p	PCSK6	1	1	2	N
hsa-miR-29a-5p	ENG	1	1	2	N
hsa-miR-135a-5p	RORA	1	1	2	N
hsa-miR-502-3p	CDK6	1	1	2	Y
hsa-miR-340-3p	ZFP64	1	1	2	N
hsa-miR-146a-3p	UGT2B7	1	1	2	N
hsa-miR-132-3p	KCNK2	1	1	2	N
hsa-miR-182-5p	PRKAR1A	1	1	2	N
hsa-miR-22-5p	ZNF286A	1	1	2	N
hsa-miR-6509-3p	HEG1	1	1	2	N
hsa-miR-625-3p	NUP37	1	1	2	N
hsa-miR-106a-3p	LPAR1	1	1	2	N
hsa-miR-146a-3p	MTX3	1	1	2	N
hsa-miR-624-5p	ALDH18A1	1	1	2	N
hsa-miR-182-5p	EPAS1	1	1	2	N
hsa-miR-182-5p	TNS3	1	1	2	N
hsa-miR-185-5p	PAK6	1	1	2	N
hsa-miR-183-5p	IDH2	1	1	2	Y
hsa-miR-182-5p	PREPL	1	1	2	N
hsa-miR-582-5p	RTN4	1	1	2	N
hsa-miR-18a-5p	BRWD3	1	1	2	N
hsa-miR-532-3p	PAX5	1	1	2	N
hsa-miR-22-5p	EVI5	1	1	2	N
hsa-miR-182-5p	RHOJ	1	1	2	N
hsa-miR-18b-5p	CDK19	1	1	2	N
hsa-miR-624-5p	TMEM183A	1	1	2	N
hsa-miR-6887-3p	UBE2R2	1	1	2	N
hsa-miR-4701-5p	CEP128	1	1	2	N
hsa-miR-548aj-3p	C17orf58	1	1	2	N
hsa-miR-597-5p	LBH	1	1	2	N
hsa-miR-96-5p	MOB1B	1	1	2	N
hsa-let-7f-2-3p	MBNL1	1	1	2	Y
hsa-miR-182-5p	SPIN3	1	1	2	N
hsa-miR-18b-5p	SIX3	1	1	2	N
hsa-miR-548aj-3p	MMADHC	1	1	2	N
hsa-miR-182-5p	EGLN1	1	1	2	N
hsa-miR-552-3p	GPM6A	1	1	2	N
hsa-miR-548aj-3p	NPM3	1	1	2	N
hsa-miR-100-3p	LRRC57	1	1	2	Y
hsa-miR-29a-5p	SNX10	1	1	2	N
hsa-miR-96-5p	CTDSP1	1	1	2	N
hsa-miR-552-3p	COL23A1	1	1	2	N
hsa-miR-130b-5p	SPP1	1	1	2	N
hsa-miR-32-5p	APPL1	1	1	2	Y
hsa-miR-340-3p	PHLPP2	1	1	2	N
hsa-miR-193b-3p	PLXNC1	1	1	2	Y
hsa-miR-22-5p	C14orf39	1	1	2	N
hsa-miR-96-5p	JAZF1	1	1	2	Y
hsa-miR-155-3p	RFC3	1	1	2	N
hsa-miR-182-5p	SLC39A1	1	1	2	N
hsa-miR-502-5p	PPM1L	1	1	2	N
hsa-miR-502-5p	KITLG	1	1	2	N
hsa-miR-32-5p	LHFPL2	1	1	2	Y
hsa-miR-132-5p	TDRD10	1	1	2	N
hsa-miR-548aj-3p	GABRG1	1	1	2	N
hsa-miR-21-3p	ELL2	1	1	2	N
hsa-miR-96-5p	PHF20L1	1	1	2	N
hsa-miR-223-5p	ATP2C1	1	1	2	N
hsa-miR-146a-3p	FANCL	1	1	2	N
hsa-miR-32-5p	ARMC1	1	1	2	N
hsa-miR-130b-5p	LENG8	1	1	2	N
hsa-miR-32-5p	ACOX1	1	1	2	N
hsa-miR-29a-5p	CES5A	1	1	2	N
hsa-miR-454-3p	ZMAT3	1	1	2	Y
hsa-miR-32-5p	GOLGA8A	1	1	2	Y
hsa-miR-96-5p	TTYH3	1	1	2	N
hsa-miR-18a-5p	FCHSD2	1	1	2	N
hsa-miR-545-5p	MRPS30	1	1	2	N
hsa-miR-500a-3p	SCN1A	1	1	2	N
hsa-miR-4701-5p	ZFAND1	1	1	2	N
hsa-miR-130b-5p	TRPM1	1	1	2	N
hsa-miR-130b-5p	PDHX	1	1	2	N
hsa-miR-32-5p	RAD21	1	1	2	Y
hsa-miR-532-3p	ZNF514	1	1	2	N
hsa-miR-135a-5p	TMEM237	1	1	2	N
hsa-miR-500a-3p	GPM6A	1	1	2	N
hsa-miR-182-5p	XPR1	1	1	2	N
hsa-miR-183-5p	CSMD1	1	1	2	N
hsa-miR-32-5p	PLEKHA1	1	1	2	Y
hsa-miR-454-3p	LONRF3	1	1	2	N
hsa-miR-32-5p	ZFYVE21	1	1	2	Y
hsa-miR-340-3p	SHOX	1	1	2	N
hsa-miR-21-3p	ZNF302	1	1	2	N
hsa-miR-32-5p	XYLT2	1	1	2	N
hsa-miR-6509-3p	SNRNP35	1	1	2	N
hsa-miR-135a-5p	MRAS	1	1	2	N
hsa-miR-1537-5p	MCC	1	1	2	N
hsa-miR-6887-3p	HPCA	1	1	2	N
hsa-miR-155-3p	IDO1	1	1	2	N
hsa-miR-183-5p	ATP2B4	1	1	2	N
hsa-miR-96-5p	ANKRD27	1	1	2	N
hsa-miR-182-5p	GNAQ	1	1	2	N
hsa-miR-146a-3p	C21orf62	1	1	2	N
hsa-miR-18b-5p	GMPR	1	1	2	N
hsa-miR-340-3p	MBOAT1	1	1	2	N
hsa-miR-183-5p	NUDT4	1	1	2	N
hsa-miR-597-5p	MOAP1	1	1	2	N
hsa-miR-15b-3p	LYN	1	1	2	N
hsa-miR-1537-3p	KIAA1217	1	1	2	N
hsa-miR-21-3p	RBPMS	1	1	2	Y
hsa-miR-18b-5p	ZNF367	1	1	2	Y
hsa-miR-193b-3p	FAT4	1	1	2	N
hsa-miR-130b-5p	NPTX1	1	1	2	N
hsa-miR-183-5p	DCX	1	1	2	N
hsa-miR-6509-3p	CSNK1G1	1	1	2	N
hsa-miR-96-5p	RAB8B	1	1	2	N
hsa-miR-18b-5p	LIF	1	1	2	N
hsa-miR-18a-5p	MAP3K1	1	1	2	N
hsa-miR-4254	SAMD11	1	1	2	N
hsa-miR-132-3p	GTF2H1	1	1	2	Y
hsa-miR-19a-5p	RPP14	1	1	2	N
hsa-miR-377-5p	DICER1	1	1	2	Y
hsa-miR-624-5p	GABRA3	1	1	2	N
hsa-miR-454-3p	TRPC3	1	1	2	Y
hsa-miR-32-5p	PIK3R3	1	1	2	N
hsa-miR-155-3p	SP6	1	1	2	N
hsa-miR-6509-3p	ARID4A	1	1	2	N
hsa-miR-744-3p	RBM11	1	1	2	N
hsa-miR-340-3p	LPP	1	1	2	N
hsa-miR-96-5p	ERLIN1	1	1	2	N
hsa-miR-340-3p	OR7D2	1	1	2	N
hsa-miR-132-3p	KLF7	1	1	2	N
hsa-miR-590-5p	PCBP1	1	1	2	N
hsa-miR-744-3p	FABP7	1	1	2	N
hsa-miR-454-3p	SPOCK1	1	1	2	N
hsa-miR-6887-3p	ANKRD52	1	1	2	N
hsa-miR-552-3p	GCSAML	1	1	2	N
hsa-miR-155-3p	VHL	1	1	2	N
hsa-miR-96-5p	RPS6KA6	1	1	2	N
hsa-miR-135a-5p	NR3C2	1	1	2	Y
hsa-miR-340-3p	ZNF747	1	1	2	N
hsa-miR-582-5p	TMPRSS2	1	1	2	N
hsa-miR-130b-5p	PDGFA	1	1	2	Y
hsa-miR-146a-3p	ABCB10	1	1	2	N
hsa-miR-6077	PCDHGB2	1	1	2	N
hsa-miR-135a-5p	SEMA3A	1	1	2	N
hsa-miR-135a-5p	TNPO1	1	1	2	N
hsa-miR-32-5p	PALLD	1	1	2	N
hsa-miR-183-5p	BRMS1L	1	1	2	N
hsa-miR-182-5p	GPC1	1	1	2	N
hsa-miR-582-5p	FAM168B	1	1	2	N
hsa-miR-18a-5p	PARD6B	1	1	2	Y
hsa-miR-183-5p	NCK2	1	1	2	N
hsa-miR-502-3p	CSDE1	1	1	2	N
hsa-miR-18a-5p	RNF145	1	1	2	N
hsa-let-7f-2-3p	AP1S3	1	1	2	N
hsa-miR-4254	TMEM233	1	1	2	N
hsa-miR-155-3p	ZNF629	1	1	2	N
hsa-miR-182-5p	ZC3H15	1	1	2	N
hsa-miR-340-3p	SLC13A1	1	1	2	N
hsa-miR-590-5p	GLCCI1	1	1	2	N
hsa-miR-15b-3p	CYP7A1	1	1	2	N
hsa-miR-4701-5p	HILPDA	1	1	2	N
hsa-miR-597-5p	CUZD1	1	1	2	N
hsa-miR-182-5p	PPP4R2	1	1	2	N
hsa-miR-32-5p	GPR180	1	1	2	N
hsa-miR-19a-5p	ZNF611	1	1	2	N
hsa-miR-6077	STX17	1	1	2	N
hsa-miR-4701-5p	TDRD6	1	1	2	N
hsa-miR-454-3p	SNX2	1	1	2	N
hsa-miR-624-5p	HSF2	1	1	2	N
hsa-miR-223-5p	WWOX	1	1	2	N
hsa-miR-502-5p	AP2B1	1	1	2	N
hsa-miR-32-5p	FAM133B	1	1	2	N
hsa-miR-362-5p	LUC7L3	1	1	2	N
hsa-miR-1296-3p	SLC6A17	1	1	2	N
hsa-miR-223-5p	OLAH	1	1	2	N
hsa-miR-582-5p	GPX8	1	1	2	N
hsa-miR-6887-3p	PCDHA1	1	1	2	N
hsa-miR-182-5p	PHF21B	1	1	2	N
hsa-miR-454-3p	RNF38	1	1	2	N
hsa-miR-19a-5p	SLC18B1	1	1	2	N
hsa-miR-190a-5p	ANKRD34A	1	1	2	N
hsa-miR-26a-2-3p	CAMLG	1	1	2	N
hsa-miR-744-3p	L2HGDH	1	1	2	N
hsa-miR-545-5p	CRISP3	1	1	2	N
hsa-miR-590-5p	FAM13A	1	1	2	N
hsa-miR-106a-3p	ARPC5	1	1	2	N
hsa-miR-32-5p	UBE2W	1	1	2	Y
hsa-miR-590-3p	ELL2	1	1	2	N
hsa-miR-29a-5p	SLC44A1	1	1	2	N
hsa-miR-135a-5p	WNT3	1	1	2	N
hsa-miR-96-5p	GNE	1	1	2	N
hsa-miR-340-3p	SNX22	1	1	2	N
hsa-miR-155-3p	DYNC1I2	1	1	2	N
hsa-miR-18b-5p	NEDD4	1	1	2	N
hsa-miR-590-3p	SNRPF	1	1	2	N
hsa-miR-155-3p	SLC25A3	1	1	2	N
hsa-miR-96-5p	STMND1	1	1	2	N
hsa-miR-4254	KLRF1	1	1	2	N
hsa-miR-135a-5p	HMBOX1	1	1	2	N
hsa-miR-454-3p	IER3IP1	1	1	2	Y
hsa-miR-6887-3p	WIPF1	1	1	2	N
hsa-miR-182-5p	LRCH2	1	1	2	N
hsa-miR-6887-3p	PDE7A	1	1	2	N
hsa-miR-340-3p	RAD9A	1	1	2	N
hsa-miR-18b-5p	PARD6B	1	1	2	Y
hsa-miR-146a-3p	ALG12	1	1	2	N
hsa-miR-96-5p	SPAST	1	1	2	N
hsa-miR-454-3p	PMEPA1	1	1	2	N
hsa-miR-454-3p	ABHD3	1	1	2	N
hsa-miR-32-5p	ASPH	1	1	2	N
hsa-miR-130b-5p	CLEC5A	1	1	2	N
hsa-miR-96-5p	NHLH2	1	1	2	N
hsa-miR-597-5p	AJUBA	1	1	2	N
hsa-miR-6887-3p	ANKRD65	1	1	2	Y
hsa-miR-18b-5p	SORBS2	1	1	2	N
hsa-miR-6887-3p	DDAH2	1	1	2	N
hsa-miR-545-5p	ZNF493	1	1	2	N
hsa-miR-32-5p	PPP1R12C	1	1	2	Y
hsa-miR-502-5p	CELF4	1	1	2	N
hsa-miR-32-5p	PTEN	1	1	2	Y
hsa-miR-6887-3p	PIM2	1	1	2	N
hsa-miR-32-5p	TMEM229A	1	1	2	N
hsa-miR-6887-3p	TSPAN5	1	1	2	N
hsa-miR-190a-5p	RBAK	1	1	2	N
hsa-miR-624-5p	TMED4	1	1	2	Y
hsa-miR-454-3p	HBP1	1	1	2	Y
hsa-miR-223-3p	CRIM1	1	1	2	N
hsa-miR-32-5p	TEF	1	1	2	Y
hsa-miR-552-3p	CTDSPL2	1	1	2	N
hsa-miR-96-5p	SH3KBP1	1	1	2	N
hsa-miR-4254	PEF1	1	1	2	N
hsa-miR-15b-3p	TBCE	1	1	2	N
hsa-miR-6887-3p	ZNF740	1	1	2	N
hsa-miR-552-3p	TSPYL5	1	1	2	N
hsa-miR-4701-5p	PGK1	1	1	2	N
hsa-miR-96-5p	KLHL7	1	1	2	N
hsa-miR-32-5p	ZDHHC5	1	1	2	Y
hsa-miR-6887-3p	CACNG8	1	1	2	N
hsa-let-7f-2-3p	SOX9	1	1	2	N
hsa-miR-18b-5p	HIF1A	1	1	2	Y
hsa-let-7f-2-3p	CFL2	1	1	2	N
hsa-miR-96-5p	ATG9A	1	1	2	N
hsa-miR-18b-5p	NAA50	1	1	2	N
hsa-miR-545-5p	SC5D	1	1	2	N
hsa-miR-29a-5p	PRSS35	1	1	2	N
hsa-miR-130b-5p	ARG1	1	1	2	N
hsa-miR-193b-3p	YWHAZ	1	1	2	Y
hsa-miR-6077	CLVS1	1	1	2	N
hsa-miR-26a-2-3p	ZNF630	1	1	2	N
hsa-miR-6887-3p	BSND	1	1	2	N
hsa-miR-6509-3p	BPIFC	1	1	2	N
hsa-miR-377-5p	MTRNR2L10	1	1	2	N
hsa-miR-6077	PPT1	1	1	2	N
hsa-miR-454-3p	SOCS5	1	1	2	N
hsa-miR-590-3p	GABRG1	1	1	2	N
hsa-miR-6077	SNAP91	1	1	2	N
hsa-miR-552-3p	OPA3	1	1	2	N
hsa-miR-100-3p	ERVFRD-1	1	1	2	N
hsa-miR-185-5p	NMNAT2	1	1	2	N
hsa-miR-29a-5p	SYNPR	1	1	2	N
hsa-miR-223-5p	HSPA1A	1	1	2	Y
hsa-miR-135a-5p	SLC9A9	1	1	2	N
hsa-miR-6887-3p	STC2	1	1	2	N
hsa-miR-190a-5p	TMEM161B	1	1	2	Y
hsa-miR-135a-5p	ELOVL2	1	1	2	N
hsa-miR-100-3p	NAA50	1	1	2	N
hsa-miR-6509-3p	PRKX	1	1	2	N
hsa-miR-22-5p	CENPL	1	1	2	N
hsa-miR-185-5p	SLC16A2	1	1	2	N
hsa-miR-223-3p	FBXW7	1	1	2	Y
hsa-miR-135a-5p	SYT2	1	1	2	N
hsa-miR-4701-5p	GDPD5	1	1	2	N
hsa-miR-182-5p	CACNB4	1	1	2	N
hsa-miR-454-3p	ZNF131	1	1	2	N
hsa-miR-100-3p	MORC1	1	1	2	N
hsa-miR-100-3p	AKIRIN2	1	1	2	N
hsa-miR-182-5p	COL25A1	1	1	2	N
hsa-miR-590-5p	UBE2D3	1	1	2	N
hsa-miR-106a-3p	NFYA	1	1	2	N
hsa-miR-155-3p	C12orf49	1	1	2	N
hsa-miR-96-5p	CRKL	1	1	2	N
hsa-miR-106a-3p	ABI3BP	1	1	2	N
hsa-miR-96-5p	SLC18A3	1	1	2	N
hsa-miR-590-3p	FSD1L	1	1	2	N
hsa-miR-106a-3p	ZSCAN31	1	1	2	N
hsa-let-7f-2-3p	PRRG4	1	1	2	N
hsa-miR-155-3p	SNRNP200	1	1	2	N
hsa-miR-96-5p	ACTRT3	1	1	2	N
hsa-miR-744-3p	EDAR	1	1	2	N
hsa-miR-32-5p	DUSP10	1	1	2	Y
hsa-miR-135a-5p	ZNF135	1	1	2	N
hsa-miR-135a-5p	ELK3	1	1	2	N
hsa-miR-132-3p	ANKRD29	1	1	2	Y
hsa-miR-19a-5p	FSCN3	1	1	2	N
hsa-miR-4701-5p	MTMR4	1	1	2	N
hsa-miR-548aj-3p	C12orf75	1	1	2	N
hsa-miR-135a-5p	PPP1R12C	1	1	2	N
hsa-miR-624-5p	FAM133B	1	1	2	N
hsa-miR-106a-3p	CRISP1	1	1	2	N
hsa-miR-500a-3p	NKX2-3	1	1	2	N
hsa-miR-32-5p	NSF	1	1	2	Y
hsa-miR-552-3p	STRN3	1	1	2	N
hsa-miR-132-3p	SOX5	1	1	2	Y
hsa-miR-6887-3p	OIP5	1	1	2	N
hsa-miR-4254	SLC2A1	1	1	2	N
hsa-miR-15b-3p	KLF13	1	1	2	N
hsa-miR-18a-5p	MAPK4	1	1	2	N
hsa-miR-190a-5p	TNRC6A	1	1	2	Y
hsa-miR-183-5p	PTDSS1	1	1	2	N
hsa-miR-18a-5p	LSM14B	1	1	2	N
hsa-miR-6509-3p	MMD	1	1	2	N
hsa-miR-545-5p	H3F3B	1	1	2	N
hsa-miR-183-5p	TMSB4X	1	1	2	Y
hsa-miR-18a-5p	FRYL	1	1	2	N
hsa-miR-6077	HSPBP1	1	1	2	N
hsa-miR-6887-3p	PCDHAC1	1	1	2	N
hsa-miR-183-5p	REV1	1	1	2	N
hsa-miR-96-5p	ERG	1	1	2	N
hsa-miR-135a-5p	FCHO2	1	1	2	N
hsa-miR-744-3p	SSR1	1	1	2	N
hsa-miR-26a-2-3p	RNF186	1	1	2	N
hsa-miR-590-5p	PPP1R3B	1	1	2	N
hsa-miR-96-5p	VAT1L	1	1	2	N
hsa-miR-532-3p	CBX1	1	1	2	N
hsa-miR-223-5p	TMEM209	1	1	2	N
hsa-miR-21-3p	WDR82	1	1	2	N
hsa-miR-135a-5p	ZRANB2	1	1	2	N
hsa-miR-502-5p	KANSL2	1	1	2	N
hsa-miR-96-5p	MFSD5	1	1	2	N
hsa-miR-130b-5p	SOX9	1	1	2	N
hsa-miR-6887-3p	SLC6A2	1	1	2	N
hsa-miR-100-3p	TMEM33	1	1	2	N
hsa-miR-552-3p	ZNF714	1	1	2	N
hsa-miR-4701-5p	ST6GALNAC2	1	1	2	N
hsa-miR-454-3p	CCNY	1	1	2	N
hsa-miR-552-3p	IL10	1	1	2	N
hsa-miR-185-5p	ABCG4	1	1	2	Y
hsa-miR-96-5p	RPL36A-HNRNPH2	1	1	2	N
hsa-miR-4254	COL4A6	1	1	2	N
hsa-miR-625-3p	ALAS1	1	1	2	N
hsa-miR-190a-5p	CACNB4	1	1	2	N
hsa-miR-377-5p	ROBO1	1	1	2	N
hsa-miR-6887-3p	EFR3B	1	1	2	N
hsa-miR-32-5p	SGPP1	1	1	2	Y
hsa-miR-182-5p	PPIL1	1	1	2	N
hsa-miR-340-3p	SULT1C4	1	1	2	N
hsa-miR-6887-3p	TNFRSF10D	1	1	2	Y
hsa-miR-454-3p	MBNL1	1	1	2	Y
hsa-miR-185-5p	RIC8B	1	1	2	N
hsa-miR-500a-3p	MRFAP1L1	1	1	2	N
hsa-miR-193b-3p	SLC10A6	1	1	2	Y
hsa-miR-185-5p	ATP6V1F	1	1	2	N
hsa-miR-532-3p	TRPV3	1	1	2	N
hsa-let-7f-2-3p	USP25	1	1	2	N
hsa-miR-190a-5p	FGF14	1	1	2	N
hsa-miR-96-5p	ABCA2	1	1	2	N
hsa-miR-32-5p	SHOX	1	1	2	N
hsa-miR-96-5p	ST7	1	1	2	N
hsa-miR-454-3p	LMLN	1	1	2	Y
hsa-miR-377-5p	LAMP5	1	1	2	N
hsa-miR-32-5p	ZNF804A	1	1	2	N
hsa-miR-625-3p	FAM151B	1	1	2	N
hsa-miR-185-5p	PCDHA12	1	1	2	N
hsa-miR-4701-5p	RIMBP3	1	1	2	N
hsa-let-7f-2-3p	NUP133	1	1	2	N
hsa-miR-624-5p	KLHL23	1	1	2	N
hsa-miR-340-3p	ITGAX	1	1	2	N
hsa-miR-22-5p	ZNF300	1	1	2	N
hsa-miR-582-5p	JAM3	1	1	2	N
hsa-miR-1537-3p	HSD17B12	1	1	2	N
hsa-miR-155-3p	SNX18	1	1	2	N
hsa-miR-454-3p	C16orf70	1	1	2	Y
hsa-miR-625-3p	C11orf87	1	1	2	N
hsa-miR-6509-3p	MIER3	1	1	2	Y
hsa-miR-96-5p	GDNF	1	1	2	Y
hsa-miR-182-5p	FMR1	1	1	2	N
hsa-miR-18b-5p	FBXL3	1	1	2	Y
hsa-miR-29a-5p	MFSD6	1	1	2	N
hsa-miR-18a-5p	RAB5C	1	1	2	Y
hsa-miR-32-5p	MTMR9	1	1	2	N
hsa-miR-21-3p	HOXC9	1	1	2	N
hsa-miR-454-3p	SMOC2	1	1	2	N
hsa-miR-29a-5p	PCNP	1	1	2	N
hsa-miR-6887-3p	STIP1	1	1	2	N
hsa-miR-454-3p	LRP8	1	1	2	N
hsa-miR-135a-5p	ANXA7	1	1	2	N
hsa-miR-155-3p	MOB1B	1	1	2	N
hsa-miR-454-3p	WDFY3	1	1	2	N
hsa-miR-6509-3p	TSPAN13	1	1	2	N
hsa-miR-155-3p	FOXJ3	1	1	2	N
hsa-miR-500a-3p	ARHGAP29	1	1	2	N
hsa-let-7f-2-3p	ULBP1	1	1	2	N
hsa-miR-21-3p	GPR161	1	1	2	N
hsa-miR-590-3p	RNF128	1	1	2	N
hsa-miR-193b-3p	OSMR	1	1	2	N
hsa-miR-32-5p	CASD1	1	1	2	Y
hsa-miR-155-3p	TEAD1	1	1	2	N
hsa-miR-146a-3p	ARID4A	1	1	2	N
hsa-miR-21-3p	FREM3	1	1	2	N
hsa-miR-6509-3p	MDM4	1	1	2	N
hsa-miR-744-3p	UGCG	1	1	2	Y
hsa-miR-15b-3p	NPY2R	1	1	2	N
hsa-miR-454-3p	TES	1	1	2	N
hsa-miR-340-3p	HTR1D	1	1	2	N
hsa-miR-132-3p	NREP	1	1	2	N
hsa-miR-96-5p	FRS2	1	1	2	Y
hsa-miR-223-5p	TMEM170B	1	1	2	N
hsa-miR-454-3p	USP28	1	1	2	N
hsa-miR-1537-5p	DUSP11	1	1	2	N
hsa-miR-223-3p	DESI2	1	1	2	N
hsa-miR-454-3p	SLC44A1	1	1	2	N
hsa-let-7f-2-3p	IGBP1	1	1	2	N
hsa-let-7f-2-3p	CDKL3	1	1	2	N
hsa-miR-4701-5p	KLF7	1	1	2	N
hsa-miR-6887-3p	OPALIN	1	1	2	N
hsa-miR-32-5p	RAP1B	1	1	2	N
hsa-miR-96-5p	RNF183	1	1	2	N
hsa-miR-6887-3p	OTUD7B	1	1	2	N
hsa-miR-545-5p	CSDE1	1	1	2	N
hsa-miR-96-5p	NCALD	1	1	2	N
hsa-miR-532-3p	NEDD8	1	1	2	N
hsa-miR-32-5p	CCNC	1	1	2	N
hsa-miR-4254	CD300C	1	1	2	N
hsa-miR-96-5p	CD164	1	1	2	N
hsa-miR-135a-5p	MAN1A1	1	1	2	N
hsa-miR-15b-3p	TMPRSS11B	1	1	2	N
hsa-miR-185-5p	SF1	1	1	2	Y
hsa-let-7f-2-3p	E2F6	1	1	2	N
hsa-miR-4254	FSCN3	1	1	2	N
hsa-miR-454-3p	HS3ST5	1	1	2	N
hsa-miR-96-5p	NLGN2	1	1	2	N
hsa-miR-21-3p	STRAP	1	1	2	N
hsa-miR-21-3p	GPM6A	1	1	2	N
hsa-miR-6077	CASQ1	1	1	2	N
hsa-miR-454-3p	HOXD1	1	1	2	N
hsa-miR-182-5p	ZNF697	1	1	2	N
hsa-miR-100-3p	FMR1	1	1	2	N
hsa-miR-32-5p	HAND1	1	1	2	N
hsa-miR-744-3p	NDST3	1	1	2	N
hsa-miR-135a-5p	ZCCHC24	1	1	2	N
hsa-miR-182-5p	SNX4	1	1	2	N
hsa-let-7i-3p	CAMK2N1	1	1	2	N
hsa-miR-182-5p	NRCAM	1	1	2	N
hsa-let-7f-2-3p	TSPAN12	1	1	2	N
hsa-miR-454-3p	RAI2	1	1	2	N
hsa-miR-18a-5p	VAT1L	1	1	2	N
hsa-miR-299-5p	SULT4A1	1	1	2	N
hsa-miR-223-5p	LRRC59	1	1	2	N
hsa-miR-21-3p	SIRPA	1	1	2	N
hsa-miR-21-3p	TMEM164	1	1	2	N
hsa-miR-130b-5p	PAPPA	1	1	2	N
hsa-miR-146a-3p	CNTD1	1	1	2	N
hsa-miR-32-5p	CHCHD10	1	1	2	N
hsa-miR-223-5p	CCDC91	1	1	2	N
hsa-miR-545-5p	PHAX	1	1	2	Y
hsa-miR-454-3p	BMPR2	1	1	2	N
hsa-miR-299-5p	TTC37	1	1	2	N
hsa-miR-4254	ROGDI	1	1	2	N
hsa-miR-185-5p	PCDHA5	1	1	2	N
hsa-miR-21-3p	MAGEL2	1	1	2	N
hsa-miR-155-3p	PTPN21	1	1	2	N
hsa-miR-135a-5p	CCNG2	1	1	2	N
hsa-miR-29a-5p	KHDRBS3	1	1	2	N
hsa-miR-32-5p	SCRG1	1	1	2	N
hsa-miR-135a-5p	C18orf54	1	1	2	N
hsa-miR-132-5p	RAB36	1	1	2	N
hsa-miR-96-5p	PCGF5	1	1	2	N
hsa-miR-454-3p	SYT6	1	1	2	N
hsa-miR-182-5p	SRSF6	1	1	2	N
hsa-miR-190a-5p	SAMD4A	1	1	2	N
hsa-let-7i-3p	ANKIB1	1	1	2	N
hsa-miR-6509-3p	TBC1D5	1	1	2	N
hsa-miR-4701-5p	CIB1	1	1	2	N
hsa-miR-132-3p	CALU	1	1	2	Y
hsa-miR-552-3p	SGK1	1	1	2	Y
hsa-miR-6887-3p	EMP1	1	1	2	N
hsa-miR-182-5p	CLPTM1L	1	1	2	N
hsa-miR-454-3p	AGFG1	1	1	2	N
hsa-miR-193b-3p	PLAU	1	1	2	Y
hsa-miR-4254	CSRNP2	1	1	2	N
hsa-miR-502-3p	ESRRG	1	1	2	N
hsa-miR-6887-3p	BLCAP	1	1	2	N
hsa-miR-454-3p	CNOT7	1	1	2	N
hsa-miR-362-3p	FXR2	1	1	2	N
hsa-miR-4701-5p	PRKAR1A	1	1	2	N
hsa-miR-552-3p	NTS	1	1	2	N
hsa-miR-6077	POU3F4	1	1	2	N
hsa-miR-545-5p	GNPNAT1	1	1	2	N
hsa-miR-146a-3p	APEX1	1	1	2	N
hsa-let-7e-3p	RAB2B	1	1	2	N
hsa-miR-135a-5p	ZCCHC14	1	1	2	N
hsa-miR-1537-5p	NOXRED1	1	1	2	N
hsa-miR-502-5p	FILIP1L	1	1	2	N
hsa-miR-500a-3p	PHACTR3	1	1	2	N
hsa-miR-340-3p	TRIM16L	1	1	2	N
hsa-miR-146a-3p	EVA1A	1	1	2	N
hsa-miR-6887-3p	EYA2	1	1	2	N
hsa-miR-6887-3p	NXPH3	1	1	2	N
hsa-miR-182-5p	SCML4	1	1	2	N
hsa-miR-6509-3p	KRTAP6-3	1	1	2	N
hsa-miR-624-5p	SAT1	1	1	2	N
hsa-miR-29a-5p	THAP1	1	1	2	N
hsa-miR-590-3p	SST	1	1	2	N
hsa-miR-6887-3p	RNF222	1	1	2	N
hsa-miR-4701-5p	SUCLG2	1	1	2	N
hsa-miR-6887-3p	PIGH	1	1	2	N
hsa-miR-6509-3p	UST	1	1	2	N
hsa-miR-135a-5p	ANGPT2	1	1	2	N
hsa-miR-18a-5p	PTGFRN	1	1	2	N
hsa-miR-96-5p	GPC3	1	1	2	N
hsa-miR-130b-5p	NOVA1	1	1	2	N
hsa-miR-502-3p	RBMS1	1	1	2	N
hsa-miR-454-3p	MYT1L	1	1	2	N
hsa-miR-590-3p	GABPA	1	1	2	N
hsa-miR-182-5p	ZFP36L1	1	1	2	Y
hsa-miR-130b-5p	UQCRB	1	1	2	Y
hsa-miR-32-5p	SOSTDC1	1	1	2	N
hsa-miR-502-5p	RAB1B	1	1	2	Y
hsa-miR-6077	CALM3	1	1	2	Y
hsa-miR-6077	URM1	1	1	2	N
hsa-miR-1537-5p	ZNF416	1	1	2	N
hsa-miR-135a-5p	RBAK	1	1	2	Y
hsa-miR-223-5p	PMP2	1	1	2	N
hsa-miR-182-5p	NPTX1	1	1	2	Y
hsa-miR-135a-5p	ARC	1	1	2	Y
hsa-miR-552-3p	KLK6	1	1	2	N
hsa-miR-190a-5p	NEUROD1	1	1	2	N
hsa-miR-146a-3p	FOXC1	1	1	2	N
hsa-miR-4254	CSNK1G1	1	1	2	N
hsa-miR-4701-5p	FUT3	1	1	2	N
hsa-miR-744-3p	FAM47A	1	1	2	N
hsa-miR-32-5p	C21orf91	1	1	2	Y
hsa-miR-106a-3p	GJB6	1	1	2	N
hsa-miR-182-5p	MITF	1	1	2	Y
hsa-miR-502-5p	SERPINI1	1	1	2	N
hsa-miR-6509-3p	KRAS	1	1	2	N
hsa-miR-96-5p	BRINP2	1	1	2	N
hsa-miR-182-5p	YWHAG	1	1	2	N
hsa-miR-6887-3p	CXXC4	1	1	2	N
hsa-miR-132-5p	IRX2	1	1	2	N
hsa-miR-182-5p	TSNAX	1	1	2	N
hsa-let-7f-2-3p	IRF5	1	1	2	N
hsa-miR-18b-5p	FAM3C	1	1	2	Y
hsa-miR-624-5p	OR9Q1	1	1	2	N
hsa-miR-26a-2-3p	CETN1	1	1	2	N
hsa-miR-6887-3p	MEX3A	1	1	2	N
hsa-miR-223-3p	IL6ST	1	1	2	Y
hsa-miR-624-5p	HMGXB4	1	1	2	N
hsa-miR-21-3p	TOPORS	1	1	2	N
hsa-miR-6887-3p	CBX7	1	1	2	N
hsa-miR-146a-3p	NHLH2	1	1	2	Y
hsa-miR-548aj-3p	ACOT2	1	1	2	N
hsa-miR-582-5p	SLAIN1	1	1	2	N
hsa-miR-454-3p	PDIK1L	1	1	2	N
hsa-miR-32-5p	NUP43	1	1	2	Y
hsa-miR-1296-3p	ZNF609	1	1	2	N
hsa-miR-454-3p	ARAP2	1	1	2	N
hsa-miR-500a-3p	FOXG1	1	1	2	N
hsa-miR-6887-3p	ADPRHL2	1	1	2	N
hsa-miR-582-5p	DLX5	1	1	2	N
hsa-miR-6887-3p	TOMM40	1	1	2	N
hsa-miR-32-5p	PHTF2	1	1	2	Y
hsa-miR-6887-3p	ZFP1	1	1	2	Y
hsa-miR-146a-3p	SPRTN	1	1	2	N
hsa-miR-32-5p	ITGA6	1	1	2	Y
hsa-miR-146a-3p	KCTD2	1	1	2	N
hsa-miR-96-5p	MSN	1	1	2	N
hsa-miR-21-3p	SLC9A7	1	1	2	N
hsa-miR-340-3p	NPAP1	1	1	2	N
hsa-miR-29a-5p	MANEA	1	1	2	N
hsa-miR-500a-3p	GJB5	1	1	2	N
hsa-miR-4701-5p	CERKL	1	1	2	N
hsa-miR-6509-3p	SLITRK2	1	1	2	N
hsa-miR-135a-5p	WSCD2	1	1	2	N
hsa-miR-18b-5p	MYLK	1	1	2	N
hsa-miR-182-5p	TRIM37	1	1	2	N
hsa-miR-182-5p	GK	1	1	2	N
hsa-miR-96-5p	PLAGL1	1	1	2	N
hsa-miR-193b-3p	CCND1	1	1	2	Y
hsa-miR-624-5p	RAP1GDS1	1	1	2	N
hsa-miR-377-5p	ARRB2	1	1	2	N
hsa-miR-454-3p	LRP12	1	1	2	N
hsa-let-7f-2-3p	GRASP	1	1	2	N
hsa-miR-22-5p	ACSBG2	1	1	2	N
hsa-miR-582-5p	FOXG1	1	1	2	N
hsa-miR-22-5p	MFSD8	1	1	2	N
hsa-miR-135a-5p	ENTPD4	1	1	2	N
hsa-miR-6887-3p	PRICKLE2	1	1	2	N
hsa-miR-96-5p	CACNB4	1	1	2	N
hsa-miR-454-3p	KCNJ10	1	1	2	N
hsa-miR-362-3p	ERH	1	1	2	N
hsa-miR-532-3p	NPTN	1	1	2	N
hsa-miR-6887-3p	RPS6KA1	1	1	2	N
hsa-miR-548aj-3p	H1FOO	1	1	2	N
hsa-let-7f-2-3p	NXT2	1	1	2	N
hsa-miR-299-5p	SLC2A2	1	1	2	N
hsa-miR-18a-5p	RABGAP1	1	1	2	N
hsa-miR-597-5p	JAK1	1	1	2	N
hsa-miR-26a-2-3p	BNIP3	1	1	2	N
hsa-miR-4701-5p	PSMD10	1	1	2	N
hsa-miR-29a-5p	RMDN2	1	1	2	N
hsa-miR-454-3p	GJA1	1	1	2	N
hsa-miR-377-5p	FOXP3	1	1	2	N
hsa-miR-96-5p	CELF2	1	1	2	N
hsa-miR-362-3p	PAM	1	1	2	N
hsa-miR-6509-3p	BARX2	1	1	2	N
hsa-miR-590-3p	UBE2W	1	1	2	N
hsa-miR-18b-5p	SMAP2	1	1	2	N
hsa-miR-26a-2-3p	LGSN	1	1	2	N
hsa-miR-18a-5p	TRIB2	1	1	2	N
hsa-miR-18a-5p	XYLT2	1	1	2	Y
hsa-miR-22-5p	CHTF8	1	1	2	N
hsa-miR-1296-3p	AMPD3	1	1	2	N
hsa-miR-21-3p	CHIC2	1	1	2	N
hsa-miR-18b-5p	TBPL1	1	1	2	Y
hsa-miR-502-5p	NAALAD2	1	1	2	N
hsa-miR-96-5p	RAB35	1	1	2	Y
hsa-miR-183-5p	PDCD6	1	1	2	Y
hsa-miR-19a-5p	DYDC2	1	1	2	N
hsa-miR-548aj-3p	CARTPT	1	1	2	N
hsa-miR-29a-5p	EHF	1	1	2	N
hsa-miR-182-5p	SLC35G1	1	1	2	N
hsa-miR-146a-3p	TBC1D4	1	1	2	N
hsa-miR-502-5p	BABAM1	1	1	2	N
hsa-miR-454-3p	YTHDF2	1	1	2	N
hsa-miR-21-3p	KLHL3	1	1	2	N
hsa-miR-1296-3p	TNNI3K	1	1	2	N
hsa-miR-183-5p	TCF12	1	1	2	N
hsa-miR-548aj-3p	TVP23B	1	1	2	N
hsa-miR-548aj-3p	ICAM5	1	1	2	N
hsa-miR-100-3p	ELSPBP1	1	1	2	N
hsa-miR-96-5p	ATXN1	1	1	2	Y
hsa-miR-362-3p	METTL9	1	1	2	N
hsa-miR-744-3p	TMED7	1	1	2	N
hsa-miR-1537-5p	ZNF395	1	1	2	N
hsa-miR-340-3p	GPD1L	1	1	2	N
hsa-miR-18a-5p	KCNH7	1	1	2	N
hsa-miR-6887-3p	JPH4	1	1	2	N
hsa-miR-6887-3p	PCDHA12	1	1	2	N
hsa-miR-182-5p	FAM171A1	1	1	2	N
hsa-miR-4254	PPP1R14C	1	1	2	N
hsa-miR-182-5p	SGMS2	1	1	2	N
hsa-miR-22-5p	SPATA19	1	1	2	N
hsa-miR-454-3p	IRF1	1	1	2	Y
hsa-miR-6077	PCDHGA2	1	1	2	N
hsa-miR-26a-2-3p	ENPP4	1	1	2	N
hsa-miR-1537-3p	RPRM	1	1	2	N
hsa-miR-183-5p	RALA	1	1	2	N
hsa-miR-96-5p	GLE1	1	1	2	N
hsa-miR-223-5p	KRTAP13-1	1	1	2	N
hsa-miR-362-5p	SYS1	1	1	2	N
hsa-miR-183-5p	VSX2	1	1	2	N
hsa-miR-6509-3p	RNF121	1	1	2	N
hsa-miR-183-5p	TMEM184C	1	1	2	N
hsa-miR-545-5p	TMEM258	1	1	2	N
hsa-miR-454-3p	GADD45A	1	1	2	N
hsa-miR-223-5p	ROCK2	1	1	2	N
hsa-miR-545-5p	LTA4H	1	1	2	N
hsa-miR-6509-3p	SCLY	1	1	2	N
hsa-miR-185-5p	PCDHA11	1	1	2	N
hsa-miR-18b-5p	BBX	1	1	2	N
hsa-miR-18a-5p	LIF	1	1	2	N
hsa-miR-551a	GALNTL6	1	1	2	N
hsa-miR-1537-5p	UBE2F	1	1	2	N
hsa-miR-15b-3p	C5orf30	1	1	2	N
hsa-miR-4701-5p	NUP50	1	1	2	N
hsa-miR-29a-5p	ZNF717	1	1	2	N
hsa-miR-582-5p	BMP10	1	1	2	N
hsa-miR-624-5p	IDI1	1	1	2	N
hsa-miR-744-3p	ABCC4	1	1	2	N
hsa-miR-590-5p	BEST3	1	1	2	N
hsa-miR-223-3p	SLC8A1	1	1	2	N
hsa-miR-146a-3p	TMEM154	1	1	2	N
hsa-miR-223-5p	TMEM144	1	1	2	N
hsa-miR-6509-3p	DAZ3	1	1	2	N
hsa-miR-26a-2-3p	PABPC5	1	1	2	N
hsa-miR-6887-3p	SOX11	1	1	2	N
hsa-miR-100-3p	MAGOHB	1	1	2	N
hsa-miR-6887-3p	PIP4K2B	1	1	2	Y
hsa-miR-22-5p	LYPLA1	1	1	2	N
hsa-miR-32-5p	NR4A3	1	1	2	N
hsa-miR-96-5p	ANKIB1	1	1	2	N
hsa-miR-29a-5p	PGBD1	1	1	2	N
hsa-miR-4701-5p	ZNF317	1	1	2	N
hsa-miR-185-5p	SGMS1	1	1	2	N
hsa-let-7f-2-3p	DNAJB4	1	1	2	N
hsa-miR-590-3p	TMEM33	1	1	2	Y
hsa-miR-182-5p	SH3BP5	1	1	2	N
hsa-let-7f-2-3p	KLHL2	1	1	2	N
hsa-miR-15b-3p	DYNLT1	1	1	2	N
hsa-miR-502-5p	CEP97	1	1	2	N
hsa-miR-502-5p	GPN1	1	1	2	N
hsa-miR-32-5p	SOX11	1	1	2	Y
hsa-miR-6077	LOXL2	1	1	2	N
hsa-miR-146a-3p	RCAN1	1	1	2	N
hsa-miR-22-5p	AFF2	1	1	2	Y
hsa-miR-18a-5p	MYLK	1	1	2	Y
hsa-miR-183-5p	L3MBTL3	1	1	2	N
hsa-miR-32-5p	DUS2	1	1	2	Y
hsa-miR-4701-5p	EMX2	1	1	2	N
hsa-miR-132-5p	SCD	1	1	2	N
hsa-miR-19a-5p	C1QTNF9	1	1	2	N
hsa-miR-146a-3p	TAF11	1	1	2	N
hsa-miR-96-5p	LRRC4	1	1	2	N
hsa-miR-22-5p	RGPD6	1	1	2	N
hsa-miR-340-3p	ZNF490	1	1	2	N
hsa-miR-502-5p	CLSTN2	1	1	2	N
hsa-miR-19a-5p	FAM189A2	1	1	2	N
hsa-miR-1537-5p	DYRK1A	1	1	2	N
hsa-miR-4254	GOLGA7	1	1	2	N
hsa-miR-6077	NANOS2	1	1	2	N
hsa-miR-1296-3p	CD180	1	1	2	N
hsa-miR-6509-3p	TEC	1	1	2	N
hsa-miR-22-5p	ASCL1	1	1	2	N
hsa-miR-454-3p	ACSL1	1	1	2	N
hsa-miR-96-5p	AK3	1	1	2	N
hsa-miR-6887-3p	CBX1	1	1	2	N
hsa-miR-590-3p	ZNF117	1	1	2	N
hsa-miR-183-5p	FRMD6	1	1	2	N
hsa-miR-362-3p	SHB	1	1	2	N
hsa-miR-590-3p	PTBP2	1	1	2	Y
hsa-let-7i-3p	ADHFE1	1	1	2	N
hsa-miR-590-3p	GH1	1	1	2	N
hsa-miR-182-5p	CBFA2T3	1	1	2	N
hsa-miR-32-5p	G3BP2	1	1	2	Y
hsa-miR-183-5p	UCHL3	1	1	2	Y
hsa-miR-22-5p	ZNF286B	1	1	2	N
hsa-miR-223-5p	RRAS2	1	1	2	N
hsa-miR-624-5p	RGL3	1	1	2	N
hsa-miR-454-3p	NPNT	1	1	2	N
hsa-miR-18b-5p	FOXH1	1	1	2	N
hsa-miR-130b-5p	BRINP1	1	1	2	N
hsa-miR-96-5p	KLHL8	1	1	2	N
hsa-miR-340-3p	SKP2	1	1	2	N
hsa-miR-4701-5p	RARS	1	1	2	N
hsa-miR-552-3p	MAL2	1	1	2	N
hsa-miR-190a-5p	STK38L	1	1	2	N
hsa-miR-6509-3p	LYPD6B	1	1	2	N
hsa-miR-135a-5p	ATP1B1	1	1	2	N
hsa-miR-182-5p	RAPGEF5	1	1	2	N
hsa-miR-590-5p	RMND5A	1	1	2	N
hsa-miR-624-5p	BICC1	1	1	2	N
hsa-miR-223-3p	SP3	1	1	2	Y
hsa-miR-32-5p	RGL1	1	1	2	N
hsa-miR-545-5p	TOB1	1	1	2	N
hsa-miR-15b-3p	TOPORS	1	1	2	N
hsa-miR-4701-5p	ELF4	1	1	2	N
hsa-miR-146a-3p	SERINC1	1	1	2	N
hsa-miR-15b-3p	GLMN	1	1	2	N
hsa-miR-6509-3p	WDR38	1	1	2	N
hsa-miR-4254	FADD	1	1	2	N
hsa-miR-18b-5p	OLFML2B	1	1	2	N
hsa-miR-590-3p	TCEAL3	1	1	2	N
hsa-miR-6887-3p	RIMS4	1	1	2	N
hsa-miR-155-3p	JRKL	1	1	2	N
hsa-miR-18a-5p	HIF1A	1	1	2	Y
hsa-miR-6077	CASP14	1	1	2	N
hsa-miR-193b-3p	ALKBH5	1	1	2	Y
hsa-miR-29a-5p	FAM86B2	1	1	2	N
hsa-miR-29a-5p	BAG3	1	1	2	N
hsa-miR-193b-3p	UBP1	1	1	2	N
hsa-miR-135a-5p	CHMP4B	1	1	2	N
hsa-miR-223-3p	SLC37A3	1	1	2	N
hsa-miR-532-3p	BET1	1	1	2	N
hsa-miR-146a-3p	PRX	1	1	2	N
hsa-miR-182-5p	DSG2	1	1	2	N
hsa-miR-500a-3p	HPCAL4	1	1	2	N
hsa-miR-21-3p	FYTTD1	1	1	2	N
hsa-miR-183-5p	RHPN2	1	1	2	N
hsa-miR-4701-5p	DBNL	1	1	2	N
hsa-miR-454-3p	NABP1	1	1	2	Y
hsa-miR-135a-5p	NTNG1	1	1	2	N
hsa-miR-454-3p	TRERF1	1	1	2	N
hsa-miR-223-5p	RAD54B	1	1	2	N
hsa-miR-1296-3p	INSM2	1	1	2	N
hsa-miR-340-3p	FRMD8	1	1	2	N
hsa-miR-183-5p	PTPN4	1	1	2	N
hsa-miR-19a-5p	GNAO1	1	1	2	N
hsa-miR-185-5p	PCDHAC1	1	1	2	N
hsa-miR-32-5p	CPEB3	1	1	2	Y
hsa-miR-597-5p	SLC24A4	1	1	2	N
hsa-miR-502-5p	FAM19A1	1	1	2	N
hsa-miR-146a-3p	HABP2	1	1	2	N
hsa-miR-182-5p	TNFAIP8	1	1	2	N
hsa-miR-96-5p	CREB3L2	1	1	2	N
hsa-miR-590-3p	DGKE	1	1	2	N
hsa-miR-6887-3p	PCDHA6	1	1	2	N
hsa-miR-6887-3p	SLC35A2	1	1	2	Y
hsa-miR-454-3p	FBXO48	1	1	2	N
hsa-miR-377-5p	ACAT2	1	1	2	N
hsa-miR-744-3p	RPL7L1	1	1	2	N
hsa-miR-552-3p	NSG2	1	1	2	N
hsa-miR-182-5p	INTS6	1	1	2	N
hsa-miR-18b-5p	KPNA6	1	1	2	N
hsa-miR-32-5p	ANKIB1	1	1	2	Y
hsa-miR-21-3p	OR10W1	1	1	2	N
hsa-miR-500a-3p	ATL1	1	1	2	N
hsa-miR-552-3p	ASAH1	1	1	2	N
hsa-miR-1296-3p	C6orf106	1	1	2	N
hsa-miR-32-5p	DUSP5	1	1	2	Y
hsa-miR-32-5p	CDCA7L	1	1	2	N
hsa-miR-32-5p	UBE2Z	1	1	2	Y
hsa-miR-182-5p	TBXA2R	1	1	2	N
hsa-miR-106a-3p	SLAIN1	1	1	2	N
hsa-miR-185-5p	PCDHA8	1	1	2	N
hsa-miR-155-3p	ZFAND5	1	1	2	N
hsa-miR-4701-5p	SOX5	1	1	2	N
hsa-miR-29a-5p	TXNDC11	1	1	2	N
hsa-miR-590-5p	SKI	1	1	2	N
hsa-miR-106a-3p	CAPZA2	1	1	2	N
hsa-miR-32-5p	TOB1	1	1	2	Y
hsa-miR-744-3p	RNPS1	1	1	2	N
hsa-miR-454-3p	MEOX2	1	1	2	N
hsa-miR-454-3p	ADAM12	1	1	2	N
hsa-miR-1537-5p	DR1	1	1	2	N
hsa-miR-96-5p	NOVA2	1	1	2	N
hsa-miR-582-5p	CCDC178	1	1	2	N
hsa-miR-377-5p	ASIC1	1	1	2	N
hsa-miR-590-5p	RECK	1	1	2	Y
hsa-miR-130b-5p	ABLIM1	1	1	2	N
hsa-miR-6887-3p	FAM129B	1	1	2	N
hsa-miR-96-5p	FOXQ1	1	1	2	N
hsa-miR-1537-3p	UPF3A	1	1	2	N
hsa-miR-96-5p	TRIM9	1	1	2	N
hsa-miR-4701-5p	DSN1	1	1	2	N
hsa-miR-19a-5p	ZDHHC3	1	1	2	N
hsa-let-7f-2-3p	TM2D1	1	1	2	N
hsa-miR-182-5p	SLC35C1	1	1	2	N
hsa-miR-454-3p	UBXN2B	1	1	2	N
hsa-miR-22-5p	DDI2	1	1	2	N
hsa-miR-590-3p	CCL28	1	1	2	N
hsa-miR-4701-5p	AOC3	1	1	2	N
hsa-miR-597-5p	SCD	1	1	2	N
hsa-miR-182-5p	NKX2-2	1	1	2	N
hsa-miR-132-3p	PYURF	1	1	2	N
hsa-miR-223-5p	NPPC	1	1	2	N
hsa-miR-32-5p	PIKFYVE	1	1	2	N
hsa-miR-624-5p	MTRF1L	1	1	2	N
hsa-miR-4701-5p	RBFOX3	1	1	2	N
hsa-miR-597-5p	TSC1	1	1	2	N
hsa-miR-299-5p	LAMP3	1	1	2	N
hsa-miR-4701-5p	XRCC2	1	1	2	Y
hsa-miR-502-3p	B4GALT5	1	1	2	Y
hsa-miR-545-5p	FBXL14	1	1	2	N
hsa-miR-340-3p	MALL	1	1	2	N
hsa-miR-1537-5p	ARRDC3	1	1	2	N
hsa-miR-502-5p	PLSCR2	1	1	2	N
hsa-miR-4254	PKIA	1	1	2	N
hsa-miR-32-5p	MYCBP2	1	1	2	N
hsa-miR-22-5p	TXN2	1	1	2	N
hsa-miR-130b-5p	LRRC66	1	1	2	N
hsa-miR-22-5p	CD68	1	1	2	N
hsa-miR-4254	DNER	1	1	2	N
hsa-miR-19a-5p	GATM	1	1	2	N
hsa-miR-552-3p	CYP4A11	1	1	2	N
hsa-miR-96-5p	GRM7	1	1	2	N
hsa-miR-18b-5p	BRWD3	1	1	2	N
hsa-miR-18a-5p	KCNA1	1	1	2	N
hsa-miR-21-3p	SLC35G1	1	1	2	N
hsa-miR-454-3p	TGFBR2	1	1	2	Y
hsa-miR-96-5p	MTOR	1	1	2	N
hsa-miR-182-5p	RECK	1	1	2	Y
hsa-miR-132-5p	CRAT	1	1	2	N
hsa-miR-32-5p	TMEM87A	1	1	2	N
hsa-miR-6887-3p	NFIX	1	1	2	N
hsa-miR-18b-5p	DIRAS2	1	1	2	N
hsa-miR-590-5p	IL12A	1	1	2	N
hsa-miR-6077	PIP4K2C	1	1	2	N
hsa-miR-532-3p	CSF1	1	1	2	N
hsa-miR-155-3p	MROH2A	1	1	2	N
hsa-miR-182-5p	MBNL2	1	1	2	N
hsa-miR-96-5p	TBR1	1	1	2	N
hsa-miR-135a-5p	DYRK1B	1	1	2	N
hsa-miR-454-3p	SOX4	1	1	2	Y
hsa-miR-106a-3p	GUF1	1	1	2	N
hsa-miR-6509-3p	TPT1	1	1	2	N
hsa-miR-18b-5p	ZFP36L1	1	1	2	N
hsa-miR-182-5p	CITED2	1	1	2	Y
hsa-miR-19a-5p	CNOT7	1	1	2	N
hsa-miR-597-5p	EMP1	1	1	2	N
hsa-miR-21-3p	NUDT3	1	1	2	N
hsa-miR-377-5p	CAPRIN2	1	1	2	N
hsa-miR-32-5p	NEFH	1	1	2	N
hsa-miR-22-5p	CXXC5	1	1	2	N
hsa-let-7f-2-3p	DNAJA2	1	1	2	N
hsa-miR-185-5p	CTSK	1	1	2	N
hsa-miR-18a-5p	NEDD9	1	1	2	Y
hsa-miR-135a-5p	VLDLR	1	1	2	Y
hsa-miR-32-5p	UBXN4	1	1	2	Y
hsa-miR-132-3p	TTK	1	1	2	N
hsa-miR-624-5p	RBBP8	1	1	2	N
hsa-miR-106a-3p	HECTD2	1	1	2	N
hsa-miR-183-5p	EZR	1	1	2	Y
hsa-miR-502-5p	MEGF11	1	1	2	N
hsa-miR-100-3p	C10orf126	1	1	2	N
hsa-miR-155-3p	SMAD5	1	1	2	N
hsa-miR-6887-3p	TAF1	1	1	2	N
hsa-let-7f-2-3p	ZNF830	1	1	2	N
hsa-miR-454-3p	ACBD3	1	1	2	N
hsa-miR-96-5p	FYN	1	1	2	N
hsa-miR-597-5p	DCAF12	1	1	2	Y
hsa-miR-299-5p	SIAH1	1	1	2	N
hsa-miR-132-3p	SLC25A28	1	1	2	N
hsa-miR-100-3p	FBXL2	1	1	2	N
hsa-miR-1537-5p	RFC5	1	1	2	N
hsa-miR-26a-2-3p	DCTPP1	1	1	2	N
hsa-miR-185-5p	NFATC3	1	1	2	Y
hsa-miR-1537-5p	FBXO30	1	1	2	N
hsa-miR-362-3p	DAAM1	1	1	2	N
hsa-miR-100-3p	DUSP11	1	1	2	N
hsa-miR-182-5p	TMEM198	1	1	2	N
hsa-miR-96-5p	MAP2K1	1	1	2	N
hsa-miR-182-5p	ZFAND4	1	1	2	Y
hsa-miR-4701-5p	ABCC6	1	1	2	N
hsa-miR-15b-3p	TMEM200B	1	1	2	N
hsa-miR-6887-3p	JUNB	1	1	2	N
hsa-miR-100-3p	ACTBL2	1	1	2	Y
hsa-let-7f-2-3p	PCM1	1	1	2	N
hsa-miR-135a-5p	PTK2	1	1	2	Y
hsa-miR-15b-3p	COPS8	1	1	2	N
hsa-miR-4254	TBC1D13	1	1	2	N
hsa-miR-18a-5p	TMEM170B	1	1	2	N
hsa-miR-597-5p	TTC8	1	1	2	N
hsa-miR-6887-3p	MIP	1	1	2	N
hsa-miR-18b-5p	LSM14B	1	1	2	N
hsa-miR-340-3p	TSPYL1	1	1	2	N
hsa-miR-146a-3p	TRIM6-TRIM34	1	1	2	N
hsa-miR-1296-3p	PATL1	1	1	2	N
hsa-miR-29a-5p	PDCD1LG2	1	1	2	N
hsa-miR-18b-5p	KCNJ2	1	1	2	N
hsa-miR-182-5p	JMJD1C	1	1	2	N
hsa-miR-146a-3p	ZNF441	1	1	2	N
hsa-miR-597-5p	XPO7	1	1	2	N
hsa-miR-96-5p	FOXF2	1	1	2	N
hsa-miR-32-5p	REXO1	1	1	2	Y
hsa-miR-146a-3p	UGT2B28	1	1	2	N
hsa-miR-130b-5p	CDC25A	1	1	2	N
hsa-miR-377-5p	ANGPTL4	1	1	2	N
hsa-miR-454-3p	EGLN3	1	1	2	Y
hsa-miR-15b-3p	HHAT	1	1	2	N
hsa-miR-4254	CUZD1	1	1	2	N
hsa-miR-18b-5p	TMEM170B	1	1	2	N
hsa-miR-183-5p	LSM11	1	1	2	N
hsa-miR-6077	EPB41L4B	1	1	2	N
hsa-miR-182-5p	USP13	1	1	2	N
hsa-miR-545-5p	CADM2	1	1	2	N
hsa-miR-590-3p	LRRIQ1	1	1	2	N
hsa-miR-130b-5p	SLC26A7	1	1	2	Y
hsa-miR-182-5p	ADAMTS18	1	1	2	N
hsa-miR-26a-2-3p	TREM1	1	1	2	N
hsa-miR-32-5p	FOXN2	1	1	2	Y
hsa-miR-454-3p	MEMO1	1	1	2	N
hsa-miR-96-5p	IRS1	1	1	2	N
hsa-miR-597-5p	CCDC149	1	1	2	N
hsa-miR-597-5p	SRPX	1	1	2	N
hsa-miR-6077	RNASE13	1	1	2	N
hsa-miR-6887-3p	MORC2	1	1	2	N
hsa-miR-6509-3p	EXOSC1	1	1	2	N
hsa-miR-155-3p	MAPK14	1	1	2	N
hsa-miR-545-5p	ATG12	1	1	2	N
hsa-miR-624-5p	XAF1	1	1	2	N
hsa-miR-582-5p	MAEA	1	1	2	N
hsa-let-7f-2-3p	AKAP6	1	1	2	N
hsa-miR-18b-5p	RORA	1	1	2	Y
hsa-miR-597-5p	MYCBP	1	1	2	N
hsa-miR-454-3p	CPEB2	1	1	2	N
hsa-miR-18b-5p	RBBP8	1	1	2	N
hsa-miR-146a-3p	ZBED6CL	1	1	2	N
hsa-miR-182-5p	OSBPL10	1	1	2	N
hsa-miR-6887-3p	CCDC120	1	1	2	N
hsa-miR-29a-5p	SLCO4C1	1	1	2	N
hsa-miR-18a-5p	KPNA6	1	1	2	N
hsa-miR-590-3p	KCNT2	1	1	2	N
[truncated: 2,249 more rows]

## Sheet: Target of Down-regulated miRNAs
miRNA	Targets	targetScan7.1	mirdbV6	NumSum	miRTarBase(Y/N)
hsa-miR-6811-3p	CHGA	1	1	2	N
hsa-miR-6715a-3p	RAP1A	1	1	2	Y
hsa-miR-3150a-3p	SHISA6	1	1	2	Y
hsa-miR-3150a-3p	ZNF337	1	1	2	N
hsa-miR-6715a-3p	SIRT5	1	1	2	N
hsa-miR-6501-5p	FMR1	1	1	2	N
hsa-miR-6501-5p	FAM47E	1	1	2	N
hsa-miR-6811-3p	LRTOMT	1	1	2	N
hsa-miR-4731-5p	AIF1L	1	1	2	N
hsa-miR-6501-5p	URI1	1	1	2	N
hsa-miR-4302	MAP4K3	1	1	2	N
hsa-miR-6715a-3p	SRSF6	1	1	2	N
hsa-miR-3150a-3p	VASH1	1	1	2	N
hsa-miR-3150a-3p	VAMP2	1	1	2	N
hsa-miR-4645-3p	IL33	1	1	2	N
hsa-miR-924	RALGAPB	1	1	2	N
hsa-miR-4645-3p	RBM44	1	1	2	N
hsa-miR-6501-5p	PTPN5	1	1	2	N
hsa-miR-548au-3p	SMIM20	1	1	2	N
hsa-miR-4645-3p	PHACTR2	1	1	2	N
hsa-miR-4645-3p	ATF1	1	1	2	N
hsa-miR-4302	ZNF763	1	1	2	N
hsa-miR-4731-5p	PA2G4	1	1	2	N
hsa-miR-924	TIMD4	1	1	2	N
hsa-miR-4731-5p	NME4	1	1	2	N
hsa-miR-4302	BTNL9	1	1	2	N
hsa-miR-4731-5p	NLRP12	1	1	2	N
hsa-miR-6501-5p	KRT3	1	1	2	N
hsa-miR-3913-5p	CDH12	1	1	2	N
hsa-miR-3913-5p	SEPT3	1	1	2	N
hsa-miR-6501-5p	ADRA1A	1	1	2	N
hsa-miR-548au-3p	PRDM13	1	1	2	N
hsa-miR-3150a-3p	TNFSF12	1	1	2	N
hsa-miR-4731-5p	SLC35E1	1	1	2	N
hsa-miR-924	MAN2B1	1	1	2	N
hsa-miR-4645-3p	GNAQ	1	1	2	N
hsa-miR-6715a-3p	PAK1	1	1	2	N
hsa-miR-548au-3p	DEDD2	1	1	2	N
hsa-miR-4731-5p	SIRT2	1	1	2	N
hsa-miR-4731-5p	FBXO31	1	1	2	N
hsa-miR-548au-3p	RTF1	1	1	2	N
hsa-miR-4645-3p	GRID2	1	1	2	N
hsa-miR-6746-3p	PPM1G	1	1	2	N
hsa-miR-4731-5p	CALR	1	1	2	N
hsa-miR-548au-3p	PRPF38B	1	1	2	N
hsa-miR-4731-5p	DMWD	1	1	2	N
hsa-miR-6811-3p	EPHX3	1	1	2	N
hsa-miR-4645-3p	OLFM3	1	1	2	N
hsa-miR-5186	RAD51B	1	1	2	N
hsa-miR-3150a-3p	LZTS3	1	1	2	N
hsa-miR-3913-5p	NRF1	1	1	2	N
hsa-miR-4731-5p	USF2	1	1	2	N
hsa-miR-4731-5p	PRAP1	1	1	2	N
hsa-miR-548au-3p	CERS5	1	1	2	N
hsa-miR-5186	C10orf90	1	1	2	N
hsa-miR-3150a-3p	CARD10	1	1	2	Y
hsa-miR-6811-3p	KANSL2	1	1	2	N
hsa-miR-6501-5p	RNPS1	1	1	2	N
hsa-miR-3150a-3p	TAF15	1	1	2	N
hsa-miR-548au-3p	RGS4	1	1	2	N
hsa-miR-4302	NCR2	1	1	2	N
hsa-miR-6811-3p	GP2	1	1	2	N
hsa-miR-4731-5p	KAT7	1	1	2	N
hsa-miR-3150a-3p	TLN1	1	1	2	N
hsa-miR-6811-3p	GPR173	1	1	2	N
hsa-miR-4645-3p	UGT2A3	1	1	2	N
hsa-miR-6811-3p	CD28	1	1	2	N
hsa-miR-6811-3p	HYAL1	1	1	2	N
hsa-miR-6811-3p	MIP	1	1	2	N
hsa-miR-6501-5p	TMED7	1	1	2	N
hsa-miR-924	BEND2	1	1	2	N
hsa-miR-4731-5p	SLC9A5	1	1	2	N
hsa-miR-6501-5p	NSUN7	1	1	2	N
hsa-miR-4302	ZNF440	1	1	2	N
hsa-miR-3913-5p	IDI2	1	1	2	N
hsa-miR-4731-5p	GIGYF1	1	1	2	Y
hsa-miR-4731-5p	CPLX2	1	1	2	N
hsa-miR-4731-5p	PPP1R10	1	1	2	N
hsa-miR-3150a-3p	C20orf202	1	1	2	N
hsa-miR-3913-5p	CMPK2	1	1	2	N
hsa-miR-4731-5p	SCAMP4	1	1	2	N
hsa-miR-4645-3p	NAP1L5	1	1	2	N
hsa-miR-4645-3p	C16orf95	1	1	2	N
hsa-miR-4645-3p	NFYB	1	1	2	N
hsa-miR-6811-3p	PTBP1	1	1	2	N
hsa-miR-4731-5p	DBNDD1	1	1	2	N
hsa-miR-924	WEE1	1	1	2	Y
hsa-miR-4731-5p	RING1	1	1	2	N
hsa-miR-4731-5p	CYTH3	1	1	2	N
hsa-miR-4302	KCNK10	1	1	2	N
hsa-miR-6501-5p	C5AR1	1	1	2	N
hsa-miR-1298-5p	NACC1	1	1	2	N
hsa-miR-4731-5p	DOK2	1	1	2	N
hsa-miR-4731-5p	KRT78	1	1	2	N
hsa-miR-4731-5p	ZNF516	1	1	2	N
hsa-miR-6715a-3p	TAOK1	1	1	2	N
hsa-miR-548au-3p	MED4	1	1	2	N
hsa-miR-4731-5p	C14orf132	1	1	2	N
hsa-miR-4731-5p	TET3	1	1	2	N
hsa-miR-924	CAV2	1	1	2	N
hsa-miR-548au-3p	HTR2A	1	1	2	N
hsa-miR-6501-5p	CD302	1	1	2	N
hsa-miR-4731-5p	SCIMP	1	1	2	N
hsa-miR-4731-5p	EVI5L	1	1	2	N
hsa-miR-3150a-3p	SCAMP5	1	1	2	N
hsa-miR-3150a-3p	REG3G	1	1	2	N
hsa-miR-548au-3p	FCER1G	1	1	2	N
hsa-miR-6811-3p	HTR5A	1	1	2	N
hsa-miR-4645-3p	ZNF45	1	1	2	N
hsa-miR-548au-3p	AKTIP	1	1	2	N
hsa-miR-4731-5p	SF3A2	1	1	2	N
hsa-miR-4731-5p	FHDC1	1	1	2	N
hsa-miR-6501-5p	ZNF28	1	1	2	N
hsa-miR-6715a-3p	GNA13	1	1	2	N
hsa-miR-6501-5p	NDUFA5	1	1	2	N
hsa-miR-3150a-3p	SPRR2G	1	1	2	N
hsa-miR-4645-3p	SCAI	1	1	2	N
hsa-miR-548au-3p	CHST11	1	1	2	N
hsa-miR-4731-5p	NHLH1	1	1	2	N
hsa-miR-3150a-3p	DACT2	1	1	2	N
hsa-miR-4302	BUB1	1	1	2	Y
hsa-miR-6501-5p	EDN3	1	1	2	N
hsa-miR-548au-3p	ARHGEF3	1	1	2	N
hsa-miR-4645-3p	AP3B1	1	1	2	N
hsa-miR-3150a-3p	NEUROD2	1	1	2	N
hsa-miR-4731-5p	BARHL1	1	1	2	N
hsa-miR-4302	DAZ1	1	1	2	N
hsa-miR-3150a-3p	CLCF1	1	1	2	N
hsa-miR-4302	CYSLTR2	1	1	2	N
hsa-miR-3150a-3p	SLC6A6	1	1	2	N
hsa-miR-4731-5p	KSR2	1	1	2	N
hsa-miR-6715a-3p	NPTN	1	1	2	N
hsa-miR-3913-5p	C2orf88	1	1	2	N
hsa-miR-4302	TFPI	1	1	2	N
hsa-miR-548au-3p	KCNH7	1	1	2	N
hsa-miR-4731-5p	MED1	1	1	2	N
hsa-miR-548au-3p	BNC2	1	1	2	N
hsa-miR-3150a-3p	ZNF280B	1	1	2	N
hsa-miR-4645-3p	ANKRD10	1	1	2	N
hsa-miR-4731-5p	NCALD	1	1	2	N
hsa-miR-3150a-3p	SCN4A	1	1	2	N
hsa-miR-924	SKIL	1	1	2	N
hsa-miR-548au-3p	MAPK10	1	1	2	N
hsa-miR-6501-5p	FAM47C	1	1	2	N
hsa-miR-4731-5p	TSPAN11	1	1	2	N
hsa-miR-6811-3p	HECTD2	1	1	2	N
hsa-miR-3150a-3p	FRMPD3	1	1	2	N
hsa-miR-924	FAM102B	1	1	2	N
hsa-miR-4731-5p	MZT2A	1	1	2	N
hsa-miR-4731-5p	SLC23A3	1	1	2	N
hsa-miR-4645-3p	AKT3	1	1	2	N
hsa-miR-4731-5p	TMEM184A	1	1	2	N
hsa-miR-5186	TMEM47	1	1	2	N
hsa-miR-4731-5p	ASIC4	1	1	2	N
hsa-miR-4731-5p	RASD2	1	1	2	N
hsa-miR-4523	MEX3C	1	1	2	N
hsa-miR-5186	KBTBD4	1	1	2	N
hsa-miR-3150a-3p	UNC119	1	1	2	N
hsa-miR-3150a-3p	UBE2O	1	1	2	N
hsa-miR-6501-5p	RBM11	1	1	2	N
hsa-miR-6811-3p	MAP2K1	1	1	2	N
hsa-miR-6501-5p	PELI3	1	1	2	N
hsa-miR-6811-3p	CD84	1	1	2	N
hsa-miR-4731-5p	CCDC157	1	1	2	N
hsa-miR-4302	STXBP1	1	1	2	N
hsa-miR-4731-5p	ARHGAP35	1	1	2	N
hsa-miR-6715a-3p	FAM216A	1	1	2	N
hsa-miR-5186	CD40LG	1	1	2	N
hsa-miR-548au-3p	CBLC	1	1	2	N
hsa-miR-4731-5p	NRSN1	1	1	2	N
hsa-miR-4731-5p	CDK19	1	1	2	N
hsa-miR-4645-3p	CCT8	1	1	2	N
hsa-miR-6811-3p	TNFAIP1	1	1	2	N
hsa-miR-4302	CSRP2	1	1	2	N
hsa-miR-4731-5p	TLN1	1	1	2	Y
hsa-miR-4731-5p	IQSEC3	1	1	2	N
hsa-miR-4731-5p	KCNK3	1	1	2	N
hsa-miR-3150a-3p	OPN5	1	1	2	N
hsa-miR-3913-5p	RHAG	1	1	2	N
hsa-miR-3150a-3p	FOXP4	1	1	2	N
hsa-miR-4731-5p	NR1I3	1	1	2	N
hsa-miR-4645-3p	CA10	1	1	2	N
hsa-miR-4731-5p	MAPK8IP3	1	1	2	N
hsa-miR-3150a-3p	RAB1B	1	1	2	N
hsa-miR-6811-3p	TPO	1	1	2	N
hsa-miR-4731-5p	PLA2G6	1	1	2	N
hsa-miR-548au-3p	FAM81A	1	1	2	N
hsa-miR-548au-3p	C17orf51	1	1	2	N
hsa-miR-4731-5p	HIP1	1	1	2	Y
hsa-miR-4731-5p	WWP1	1	1	2	N
hsa-miR-4645-3p	TMEM179B	1	1	2	N
hsa-miR-4302	TPMT	1	1	2	N
hsa-miR-4731-5p	GIPC3	1	1	2	N
hsa-miR-4731-5p	WIPF2	1	1	2	N
hsa-miR-4731-5p	PPP1R13L	1	1	2	N
hsa-miR-4302	ZNF439	1	1	2	N
hsa-miR-3150a-3p	OCA2	1	1	2	N
hsa-miR-548au-3p	FNDC3B	1	1	2	N
hsa-miR-548au-3p	HMMR	1	1	2	N
hsa-miR-924	SDHD	1	1	2	N
hsa-miR-6715a-3p	BCAP31	1	1	2	N
hsa-miR-4302	FABP2	1	1	2	N
hsa-miR-4731-5p	TTC9	1	1	2	N
hsa-miR-6715a-3p	RNF103	1	1	2	N
hsa-miR-3913-5p	MCM8	1	1	2	N
hsa-miR-4731-5p	TP73	1	1	2	N
hsa-miR-4731-5p	TBX10	1	1	2	N
hsa-miR-4731-5p	CD83	1	1	2	N
hsa-miR-4731-5p	ZNF667	1	1	2	N
hsa-miR-3150a-3p	MAP1A	1	1	2	N
hsa-miR-3150a-3p	YARS	1	1	2	N
hsa-miR-548au-3p	ZNRF3	1	1	2	N
hsa-miR-4302	CHCHD4	1	1	2	Y
hsa-miR-6715a-3p	STC1	1	1	2	N
hsa-miR-4302	AKR7A2	1	1	2	N
hsa-miR-4731-5p	TNS1	1	1	2	N
hsa-miR-4645-3p	RNF169	1	1	2	N
hsa-miR-548au-3p	MPPED2	1	1	2	N
hsa-miR-548au-3p	VCAM1	1	1	2	N
hsa-miR-4731-5p	MPRIP	1	1	2	N
hsa-miR-3150a-3p	C19orf57	1	1	2	N
hsa-miR-6715a-3p	CDV3	1	1	2	N
hsa-miR-3150a-3p	METTL7B	1	1	2	N
hsa-miR-924	NYAP1	1	1	2	N
hsa-miR-4731-5p	POU2F2	1	1	2	N
hsa-miR-4731-5p	ACE	1	1	2	N
hsa-miR-5186	HRH4	1	1	2	N
hsa-miR-3150a-3p	IFI6	1	1	2	N
hsa-miR-4731-5p	CD74	1	1	2	N
hsa-miR-3150a-3p	WDR46	1	1	2	N
hsa-miR-4731-5p	KCNC1	1	1	2	N
hsa-miR-4645-3p	DPP6	1	1	2	N
hsa-miR-6811-3p	ANAPC16	1	1	2	Y
hsa-miR-4302	RAB5B	1	1	2	N
hsa-miR-3150a-3p	FHL3	1	1	2	N
hsa-miR-4645-3p	C2orf88	1	1	2	N
hsa-miR-4302	CALR	1	1	2	N
hsa-miR-6715a-3p	ITFG1	1	1	2	N
hsa-miR-4302	ZNF618	1	1	2	N
hsa-miR-3150a-3p	RBBP9	1	1	2	N
hsa-miR-3913-5p	APOA4	1	1	2	N
hsa-miR-4731-5p	SFXN5	1	1	2	N
hsa-miR-3913-5p	ACMSD	1	1	2	N
hsa-miR-4731-5p	NRIP2	1	1	2	N
hsa-miR-4731-5p	ESPN	1	1	2	N
hsa-miR-3150a-3p	CLDN11	1	1	2	N
hsa-miR-6501-5p	STK39	1	1	2	N
hsa-miR-3150a-3p	DISP2	1	1	2	N
hsa-miR-6715a-3p	TBPL2	1	1	2	N
hsa-miR-3913-5p	MRTO4	1	1	2	N
hsa-miR-4731-5p	CORO2B	1	1	2	N
hsa-miR-3913-5p	GORASP1	1	1	2	N
hsa-miR-6811-3p	LIMD1	1	1	2	N
hsa-miR-6501-5p	CTSZ	1	1	2	N
hsa-miR-1298-5p	MEP1A	1	1	2	N
hsa-miR-548au-3p	FOXN2	1	1	2	N
hsa-miR-3150a-3p	CCDC114	1	1	2	N
hsa-miR-4302	MCTP1	1	1	2	N
hsa-miR-4523	GTF2F2	1	1	2	N
hsa-miR-4302	SLC5A9	1	1	2	N
hsa-miR-4731-5p	PACS1	1	1	2	N
hsa-miR-4731-5p	ORAI2	1	1	2	Y
hsa-miR-3150a-3p	VAT1	1	1	2	Y
hsa-miR-3913-5p	RABGAP1L	1	1	2	N
hsa-miR-3150a-3p	CTDSP2	1	1	2	N
hsa-miR-4731-5p	FAM19A3	1	1	2	N
hsa-miR-6811-3p	SLCO3A1	1	1	2	N
hsa-miR-6715a-3p	TSPAN31	1	1	2	N
hsa-miR-3150a-3p	SAMD4B	1	1	2	N
hsa-miR-6715a-3p	SRP9	1	1	2	N
hsa-miR-3150a-3p	FKBP10	1	1	2	N
hsa-miR-4731-5p	GNAI2	1	1	2	N
hsa-miR-3150a-3p	STMND1	1	1	2	N
hsa-miR-3150a-3p	C12orf49	1	1	2	Y
hsa-miR-6715a-3p	MTOR	1	1	2	N
hsa-miR-924	GOLT1B	1	1	2	N
hsa-miR-4731-5p	ADRB3	1	1	2	N
hsa-miR-3150a-3p	SLC9A3R1	1	1	2	N
hsa-miR-6811-3p	SEPHS1	1	1	2	N
hsa-miR-3150a-3p	PLAC8L1	1	1	2	N
hsa-miR-6501-5p	ZNF728	1	1	2	N
hsa-miR-6501-5p	MTMR9	1	1	2	N
hsa-miR-3150a-3p	SLC38A7	1	1	2	N
hsa-miR-548au-3p	MTMR10	1	1	2	N
hsa-miR-6811-3p	TMEM170A	1	1	2	N
hsa-miR-4645-3p	ZNF708	1	1	2	N
hsa-miR-4731-5p	FAM131B	1	1	2	N
hsa-miR-4302	ZNF543	1	1	2	N
hsa-miR-3150a-3p	OLFML2A	1	1	2	N
hsa-miR-6811-3p	BZW1	1	1	2	N
hsa-miR-4302	PHF6	1	1	2	N
hsa-miR-4731-5p	NFATC4	1	1	2	N
hsa-miR-548au-3p	TMEM251	1	1	2	N
hsa-miR-548au-3p	PRKACB	1	1	2	N
hsa-miR-4731-5p	IL17REL	1	1	2	Y
hsa-miR-6811-3p	NELL2	1	1	2	N
hsa-miR-4645-3p	RNF20	1	1	2	N
hsa-miR-3150a-3p	HECTD3	1	1	2	N
hsa-miR-548au-3p	HSPA13	1	1	2	Y
hsa-miR-3150a-3p	MYLK2	1	1	2	N
hsa-miR-3913-5p	ITGAE	1	1	2	N
hsa-miR-4731-5p	SMPD3	1	1	2	N
hsa-miR-4523	BICD1	1	1	2	N
hsa-miR-6501-5p	ABHD15	1	1	2	N
hsa-miR-6715a-3p	GML	1	1	2	N
hsa-miR-4731-5p	RARRES2	1	1	2	N
hsa-miR-4731-5p	TMEM127	1	1	2	Y
hsa-miR-4645-3p	SPRED1	1	1	2	N
hsa-miR-4731-5p	FNDC4	1	1	2	N
hsa-miR-6715a-3p	ZNF664	1	1	2	N
hsa-miR-3150a-3p	CD1E	1	1	2	N
hsa-miR-548au-3p	SAMD12	1	1	2	N
hsa-miR-4731-5p	SORBS3	1	1	2	N
hsa-miR-4645-3p	TKTL1	1	1	2	N
hsa-miR-6501-5p	FZD5	1	1	2	N
hsa-miR-4731-5p	SFRP2	1	1	2	N
hsa-miR-3150a-3p	AGGF1	1	1	2	N
hsa-miR-3150a-3p	GATAD2B	1	1	2	N
hsa-miR-6501-5p	ZNF676	1	1	2	N
hsa-miR-548au-3p	PGRMC2	1	1	2	N
hsa-miR-4302	KAT2B	1	1	2	N
hsa-miR-6811-3p	CCDC91	1	1	2	N
hsa-miR-4731-5p	CCDC69	1	1	2	N
hsa-miR-3150a-3p	KSR2	1	1	2	N
hsa-miR-4731-5p	SGSM3	1	1	2	N
hsa-miR-3150a-3p	SPOCK3	1	1	2	N
hsa-miR-4731-5p	CDH4	1	1	2	N
hsa-miR-4302	KATNBL1	1	1	2	N
hsa-miR-3913-5p	KCNK17	1	1	2	N
hsa-miR-4731-5p	ADAMTS10	1	1	2	N
hsa-miR-4645-3p	MPDZ	1	1	2	N
hsa-miR-4302	DAZ3	1	1	2	N
hsa-miR-4731-5p	PRDM16	1	1	2	N
hsa-miR-4645-3p	CXCL13	1	1	2	N
hsa-miR-6715a-3p	KPNA4	1	1	2	N
hsa-miR-3913-5p	SIGLEC10	1	1	2	Y
hsa-miR-4645-3p	MFF	1	1	2	N
hsa-miR-4731-5p	SLC6A6	1	1	2	N
hsa-miR-5186	CTSW	1	1	2	N
hsa-miR-4731-5p	C10orf62	1	1	2	N
hsa-miR-6715a-3p	METTL7A	1	1	2	N
hsa-miR-5186	PLA2G4A	1	1	2	N
hsa-miR-548au-3p	MTRF1L	1	1	2	N
hsa-miR-548au-3p	CDIP1	1	1	2	N
hsa-miR-6811-3p	DCC	1	1	2	N
hsa-miR-548au-3p	PRELID2	1	1	2	N
hsa-miR-6501-5p	PHF6	1	1	2	N
hsa-miR-4302	SHC4	1	1	2	N
hsa-miR-6715a-3p	EREG	1	1	2	N
hsa-miR-6715a-3p	TMEM18	1	1	2	N
hsa-miR-4731-5p	TRPV4	1	1	2	N
hsa-miR-4731-5p	TSNARE1	1	1	2	N
hsa-miR-4731-5p	UBL4A	1	1	2	N
hsa-miR-4645-3p	DCP2	1	1	2	N
hsa-miR-4731-5p	SAMD10	1	1	2	N
hsa-miR-4731-5p	TRAM2	1	1	2	N
hsa-miR-924	FAM160B1	1	1	2	N
hsa-miR-4523	CSNK1A1L	1	1	2	N
hsa-miR-4731-5p	JPH4	1	1	2	N
hsa-miR-3150a-3p	DCLK2	1	1	2	N
hsa-miR-4731-5p	APOBEC3D	1	1	2	N
hsa-miR-4731-5p	SIDT2	1	1	2	N
hsa-miR-6811-3p	PPP1R12C	1	1	2	N
hsa-miR-4731-5p	ZNF609	1	1	2	N
hsa-miR-3150a-3p	SV2A	1	1	2	N
hsa-miR-6501-5p	NPTN	1	1	2	N
hsa-miR-4731-5p	HEYL	1	1	2	N
hsa-miR-924	FGF18	1	1	2	N
hsa-miR-5186	MAP6D1	1	1	2	N
hsa-miR-4731-5p	RHOJ	1	1	2	N
hsa-miR-6501-5p	EDAR	1	1	2	N
hsa-miR-6811-3p	MPP3	1	1	2	N
hsa-miR-6811-3p	CDC23	1	1	2	N
hsa-miR-3150a-3p	NAALADL2	1	1	2	N
hsa-miR-6811-3p	BMPR1A	1	1	2	N
hsa-miR-4645-3p	GLIPR1L2	1	1	2	N
hsa-miR-924	AXL	1	1	2	N
hsa-miR-6811-3p	ALG12	1	1	2	N
hsa-miR-4731-5p	CERCAM	1	1	2	N
hsa-miR-924	IL36G	1	1	2	N
hsa-miR-4645-3p	SPATA2	1	1	2	Y
hsa-miR-6811-3p	NCKIPSD	1	1	2	Y
hsa-miR-3150a-3p	MN1	1	1	2	N
hsa-miR-3150a-3p	ELAVL3	1	1	2	N
hsa-miR-4731-5p	DUSP22	1	1	2	N
hsa-miR-4731-5p	FKBP1A	1	1	2	N
hsa-miR-4731-5p	ACTG1	1	1	2	N
hsa-miR-4645-3p	MAGI2	1	1	2	N
hsa-miR-4731-5p	TTBK1	1	1	2	N
hsa-miR-548au-3p	PER2	1	1	2	N
hsa-miR-4731-5p	FOXP4	1	1	2	N
hsa-miR-4731-5p	CYP11B1	1	1	2	N
hsa-miR-4731-5p	PPP2R1A	1	1	2	N
hsa-miR-548au-3p	CYB5B	1	1	2	N
hsa-miR-4645-3p	GPR68	1	1	2	N
hsa-miR-4731-5p	LSM2	1	1	2	N
hsa-miR-4302	PEX5L	1	1	2	N
hsa-miR-548au-3p	FMNL2	1	1	2	N
hsa-miR-4302	C9orf170	1	1	2	N
hsa-miR-4731-5p	CDK16	1	1	2	N
hsa-miR-4731-5p	KHSRP	1	1	2	Y
hsa-miR-4731-5p	FBXO41	1	1	2	N
hsa-miR-5186	C10orf53	1	1	2	N
hsa-miR-3150a-3p	RBM14	1	1	2	N
hsa-miR-4731-5p	RFX1	1	1	2	N
hsa-miR-3913-5p	SLITRK6	1	1	2	N
hsa-miR-6715a-3p	FGF1	1	1	2	N
hsa-miR-548au-3p	CBFB	1	1	2	N
hsa-miR-5186	DNAJC12	1	1	2	N
hsa-miR-4731-5p	LDLRAP1	1	1	2	N
hsa-miR-4731-5p	ITPRIP	1	1	2	N
hsa-miR-6501-5p	SMG1	1	1	2	N
hsa-miR-4302	MAPK4	1	1	2	N
hsa-miR-4731-5p	UNC13D	1	1	2	N
hsa-miR-548au-3p	NUDT13	1	1	2	N
hsa-miR-4645-3p	MUC15	1	1	2	N
hsa-miR-548au-3p	RNF128	1	1	2	N
hsa-miR-3913-5p	YWHAQ	1	1	2	N
hsa-miR-3150a-3p	RAB30	1	1	2	N
hsa-miR-3150a-3p	PPP1R3E	1	1	2	N
hsa-miR-548au-3p	RARB	1	1	2	N
hsa-miR-6501-5p	HSPA4L	1	1	2	Y
hsa-miR-4645-3p	NRG1	1	1	2	N
hsa-miR-4302	TM2D2	1	1	2	N
hsa-miR-4731-5p	CIDEB	1	1	2	N
hsa-miR-4302	ELOVL1	1	1	2	N
hsa-miR-4645-3p	LRP12	1	1	2	N
hsa-miR-4302	FAM189B	1	1	2	N
hsa-miR-4302	UBXN4	1	1	2	N
hsa-miR-3150a-3p	HES1	1	1	2	N
hsa-miR-548au-3p	PTP4A2	1	1	2	N
hsa-miR-3913-5p	TMPRSS11A	1	1	2	N
hsa-miR-5186	EPDR1	1	1	2	N
hsa-miR-548au-3p	CALCR	1	1	2	N
hsa-miR-548au-3p	LLPH	1	1	2	N
hsa-miR-548au-3p	CALN1	1	1	2	N
hsa-miR-4731-5p	TANC2	1	1	2	N
hsa-miR-4731-5p	CTIF	1	1	2	N
hsa-miR-5186	ZKSCAN7	1	1	2	N
hsa-miR-6715a-3p	FBXW11	1	1	2	N
hsa-miR-548au-3p	RALGPS2	1	1	2	N
hsa-miR-4731-5p	C4orf46	1	1	2	N
hsa-miR-6715a-3p	NABP1	1	1	2	N
hsa-miR-3150a-3p	FKBP7	1	1	2	N
hsa-miR-4731-5p	DPP9	1	1	2	Y
hsa-miR-3150a-3p	NACC1	1	1	2	Y
hsa-miR-4731-5p	PRKD2	1	1	2	N
hsa-miR-4731-5p	SNX20	1	1	2	N
hsa-miR-4731-5p	NGFR	1	1	2	N
hsa-miR-4731-5p	ACAP3	1	1	2	N
hsa-miR-6811-3p	PROX2	1	1	2	N
hsa-miR-4645-3p	EDIL3	1	1	2	N
hsa-miR-3150a-3p	GLP1R	1	1	2	N
hsa-miR-4645-3p	PIGA	1	1	2	N
hsa-miR-4731-5p	IYD	1	1	2	N
hsa-miR-6715a-3p	ZNF547	1	1	2	N
hsa-miR-4731-5p	CAMKMT	1	1	2	N
hsa-miR-6811-3p	GRHL1	1	1	2	N
hsa-miR-4731-5p	MZT2B	1	1	2	N
hsa-miR-3150a-3p	SLC25A37	1	1	2	N
hsa-miR-924	MRPL35	1	1	2	N
hsa-miR-924	SCN3B	1	1	2	N
hsa-miR-3150a-3p	SYNGAP1	1	1	2	N
hsa-miR-3913-5p	FNBP1L	1	1	2	N
hsa-miR-4731-5p	CNTFR	1	1	2	N
hsa-miR-6811-3p	C7orf71	1	1	2	N
hsa-miR-4731-5p	STK40	1	1	2	N
hsa-miR-4302	TBCC	1	1	2	N
hsa-miR-4731-5p	NAPA	1	1	2	N
hsa-miR-924	STRADB	1	1	2	N
hsa-miR-548au-3p	PPM1A	1	1	2	N
hsa-miR-3913-5p	ZRANB2	1	1	2	N
hsa-miR-4302	INHBA	1	1	2	N
hsa-miR-3150a-3p	SLC16A2	1	1	2	N
hsa-miR-6811-3p	FOXL1	1	1	2	N
hsa-miR-548au-3p	FZD3	1	1	2	N
hsa-miR-5186	SLC35A1	1	1	2	N
hsa-miR-548au-3p	YY1	1	1	2	N
hsa-miR-4302	PGAM4	1	1	2	Y
hsa-miR-6746-3p	COL9A2	1	1	2	N
hsa-miR-548au-3p	SPCS2	1	1	2	N
hsa-miR-924	SULF1	1	1	2	N
hsa-miR-6811-3p	TANGO2	1	1	2	N
hsa-miR-3150a-3p	EGLN2	1	1	2	N
hsa-miR-924	FAM78A	1	1	2	N
hsa-miR-548au-3p	MOB1B	1	1	2	N
hsa-miR-4731-5p	SLC39A13	1	1	2	N
hsa-miR-6715a-3p	NPPA	1	1	2	N
hsa-miR-4731-5p	CABLES2	1	1	2	N
hsa-miR-4645-3p	LUM	1	1	2	N
hsa-miR-3913-5p	SNX10	1	1	2	N
hsa-miR-3150a-3p	PA2G4	1	1	2	N
hsa-miR-4731-5p	CACNB1	1	1	2	N
hsa-miR-4731-5p	ECT2L	1	1	2	N
hsa-miR-4731-5p	EHMT2	1	1	2	N
hsa-miR-4523	ABHD17C	1	1	2	N
hsa-miR-4731-5p	TEAD3	1	1	2	N
hsa-miR-5186	INSM1	1	1	2	N
hsa-miR-4731-5p	RNF185	1	1	2	N
hsa-miR-4731-5p	HOXC6	1	1	2	N
hsa-miR-3150a-3p	CLDN9	1	1	2	N
hsa-miR-4731-5p	NPTXR	1	1	2	N
hsa-miR-4645-3p	TRMT10A	1	1	2	N
hsa-miR-4731-5p	TMEM255A	1	1	2	N
hsa-miR-6811-3p	HOGA1	1	1	2	N
hsa-miR-548au-3p	SCN2B	1	1	2	N
hsa-miR-4731-5p	FXN	1	1	2	N
hsa-miR-4731-5p	KCTD15	1	1	2	N
hsa-miR-3150a-3p	PSD	1	1	2	N
hsa-miR-4731-5p	SPRY4	1	1	2	N
hsa-miR-4731-5p	MORN3	1	1	2	N
hsa-miR-3150a-3p	CIB2	1	1	2	N
hsa-miR-4645-3p	CALM2	1	1	2	N
hsa-miR-1298-5p	BMP7	1	1	2	N
hsa-miR-4731-5p	OR12D3	1	1	2	N
hsa-miR-6715a-3p	TSPAN7	1	1	2	N
hsa-miR-3150a-3p	SYP	1	1	2	N
hsa-miR-4731-5p	ATXN2L	1	1	2	N
hsa-miR-4731-5p	TSC22D4	1	1	2	N
hsa-miR-6715a-3p	CTDSP2	1	1	2	N
hsa-miR-548au-3p	RRAS	1	1	2	N
hsa-miR-548au-3p	NRIP3	1	1	2	N
hsa-miR-4731-5p	POGZ	1	1	2	N
hsa-miR-4731-5p	SLC6A9	1	1	2	N
hsa-miR-6811-3p	DLST	1	1	2	N
hsa-miR-924	PIWIL1	1	1	2	N
hsa-miR-548au-3p	NBR1	1	1	2	N
hsa-miR-6501-5p	SH3BGRL3	1	1	2	N
hsa-miR-4731-5p	MICAL1	1	1	2	N
hsa-miR-4302	ZNF781	1	1	2	N
hsa-miR-6501-5p	KDM6A	1	1	2	N
hsa-miR-548au-3p	SLC35D2	1	1	2	N
hsa-miR-3150a-3p	SNCB	1	1	2	N
hsa-miR-4731-5p	NPRL3	1	1	2	N
hsa-miR-3913-5p	USO1	1	1	2	N
hsa-miR-924	RAB11FIP1	1	1	2	N
hsa-miR-5186	IMPA2	1	1	2	N
hsa-miR-4731-5p	KCNJ10	1	1	2	N
hsa-miR-4731-5p	BEGAIN	1	1	2	N
hsa-miR-6501-5p	PPP2R1B	1	1	2	N
hsa-miR-3150a-3p	TAB1	1	1	2	N
hsa-miR-548au-3p	FAM107A	1	1	2	N
hsa-miR-4731-5p	HMG20B	1	1	2	N
hsa-miR-4645-3p	HAPLN4	1	1	2	N
hsa-miR-6811-3p	SORBS3	1	1	2	N
hsa-miR-548au-3p	UBE2QL1	1	1	2	N
hsa-miR-6501-5p	TRIM60	1	1	2	N
hsa-miR-4523	SIPA1L2	1	1	2	N
hsa-miR-4302	TRIM3	1	1	2	N
hsa-miR-4731-5p	ARC	1	1	2	N
hsa-miR-4731-5p	MIDN	1	1	2	Y
hsa-miR-3150a-3p	PRKAR1B	1	1	2	N
hsa-miR-4302	NREP	1	1	2	N
hsa-miR-6811-3p	SCARB1	1	1	2	N
hsa-miR-6715a-3p	NBPF3	1	1	2	N
hsa-miR-4645-3p	USP43	1	1	2	N
hsa-miR-548au-3p	LGI1	1	1	2	N
hsa-miR-4645-3p	RAN	1	1	2	N
hsa-miR-3150a-3p	PPP4C	1	1	2	N
hsa-miR-6501-5p	CRB1	1	1	2	N
hsa-miR-6811-3p	CD302	1	1	2	N
hsa-miR-4645-3p	SAMSN1	1	1	2	N
hsa-miR-6811-3p	BTNL8	1	1	2	N
hsa-miR-548au-3p	ZNF550	1	1	2	N
hsa-miR-4731-5p	BCAR3	1	1	2	N
hsa-miR-4731-5p	SOX1	1	1	2	N
hsa-miR-3913-5p	CSGALNACT2	1	1	2	N
hsa-miR-4302	GAB3	1	1	2	N
hsa-miR-4302	ACYP2	1	1	2	N
hsa-miR-4731-5p	FAM102A	1	1	2	N
hsa-miR-548au-3p	CRK	1	1	2	N
hsa-miR-4731-5p	CPNE3	1	1	2	N
hsa-miR-4302	PGAM1	1	1	2	Y
hsa-miR-3150a-3p	ZNF609	1	1	2	N
hsa-miR-6715a-3p	LIG4	1	1	2	N
hsa-miR-3150a-3p	ASIC1	1	1	2	N
hsa-miR-4731-5p	SZT2	1	1	2	N
hsa-miR-4731-5p	ARL6IP4	1	1	2	N
hsa-miR-5186	SYT4	1	1	2	N
hsa-miR-3913-5p	RHPN2	1	1	2	N
hsa-miR-5186	TRAPPC3L	1	1	2	N
hsa-miR-6811-3p	PPTC7	1	1	2	Y
hsa-miR-3150a-3p	ELK1	1	1	2	N
hsa-miR-548au-3p	GAS1	1	1	2	Y
hsa-miR-6811-3p	UBE2Z	1	1	2	N
hsa-miR-5186	FAM107B	1	1	2	N
hsa-miR-6811-3p	CASQ2	1	1	2	N
hsa-miR-4731-5p	LARP1	1	1	2	N
hsa-miR-4731-5p	ZDHHC3	1	1	2	N
hsa-miR-4302	KLF4	1	1	2	N
hsa-miR-4731-5p	IQSEC2	1	1	2	N
hsa-miR-3150a-3p	AQP2	1	1	2	N
hsa-miR-3150a-3p	ENO2	1	1	2	N
hsa-miR-6715a-3p	ASPN	1	1	2	N
hsa-miR-6811-3p	CIITA	1	1	2	N
hsa-miR-4302	OSBPL8	1	1	2	N
hsa-miR-548au-3p	KCNA1	1	1	2	N
hsa-miR-4645-3p	CENPQ	1	1	2	N
hsa-miR-4645-3p	FBXO6	1	1	2	N
hsa-miR-6746-3p	METTL21A	1	1	2	Y
hsa-miR-6501-5p	PREP	1	1	2	N
hsa-miR-4731-5p	MUC6	1	1	2	N
hsa-miR-4731-5p	PHYHIP	1	1	2	N
hsa-miR-4731-5p	ZFAT	1	1	2	N
hsa-miR-4731-5p	CRIP3	1	1	2	N
hsa-miR-3913-5p	HOXB5	1	1	2	N
hsa-miR-4731-5p	CEACAM19	1	1	2	N
hsa-miR-4645-3p	RGS1	1	1	2	N
hsa-miR-4731-5p	CCND2	1	1	2	N
hsa-miR-6501-5p	PHF2	1	1	2	N
hsa-miR-6811-3p	RIBC1	1	1	2	N
hsa-miR-4302	PDCD10	1	1	2	N
hsa-miR-6501-5p	SNX20	1	1	2	N
hsa-miR-4523	ANGPTL6	1	1	2	N
hsa-miR-6501-5p	PDHX	1	1	2	N
hsa-miR-4731-5p	GPR17	1	1	2	N
hsa-miR-548au-3p	CLDN8	1	1	2	N
hsa-miR-3150a-3p	PIP4K2B	1	1	2	N
hsa-miR-3150a-3p	CSNK1A1L	1	1	2	N
hsa-miR-6501-5p	FBXO40	1	1	2	N
hsa-miR-3913-5p	NPHS2	1	1	2	N
hsa-miR-4731-5p	SRCAP	1	1	2	N
hsa-miR-924	LCLAT1	1	1	2	N
hsa-miR-4731-5p	TTYH3	1	1	2	N
hsa-miR-4731-5p	CCDC78	1	1	2	N
hsa-miR-3150a-3p	UGT3A2	1	1	2	N
hsa-miR-3150a-3p	NSG2	1	1	2	N
hsa-miR-4731-5p	MED9	1	1	2	N
hsa-miR-3150a-3p	CHAD	1	1	2	N
hsa-miR-548au-3p	KNOP1	1	1	2	N
hsa-miR-4731-5p	DPYSL5	1	1	2	N
hsa-miR-4731-5p	ZNF512B	1	1	2	N
hsa-miR-6501-5p	FAM19A1	1	1	2	N
hsa-miR-924	CYYR1	1	1	2	N
hsa-miR-548au-3p	C5orf24	1	1	2	N
hsa-miR-4731-5p	ZNF629	1	1	2	N
hsa-miR-924	DUSP5	1	1	2	Y
hsa-miR-548au-3p	NCOR1	1	1	2	N
hsa-miR-3150a-3p	GPD1	1	1	2	N
hsa-miR-548au-3p	SURF4	1	1	2	N
hsa-miR-6501-5p	ZFP14	1	1	2	N
hsa-miR-548au-3p	HRASLS5	1	1	2	N
hsa-miR-548au-3p	TMPRSS15	1	1	2	N
hsa-miR-4731-5p	PLEKHG4B	1	1	2	N
hsa-miR-4731-5p	PRR13	1	1	2	N
hsa-miR-4731-5p	SLC25A23	1	1	2	N
hsa-miR-6715a-3p	ASZ1	1	1	2	N
hsa-miR-6715a-3p	COX7A2L	1	1	2	N
hsa-miR-6715a-3p	FBXW7	1	1	2	N
hsa-miR-3150a-3p	SNX33	1	1	2	N
hsa-miR-3150a-3p	TAB3	1	1	2	N
hsa-miR-924	NUP160	1	1	2	N
hsa-miR-4645-3p	XDH	1	1	2	N
hsa-miR-4302	LRRC10	1	1	2	N
hsa-miR-5186	PABPC5	1	1	2	N
hsa-miR-3150a-3p	RD3	1	1	2	N
hsa-miR-6715a-3p	STRAP	1	1	2	N
hsa-miR-3150a-3p	ACTL10	1	1	2	N
hsa-miR-6501-5p	IGFBP5	1	1	2	N
hsa-miR-4731-5p	GAPDH	1	1	2	N
hsa-miR-4731-5p	KAT8	1	1	2	N
hsa-miR-4731-5p	PCGF2	1	1	2	N
hsa-miR-4731-5p	BCAR1	1	1	2	N
hsa-miR-6811-3p	SCARA3	1	1	2	N
hsa-miR-548au-3p	NKTR	1	1	2	N
hsa-miR-4302	ZNF584	1	1	2	Y
hsa-miR-3150a-3p	NFASC	1	1	2	N
hsa-miR-924	EYA2	1	1	2	N
hsa-miR-4302	ZNF329	1	1	2	N
hsa-miR-4645-3p	MAP2K1	1	1	2	N
hsa-miR-4731-5p	TNRC18	1	1	2	N
hsa-miR-4302	ALS2	1	1	2	N
hsa-miR-3150a-3p	TTC9	1	1	2	N
hsa-miR-4731-5p	URM1	1	1	2	N
hsa-miR-3150a-3p	SCAMP4	1	1	2	Y
hsa-miR-4645-3p	NAA50	1	1	2	N
hsa-miR-3913-5p	SOX17	1	1	2	N
hsa-miR-4731-5p	SMIM3	1	1	2	N
hsa-miR-3150a-3p	ATF7IP2	1	1	2	N
hsa-miR-6501-5p	RAD23B	1	1	2	N
hsa-miR-4645-3p	CYBRD1	1	1	2	N
hsa-miR-3150a-3p	WBP2NL	1	1	2	N
hsa-miR-548au-3p	C9orf152	1	1	2	N
hsa-miR-548au-3p	KIAA1211L	1	1	2	N
hsa-miR-3150a-3p	COL5A3	1	1	2	N
hsa-miR-4731-5p	DIAPH1	1	1	2	N
hsa-miR-4645-3p	AQR	1	1	2	N
hsa-miR-4731-5p	TPM4	1	1	2	N
hsa-miR-6811-3p	PODN	1	1	2	N
hsa-miR-3150a-3p	CCDC97	1	1	2	N
hsa-miR-3913-5p	AP1G2	1	1	2	N
hsa-miR-6811-3p	LCE3E	1	1	2	N
hsa-miR-3150a-3p	GRIK3	1	1	2	N
hsa-miR-548au-3p	E2F5	1	1	2	N
hsa-miR-3150a-3p	IQSEC3	1	1	2	N
hsa-miR-6811-3p	ADPRH	1	1	2	N
hsa-miR-6715a-3p	PLEKHF2	1	1	2	N
hsa-miR-548au-3p	TOX	1	1	2	N
hsa-miR-4731-5p	C11orf21	1	1	2	N
hsa-miR-3150a-3p	CPA5	1	1	2	N
hsa-miR-548au-3p	NDC1	1	1	2	N
hsa-miR-3913-5p	PLEKHF2	1	1	2	N
hsa-miR-6501-5p	PGM2L1	1	1	2	N
hsa-miR-548au-3p	C2orf69	1	1	2	N
hsa-miR-4302	ZNF121	1	1	2	Y
hsa-miR-5186	C17orf97	1	1	2	N
hsa-miR-6715a-3p	CLDN5	1	1	2	N
hsa-miR-4302	KLHL1	1	1	2	N
hsa-miR-3150a-3p	NCDN	1	1	2	N
hsa-miR-3150a-3p	CTIF	1	1	2	N
hsa-miR-548au-3p	ATP1B3	1	1	2	Y
hsa-miR-3150a-3p	APOA5	1	1	2	N
hsa-miR-6715a-3p	CCDC113	1	1	2	N
hsa-miR-6715a-3p	SGIP1	1	1	2	N
hsa-miR-4302	ALG2	1	1	2	N
hsa-miR-924	HIRIP3	1	1	2	N
hsa-miR-4731-5p	RNF26	1	1	2	N
hsa-miR-3150a-3p	IGFBP5	1	1	2	N
hsa-miR-548au-3p	RPL32	1	1	2	N
hsa-miR-4731-5p	AAK1	1	1	2	N
hsa-miR-4731-5p	TPPP	1	1	2	N
hsa-miR-3150a-3p	ATP2B4	1	1	2	N
hsa-miR-5186	PDE1C	1	1	2	N
hsa-miR-5186	GLRX	1	1	2	N
hsa-miR-4731-5p	OLFML1	1	1	2	N
hsa-miR-4645-3p	WDR64	1	1	2	N
hsa-miR-924	HIGD1A	1	1	2	N
hsa-miR-4731-5p	NMNAT2	1	1	2	N
hsa-miR-4645-3p	ACADM	1	1	2	N
hsa-miR-6501-5p	ABCC4	1	1	2	N
hsa-miR-4645-3p	RAP1A	1	1	2	N
hsa-miR-4645-3p	TTPA	1	1	2	N
hsa-miR-4302	ZNF195	1	1	2	Y
hsa-miR-5186	P2RY12	1	1	2	N
hsa-miR-3913-5p	FNDC4	1	1	2	N
hsa-miR-5186	RHOQ	1	1	2	N
hsa-miR-3150a-3p	SCRT2	1	1	2	N
hsa-miR-5186	SDHD	1	1	2	N
hsa-miR-3913-5p	PSMC4	1	1	2	N
hsa-miR-6501-5p	FAM47A	1	1	2	N
hsa-miR-3150a-3p	MARCKSL1	1	1	2	Y
hsa-miR-6811-3p	FASLG	1	1	2	N
hsa-miR-548au-3p	MORN4	1	1	2	N
hsa-miR-6501-5p	ARNTL	1	1	2	N
hsa-miR-924	CNOT2	1	1	2	N
hsa-miR-4731-5p	FAM53C	1	1	2	N
hsa-miR-4731-5p	ST3GAL1	1	1	2	N
hsa-miR-4731-5p	NRGN	1	1	2	N
hsa-miR-3913-5p	PLEKHS1	1	1	2	N
hsa-miR-3913-5p	FUT4	1	1	2	N
hsa-miR-4731-5p	MOB3A	1	1	2	Y
hsa-miR-4731-5p	KRT85	1	1	2	N
hsa-miR-6811-3p	MYD88	1	1	2	N
hsa-miR-4731-5p	CBX6	1	1	2	Y
hsa-miR-3913-5p	USP48	1	1	2	N
hsa-miR-5186	KCNE2	1	1	2	N
hsa-miR-3913-5p	YWHAZ	1	1	2	N
hsa-miR-4731-5p	CCDC97	1	1	2	N
hsa-miR-4302	EIF3F	1	1	2	N
hsa-miR-4302	ZNF425	1	1	2	N
hsa-miR-3913-5p	VSNL1	1	1	2	N
hsa-miR-924	TMEM67	1	1	2	N
hsa-miR-5186	FAM19A4	1	1	2	N
hsa-miR-3150a-3p	IP6K2	1	1	2	N
hsa-miR-4731-5p	TOMM34	1	1	2	N
hsa-miR-4731-5p	ARID3B	1	1	2	N
hsa-miR-3913-5p	FOPNL	1	1	2	N
hsa-miR-4731-5p	ERF	1	1	2	N
hsa-miR-548au-3p	CA9	1	1	2	N
hsa-miR-4731-5p	BAZ2A	1	1	2	N
hsa-miR-4731-5p	ICOS	1	1	2	N
hsa-miR-3150a-3p	SLC6A17	1	1	2	N
hsa-miR-548au-3p	UNC13C	1	1	2	N
hsa-miR-6811-3p	TRIM67	1	1	2	N
hsa-miR-3150a-3p	CSNK1A1	1	1	2	N
hsa-miR-6811-3p	EFNA4	1	1	2	N
hsa-miR-548au-3p	LUZP4	1	1	2	N
hsa-miR-6811-3p	CNTF	1	1	2	N
hsa-miR-4731-5p	CARNS1	1	1	2	N
hsa-miR-3150a-3p	LRMP	1	1	2	N
hsa-miR-4731-5p	PRR23C	1	1	2	N
hsa-miR-3913-5p	TNPO1	1	1	2	N
hsa-miR-924	COMT	1	1	2	N
hsa-miR-4731-5p	PTPRT	1	1	2	N
hsa-miR-3913-5p	TNRC6A	1	1	2	Y
hsa-miR-1298-5p	NCAM1	1	1	2	N
hsa-miR-4731-5p	QKI	1	1	2	N
hsa-miR-548au-3p	TESK1	1	1	2	N
hsa-miR-4731-5p	DGUOK	1	1	2	N
hsa-miR-6501-5p	EPS15	1	1	2	N
hsa-miR-924	TWF1	1	1	2	N
hsa-miR-924	VWA3A	1	1	2	N
hsa-miR-4731-5p	PLA2G12A	1	1	2	Y
hsa-miR-4731-5p	ZBTB39	1	1	2	N
hsa-miR-3150a-3p	FIZ1	1	1	2	N
hsa-miR-3150a-3p	XIAP	1	1	2	N
hsa-miR-3150a-3p	MYPOP	1	1	2	N
hsa-miR-924	PIK3C2A	1	1	2	N
hsa-miR-3150a-3p	STMN1	1	1	2	N
hsa-miR-6811-3p	SUFU	1	1	2	N
hsa-miR-4731-5p	SDC1	1	1	2	N
hsa-miR-4731-5p	AGBL4	1	1	2	N
hsa-miR-3913-5p	MYF5	1	1	2	N
hsa-miR-6811-3p	INHBA	1	1	2	Y
hsa-miR-4645-3p	RHOA	1	1	2	N
hsa-miR-6715a-3p	KLF3	1	1	2	N
hsa-miR-4731-5p	LUZP1	1	1	2	N
hsa-miR-3913-5p	KRT222	1	1	2	N
hsa-miR-4302	SMG7	1	1	2	N
hsa-miR-4645-3p	IGDCC3	1	1	2	N
hsa-miR-4731-5p	PPFIA4	1	1	2	Y
hsa-miR-3150a-3p	POU2F2	1	1	2	N
hsa-miR-4645-3p	ZNF257	1	1	2	N
hsa-miR-3150a-3p	TRIM3	1	1	2	N
hsa-miR-4731-5p	PIP4K2A	1	1	2	N
hsa-miR-3150a-3p	PHTF2	1	1	2	N
hsa-miR-4731-5p	SDK1	1	1	2	N
hsa-miR-3150a-3p	OAF	1	1	2	N
hsa-miR-4645-3p	ZNF518B	1	1	2	N
hsa-miR-6501-5p	SLC16A1	1	1	2	Y
hsa-miR-548au-3p	PRKD1	1	1	2	N
hsa-miR-3913-5p	SERINC5	1	1	2	N
hsa-miR-548au-3p	EDAR	1	1	2	N
hsa-miR-5186	KPNA3	1	1	2	N
hsa-miR-4731-5p	FAM167B	1	1	2	N
hsa-miR-6501-5p	FAM47B	1	1	2	N
hsa-miR-548au-3p	C3orf70	1	1	2	N
hsa-miR-4645-3p	WRN	1	1	2	N
hsa-miR-5186	EMCN	1	1	2	N
hsa-miR-4302	ZNF544	1	1	2	N
hsa-miR-4645-3p	OMG	1	1	2	N
hsa-miR-3150a-3p	C3orf70	1	1	2	N
hsa-miR-4731-5p	HES2	1	1	2	N
hsa-miR-4731-5p	PLEK2	1	1	2	N
hsa-miR-4645-3p	CALB1	1	1	2	N
hsa-miR-3150a-3p	SIRPB1	1	1	2	N
hsa-miR-4731-5p	SEPT5	1	1	2	N
hsa-miR-3913-5p	ATP2C1	1	1	2	N
hsa-miR-4731-5p	MSX1	1	1	2	N
hsa-miR-6501-5p	FABP7	1	1	2	N
hsa-miR-924	C5orf64	1	1	2	N
hsa-miR-3913-5p	ZNF286A	1	1	2	N
hsa-miR-4645-3p	ZNF225	1	1	2	N
hsa-miR-3150a-3p	RPRD1A	1	1	2	N
hsa-miR-3150a-3p	NOVA2	1	1	2	N
hsa-miR-6715a-3p	RAP2A	1	1	2	N
hsa-miR-4302	MAP3K5	1	1	2	N
hsa-miR-4731-5p	GPRC5B	1	1	2	Y
hsa-miR-3150a-3p	ZBTB7A	1	1	2	N
hsa-miR-4731-5p	DNAJC11	1	1	2	N
hsa-miR-4731-5p	PLA2G2F	1	1	2	N
hsa-miR-3150a-3p	OSBP2	1	1	2	N
hsa-miR-3150a-3p	LARP1	1	1	2	N
hsa-miR-4302	RAB31	1	1	2	N
hsa-miR-4731-5p	MAST3	1	1	2	N
hsa-miR-6715a-3p	MRPL44	1	1	2	N
hsa-miR-3913-5p	FCGR2A	1	1	2	N
hsa-miR-6811-3p	CXCL14	1	1	2	N
hsa-miR-3150a-3p	ADCY9	1	1	2	N
hsa-miR-4645-3p	ZNF681	1	1	2	N
hsa-miR-4731-5p	KRT1	1	1	2	N
hsa-miR-4731-5p	TPRG1L	1	1	2	N
hsa-miR-3150a-3p	SPTB	1	1	2	N
hsa-miR-6501-5p	PRR11	1	1	2	N
hsa-miR-6715a-3p	NCBP1	1	1	2	N
hsa-miR-4302	PNLIPRP3	1	1	2	N
hsa-miR-4302	ZNF587B	1	1	2	Y
hsa-miR-5186	DNAH12	1	1	2	N
hsa-miR-4302	POLR2J2	1	1	2	N
hsa-miR-548au-3p	INHBB	1	1	2	N
hsa-miR-548au-3p	SLC27A4	1	1	2	N
hsa-miR-4645-3p	ENTHD1	1	1	2	N
hsa-miR-4731-5p	PAX5	1	1	2	N
hsa-miR-4731-5p	PIP5K1A	1	1	2	N
hsa-miR-6501-5p	NDST3	1	1	2	N
hsa-miR-6811-3p	HNRNPF	1	1	2	Y
hsa-miR-4731-5p	CUEDC1	1	1	2	N
hsa-miR-4645-3p	ELK3	1	1	2	N
hsa-miR-4731-5p	KRTAP10-10	1	1	2	N
hsa-miR-4645-3p	E2F3	1	1	2	Y
hsa-miR-4731-5p	GALNT10	1	1	2	Y
hsa-miR-4731-5p	NAT8L	1	1	2	N
hsa-miR-548au-3p	MYC	1	1	2	Y
hsa-miR-4731-5p	C17orf102	1	1	2	N
hsa-miR-6501-5p	C5orf15	1	1	2	N
hsa-miR-548au-3p	PEG10	1	1	2	Y
hsa-miR-924	SPCS2	1	1	2	N
hsa-miR-548au-3p	NIPSNAP1	1	1	2	N
hsa-miR-4731-5p	L1CAM	1	1	2	N
hsa-miR-4731-5p	PAAF1	1	1	2	N
hsa-miR-3150a-3p	PRKAR1A	1	1	2	N
hsa-miR-6811-3p	MIER1	1	1	2	N
hsa-miR-4731-5p	SLC7A1	1	1	2	Y
hsa-miR-3150a-3p	NYAP1	1	1	2	N
hsa-miR-924	AKAP5	1	1	2	N
hsa-miR-4302	RASSF2	1	1	2	N
hsa-miR-4645-3p	KMT2E	1	1	2	N
hsa-miR-4731-5p	TSPYL5	1	1	2	N
hsa-miR-4731-5p	ABR	1	1	2	N
hsa-miR-6715a-3p	PAQR9	1	1	2	N
hsa-miR-3913-5p	BCO2	1	1	2	N
hsa-miR-4731-5p	USB1	1	1	2	N
hsa-miR-6501-5p	AZIN1	1	1	2	Y
hsa-miR-4302	SHOC2	1	1	2	Y
hsa-miR-4302	DAZ2	1	1	2	N
hsa-miR-5186	MYOZ2	1	1	2	N
hsa-miR-548au-3p	SIRT1	1	1	2	N
hsa-miR-548au-3p	CA10	1	1	2	N
hsa-miR-6715a-3p	RBM15B	1	1	2	N
hsa-miR-3150a-3p	PRKACA	1	1	2	N
hsa-miR-6811-3p	NUDT5	1	1	2	N
hsa-miR-4645-3p	PDE6H	1	1	2	N
hsa-miR-4731-5p	MGLL	1	1	2	N
hsa-miR-3150a-3p	RELL1	1	1	2	N
hsa-miR-4731-5p	RASSF4	1	1	2	N
hsa-miR-4645-3p	MYRIP	1	1	2	N
hsa-miR-4645-3p	TTC7B	1	1	2	N
hsa-miR-548au-3p	OXSR1	1	1	2	N
hsa-miR-4645-3p	CLVS1	1	1	2	N
hsa-miR-3150a-3p	SVIL	1	1	2	N
hsa-miR-3150a-3p	PCDHB4	1	1	2	N
hsa-miR-6715a-3p	CDYL2	1	1	2	N
hsa-miR-6715a-3p	CUL4A	1	1	2	N
hsa-miR-4731-5p	CISH	1	1	2	N
hsa-miR-4731-5p	SPRED3	1	1	2	N
hsa-miR-4731-5p	PHF8	1	1	2	N
hsa-miR-4645-3p	ATP13A4	1	1	2	N
hsa-miR-4645-3p	DESI2	1	1	2	N
hsa-miR-4731-5p	NEUROG1	1	1	2	N
hsa-miR-6715a-3p	ZIC2	1	1	2	N
hsa-miR-924	KIRREL2	1	1	2	N
hsa-miR-6811-3p	KANSL1L	1	1	2	N
hsa-miR-548au-3p	HCN3	1	1	2	N
hsa-miR-4731-5p	APOBEC3C	1	1	2	N
hsa-miR-3150a-3p	SLC14A2	1	1	2	N
hsa-miR-924	WBP2NL	1	1	2	N
hsa-miR-6715a-3p	TAF6	1	1	2	N
hsa-miR-3913-5p	ETNK1	1	1	2	N
hsa-miR-4731-5p	WDTC1	1	1	2	N
hsa-miR-548au-3p	TNKS	1	1	2	N
hsa-miR-4731-5p	TMUB2	1	1	2	N
hsa-miR-3150a-3p	CDCA5	1	1	2	N
hsa-miR-3150a-3p	CDR2L	1	1	2	N
hsa-miR-6501-5p	MIB1	1	1	2	N
hsa-miR-548au-3p	FAM210A	1	1	2	N
hsa-miR-6811-3p	CHTF8	1	1	2	N
hsa-miR-6501-5p	TRUB1	1	1	2	N
hsa-miR-3150a-3p	STRN	1	1	2	N
hsa-miR-4645-3p	CHN2	1	1	2	N
hsa-miR-548au-3p	PDZRN3	1	1	2	N
hsa-miR-4731-5p	BANF1	1	1	2	N
hsa-miR-4731-5p	TP53INP2	1	1	2	N
hsa-miR-6811-3p	MAT1A	1	1	2	N
hsa-miR-6715a-3p	KDELR3	1	1	2	N
hsa-miR-4731-5p	KCND1	1	1	2	N
hsa-miR-4302	CYP46A1	1	1	2	N
hsa-miR-4731-5p	PDGFRB	1	1	2	N
hsa-miR-6811-3p	CREBRF	1	1	2	N
hsa-miR-4731-5p	MYPOP	1	1	2	N
hsa-miR-4645-3p	WDR45B	1	1	2	N
hsa-miR-4731-5p	STAC2	1	1	2	N
hsa-miR-6501-5p	TMOD2	1	1	2	N
hsa-miR-4731-5p	BBS1	1	1	2	Y
hsa-miR-3150a-3p	SMARCC2	1	1	2	N
hsa-miR-3913-5p	IQCK	1	1	2	N
hsa-miR-6501-5p	FBXW5	1	1	2	N
hsa-miR-6811-3p	VPS26A	1	1	2	N
hsa-miR-4731-5p	TRIM66	1	1	2	N
hsa-miR-3150a-3p	PLEKHS1	1	1	2	N
hsa-miR-3150a-3p	STIM1	1	1	2	N
hsa-miR-4731-5p	GGA3	1	1	2	N
hsa-miR-4731-5p	PPARA	1	1	2	N
hsa-miR-4731-5p	ADCY6	1	1	2	N
hsa-miR-3150a-3p	ZNF618	1	1	2	N
hsa-miR-4731-5p	SDC3	1	1	2	N
hsa-miR-3913-5p	GCSAM	1	1	2	N
hsa-miR-548au-3p	TPD52	1	1	2	N
hsa-miR-548au-3p	FAM76A	1	1	2	N
hsa-miR-6715a-3p	AKIRIN1	1	1	2	N
hsa-miR-6501-5p	RNF144B	1	1	2	N
hsa-miR-4731-5p	SRRM2	1	1	2	N
hsa-miR-4731-5p	MED29	1	1	2	N
hsa-miR-3913-5p	KRTAP4-6	1	1	2	N
hsa-miR-4731-5p	MPZ	1	1	2	N
hsa-miR-4731-5p	HADHA	1	1	2	N
hsa-miR-4731-5p	ZNF831	1	1	2	N
hsa-miR-4731-5p	PRX	1	1	2	N
hsa-miR-6501-5p	PTGFR	1	1	2	N
hsa-miR-3913-5p	ERGIC1	1	1	2	Y
hsa-miR-548au-3p	ZZZ3	1	1	2	N
hsa-miR-924	INSIG1	1	1	2	N
hsa-miR-4731-5p	CDAN1	1	1	2	N
hsa-miR-6715a-3p	SDE2	1	1	2	N
hsa-miR-4731-5p	LRRC10	1	1	2	N
hsa-miR-5186	OTUD1	1	1	2	N
hsa-miR-4731-5p	NFIX	1	1	2	N
hsa-miR-3150a-3p	SHC1	1	1	2	N
hsa-miR-4731-5p	HOXC5	1	1	2	N
hsa-miR-4731-5p	ARHGDIG	1	1	2	N
hsa-miR-3150a-3p	BARHL1	1	1	2	N
hsa-miR-4731-5p	N4BP2L2	1	1	2	Y
hsa-miR-4731-5p	APOBEC3F	1	1	2	N
hsa-miR-3913-5p	BLNK	1	1	2	N
hsa-miR-3150a-3p	CAMK2N2	1	1	2	N
hsa-miR-3150a-3p	PRX	1	1	2	N
hsa-miR-924	GPALPP1	1	1	2	N
hsa-miR-6811-3p	PHF5A	1	1	2	N
hsa-miR-4731-5p	CCDC86	1	1	2	Y
hsa-miR-924	ELK1	1	1	2	N
hsa-miR-4731-5p	DES	1	1	2	N
hsa-miR-4302	ZNF844	1	1	2	Y
hsa-miR-548au-3p	C12orf73	1	1	2	N
hsa-miR-5186	GPR173	1	1	2	N
hsa-miR-4731-5p	ALX4	1	1	2	N
hsa-miR-3913-5p	ATG4D	1	1	2	N
hsa-miR-4731-5p	TOM1L2	1	1	2	N
hsa-miR-4731-5p	KIF24	1	1	2	N
hsa-miR-3150a-3p	HDAC7	1	1	2	N
hsa-miR-548au-3p	C9orf47	1	1	2	N
hsa-miR-4302	ZBTB8A	1	1	2	N
hsa-miR-3913-5p	CTBP2	1	1	2	N
hsa-miR-3150a-3p	SCAF1	1	1	2	N
hsa-miR-4731-5p	LMX1B	1	1	2	N
hsa-miR-3150a-3p	C11orf87	1	1	2	N
hsa-miR-6501-5p	LRIF1	1	1	2	N
hsa-miR-4731-5p	MSI1	1	1	2	N
hsa-miR-6501-5p	ZNF800	1	1	2	N
hsa-miR-4302	DAZ4	1	1	2	N
hsa-miR-4731-5p	L1TD1	1	1	2	N
hsa-miR-4731-5p	P2RX6	1	1	2	N
hsa-miR-3150a-3p	ISLR	1	1	2	N
hsa-miR-4645-3p	OR2H1	1	1	2	N
hsa-miR-6501-5p	CCR9	1	1	2	N
hsa-miR-3150a-3p	TMTC3	1	1	2	N
hsa-miR-4731-5p	TMEM174	1	1	2	N
hsa-miR-924	DCBLD2	1	1	2	N
hsa-miR-4731-5p	PRKCG	1	1	2	N
hsa-miR-4731-5p	COLCA1	1	1	2	N
hsa-miR-3150a-3p	S1PR2	1	1	2	N
hsa-miR-5186	EAF1	1	1	2	N
hsa-miR-4302	RPS6KA3	1	1	2	N
hsa-miR-4731-5p	TSPAN18	1	1	2	N
