# Supplementary material for: Analysis of miRNA Profiles and the Regulatory Network in Congenital Pulmonary Airway Malformations
Source: Front Pediatr. 2021 Nov 18;9:671107. doi: 10.3389/fped.2021.671107 (PMC8637626; doi:10.3389/fped.2021.671107)
Supplement: Supplementary Table 4 — GO classification of the targets for up- and downregulated miRNAs. [file Table_4.XLSX]

## Sheet: Up-BP
#Column "GO.ID" stands for the ID of gene ontology term
#Column "Term" stands for the name of gene ontology term
#Column "Ontology" stands for the ontology of GOID belongs to
#Column "Count" stands for the number of DE genes associated with the listed GOID
#Column "Pop.Hits" stands for the number of background population genes associated with the listed GOID
#Column "List.Total" stands for the total number of DE genes
#Column "Pop.Total" stands for the total number of background population genes
#Column "Fold.Enrichment" stands for the Fold Enrichment value of the GOID, it equals (Count/Pop.Hits)/(List.Total/Pop.Total)
#Column "Pvalue" stands for the significance testing value of the GOID
#Column "FDR" stands for the false discovery rate of the GOID, using Benjamini & Hochberg (1995) method
#Column "Enrichment.Score" stands for the Enrichment Score value of the GOID, it equals (-log10(Pvalue))
#Column "Gene.Ratio" stands for the Gene Ratio value genes associated with the GOID, it equals (Count/List.Total)
#Column "GENES" stands for the DE genes associated with the GOID
GO.ID	Term	Ontology	Count	Pop.Hits	List.Total	Pop.Total	Fold.Enrichment	Pvalue	FDR	Enrichment.Score	Gene.Ratio	GENES
GO:1902531	regulation of intracellular signal transduction	Biological process	152	1901	900	17653	1.56833	7.76184e-09	3.5603e-05	8.11004	0.168889	TAB1//MAP4K3//CRK//GNAI2//MAP3K5//TAOK1//RAP1A//DUSP5//FGF1//TAB3//STK39//NRG1//PDE6H//MAPK10//MAP2K1//SHC1//TP73//C5AR1//S1PR2//CD74//SPRED1//PPP2R1A//DUSP22//RGS4//CARD10//MAPK8IP3//CD40LG//AKAP5//CALCR//ATP2B4//PIP4K2A//PIP5K1A//PIP4K2B//KLF4//SLC9A3R1//SIRT1//PDGFRB//CD28//ARNTL//TMEM127//NPRL3//AKT3//ACAP3//IQSEC2//IQSEC3//PSD//CYTH3//SGSM3//RALGPS2//NBR1//MYC//PDCD10//ALS2//PLEKHG4B//ABR//E…
GO:0010646	regulation of cell communication	Biological process	248	3522	900	17653	1.38114	1.05288e-08	3.5603e-05	7.97762	0.275556	TAB1//MAP4K3//CRK//GNAI2//MAP3K5//TAOK1//RAP1A//DUSP5//FGF1//TAB3//STK39//NRG1//PDE6H//MAPK10//MAP2K1//SHC1//TP73//C5AR1//S1PR2//CD74//SPRED1//PPP2R1A//DUSP22//RGS4//CBFB//AXL//SOX17//EREG//FBXW7//CBLC//CARD10//MAPK8IP3//CD40LG//GLP1R//ARNTL//SLC16A1//PER2//RGS1//GAS1//MGLL//XIAP//SPRED3//SAMSN1//CHN2//LDLRAP1//BLNK//BCAR3//PDGFRB//NLRP12//CXCL13//CNTF//EDN3//CLCF1//FASLG//INHBA//INHBB//KCNK3//NP…
GO:0023051	regulation of signaling	Biological process	250	3575	900	17653	1.37164	1.69091e-08	3.81189e-05	7.77188	0.277778	TAB1//MAP4K3//CRK//GNAI2//MAP3K5//TAOK1//RAP1A//DUSP5//FGF1//TAB3//STK39//NRG1//PDE6H//MAPK10//MAP2K1//SHC1//TP73//C5AR1//S1PR2//CD74//SPRED1//PPP2R1A//DUSP22//RGS4//ALS2//EPS15//CBFB//AXL//SOX17//EREG//FBXW7//CBLC//CARD10//MAPK8IP3//CD40LG//GLP1R//ARNTL//SLC16A1//PER2//RGS1//GAS1//MGLL//XIAP//SPRED3//SAMSN1//CHN2//LDLRAP1//BLNK//BCAR3//PDGFRB//NLRP12//CXCL13//CNTF//EDN3//CLCF1//FASLG//INHBA//INH…
GO:0051128	regulation of cellular component organization	Biological process	179	2403	900	17653	1.46108	5.38485e-08	8.45026e-05	7.26883	0.198889	FAM107A//EGLN2//CISH//MTOR//IGFBP5//URI1//BCAR1//FMR1//MAGI2//TWF1//CUL4A//MAP6D1//BUB1//FBXW5//CAV2//CDC23//SIRT2//ARHGAP35//GNA13//CSNK1A1L//CRK//CSNK1A1//WIPF2//DIAPH1//RHOQ//RHOA//RHOJ//TTBK1//LIMD1//SLC9A3R1//ATXN2L//CNOT2//VAT1//SURF4//STXBP1//NAPA//MFF//TMEM67//APOA5//GRID2//SFRP2//NPTN//TRIM67//ATF1//NCKIPSD//PRKD1//RAP1A//SF3A2//ADCY6//CTSZ//DCC//DGUOK//NGFR//TRPV4//PPM1A//FMNL2//ARC//AA…
GO:0001932	regulation of protein phosphorylation	Biological process	118	1421	900	17653	1.62879	6.59777e-08	8.45026e-05	7.1806	0.131111	TAB1//MAP4K3//CRK//GNAI2//MAP3K5//TAOK1//RAP1A//DUSP5//FGF1//TAB3//STK39//NRG1//PDE6H//MAPK10//MAP2K1//SHC1//TP73//C5AR1//S1PR2//CD74//SPRED1//PPP2R1A//DUSP22//RGS4//CTDSP2//FKBP1A//MTOR//INSM1//MICAL1//XDH//KIRREL2//FMR1//SIRT1//NPTN//PAK1//RAP2A//RARRES2//AKTIP//PLA2G6//FIZ1//CCND2//EREG//FBXW7//CBLC//CHAD//CISH//PODN//GNAQ//ASPN//CAMK2N2//CARD10//MAPK8IP3//CD40LG//BMP7//CALM2//SIRT2//INHBA//IN…
GO:0035556	intracellular signal transduction	Biological process	206	2871	900	17653	1.40738	7.4969e-08	8.45026e-05	7.12512	0.228889	SPRED1//DUSP5//EREG//FGF1//NRG1//MAP3K5//MYC//NCAM1//PDGFRB//MAPK4//MAP2K1//PSMC4//SHC1//SPTB//MAP4K3//FGF18//SYNGAP1//TAB1//CRK//GNAI2//TAOK1//RAP1A//TAB3//STK39//PDE6H//MAPK10//TP73//C5AR1//S1PR2//CD74//PPP2R1A//DUSP22//RGS4//GML//CNOT2//GNA13//ADCY6//ADCY9//GLP1R//GNAQ//PTGFR//CALCR//SLC9A3R1//KSR2//MCTP1//NCALD//CARD10//MAPK8IP3//CD40LG//CLCF1//YWHAQ//RHOQ//ABR//RALGPS2//BCAR3//PRKD1//RRAS//S…
GO:0042325	regulation of phosphorylation	Biological process	125	1544	900	17653	1.58796	1.06634e-07	9.17706e-05	6.9721	0.138889	TAB1//MAP4K3//CRK//GNAI2//MAP3K5//TAOK1//RAP1A//DUSP5//FGF1//TAB3//STK39//NRG1//PDE6H//MAPK10//MAP2K1//SHC1//TP73//C5AR1//S1PR2//CD74//SPRED1//PPP2R1A//DUSP22//RGS4//CTDSP2//FKBP1A//MTOR//INSM1//MICAL1//XDH//KIRREL2//FMR1//SIRT1//NPTN//PAK1//RAP2A//RARRES2//AKTIP//PLA2G6//FIZ1//CCND2//SLC25A23//EREG//FBXW7//CBLC//NUP160//PGAM1//NDC1//CHAD//CISH//PODN//GNAQ//ASPN//CAMK2N2//CARD10//MAPK8IP3//CD40LG…
GO:0048468	cell development	Biological process	156	2045	900	17653	1.49626	1.08556e-07	9.17706e-05	6.96435	0.173333	EREG//SOX17//STC1//FZD3//SULF1//CHST11//SFRP2//FGF18//RARB//LIMD1//SLITRK6//INSM1//SIDT2//DACT2//MEX3C//DAZ1//MTOR//DAZ3//DAZ2//DAZ4//OSBP2//OCA2//RAN//PIWIL1//QKI//DCC//STMN1//LUM//MAP1A//OMG//ALS2//CDH4//EFNA4//NFASC//ARHGAP35//L1CAM//NCAM1//NGFR//DPYSL5//SHC1//BMP7//SPTB//DOK2//LGI1//STXBP1//GRID2//NPTN//TRIM67//ATF1//NCKIPSD//PRKD1//TWF1//RAP1A//SF3A2//MAGI2//ADCY6//CTSZ//DGUOK//TRPV4//HEYL//…
GO:0016310	phosphorylation	Biological process	173	2367	900	17653	1.43359	3.4728e-07	0.00023891	6.45932	0.192222	SPRED1//DUSP5//EREG//FGF1//NRG1//MAP3K5//MYC//NCAM1//PDGFRB//MAPK4//MAP2K1//PSMC4//SHC1//SPTB//MAP4K3//FGF18//SYNGAP1//TAB1//CRK//GNAI2//TAOK1//RAP1A//TAB3//STK39//PDE6H//MAPK10//TP73//C5AR1//S1PR2//CD74//PPP2R1A//DUSP22//RGS4//CTDSP2//FKBP1A//MTOR//INSM1//MICAL1//XDH//KIRREL2//FMR1//SIRT1//NPTN//PAK1//RAP2A//RARRES2//AKTIP//PLA2G6//FIZ1//CCND2//SLC25A23//FBXW7//CBLC//ENO2//PGAM4//PGAM1//NUP160//…
GO:0051174	regulation of phosphorus metabolic process	Biological process	139	1806	900	17653	1.50964	3.72993e-07	0.00023891	6.4283	0.154444	TAB1//MAP4K3//CRK//GNAI2//MAP3K5//TAOK1//RAP1A//DUSP5//FGF1//TAB3//STK39//NRG1//PDE6H//MAPK10//MAP2K1//SHC1//TP73//C5AR1//S1PR2//CD74//SPRED1//PPP2R1A//DUSP22//RGS4//CTDSP2//FKBP1A//MTOR//INSM1//MICAL1//XDH//KIRREL2//FMR1//SIRT1//NPTN//PAK1//RAP2A//RARRES2//AKTIP//PLA2G6//FIZ1//CCND2//SLC25A23//EREG//FBXW7//CBLC//NUP160//PGAM1//NDC1//CHAD//CISH//PODN//GNAQ//ASPN//CAMK2N2//HRH4//CARD10//MAPK8IP3//…
GO:0019220	regulation of phosphate metabolic process	Biological process	138	1791	900	17653	1.51133	3.88587e-07	0.00023891	6.41051	0.153333	TAB1//MAP4K3//CRK//GNAI2//MAP3K5//TAOK1//RAP1A//DUSP5//FGF1//TAB3//STK39//NRG1//PDE6H//MAPK10//MAP2K1//SHC1//TP73//C5AR1//S1PR2//CD74//SPRED1//PPP2R1A//DUSP22//RGS4//CTDSP2//FKBP1A//MTOR//INSM1//MICAL1//XDH//KIRREL2//FMR1//SIRT1//NPTN//PAK1//RAP2A//RARRES2//AKTIP//PLA2G6//FIZ1//CCND2//SLC25A23//EREG//FBXW7//CBLC//NUP160//PGAM1//NDC1//CHAD//CISH//PODN//GNAQ//ASPN//CAMK2N2//HRH4//CARD10//MAPK8IP3//…
GO:0051247	positive regulation of protein metabolic process	Biological process	128	1641	900	17653	1.52995	5.75317e-07	0.000317287	6.24009	0.142222	TAB1//MAP4K3//CRK//GNAI2//MAP3K5//TAOK1//RAP1A//DUSP5//FGF1//TAB3//STK39//NRG1//PDE6H//MAPK10//MAP2K1//SHC1//TP73//C5AR1//S1PR2//CD74//FMR1//SIRT1//MTOR//NPTN//PAK1//RAP2A//RARRES2//AKTIP//PLA2G6//FIZ1//CCND2//EREG//FBXW7//HIP1//FASLG//NGFR//XDH//NLRP12//CARD10//MAPK8IP3//CD40LG//BMP7//CALM2//INHBA//INHBB//BMPR1A//SFRP2//LARP1//RHOA//CD28//RNF20//FKBP1A//XIAP//TSPYL5//RASSF2//GPRC5B//STRADB//OXSR…
GO:0045860	positive regulation of protein kinase activity	Biological process	54	522	900	17653	2.02908	6.09896e-07	0.000317287	6.21474	0.06	TAB1//MAP4K3//CRK//GNAI2//MAP3K5//TAOK1//RAP1A//DUSP5//FGF1//TAB3//STK39//NRG1//PDE6H//MAPK10//MAP2K1//SHC1//TP73//C5AR1//S1PR2//CD74//EREG//FBXW7//CARD10//MAPK8IP3//CD40LG//PAK1//GPRC5B//STRADB//OXSR1//OSBPL8//MTOR//ADCY6//ADCY9//PRKACA//PRKACB//PRKAR1A//PRKAR1B//PDCD10//EDN3//HTR2A//PDGFRB//FGF18//FZD5//CCND2//ACE//UNC119//RHOA//ALS2//CALM2//ADRA1A//TTBK1//SIRT1//ATP2B4//RASSF2
GO:0048523	negative regulation of cellular process	Biological process	310	4821	900	17653	1.26125	8.3831e-07	0.000404964	6.0766	0.344444	FBXO6//SORBS3//N4BP2L2//PPP1R13L//EHMT2//STRAP//ZNF831//ERF//SIRT2//WDTC1//RTF1//SIRT1//CBX6//HEYL//PROX2//ARHGAP35//HES1//MYPOP//FASLG//INSM1//CIITA//MSX1//MYC//NFIX//CNOT2//PAX5//KLF3//ZBTB7A//HDAC7//SUFU//HES2//PPARA//MED1//PPM1A//DUSP22//GATAD2B//RARB//PRDM13//TRPV4//PRDM16//SOX17//SKIL//TP73//YY1//PCGF2//CALR//PHF6//SCRT2//URI1//PER2//KLF4//NCOR1//NR1I3//BAZ2A//SPRED1//DUSP5//PPP2R1A//RGS4//…
GO:0032270	positive regulation of cellular protein metabolic process	Biological process	121	1546	900	17653	1.53515	1.03427e-06	0.000466316	5.98537	0.134444	TAB1//MAP4K3//CRK//GNAI2//MAP3K5//TAOK1//RAP1A//DUSP5//FGF1//TAB3//STK39//NRG1//PDE6H//MAPK10//MAP2K1//SHC1//TP73//C5AR1//S1PR2//CD74//FMR1//SIRT1//MTOR//NPTN//PAK1//RAP2A//RARRES2//AKTIP//PLA2G6//FIZ1//CCND2//EREG//FBXW7//HIP1//FASLG//NGFR//XDH//NLRP12//CARD10//MAPK8IP3//CD40LG//BMP7//CALM2//INHBA//INHBB//BMPR1A//SFRP2//LARP1//RHOA//CD28//RNF20//FKBP1A//XIAP//TSPYL5//RASSF2//GPRC5B//STRADB//OXSR…
GO:0007399	nervous system development	Biological process	166	2296	900	17653	1.41812	1.2629e-06	0.000493727	5.89863	0.184444	DCC//LRP12//AXL//BARHL1//SOX1//FZD3//MIB1//ARHGAP35//SUFU//PRKACB//KDM6A//SLITRK6//INSM1//KCNA1//STMN1//LUM//MAP1A//OMG//ALS2//CDH4//EFNA4//NFASC//L1CAM//NCAM1//NGFR//DPYSL5//SHC1//BMP7//SPTB//DOK2//LGI1//STXBP1//SDK1//NRG1//PCDHB4//FZD5//WWP1//FMR1//SZT2//LIG4//HAPLN4//NHLH1//RPS6KA3//RNF103//PHF8//MTOR//ABR//KCNK3//SLC6A17//MED1//CA10//RARB//SYT4//WRN//ZIC2//NAPA//P2RY12//CLDN11//PRX//GRID2//SF…
GO:0031399	regulation of protein modification process	Biological process	136	1800	900	17653	1.48198	1.41646e-06	0.000493727	5.84879	0.151111	TAB1//MAP4K3//CRK//GNAI2//MAP3K5//TAOK1//RAP1A//DUSP5//FGF1//TAB3//STK39//NRG1//PDE6H//MAPK10//MAP2K1//SHC1//TP73//C5AR1//S1PR2//CD74//SPRED1//PPP2R1A//DUSP22//RGS4//CTDSP2//FKBP1A//MTOR//INSM1//MICAL1//XDH//KIRREL2//FMR1//SIRT1//NPTN//PAK1//RAP2A//RARRES2//AKTIP//PLA2G6//FIZ1//CCND2//EREG//FBXW7//CBLC//CHAD//CISH//PODN//GNAQ//ASPN//CAMK2N2//CARD10//MAPK8IP3//CD40LG//BMP7//CALM2//SIRT2//KAT2B//IN…
GO:0048522	positive regulation of cellular process	Biological process	326	5142	900	17653	1.24355	1.42322e-06	0.000493727	5.84673	0.362222	TAB1//MAP4K3//CRK//GNAI2//MAP3K5//TAOK1//RAP1A//DUSP5//FGF1//TAB3//STK39//NRG1//PDE6H//MAPK10//MAP2K1//SHC1//TP73//C5AR1//S1PR2//CD74//USF2//EPS15//FMR1//SIRT1//MTOR//NPTN//PAK1//RAP2A//RARRES2//AKTIP//PLA2G6//FIZ1//CCND2//AKT3//PRKD2//AGGF1//PRKD1//CAV2//TNFSF12//AXL//FZD3//MYC//BMPR1A//MAGI2//CXCL13//EDN3//EREG//FBXW7//CUL4A//HIP1//FASLG//NGFR//XDH//NLRP12//GML//CNOT2//HEYL//KAT2B//CARD10//MAPK…
GO:0001934	positive regulation of protein phosphorylation	Biological process	85	990	900	17653	1.68407	1.43577e-06	0.000493727	5.84292	0.0944444	TAB1//MAP4K3//CRK//GNAI2//MAP3K5//TAOK1//RAP1A//DUSP5//FGF1//TAB3//STK39//NRG1//PDE6H//MAPK10//MAP2K1//SHC1//TP73//C5AR1//S1PR2//CD74//EREG//FBXW7//CARD10//MAPK8IP3//CD40LG//BMP7//CALM2//INHBA//INHBB//BMPR1A//RAP2A//RASSF2//PAK1//GPRC5B//STRADB//OXSR1//OSBPL8//MTOR//PDCD10//FMR1//PRKD2//ATP2B4//PRKD1//SFRP2//CALCR//BCAR3//ADCY6//ADCY9//PRKACA//PRKACB//PRKAR1A//PRKAR1B//CNTF//CLCF1//HES1//EDN3//HT…
GO:0009966	regulation of signal transduction	Biological process	219	3215	900	17653	1.3361	1.46008e-06	0.000493727	5.83562	0.243333	TAB1//MAP4K3//CRK//GNAI2//MAP3K5//TAOK1//RAP1A//DUSP5//FGF1//TAB3//STK39//NRG1//PDE6H//MAPK10//MAP2K1//SHC1//TP73//C5AR1//S1PR2//CD74//SPRED1//PPP2R1A//DUSP22//RGS4//CBFB//AXL//SOX17//EREG//FBXW7//CBLC//CARD10//MAPK8IP3//CD40LG//RGS1//GAS1//CHN2//LDLRAP1//BLNK//BCAR3//PDGFRB//NLRP12//CXCL13//CNTF//EDN3//CLCF1//FASLG//INHBA//INHBB//KCNK3//NPPA//IL36G//SFRP2//BMP7//STC1//TNFSF12//FGF18//IL33//CXCL1…
GO:0051173	positive regulation of nitrogen compound metabolic process	Biological process	204	2965	900	17653	1.34953	1.93515e-06	0.000606288	5.71329	0.226667	TAB1//MAP4K3//CRK//GNAI2//MAP3K5//TAOK1//RAP1A//DUSP5//FGF1//TAB3//STK39//NRG1//PDE6H//MAPK10//MAP2K1//SHC1//TP73//C5AR1//S1PR2//CD74//USF2//FMR1//SIRT1//MTOR//NPTN//PAK1//RAP2A//RARRES2//AKTIP//PLA2G6//FIZ1//CCND2//EREG//FBXW7//HIP1//FASLG//NGFR//XDH//NLRP12//HEYL//KAT2B//CARD10//MAPK8IP3//CD40LG//BMP7//CALM2//INHBA//INHBB//BMPR1A//SFRP2//LARP1//RHOA//CD28//WBP2NL//ELK1//PHF8//FBXW11//MED4//FOXN…
GO:0048699	generation of neurons	Biological process	113	1437	900	17653	1.5424	1.97225e-06	0.000606288	5.70504	0.125556	DCC//LRP12//AXL//BARHL1//SOX1//FZD3//SLITRK6//INSM1//KCNA1//STMN1//LUM//MAP1A//OMG//ALS2//CDH4//EFNA4//NFASC//ARHGAP35//L1CAM//NCAM1//NGFR//DPYSL5//SHC1//BMP7//SPTB//DOK2//LGI1//STXBP1//GRID2//SFRP2//MTOR//NPTN//TRIM67//ATF1//NCKIPSD//PRKD1//TWF1//RAP1A//SF3A2//MAGI2//ADCY6//CTSZ//DGUOK//TRPV4//GNAQ//KLHL1//STRN//SYNGAP1//SZT2//INHBA//SUFU//DCLK2//HES1//RHOA//PROX2//LMX1B//NEUROG1//MAP2K1//FZD5//…
GO:0022008	neurogenesis	Biological process	119	1536	900	17653	1.51961	2.13218e-06	0.000626953	5.67118	0.132222	DCC//LRP12//AXL//BARHL1//SOX1//FZD3//SLITRK6//INSM1//KCNA1//STMN1//LUM//MAP1A//OMG//ALS2//CDH4//EFNA4//NFASC//ARHGAP35//L1CAM//NCAM1//NGFR//DPYSL5//SHC1//BMP7//SPTB//DOK2//LGI1//STXBP1//P2RY12//GRID2//SFRP2//MTOR//NPTN//TRIM67//ATF1//NCKIPSD//PRKD1//TWF1//RAP1A//SF3A2//MAGI2//ADCY6//CTSZ//DGUOK//TRPV4//GNAQ//KLHL1//STRN//SYNGAP1//SZT2//INHBA//SUFU//NRG1//DCLK2//HES1//RHOA//KCNJ10//SIRT2//PROX2//L…
GO:0042327	positive regulation of phosphorylation	Biological process	87	1032	900	17653	1.65354	2.26442e-06	0.000638095	5.64504	0.0966667	TAB1//MAP4K3//CRK//GNAI2//MAP3K5//TAOK1//RAP1A//DUSP5//FGF1//TAB3//STK39//NRG1//PDE6H//MAPK10//MAP2K1//SHC1//TP73//C5AR1//S1PR2//CD74//FMR1//SIRT1//MTOR//NPTN//PAK1//RAP2A//RARRES2//AKTIP//PLA2G6//FIZ1//CCND2//EREG//FBXW7//CARD10//MAPK8IP3//CD40LG//BMP7//CALM2//INHBA//INHBB//BMPR1A//RASSF2//GPRC5B//STRADB//OXSR1//OSBPL8//PDCD10//PRKD2//ATP2B4//PRKD1//SFRP2//CALCR//BCAR3//PDGFRB//AXL//ADCY6//ADCY9…
GO:0048519	negative regulation of biological process	Biological process	333	5303	900	17653	1.23168	2.57832e-06	0.000697487	5.58866	0.37	FBXO6//SORBS3//N4BP2L2//PPP1R13L//EHMT2//STRAP//ZNF831//ERF//SIRT2//WDTC1//RTF1//SIRT1//CBX6//HEYL//PROX2//ARHGAP35//HES1//MYPOP//FASLG//INSM1//CIITA//MSX1//MYC//NFIX//CNOT2//PAX5//KLF3//ZBTB7A//HDAC7//SUFU//HES2//PPARA//MED1//PPM1A//DUSP22//GATAD2B//RARB//PRDM13//TRPV4//PRDM16//SOX17//SKIL//TP73//YY1//PCGF2//CALR//PHF6//SCRT2//URI1//PER2//KLF4//NCOR1//NR1I3//BAZ2A//RNPS1//DCP2//SMG1//NCBP1//PPP2…
GO:0045859	regulation of protein kinase activity	Biological process	71	797	900	17653	1.74733	3.07399e-06	0.000788466	5.5123	0.0788889	TAB1//MAP4K3//CRK//GNAI2//MAP3K5//TAOK1//RAP1A//DUSP5//FGF1//TAB3//STK39//NRG1//PDE6H//MAPK10//MAP2K1//SHC1//TP73//C5AR1//S1PR2//CD74//SPRED1//PPP2R1A//DUSP22//RGS4//EREG//FBXW7//CBLC//CHAD//CISH//PODN//GNAQ//ASPN//CAMK2N2//CARD10//MAPK8IP3//CD40LG//PAK1//GPRC5B//STRADB//OXSR1//OSBPL8//MTOR//ADCY6//ADCY9//PRKACA//PRKACB//PRKAR1A//PRKAR1B//PDCD10//EDN3//HTR2A//PDGFRB//FGF18//BMP7//SPRY4//FZD5//SFR…
GO:0048856	anatomical structure development	Biological process	361	5836	900	17653	1.2133	3.1478e-06	0.000788466	5.50199	0.401111	FZD5//CDH4//CDH12//CSNK1A1//NRG1//MSX1//SIDT2//MED1//STRADB//COL9A2//GNAQ//HAPLN4//SUFU//ALX4//RPS6KA3//BMP7//RASSF2//MYF5//PDCD10//ELK3//EREG//FGF1//VASH1//SIRT1//PRKD2//AGGF1//PRKD1//SOX17//SHC1//ANGPTL6//TNFSF12//FGF18//INHBA//INHBB//MIB1//GNA13//NFATC4//SFRP2//HDAC7//QKI//RARB//SDC1//MYC//TAB1//WDTC1//TANC2//LIG4//LMX1B//ALS2//RARRES2//BMPR1A//KDM6A//PCGF2//CUL4A//DUSP5//PRKAR1A//RTF1//FZD3//…
GO:0006468	protein phosphorylation	Biological process	143	1946	900	17653	1.44135	3.39176e-06	0.00081923	5.46958	0.158889	SPRED1//DUSP5//EREG//FGF1//NRG1//MAP3K5//MYC//NCAM1//PDGFRB//MAPK4//MAP2K1//PSMC4//SHC1//SPTB//MAP4K3//FGF18//SYNGAP1//TAB1//CRK//GNAI2//TAOK1//RAP1A//TAB3//STK39//PDE6H//MAPK10//TP73//C5AR1//S1PR2//CD74//PPP2R1A//DUSP22//RGS4//CTDSP2//FKBP1A//MTOR//INSM1//MICAL1//XDH//KIRREL2//FMR1//SIRT1//NPTN//PAK1//RAP2A//RARRES2//AKTIP//PLA2G6//FIZ1//CCND2//FBXW7//CBLC//CHAD//CISH//PODN//GNAQ//ASPN//CAMK2N2/…
GO:0031401	positive regulation of protein modification process	Biological process	96	1188	900	17653	1.58501	4.0839e-06	0.000952395	5.38892	0.106667	TAB1//MAP4K3//CRK//GNAI2//MAP3K5//TAOK1//RAP1A//DUSP5//FGF1//TAB3//STK39//NRG1//PDE6H//MAPK10//MAP2K1//SHC1//TP73//C5AR1//S1PR2//CD74//FMR1//SIRT1//MTOR//NPTN//PAK1//RAP2A//RARRES2//AKTIP//PLA2G6//FIZ1//CCND2//EREG//FBXW7//CARD10//MAPK8IP3//CD40LG//BMP7//CALM2//INHBA//INHBB//BMPR1A//RNF20//FKBP1A//XIAP//TSPYL5//RASSF2//GPRC5B//STRADB//OXSR1//OSBPL8//PDGFRB//MAGI2//PDCD10//PRKD2//ATP2B4//PRKD1//SF…
GO:0033674	positive regulation of kinase activity	Biological process	56	590	900	17653	1.86171	5.53764e-06	0.00124837	5.25668	0.0622222	TAB1//MAP4K3//CRK//GNAI2//MAP3K5//TAOK1//RAP1A//DUSP5//FGF1//TAB3//STK39//NRG1//PDE6H//MAPK10//MAP2K1//SHC1//TP73//C5AR1//S1PR2//CD74//EREG//FBXW7//CARD10//MAPK8IP3//CD40LG//PAK1//GPRC5B//STRADB//OXSR1//OSBPL8//MTOR//ADCY6//ADCY9//PRKACA//PRKACB//PRKAR1A//PRKAR1B//PDCD10//EDN3//HTR2A//PDGFRB//FGF18//FZD5//PRKD1//CCND2//ALS2//RASSF2//ACE//UNC119//RHOA//CALM2//ADRA1A//TTBK1//SIRT1//ATP2B4//AXL
GO:0051347	positive regulation of transferase activity	Biological process	61	664	900	17653	1.80193	5.98434e-06	0.00128223	5.22298	0.0677778	TAB1//MAP4K3//CRK//GNAI2//MAP3K5//TAOK1//RAP1A//DUSP5//FGF1//TAB3//STK39//NRG1//PDE6H//MAPK10//MAP2K1//SHC1//TP73//C5AR1//S1PR2//CD74//EREG//FBXW7//CARD10//MAPK8IP3//CD40LG//PAK1//GPRC5B//STRADB//OXSR1//OSBPL8//MTOR//PDGFRB//AXL//ADCY6//ADCY9//PRKACA//PRKACB//PRKAR1A//PRKAR1B//PDCD10//EDN3//HTR2A//FGF18//FZD5//PRKD1//CCND2//ALS2//RASSF2//MYC//TNKS//KLF4//ACE//UNC119//RHOA//CALM2//ADRA1A//TTBK1//S…
GO:0060284	regulation of cell development	Biological process	74	858	900	17653	1.69169	6.06706e-06	0.00128223	5.21702	0.0822222	FZD3//GRID2//SFRP2//MTOR//NPTN//ARHGAP35//TRIM67//ATF1//NCKIPSD//PRKD1//TWF1//RAP1A//SF3A2//MAGI2//ADCY6//CTSZ//DCC//DGUOK//NGFR//TRPV4//HES1//NREP//MED1//MIB1//BMP7//TP73//CALR//HMG20B//HEYL//RHOA//NEUROD2//NEUROG1//GPRC5B//RARB//CDH4//NRG1//L1CAM//PAK1//CNTF//SYT4//MAP2K1//KLF4//CLCF1//MYF5//FMR1//RAP2A//ARNTL//PER2//BMPR1A//LIG4//OMG//SYNGAP1//SKIL//NFATC4//GORASP1//FBXO31//SDK1//LLPH//ARC//LZ…
GO:0048869	cellular developmental process	Biological process	277	4323	900	17653	1.25681	6.41944e-06	0.0013156	5.1925	0.307778	CDH4//CDH12//CSNK1A1//NRG1//MSX1//SIDT2//MED1//STRADB//WRN//EREG//HDAC7//AGGF1//SOX17//QKI//IGFBP5//TP53INP2//TPM4//CBFB//RTF1//DCC//LRP12//AXL//BARHL1//SOX1//FZD3//CNOT2//BMP7//STC1//BMPR1A//SULF1//CHST11//SFRP2//FGF18//RARB//LIMD1//SLITRK6//INHBA//SMPD3//ZFAT//FCER1G//CCR9//LIG4//POU2F2//RHOA//RRAS//HEYL//INSM1//DACT2//MEX3C//DAZ1//MTOR//DAZ3//DAZ2//DAZ4//OSBP2//OCA2//RAN//PIWIL1//KCNA1//STMN1/…
GO:0031325	positive regulation of cellular metabolic process	Biological process	207	3074	900	17653	1.32082	6.97745e-06	0.0013879	5.1563	0.23	TAB1//MAP4K3//CRK//GNAI2//MAP3K5//TAOK1//RAP1A//DUSP5//FGF1//TAB3//STK39//NRG1//PDE6H//MAPK10//MAP2K1//SHC1//TP73//C5AR1//S1PR2//CD74//USF2//EPS15//FMR1//SIRT1//MTOR//NPTN//PAK1//RAP2A//RARRES2//AKTIP//PLA2G6//FIZ1//CCND2//MAGI2//EREG//FBXW7//HIP1//FASLG//NGFR//XDH//NLRP12//HEYL//KAT2B//CARD10//MAPK8IP3//CD40LG//PRKD1//TP53INP2//HTR2A//PDGFRB//BMP7//CALM2//INHBA//INHBB//BMPR1A//SCARB1//APOA5//APO…
GO:0043408	regulation of MAPK cascade	Biological process	67	757	900	17653	1.73602	7.28773e-06	0.0014082	5.13741	0.0744444	TAB1//MAP4K3//CRK//GNAI2//MAP3K5//TAOK1//RAP1A//DUSP5//FGF1//TAB3//STK39//NRG1//PDE6H//MAPK10//MAP2K1//SHC1//TP73//C5AR1//S1PR2//CD74//SPRED1//PPP2R1A//DUSP22//RGS4//MAPK8IP3//CD40LG//NBR1//MYC//PDCD10//EDN3//HTR2A//PDGFRB//FGF18//CBLC//BMP7//SPRY4//SORBS3//ADRA1A//ADRB3//KSR2//NGFR//AXL//CAV2//PAK1//FZD5//SFRP2//RAP2A//NCOR1//EDAR//TRPV4//RASSF2//RRAS//NLRP12//KLF4//SLC9A3R1//PRKD2//NPTN//SCIMP/…
GO:0007275	multicellular organism development	Biological process	332	5351	900	17653	1.21697	8.54528e-06	0.00152215	5.06827	0.368889	FZD5//COL9A2//GNAQ//HAPLN4//SUFU//ALX4//RPS6KA3//BMP7//RASSF2//MYF5//PDCD10//ELK3//EREG//FGF1//VASH1//SIRT1//PRKD2//MED1//AGGF1//PRKD1//SOX17//SHC1//ANGPTL6//TNFSF12//FGF18//INHBA//INHBB//MIB1//GNA13//NFATC4//SFRP2//HDAC7//QKI//RARB//SDC1//MYC//TAB1//WDTC1//TANC2//LIG4//LMX1B//MSX1//ALS2//RARRES2//BMPR1A//KDM6A//PCGF2//CUL4A//DUSP5//PRKAR1A//RTF1//DCC//LRP12//AXL//BARHL1//SOX1//FZD3//ACE//SULF1//…
GO:1902533	positive regulation of intracellular signal transduction	Biological process	84	1021	900	17653	1.61373	8.71189e-06	0.00152215	5.05989	0.0933333	TAB1//MAP4K3//CRK//GNAI2//MAP3K5//TAOK1//RAP1A//DUSP5//FGF1//TAB3//STK39//NRG1//PDE6H//MAPK10//MAP2K1//SHC1//TP73//C5AR1//S1PR2//CD74//CARD10//MAPK8IP3//CD40LG//CALCR//SIRT1//PDGFRB//CD28//AKT3//PDCD10//ALS2//GPR17//CNTF//CLCF1//HES1//EDAR//FKBP1A//ATP2C1//FASLG//RHOA//MYD88//GOLT1B//GPRC5B//PPM1A//PRKD1//MIER1//EDN3//HTR2A//FGF18//SORBS3//ADRA1A//ADRB3//KSR2//NGFR//AXL//CAV2//PAK1//FZD5//SPRED1/…
GO:0050794	regulation of cellular process	Biological process	625	11074	900	17653	1.10701	8.77786e-06	0.00152215	5.05661	0.694444	FBXO6//SORBS3//N4BP2L2//PPP1R13L//EHMT2//STRAP//ZNF831//ERF//SIRT2//WDTC1//RTF1//SIRT1//CBX6//HEYL//PROX2//ARHGAP35//HES1//MYPOP//FASLG//INSM1//CIITA//MSX1//MYC//NFIX//CNOT2//PAX5//KLF3//ZBTB7A//HDAC7//SUFU//HES2//PPARA//MED1//PPM1A//DUSP22//GATAD2B//RARB//PRDM13//TRPV4//PRDM16//SOX17//SKIL//TP73//YY1//PCGF2//CALR//PHF6//SCRT2//URI1//PER2//KLF4//NCOR1//NR1I3//SPRED1//DUSP5//EREG//FGF1//NRG1//MAP3…
GO:0032879	regulation of localization	Biological process	185	2700	900	17653	1.34395	8.83885e-06	0.00152215	5.0536	0.205556	FMR1//MAGI2//IL33//CXCL13//EDN3//ABR//CD74//COMT//HTR2A//CASQ2//GLP1R//ARNTL//RAP1A//SLC16A1//PER2//FGF1//PRKD2//PRKD1//CALR//SCARB1//BCAR1//VASH1//STC1//STRAP//HYAL1//P2RY12//RARRES2//TRPV4//C5AR1//PAK1//SCN3B//STXBP1//NAPA//SIRT1//CALM2//PRKACA//FBXW7//PPARA//OSBPL8//SYT4//SV2A//ACE//CRK//PDGFRB//IGFBP5//BMPR1A//RHOQ//INHBA//INHBB//CPLX2//SEPT5//VAMP2//ASIC1//NRG1//AAK1//HIP1//RAB5B//UNC119//AP…
GO:0050767	regulation of neurogenesis	Biological process	65	732	900	17653	1.74172	9.00279e-06	0.00152215	5.04562	0.0722222	FZD3//GRID2//SFRP2//MTOR//NPTN//ARHGAP35//TRIM67//ATF1//NCKIPSD//PRKD1//TWF1//RAP1A//SF3A2//MAGI2//ADCY6//CTSZ//DCC//DGUOK//NGFR//TRPV4//HES1//NREP//MED1//MIB1//BMP7//TP73//CALR//HMG20B//HEYL//RHOA//NEUROD2//NEUROG1//GPRC5B//RARB//CDH4//NRG1//L1CAM//PAK1//CNTF//SYT4//MAP2K1//KLF4//CLCF1//FMR1//RAP2A//BMPR1A//LIG4//OMG//SYNGAP1//SKIL//NFATC4//GORASP1//FBXO31//SDK1//LLPH//ARC//LZTS3//TTBK1//SIRT2//…
GO:0043549	regulation of kinase activity	Biological process	75	889	900	17653	1.65476	1.14163e-05	0.00188313	4.94248	0.0833333	TAB1//MAP4K3//CRK//GNAI2//MAP3K5//TAOK1//RAP1A//DUSP5//FGF1//TAB3//STK39//NRG1//PDE6H//MAPK10//MAP2K1//SHC1//TP73//C5AR1//S1PR2//CD74//SPRED1//PPP2R1A//DUSP22//RGS4//EREG//FBXW7//CBLC//CHAD//CISH//PODN//GNAQ//ASPN//CAMK2N2//CARD10//MAPK8IP3//CD40LG//PAK1//GPRC5B//STRADB//OXSR1//OSBPL8//MTOR//MIDN//PDGFRB//AXL//ADCY6//ADCY9//PRKACA//PRKACB//PRKAR1A//PRKAR1B//PDCD10//EDN3//HTR2A//FGF18//BMP7//SPRY4…
GO:0010562	positive regulation of phosphorus metabolic process	Biological process	90	1126	900	17653	1.56776	1.27971e-05	0.00199759	4.89289	0.1	TAB1//MAP4K3//CRK//GNAI2//MAP3K5//TAOK1//RAP1A//DUSP5//FGF1//TAB3//STK39//NRG1//PDE6H//MAPK10//MAP2K1//SHC1//TP73//C5AR1//S1PR2//CD74//FMR1//SIRT1//MTOR//NPTN//PAK1//RAP2A//RARRES2//AKTIP//PLA2G6//FIZ1//CCND2//EREG//FBXW7//CARD10//MAPK8IP3//CD40LG//HTR2A//BMP7//CALM2//INHBA//INHBB//BMPR1A//MTMR9//CHGA//CALCR//RASSF2//GPRC5B//STRADB//OXSR1//OSBPL8//PDGFRB//MAGI2//PDCD10//PRKD2//ATP2B4//PRKD1//SFRP…
GO:0045937	positive regulation of phosphate metabolic process	Biological process	90	1126	900	17653	1.56776	1.27971e-05	0.00199759	4.89289	0.1	TAB1//MAP4K3//CRK//GNAI2//MAP3K5//TAOK1//RAP1A//DUSP5//FGF1//TAB3//STK39//NRG1//PDE6H//MAPK10//MAP2K1//SHC1//TP73//C5AR1//S1PR2//CD74//FMR1//SIRT1//MTOR//NPTN//PAK1//RAP2A//RARRES2//AKTIP//PLA2G6//FIZ1//CCND2//EREG//FBXW7//CARD10//MAPK8IP3//CD40LG//HTR2A//BMP7//CALM2//INHBA//INHBB//BMPR1A//MTMR9//CHGA//CALCR//RASSF2//GPRC5B//STRADB//OXSR1//OSBPL8//PDGFRB//MAGI2//PDCD10//PRKD2//ATP2B4//PRKD1//SFRP…
GO:0030154	cell differentiation	Biological process	264	4124	900	17653	1.25563	1.29963e-05	0.00199759	4.88618	0.293333	EREG//HDAC7//AGGF1//SOX17//QKI//IGFBP5//TP53INP2//TPM4//CBFB//RTF1//DCC//LRP12//AXL//BARHL1//SOX1//FZD3//CNOT2//BMP7//STC1//BMPR1A//SULF1//CHST11//SFRP2//FGF18//RARB//LIMD1//SLITRK6//INHBA//SMPD3//ZFAT//FCER1G//CCR9//LIG4//POU2F2//RHOA//RRAS//HEYL//MSX1//INSM1//SIDT2//DACT2//MEX3C//DAZ1//MTOR//DAZ3//DAZ2//DAZ4//OSBP2//OCA2//RAN//PIWIL1//KCNA1//STMN1//LUM//MAP1A//OMG//ALS2//CDH4//EFNA4//NFASC//ARH…
GO:0043405	regulation of MAP kinase activity	Biological process	37	344	900	17653	2.10969	1.52277e-05	0.00228856	4.81737	0.0411111	TAB1//MAP4K3//CRK//GNAI2//MAP3K5//TAOK1//RAP1A//DUSP5//FGF1//TAB3//STK39//NRG1//PDE6H//MAPK10//MAP2K1//SHC1//TP73//C5AR1//S1PR2//CD74//SPRED1//PPP2R1A//DUSP22//RGS4//MAPK8IP3//CD40LG//PDCD10//EDN3//HTR2A//PDGFRB//FGF18//CBLC//BMP7//SPRY4//PAK1//FZD5//SFRP2
GO:0009893	positive regulation of metabolic process	Biological process	219	3329	900	17653	1.29035	1.71055e-05	0.00246365	4.76686	0.243333	TAB1//MAP4K3//CRK//GNAI2//MAP3K5//TAOK1//RAP1A//DUSP5//FGF1//TAB3//STK39//NRG1//PDE6H//MAPK10//MAP2K1//SHC1//TP73//C5AR1//S1PR2//CD74//USF2//EPS15//FMR1//SIRT1//MTOR//NPTN//PAK1//RAP2A//RARRES2//AKTIP//PLA2G6//FIZ1//CCND2//MAGI2//EREG//FBXW7//HIP1//FASLG//NGFR//XDH//NLRP12//HEYL//KAT2B//CARD10//MAPK8IP3//CD40LG//PRKD1//TP53INP2//HTR2A//EDAR//PDCD10//CNTF//INHBA//MYC//MYD88//MED1//PTGFR//TRPV4//KD…
GO:0048518	positive regulation of biological process	Biological process	356	5841	900	17653	1.19547	1.71213e-05	0.00246365	4.76646	0.395556	TAB1//MAP4K3//CRK//GNAI2//MAP3K5//TAOK1//RAP1A//DUSP5//FGF1//TAB3//STK39//NRG1//PDE6H//MAPK10//MAP2K1//SHC1//TP73//C5AR1//S1PR2//CD74//USF2//FCER1G//EREG//IL33//KRT1//EPS15//FMR1//SIRT1//MTOR//NPTN//PAK1//RAP2A//RARRES2//AKTIP//PLA2G6//FIZ1//CCND2//AKT3//PRKD2//AGGF1//PRKD1//CAV2//TNFSF12//AXL//ADRA1A//FZD3//MYC//BMPR1A//MAGI2//RBM14//MUC15//FBXW11//MUC6//PRKACA//PRKACB//PSMC4//MYD88//RPS6KA3//CL…
GO:0009719	response to endogenous stimulus	Biological process	119	1606	900	17653	1.45337	1.75451e-05	0.00247203	4.75584	0.132222	MED1//TAB1//FKBP1A//SIRT1//RHOA//DUSP22//SKIL//BMPR1A//CLDN5//GNAI2//GNAQ//RHOQ//PIK3C2A//SHC1//CAV2//BCAR1//SPRED1//FGF1//GTF2F2//HNRNPF//NCBP1//PTBP1//SHOC2//FGF18//RBM14//ADRA1A//PPARA//RARB//NREP//MTOR//BMP7//XIAP//STRAP//PEG10//CHST11//ASPN//PPM1A//PRDM16//SULF1//HES1//MSX1//UBE2O//SFRP2//MED4//EGLN2//RAN//NR1I3//HTR5A//PDGFRB//PTGFR//STXBP1//TFPI//CALR//HADHA//NPPA//TRPV4//SRSF6//RAB31//WDT…
GO:0023056	positive regulation of signaling	Biological process	127	1743	900	17653	1.42916	1.96329e-05	0.00270974	4.70702	0.141111	TAB1//MAP4K3//CRK//GNAI2//MAP3K5//TAOK1//RAP1A//DUSP5//FGF1//TAB3//STK39//NRG1//PDE6H//MAPK10//MAP2K1//SHC1//TP73//C5AR1//S1PR2//CD74//EPS15//AXL//EREG//FBXW7//CARD10//MAPK8IP3//CD40LG//CHN2//LDLRAP1//BLNK//BCAR3//CALCR//INHBA//INHBB//BMP7//BMPR1A//SIRT1//PDGFRB//CD28//EDN3//CAV2//PRKD2//SULF1//PPM1A//HES1//MSX1//UBE2O//FGF18//AKT3//MYRIP//ADRA1A//PDCD10//PAK1//MED1//ALS2//GPR17//VSNL1//GPR68//PL…
GO:0048583	regulation of response to stimulus	Biological process	269	4243	900	17653	1.24353	2.17894e-05	0.00294723	4.66176	0.298889	TAB1//MAP4K3//CRK//GNAI2//MAP3K5//TAOK1//RAP1A//DUSP5//FGF1//TAB3//STK39//NRG1//PDE6H//MAPK10//MAP2K1//SHC1//TP73//C5AR1//S1PR2//CD74//SPRED1//PPP2R1A//DUSP22//RGS4//FCER1G//KRT1//CBFB//AXL//RBM14//MUC15//FBXW11//MUC6//PAK1//PRKACA//PRKACB//PSMC4//MYD88//RPS6KA3//APOBEC3F//CXCL13//EDN3//FZD5//REG3G//SAMSN1//SIRT1//IL33//GPR17//CD28//SOX17//EREG//FBXW7//CBLC//CARD10//MAPK8IP3//CD40LG//RGS1//GAS1//…
GO:0010033	response to organic substance	Biological process	212	3218	900	17653	1.29219	2.24595e-05	0.0029783	4.6486	0.235556	CBFB//AXL//CD74//MED1//HSPA4L//UBXN4//FBXO6//HSPA13//APOA4//TAB1//FKBP1A//SIRT1//RHOA//DUSP22//SKIL//BMPR1A//CLDN5//GNAI2//GNAQ//RHOQ//PIK3C2A//SHC1//CAV2//BCAR1//SDK1//HTR2A//SPRED1//FGF1//GTF2F2//HNRNPF//NCBP1//PTBP1//SHOC2//FGF18//RBM14//ADRA1A//SIDT2//VAMP2//PPARA//RARB//ABCC4//TP73//PELI3//COMT//LUM//ATF1//CD83//KCNC1//NREP//CHAD//CISH//CNTF//CNTFR//PODN//CRK//EREG//CLCF1//FASLG//IL17REL//MY…
GO:0006796	phosphate-containing compound metabolic process	Biological process	214	3255	900	17653	1.28955	2.31226e-05	0.00300727	4.63596	0.237778	SPRED1//DUSP5//EREG//FGF1//NRG1//MAP3K5//MYC//NCAM1//PDGFRB//MAPK4//MAP2K1//PSMC4//SHC1//SPTB//MAP4K3//FGF18//SYNGAP1//TAB1//CRK//GNAI2//TAOK1//RAP1A//TAB3//STK39//PDE6H//MAPK10//TP73//C5AR1//S1PR2//CD74//PPP2R1A//DUSP22//RGS4//CTDSP2//FKBP1A//MTOR//INSM1//MICAL1//XDH//KIRREL2//FMR1//SIRT1//NPTN//PAK1//RAP2A//RARRES2//AKTIP//PLA2G6//FIZ1//CCND2//SLC25A23//FBXW7//CBLC//ENO2//PGAM4//PGAM1//NUP160//…
GO:0051171	regulation of nitrogen compound metabolic process	Biological process	376	6240	900	17653	1.1819	2.4218e-05	0.0030903	4.61586	0.417778	SORBS3//N4BP2L2//PPP1R13L//EHMT2//STRAP//ZNF831//ERF//SIRT2//WDTC1//RTF1//SIRT1//CBX6//HEYL//PROX2//ARHGAP35//HES1//MYPOP//FASLG//INSM1//CIITA//MSX1//MYC//NFIX//CNOT2//PAX5//KLF3//ZBTB7A//HDAC7//SUFU//HES2//PPARA//MED1//PPM1A//DUSP22//GATAD2B//RARB//PRDM13//TRPV4//PRDM16//SOX17//SKIL//TP73//YY1//PCGF2//CALR//PHF6//SCRT2//URI1//PER2//KLF4//NCOR1//NR1I3//BAZ2A//TAB1//MAP4K3//CRK//GNAI2//MAP3K5//TAO…
GO:0010647	positive regulation of cell communication	Biological process	126	1737	900	17653	1.42281	2.61565e-05	0.00327586	4.58242	0.14	TAB1//MAP4K3//CRK//GNAI2//MAP3K5//TAOK1//RAP1A//DUSP5//FGF1//TAB3//STK39//NRG1//PDE6H//MAPK10//MAP2K1//SHC1//TP73//C5AR1//S1PR2//CD74//AXL//EREG//FBXW7//CARD10//MAPK8IP3//CD40LG//CHN2//LDLRAP1//BLNK//BCAR3//CALCR//INHBA//INHBB//BMP7//BMPR1A//SIRT1//PDGFRB//CD28//EDN3//CAV2//PRKD2//SULF1//PPM1A//HES1//MSX1//UBE2O//FGF18//AKT3//MYRIP//ADRA1A//PDCD10//PAK1//MED1//ALS2//GPR17//VSNL1//GPR68//PLA2G6//C…
GO:0032502	developmental process	Biological process	377	6267	900	17653	1.17993	2.75005e-05	0.00333726	4.56066	0.418889	FZD5//CDH4//CDH12//CSNK1A1//NRG1//MSX1//SIDT2//MED1//STRADB//WRN//COL9A2//GNAQ//HAPLN4//SUFU//ALX4//RPS6KA3//BMP7//RASSF2//MYF5//PDCD10//ELK3//EREG//FGF1//VASH1//SIRT1//PRKD2//AGGF1//PRKD1//SOX17//SHC1//ANGPTL6//TNFSF12//FGF18//INHBA//INHBB//MIB1//GNA13//NFATC4//SFRP2//HDAC7//QKI//IGFBP5//TP53INP2//TPM4//CBFB//RARB//SDC1//MYC//TAB1//WDTC1//TANC2//LIG4//LMX1B//ALS2//RARRES2//BMPR1A//KDM6A//PCGF2//…
GO:0070887	cellular response to chemical stimulus	Biological process	209	3175	900	17653	1.29116	2.76337e-05	0.00333726	4.55856	0.232222	USF2//CBFB//AXL//CD74//MED1//CXCL13//CHGA//EDN3//CYP46A1//CYB5B//AKR7A2//TAB1//FKBP1A//SIRT1//RHOA//DUSP22//SKIL//BMPR1A//CLDN5//GNAI2//GNAQ//RHOQ//PIK3C2A//SHC1//CAV2//BCAR1//SPRED1//FGF1//GTF2F2//HNRNPF//NCBP1//PTBP1//SHOC2//FGF18//MAP3K5//PPARA//RARB//RARRES2//TRPV4//C5AR1//PELI3//NREP//CHAD//CISH//CNTF//CNTFR//PODN//CRK//EREG//CLCF1//FASLG//IL17REL//MYC//ASPN//PRKACA//IL36G//SDC1//VCAM1//YWHA…
GO:0010604	positive regulation of macromolecule metabolic process	Biological process	205	3106	900	17653	1.29458	2.87616e-05	0.00337529	4.54119	0.227778	TAB1//MAP4K3//CRK//GNAI2//MAP3K5//TAOK1//RAP1A//DUSP5//FGF1//TAB3//STK39//NRG1//PDE6H//MAPK10//MAP2K1//SHC1//TP73//C5AR1//S1PR2//CD74//USF2//EPS15//FMR1//SIRT1//MTOR//NPTN//PAK1//RAP2A//RARRES2//AKTIP//PLA2G6//FIZ1//CCND2//MAGI2//EREG//FBXW7//HIP1//FASLG//NGFR//XDH//NLRP12//HEYL//KAT2B//CARD10//MAPK8IP3//CD40LG//EDAR//PDCD10//CNTF//INHBA//MYC//MYD88//MED1//PTGFR//TRPV4//KDM6A//CALCR//CALR//TTBK1/…
GO:0071900	regulation of protein serine/threonine kinase activity	Biological process	48	508	900	17653	1.85333	2.89467e-05	0.00337529	4.5384	0.0533333	TAB1//MAP4K3//CRK//GNAI2//MAP3K5//TAOK1//RAP1A//DUSP5//FGF1//TAB3//STK39//NRG1//PDE6H//MAPK10//MAP2K1//SHC1//TP73//C5AR1//S1PR2//CD74//SPRED1//PPP2R1A//DUSP22//RGS4//CARD10//MAPK8IP3//CD40LG//PDCD10//EDN3//HTR2A//PDGFRB//FGF18//CBLC//BMP7//SPRY4//PAK1//FZD5//SFRP2//KAT2B//CCND2//TESK1//RHOA//ALS2//CALM2//SIRT1//PRKAR1A//PRKAR1B//ATP2B4
GO:0032147	activation of protein kinase activity	Biological process	35	328	900	17653	2.093	3.03591e-05	0.00347997	4.51771	0.0388889	TAB1//MAP4K3//CRK//GNAI2//MAP3K5//TAOK1//RAP1A//DUSP5//FGF1//TAB3//STK39//NRG1//PDE6H//MAPK10//MAP2K1//SHC1//TP73//C5AR1//S1PR2//CD74//CARD10//MAPK8IP3//CD40LG//OSBPL8//MTOR//ADCY6//ADCY9//PRKACA//PRKACB//PRKAR1A//PRKAR1B//PAK1//GPRC5B//STRADB//OXSR1
GO:0048731	system development	Biological process	296	4760	900	17653	1.21972	3.17813e-05	0.00358228	4.49783	0.328889	COL9A2//GNAQ//HAPLN4//SUFU//ALX4//RPS6KA3//BMP7//RASSF2//MYF5//PDCD10//ELK3//EREG//FGF1//VASH1//SIRT1//PRKD2//MED1//AGGF1//PRKD1//SOX17//SHC1//FZD5//ANGPTL6//TNFSF12//FGF18//INHBA//INHBB//MIB1//GNA13//NFATC4//SFRP2//HDAC7//QKI//RARB//SDC1//MYC//DCC//LRP12//AXL//BARHL1//SOX1//FZD3//ACE//SULF1//TP73//ARHGAP35//PRKACB//KDM6A//HES1//PHF2//TTPA//EDAR//FBXW7//PROX2//BMPR1A//CHST11//MIP//SLITRK6//BCAR3/…
GO:0080090	regulation of primary metabolic process	Biological process	383	6394	900	17653	1.1749	3.37469e-05	0.00374148	4.47177	0.425556	SORBS3//N4BP2L2//PPP1R13L//EHMT2//STRAP//ZNF831//ERF//SIRT2//WDTC1//RTF1//SIRT1//CBX6//HEYL//PROX2//ARHGAP35//HES1//MYPOP//FASLG//INSM1//CIITA//MSX1//MYC//NFIX//CNOT2//PAX5//KLF3//ZBTB7A//HDAC7//SUFU//HES2//PPARA//MED1//PPM1A//DUSP22//GATAD2B//RARB//PRDM13//TRPV4//PRDM16//SOX17//SKIL//TP73//YY1//PCGF2//CALR//PHF6//SCRT2//URI1//PER2//KLF4//NCOR1//NR1I3//BAZ2A//TAB1//MAP4K3//CRK//GNAI2//MAP3K5//TAO…
GO:0071495	cellular response to endogenous stimulus	Biological process	102	1350	900	17653	1.48198	3.4435e-05	0.00375619	4.463	0.113333	MED1//TAB1//FKBP1A//SIRT1//RHOA//DUSP22//SKIL//BMPR1A//CLDN5//GNAI2//GNAQ//RHOQ//PIK3C2A//SHC1//CAV2//BCAR1//SPRED1//FGF1//GTF2F2//HNRNPF//NCBP1//PTBP1//SHOC2//FGF18//PPARA//RARB//NREP//MTOR//BMP7//XIAP//STRAP//PEG10//CHST11//ASPN//PPM1A//PRDM16//SULF1//HES1//MSX1//UBE2O//SFRP2//MED4//RBM14//EGLN2//RAN//NR1I3//RAB31//WDTC1//INHBB//PAK1//VAMP2//KAT2B//CYP11B1//CALR//CBFB//CNOT2//CXCL13//HYAL1//PDG…
GO:0031323	regulation of cellular metabolic process	Biological process	386	6454	900	17653	1.1731	3.53261e-05	0.00379223	4.4519	0.428889	SORBS3//N4BP2L2//PPP1R13L//EHMT2//STRAP//ZNF831//ERF//SIRT2//WDTC1//RTF1//SIRT1//CBX6//HEYL//PROX2//ARHGAP35//HES1//MYPOP//FASLG//INSM1//CIITA//MSX1//MYC//NFIX//CNOT2//PAX5//KLF3//ZBTB7A//HDAC7//SUFU//HES2//PPARA//MED1//PPM1A//DUSP22//GATAD2B//RARB//PRDM13//TRPV4//PRDM16//SOX17//SKIL//TP73//YY1//PCGF2//CALR//PHF6//SCRT2//URI1//PER2//KLF4//NCOR1//NR1I3//BAZ2A//TAB1//MAP4K3//CRK//GNAI2//MAP3K5//TAO…
GO:0009967	positive regulation of signal transduction	Biological process	116	1586	900	17653	1.4346	3.99864e-05	0.00420952	4.39809	0.128889	TAB1//MAP4K3//CRK//GNAI2//MAP3K5//TAOK1//RAP1A//DUSP5//FGF1//TAB3//STK39//NRG1//PDE6H//MAPK10//MAP2K1//SHC1//TP73//C5AR1//S1PR2//CD74//AXL//EREG//FBXW7//CARD10//MAPK8IP3//CD40LG//CALCR//INHBA//INHBB//BMP7//BMPR1A//SIRT1//PDGFRB//CD28//CAV2//PRKD2//SULF1//PPM1A//HES1//MSX1//UBE2O//FGF18//AKT3//PDCD10//PAK1//MED1//ALS2//GPR17//CNTF//CLCF1//EDAR//FKBP1A//ATP2C1//FASLG//RHOA//MYD88//GOLT1B//GPRC5B//P…
GO:0051049	regulation of transport	Biological process	130	1821	900	17653	1.40026	4.04582e-05	0.00420952	4.39299	0.144444	FMR1//MAGI2//CD74//COMT//HTR2A//CASQ2//GLP1R//ARNTL//RAP1A//SLC16A1//PER2//P2RY12//SCN3B//STXBP1//NAPA//SIRT1//CALM2//PRKACA//SYT4//SV2A//RHOQ//INHBA//INHBB//EDN3//CPLX2//SEPT5//VAMP2//ASIC1//AAK1//HIP1//RAB5B//UNC119//APOA5//APOA4//EVI5L//SGSM3//RABGAP1L//MYRIP//STIM1//STK39//SLC9A3R1//MYLK2//MED1//CHGA//KCND1//KCNJ10//KCNK10//HCN3//SCN4A//KCNK17//KCNH7//YWHAQ//VSNL1//GPR68//PLA2G6//UNC13D//CD84…
GO:0050789	regulation of biological process	Biological process	651	11709	900	17653	1.09053	4.18924e-05	0.0042927	4.37786	0.723333	FBXO6//SORBS3//N4BP2L2//PPP1R13L//EHMT2//STRAP//ZNF831//ERF//SIRT2//WDTC1//RTF1//SIRT1//CBX6//HEYL//PROX2//ARHGAP35//HES1//MYPOP//FASLG//INSM1//CIITA//MSX1//MYC//NFIX//CNOT2//PAX5//KLF3//ZBTB7A//HDAC7//SUFU//HES2//PPARA//MED1//PPM1A//DUSP22//GATAD2B//RARB//PRDM13//TRPV4//PRDM16//SOX17//SKIL//TP73//YY1//PCGF2//CALR//PHF6//SCRT2//URI1//PER2//KLF4//NCOR1//NR1I3//SPRED1//DUSP5//EREG//FGF1//NRG1//MAP3…
GO:0051338	regulation of transferase activity	Biological process	79	988	900	17653	1.56836	4.38458e-05	0.00437012	4.35807	0.0877778	TAB1//MAP4K3//CRK//GNAI2//MAP3K5//TAOK1//RAP1A//DUSP5//FGF1//TAB3//STK39//NRG1//PDE6H//MAPK10//MAP2K1//SHC1//TP73//C5AR1//S1PR2//CD74//SPRED1//PPP2R1A//DUSP22//RGS4//EREG//FBXW7//CBLC//CHAD//CISH//PODN//GNAQ//ASPN//CAMK2N2//CARD10//MAPK8IP3//CD40LG//PAK1//GPRC5B//STRADB//OXSR1//OSBPL8//MTOR//MIDN//PDGFRB//AXL//ADCY6//ADCY9//PRKACA//PRKACB//PRKAR1A//PRKAR1B//PDCD10//EDN3//HTR2A//FGF18//BMP7//SPRY4…
GO:0006464	cellular protein modification process	Biological process	264	4192	900	17653	1.23526	4.45865e-05	0.00437012	4.3508	0.293333	SPRED1//DUSP5//EREG//FGF1//NRG1//MAP3K5//MYC//NCAM1//PDGFRB//MAPK4//MAP2K1//PSMC4//SHC1//SPTB//MAP4K3//FGF18//SYNGAP1//TAB1//CRK//GNAI2//TAOK1//RAP1A//TAB3//STK39//PDE6H//MAPK10//TP73//C5AR1//S1PR2//CD74//PPP2R1A//DUSP22//RGS4//WWP1//HECTD2//FBXO41//FBXW11//PELI3//RNF144B//FBXO6//FBXO40//FBXW5//FBXW7//RNF20//FBXO31//CBFB//TNKS//FKBP10//FKBP1A//NKTR//FKBP7//CTDSP2//MTOR//INSM1//MICAL1//XDH//KIRREL…
GO:0036211	protein modification process	Biological process	264	4192	900	17653	1.23526	4.45865e-05	0.00437012	4.3508	0.293333	SPRED1//DUSP5//EREG//FGF1//NRG1//MAP3K5//MYC//NCAM1//PDGFRB//MAPK4//MAP2K1//PSMC4//SHC1//SPTB//MAP4K3//FGF18//SYNGAP1//TAB1//CRK//GNAI2//TAOK1//RAP1A//TAB3//STK39//PDE6H//MAPK10//TP73//C5AR1//S1PR2//CD74//PPP2R1A//DUSP22//RGS4//WWP1//HECTD2//FBXO41//FBXW11//PELI3//RNF144B//FBXO6//FBXO40//FBXW5//FBXW7//RNF20//FBXO31//CBFB//TNKS//FKBP10//FKBP1A//NKTR//FKBP7//CTDSP2//MTOR//INSM1//MICAL1//XDH//KIRREL…
GO:0051960	regulation of nervous system development	Biological process	68	820	900	17653	1.62656	5.04584e-05	0.00487501	4.29707	0.0755556	FZD3//GRID2//SFRP2//MTOR//NPTN//ARHGAP35//TRIM67//ATF1//NCKIPSD//PRKD1//TWF1//RAP1A//SF3A2//MAGI2//ADCY6//CTSZ//DCC//DGUOK//NGFR//TRPV4//SIRT2//RARB//NRG1//HES1//NREP//MED1//MIB1//BMP7//TP73//CALR//HMG20B//HEYL//RHOA//NEUROD2//NEUROG1//GPRC5B//CDH4//L1CAM//PAK1//CNTF//SYT4//MAP2K1//KLF4//CLCF1//FMR1//RAP2A//ARNTL//PER2//BMPR1A//LIG4//OMG//SYNGAP1//SKIL//NFATC4//GORASP1//FBXO31//SLITRK6//SDK1//LLP…
GO:0051130	positive regulation of cellular component organization	Biological process	93	1221	900	17653	1.49397	5.81254e-05	0.00553665	4.23563	0.103333	FMR1//MAGI2//CUL4A//MTOR//CNOT2//SURF4//APOA5//NPTN//ARHGAP35//TRIM67//ATF1//NCKIPSD//PRKD1//TWF1//RAP1A//SF3A2//RHOA//RNF20//PAK1//TRPV4//TPPP//PLEK2//CDCA5//NEUROG1//SIRT1//MIER1//PPP1R10//CCT8//TNKS//TTBK1//CXCL13//CDH4//NRG1//L1CAM//MIB1//SIRT2//EDN3//EREG//PDGFRB//CD28//PSMC4//LDLRAP1//HIP1//BICD1//SGIP1//AXL//CNTF//SIRPB1//FCER1G//ABR//CALR//NGFR//MAP2K1//SKIL//FBXO31//WIPF2//RHOQ//FNBP1L//…
GO:0030182	neuron differentiation	Biological process	98	1303	900	17653	1.47522	5.90962e-05	0.00555094	4.22844	0.108889	SLITRK6//INSM1//DCC//STMN1//LUM//MAP1A//OMG//ALS2//CDH4//EFNA4//NFASC//ARHGAP35//L1CAM//NCAM1//NGFR//DPYSL5//SHC1//BMP7//SPTB//DOK2//LGI1//STXBP1//GRID2//SFRP2//MTOR//NPTN//TRIM67//ATF1//NCKIPSD//PRKD1//TWF1//RAP1A//SF3A2//MAGI2//ADCY6//CTSZ//DGUOK//TRPV4//GNAQ//KLHL1//STRN//SYNGAP1//SOX1//SZT2//INHBA//SUFU//DCLK2//APOA5//APOA4//NREP//NCDN//NPTXR//LRP12//CDK16//PSD//DBNDD1//FZD3//OLFM3//CRB1//HES…
GO:0071902	positive regulation of protein serine/threonine kinase activity	Biological process	36	355	900	17653	1.98907	6.86586e-05	0.00635695	4.16331	0.04	TAB1//MAP4K3//CRK//GNAI2//MAP3K5//TAOK1//RAP1A//DUSP5//FGF1//TAB3//STK39//NRG1//PDE6H//MAPK10//MAP2K1//SHC1//TP73//C5AR1//S1PR2//CD74//CARD10//MAPK8IP3//CD40LG//PDCD10//EDN3//HTR2A//PDGFRB//FGF18//PAK1//FZD5//CCND2//SIRT1//ATP2B4//RHOA//ALS2//CALM2
GO:0045664	regulation of neuron differentiation	Biological process	53	600	900	17653	1.73261	6.95571e-05	0.00635695	4.15766	0.0588889	GRID2//SFRP2//MTOR//NPTN//ARHGAP35//TRIM67//ATF1//NCKIPSD//PRKD1//TWF1//RAP1A//SF3A2//MAGI2//ADCY6//CTSZ//DCC//DGUOK//NGFR//TRPV4//HES1//MED1//MIB1//BMP7//TP73//CALR//HMG20B//HEYL//RHOA//NEUROD2//NEUROG1//GPRC5B//RARB//CDH4//NRG1//L1CAM//PAK1//CNTF//MAP2K1//KLF4//FMR1//RAP2A//OMG//SYNGAP1//SKIL//NFATC4//GORASP1//FBXO31//SDK1//LLPH//ARC//LZTS3//SYT4//NREP
GO:0006793	phosphorus metabolic process	Biological process	216	3352	900	17653	1.26394	7.53932e-05	0.00679845	4.12267	0.24	SPRED1//DUSP5//EREG//FGF1//NRG1//MAP3K5//MYC//NCAM1//PDGFRB//MAPK4//MAP2K1//PSMC4//SHC1//SPTB//MAP4K3//FGF18//SYNGAP1//TAB1//CRK//GNAI2//TAOK1//RAP1A//TAB3//STK39//PDE6H//MAPK10//TP73//C5AR1//S1PR2//CD74//PPP2R1A//DUSP22//RGS4//CTDSP2//FKBP1A//MTOR//INSM1//MICAL1//XDH//KIRREL2//FMR1//SIRT1//NPTN//PAK1//RAP2A//RARRES2//AKTIP//PLA2G6//FIZ1//CCND2//SLC25A23//FBXW7//CBLC//ENO2//PGAM4//PGAM1//DLST//NU…
GO:0023014	signal transduction by protein phosphorylation	Biological process	77	973	900	17653	1.55222	7.70502e-05	0.00685646	4.11323	0.0855556	SPRED1//DUSP5//EREG//FGF1//NRG1//MAP3K5//MYC//NCAM1//PDGFRB//MAPK4//MAP2K1//PSMC4//SHC1//SPTB//MAP4K3//FGF18//SYNGAP1//TAB1//CRK//GNAI2//TAOK1//RAP1A//TAB3//STK39//PDE6H//MAPK10//TP73//C5AR1//S1PR2//CD74//PPP2R1A//DUSP22//RGS4//MAPK8IP3//CD40LG//NBR1//PDCD10//EDN3//HTR2A//CBLC//BMP7//SPRY4//INHBA//INHBB//PAK1//HRH4//STK40//SORBS3//ADRA1A//ADRB3//KSR2//NGFR//AXL//CAV2//FZD5//SFRP2//RAP2A//NCOR1//E…
GO:0019219	regulation of nucleobase-containing compound metabolic process	Biological process	269	4328	900	17653	1.2191	9.48133e-05	0.00821269	4.02313	0.298889	SORBS3//N4BP2L2//PPP1R13L//EHMT2//STRAP//ZNF831//ERF//SIRT2//WDTC1//RTF1//SIRT1//CBX6//HEYL//PROX2//ARHGAP35//HES1//MYPOP//FASLG//INSM1//CIITA//MSX1//MYC//NFIX//CNOT2//PAX5//KLF3//ZBTB7A//HDAC7//SUFU//HES2//PPARA//MED1//PPM1A//DUSP22//GATAD2B//RARB//PRDM13//TRPV4//PRDM16//SOX17//SKIL//TP73//YY1//PCGF2//CALR//PHF6//SCRT2//URI1//PER2//KLF4//NCOR1//NR1I3//BAZ2A//RNPS1//FMR1//RBM15B//RBM11//PTBP1//SR…
GO:0060255	regulation of macromolecule metabolic process	Biological process	381	6425	900	17653	1.16313	9.51983e-05	0.00821269	4.02137	0.423333	SORBS3//N4BP2L2//PPP1R13L//EHMT2//STRAP//ZNF831//ERF//SIRT2//WDTC1//RTF1//SIRT1//CBX6//HEYL//PROX2//ARHGAP35//HES1//MYPOP//FASLG//INSM1//CIITA//MSX1//MYC//NFIX//CNOT2//PAX5//KLF3//ZBTB7A//HDAC7//SUFU//HES2//PPARA//MED1//PPM1A//DUSP22//GATAD2B//RARB//PRDM13//TRPV4//PRDM16//SOX17//SKIL//TP73//YY1//PCGF2//CALR//PHF6//SCRT2//URI1//PER2//KLF4//NCOR1//NR1I3//BAZ2A//RNPS1//DCP2//SMG1//NCBP1//PPP2R1A//RP…
GO:0010720	positive regulation of cell development	Biological process	46	504	900	17653	1.79021	9.70745e-05	0.00821269	4.01289	0.0511111	FZD3//MTOR//NPTN//ARHGAP35//TRIM67//ATF1//NCKIPSD//PRKD1//TWF1//RAP1A//SF3A2//MAGI2//HMG20B//HEYL//RHOA//NEUROD2//NEUROG1//GPRC5B//RARB//BMP7//CDH4//NRG1//L1CAM//PAK1//CNTF//CLCF1//HES1//TP73//MYF5//LIG4//NGFR//MAP2K1//SKIL//FBXO31//FMR1//LLPH//TTBK1//CRK//UNC13D//CALR//SIRT2//CLDN5//S1PR2//SYT4//GPR68//ZNF609
GO:0048666	neuron development	Biological process	82	1060	900	17653	1.51734	9.71484e-05	0.00821269	4.01256	0.0911111	SLITRK6//INSM1//DCC//STMN1//LUM//MAP1A//OMG//ALS2//CDH4//EFNA4//NFASC//ARHGAP35//L1CAM//NCAM1//NGFR//DPYSL5//SHC1//BMP7//SPTB//DOK2//LGI1//STXBP1//GRID2//SFRP2//MTOR//NPTN//TRIM67//ATF1//NCKIPSD//PRKD1//TWF1//RAP1A//SF3A2//MAGI2//ADCY6//CTSZ//DGUOK//TRPV4//GNAQ//KLHL1//STRN//SYNGAP1//SZT2//DCLK2//SOX1//APOA5//APOA4//NREP//NCDN//NPTXR//LRP12//CDK16//PSD//DBNDD1//FZD3//OLFM3//CRB1//NRG1//PAK1//HES1…
GO:0071310	cellular response to organic substance	Biological process	176	2656	900	17653	1.29975	0.000101234	0.00845243	3.99467	0.195556	CBFB//AXL//CD74//MED1//TAB1//FKBP1A//SIRT1//RHOA//DUSP22//SKIL//BMPR1A//CLDN5//GNAI2//GNAQ//RHOQ//PIK3C2A//SHC1//CAV2//BCAR1//SPRED1//FGF1//GTF2F2//HNRNPF//NCBP1//PTBP1//SHOC2//FGF18//PPARA//RARB//PELI3//NREP//CHAD//CISH//CNTF//CNTFR//PODN//CRK//EREG//CLCF1//FASLG//IL17REL//MYC//ASPN//PRKACA//IL36G//SDC1//VCAM1//YWHAZ//MTOR//MRPL44//BMP7//XIAP//STRAP//PEG10//CHST11//PPM1A//PRDM16//SULF1//HES1//MS…
GO:0051253	negative regulation of RNA metabolic process	Biological process	97	1306	900	17653	1.45682	0.000103157	0.00850793	3.9865	0.107778	SORBS3//N4BP2L2//PPP1R13L//EHMT2//STRAP//ZNF831//ERF//SIRT2//WDTC1//RTF1//SIRT1//CBX6//HEYL//PROX2//ARHGAP35//HES1//MYPOP//FASLG//INSM1//CIITA//MSX1//MYC//NFIX//CNOT2//PAX5//KLF3//ZBTB7A//HDAC7//SUFU//HES2//PPARA//MED1//PPM1A//DUSP22//GATAD2B//RARB//PRDM13//TRPV4//PRDM16//SOX17//SKIL//TP73//YY1//PCGF2//CALR//PHF6//SCRT2//URI1//PER2//KLF4//NCOR1//NR1I3//BAZ2A//SIRT5//TNRC18//ZNF587B//YWHAQ//WWP1//…
GO:0070848	response to growth factor	Biological process	59	701	900	17653	1.65086	0.000106148	0.00864911	3.97409	0.0655556	TAB1//FKBP1A//SIRT1//RHOA//DUSP22//SKIL//BMPR1A//CLDN5//SPRED1//FGF1//GTF2F2//HNRNPF//NCBP1//PTBP1//SHOC2//FGF18//NREP//BMP7//XIAP//STRAP//PEG10//CHST11//ASPN//PPM1A//PRDM16//CAV2//SULF1//HES1//MSX1//UBE2O//SFRP2//PRKD2//CRK//SIRT2//MED1//BCAR1//CXCL13//GAS1//PRKD1//VCAM1//HYAL1//PDGFRB//RAP1A//MAGI2//SPRY4//NPTN//NGFR//SHC1//URI1//CPNE3//KLF4//FNDC4//HEYL//ELK1//KCNC1//XDH//FASLG//LUM//MYC
GO:0007265	Ras protein signal transduction	Biological process	43	463	900	17653	1.82164	0.000110244	0.00883748	3.95764	0.0477778	GNA13//RHOQ//RHOA//ARHGDIG//NGFR//PAK1//ARHGEF3//RHOJ//ALS2//ACAP3//IQSEC2//IQSEC3//PSD//CYTH3//RAB31//RAB30//RAB5B//RAB1B//SGSM3//RALGPS2//RAP1A//RAP2A//CRK//PLEKHG4B//ABR//ECT2L//ADRA1A//SCAI//ARHGAP35//STMN1//TNFAIP1//GPR17//PDGFRB//NRG1//SHOC2//TRIM67//SPRY4//SYNGAP1//KSR2//PRKD1//RRAS//SHC1//DOK2
GO:0043406	positive regulation of MAP kinase activity	Biological process	29	268	900	17653	2.12246	0.000111073	0.00883748	3.95439	0.0322222	TAB1//MAP4K3//CRK//GNAI2//MAP3K5//TAOK1//RAP1A//DUSP5//FGF1//TAB3//STK39//NRG1//PDE6H//MAPK10//MAP2K1//SHC1//TP73//C5AR1//S1PR2//CD74//MAPK8IP3//CD40LG//PAK1//FZD5//PDCD10//EDN3//HTR2A//PDGFRB//FGF18
GO:0032268	regulation of cellular protein metabolic process	Biological process	183	2792	900	17653	1.28562	0.000129222	0.010162	3.88866	0.203333	TAB1//MAP4K3//CRK//GNAI2//MAP3K5//TAOK1//RAP1A//DUSP5//FGF1//TAB3//STK39//NRG1//PDE6H//MAPK10//MAP2K1//SHC1//TP73//C5AR1//S1PR2//CD74//SPRED1//PPP2R1A//DUSP22//RGS4//CTDSP2//FKBP1A//MTOR//INSM1//MICAL1//XDH//KIRREL2//FMR1//SIRT1//NPTN//PAK1//RAP2A//RARRES2//AKTIP//PLA2G6//FIZ1//CCND2//EREG//FBXW7//CBLC//PA2G4//PIWIL1//NCBP1//CTIF//CHAD//CISH//PODN//GNAQ//ASPN//CAMK2N2//HIP1//FASLG//NGFR//NLRP12//…
GO:0034199	activation of protein kinase A activity	Biological process	6	17	900	17653	6.92275	0.00013157	0.0102277	3.88084	0.00666667	ADCY6//ADCY9//PRKACA//PRKACB//PRKAR1A//PRKAR1B
GO:0043412	macromolecule modification	Biological process	271	4389	900	17653	1.2111	0.000140568	0.0108029	3.85211	0.301111	SPRED1//DUSP5//EREG//FGF1//NRG1//MAP3K5//MYC//NCAM1//PDGFRB//MAPK4//MAP2K1//PSMC4//SHC1//SPTB//MAP4K3//FGF18//SYNGAP1//TAB1//CRK//GNAI2//TAOK1//RAP1A//TAB3//STK39//PDE6H//MAPK10//TP73//C5AR1//S1PR2//CD74//PPP2R1A//DUSP22//RGS4//WWP1//HECTD2//FBXO41//FBXW11//PELI3//RNF144B//FBXO6//FBXO40//FBXW5//FBXW7//RNF20//FBXO31//CBFB//TNKS//FKBP10//FKBP1A//NKTR//FKBP7//CTDSP2//MTOR//INSM1//MICAL1//XDH//KIRREL…
GO:0000165	MAPK cascade	Biological process	74	944	900	17653	1.53757	0.000142794	0.0108507	3.84529	0.0822222	TAB1//MAP4K3//CRK//GNAI2//MAP3K5//TAOK1//RAP1A//DUSP5//FGF1//TAB3//STK39//NRG1//PDE6H//MAPK10//MAP2K1//SHC1//TP73//C5AR1//S1PR2//CD74//SPRED1//PPP2R1A//DUSP22//RGS4//MAPK8IP3//CD40LG//NBR1//MYC//PDCD10//EDN3//HTR2A//PDGFRB//FGF18//CBLC//BMP7//SPRY4//INHBA//INHBB//PAK1//HRH4//STK40//SYNGAP1//SORBS3//ADRA1A//ADRB3//KSR2//NGFR//AXL//CAV2//FZD5//SFRP2//RAP2A//NCOR1//EDAR//TRPV4//RASSF2//FBXW11//MED1/…
GO:0016043	cellular component organization	Biological process	371	6269	900	17653	1.16078	0.000155918	0.0117164	3.8071	0.412222	AKT3//MRTO4//WDR45B//TP53INP2//RAB1B//ATG4D//LIG4//MYC//YY1//RAN//SEPT5//SEPT3//WIPF2//BAZ2A//SIRT2//SIRT1//DCLK2//GAPDH//MAP1A//WEE1//MAP6D1//NCBP1//SF3A2//MFF//STRAP//FKBP10//RAD51B//RAD23B//CUL4A//WRN//CDH4//CDH12//CSNK1A1//NRG1//MSX1//SIDT2//MED1//STRADB//FAM107A//EGLN2//CISH//MTOR//IGFBP5//URI1//BCAR1//TPPP//SOX17//IFI6//STC1//FMR1//MAGI2//SLITRK6//CALR//GRHL1//DACT2//HIRIP3//NAP1L5//TSPYL5/…
GO:0044093	positive regulation of molecular function	Biological process	122	1742	900	17653	1.37369	0.000161964	0.0120369	3.79058	0.135556	TAB1//MAP4K3//CRK//GNAI2//MAP3K5//TAOK1//RAP1A//DUSP5//FGF1//TAB3//STK39//NRG1//PDE6H//MAPK10//MAP2K1//SHC1//TP73//C5AR1//S1PR2//CD74//EREG//FBXW7//HIP1//FASLG//NGFR//XDH//NLRP12//ADRA1A//GNAQ//HTR2A//CARD10//MAPK8IP3//CD40LG//PDGFRB//MTMR9//SFRP2//GNA13//FKBP1A//RAN//AKTIP//PAK1//GPRC5B//STRADB//OXSR1//OSBPL8//MTOR//STIM1//CALM2//MAGI2//ATP1B3//NAPA//PRKD2//PRKD1//CHN2//EVI5L//ACAP3//SGSM3//ABR/…
GO:0045934	negative regulation of nucleobase-containing compound metabolic process	Biological process	105	1457	900	17653	1.41353	0.000169052	0.0124272	3.77198	0.116667	SORBS3//N4BP2L2//PPP1R13L//EHMT2//STRAP//ZNF831//ERF//SIRT2//WDTC1//RTF1//SIRT1//CBX6//HEYL//PROX2//ARHGAP35//HES1//MYPOP//FASLG//INSM1//CIITA//MSX1//MYC//NFIX//CNOT2//PAX5//KLF3//ZBTB7A//HDAC7//SUFU//HES2//PPARA//MED1//PPM1A//DUSP22//GATAD2B//RARB//PRDM13//TRPV4//PRDM16//SOX17//SKIL//TP73//YY1//PCGF2//CALR//PHF6//SCRT2//URI1//PER2//KLF4//NCOR1//NR1I3//BAZ2A//SIRT5//TNRC18//GNAI2//HRH4//CDAN1//ZN…
GO:0042326	negative regulation of phosphorylation	Biological process	43	473	900	17653	1.78313	0.000177089	0.012878	3.75181	0.0477778	SPRED1//DUSP5//PPP2R1A//DUSP22//RGS4//CTDSP2//FKBP1A//MTOR//STK39//INSM1//MICAL1//XDH//KIRREL2//CBLC//CHAD//CISH//PODN//GNAQ//ASPN//CAMK2N2//SIRT2//CALM2//TESK1//NLRP12//MYC//MIDN//RASSF2//BMP7//SPRY4//SFRP2//TP73//KAT2B//PPARA//NCOR1//SAMSN1//STRAP//KLF4//SLC9A3R1//RHOA//SIRT1//PRKAR1A//PRKAR1B//INHBA
GO:0031175	neuron projection development	Biological process	73	936	900	17653	1.52976	0.000184709	0.0132893	3.73351	0.0811111	DCC//STMN1//LUM//MAP1A//OMG//ALS2//SLITRK6//CDH4//EFNA4//NFASC//ARHGAP35//L1CAM//NCAM1//NGFR//DPYSL5//SHC1//BMP7//SPTB//DOK2//LGI1//STXBP1//GRID2//SFRP2//MTOR//NPTN//TRIM67//ATF1//NCKIPSD//PRKD1//TWF1//RAP1A//SF3A2//MAGI2//ADCY6//CTSZ//DGUOK//TRPV4//KLHL1//STRN//SYNGAP1//SZT2//APOA5//APOA4//NREP//FZD3//NRG1//PAK1//MAP2K1//KLF4//CNTF//NYAP1//RHOA//WEE1//MAP6D1//FMR1//RAP2A//SKIL//NFATC4//GORASP1//…
GO:0045992	negative regulation of embryonic development	Biological process	7	25	900	17653	5.49204	0.000187223	0.0133283	3.72764	0.00777778	SFRP2//SOX17//FZD3//SULF1//BMP7//SUFU//PRKACB
GO:0046854	phosphatidylinositol phosphorylation	Biological process	15	102	900	17653	2.88448	0.000199124	0.0140278	3.70088	0.0166667	TTC7B//EREG//FGF1//SMG1//ICOS//NRG1//IMPA2//IP6K2//PDGFRB//PIK3C2A//PIP4K2A//PIP5K1A//PIP4K2B//FGF18//CD28
GO:0050804	modulation of chemical synaptic transmission	Biological process	33	335	900	17653	1.93217	0.000233426	0.0161088	3.63185	0.0366667	STXBP1//NAPA//ASIC1//SYT4//UNC13C//CPLX2//NEUROD2//ADRA1A//FMR1//MCTP1//NFATC4//JPH4//SYNGAP1//NCDN//ARC//SYP//KCNJ10//NPTN//SHISA6//GNAI2//LGI1//GRIK3//HTR2A//PLA2G6//SLC6A9//VAMP2//S1PR2//CALB1//NRGN//GRID2//SEPT5//RAP1A//KBTBD4
GO:0099177	regulation of trans-synaptic signaling	Biological process	33	335	900	17653	1.93217	0.000233426	0.0161088	3.63185	0.0366667	STXBP1//NAPA//ASIC1//SYT4//UNC13C//CPLX2//NEUROD2//ADRA1A//FMR1//MCTP1//NFATC4//JPH4//SYNGAP1//NCDN//ARC//SYP//KCNJ10//NPTN//SHISA6//GRID2//GRIK3//KBTBD4//GNAI2//LGI1//HTR2A//PLA2G6//SLC6A9//VAMP2//S1PR2//CALB1//NRGN//SEPT5//RAP1A
GO:0010975	regulation of neuron projection development	Biological process	41	450	900	17653	1.78709	0.000237184	0.0162028	3.62491	0.0455556	MTOR//NPTN//ARHGAP35//TRIM67//ATF1//NCKIPSD//PRKD1//TWF1//RAP1A//SF3A2//MAGI2//ADCY6//CTSZ//DCC//DGUOK//NGFR//TRPV4//CDH4//NRG1//L1CAM//PAK1//MAP2K1//KLF4//CNTF//FMR1//RAP2A//RHOA//OMG//SYNGAP1//SKIL//NFATC4//GORASP1//FBXO31//SDK1//LLPH//ARC//LZTS3//BMP7//SYT4//GRID2//SFRP2
GO:0019222	regulation of metabolic process	Biological process	403	6920	900	17653	1.14229	0.000268376	0.0181503	3.57126	0.447778	SORBS3//N4BP2L2//PPP1R13L//EHMT2//STRAP//ZNF831//ERF//SIRT2//WDTC1//RTF1//SIRT1//CBX6//HEYL//PROX2//ARHGAP35//HES1//MYPOP//FASLG//INSM1//CIITA//MSX1//MYC//NFIX//CNOT2//PAX5//KLF3//ZBTB7A//HDAC7//SUFU//HES2//PPARA//MED1//PPM1A//DUSP22//GATAD2B//RARB//PRDM13//TRPV4//PRDM16//SOX17//SKIL//TP73//YY1//PCGF2//CALR//PHF6//SCRT2//URI1//PER2//KLF4//NCOR1//NR1I3//BAZ2A//RNPS1//DCP2//SMG1//NCBP1//PPP2R1A//RP…
GO:0051056	regulation of small GTPase mediated signal transduction	Biological process	33	339	900	17653	1.90937	0.000290008	0.0194191	3.53759	0.0366667	ACAP3//IQSEC2//IQSEC3//PSD//CYTH3//SGSM3//RALGPS2//CRK//ALS2//PLEKHG4B//ABR//ECT2L//ARHGEF3//ADRA1A//SCAI//ARHGAP35//STMN1//TNFAIP1//GPR17//PDGFRB//NRG1//SHOC2//TRIM67//SPRY4//SYNGAP1//GNA13//CHN2//RHOQ//RHOA//ARHGDIG//RALGAPB//RHOJ//SIPA1L2
GO:0050891	multicellular organismal water homeostasis	Biological process	11	64	900	17653	3.37123	0.000353716	0.0234528	3.45135	0.0122222	ADCY6//ADCY9//AQP2//PRKACA//PRKACB//PRKAR1A//PRKAR1B//GRHL1//KRT1//STMN1//TRPV4
GO:0048167	regulation of synaptic plasticity	Biological process	20	168	900	17653	2.33505	0.000363652	0.0238775	3.43931	0.0222222	UNC13C//CPLX2//NEUROD2//NCDN//ARC//SYP//MCTP1//KCNJ10//SYNGAP1//NPTN//SHISA6//SYT4//VAMP2//STXBP1//CALB1//NRGN//FMR1//GRID2//NFATC4//JPH4
GO:0060627	regulation of vesicle-mediated transport	Biological process	43	490	900	17653	1.72127	0.000377979	0.0244467	3.42253	0.0477778	FMR1//MAGI2//STXBP1//NAPA//CPLX2//SEPT5//VAMP2//SYT4//AAK1//HIP1//RAB5B//UNC119//EVI5L//SGSM3//RABGAP1L//UNC13D//CD84//FCER1G//ABR//SCAMP5//SNX33//PRKD1//MCTP1//MIB1//VSNL1//PLA2G6//APOA5//LDLRAP1//BICD1//SGIP1//AXL//PRKCG//SCARB1//SIRPB1//CALR//GAS1//INSIG1//MICAL1//SMPD3//SDC1//NPPA//RAP1A//MAP2K1
GO:0060341	regulation of cellular localization	Biological process	64	815	900	17653	1.54028	0.000382189	0.0244467	3.41772	0.0711111	STXBP1//NAPA//CALM2//CASQ2//PRKACA//ASIC1//SYT4//MYLK2//SIRT1//MED1//VSNL1//GPR68//PLA2G6//UNC13D//CD84//FCER1G//PPM1A//CPLX2//FMR1//MCTP1//DIAPH1//PER2//FKBP1A//JPH4//GAS1//SIDT2//CDK16//INSIG1//CDCA5//PAK1//MFF//PDCD10//VAMP2//DCLK2//KAT7//CARD10//NGFR//YWHAQ//TP73//YWHAZ//NPTN//ABHD17C//LDLRAP1//RHOQ//AKAP5//NPPA//TP53INP2//NRG1//HES1//FBXW7//FZD5//NBPF3//WDR46//BCAP31//SHISA6//BICD1//CCT8//CE…
GO:1903312	negative regulation of mRNA metabolic process	Biological process	12	75	900	17653	3.13831	0.000385026	0.0244467	3.41451	0.0133333	RNPS1//PTBP1//SRSF6//LARP1//MTOR//DAZ1//MYD88//DAZ3//DAZ2//DAZ4//RNF20//FMR1
GO:0022603	regulation of anatomical structure morphogenesis	Biological process	83	1123	900	17653	1.44969	0.000386781	0.0244467	3.41253	0.0922222	FGF1//HES1//MAGI2//GNA13//CSNK1A1L//CRK//CSNK1A1//WIPF2//DIAPH1//RHOQ//ARHGAP35//RHOA//RHOJ//TTBK1//LIMD1//SLC9A3R1//VAT1//SPRED1//VASH1//SULF1//FASLG//KLF4//FMNL2//ARC//MSX1//SFRP2//SOX17//CXCL13//KRT1//SIRT1//PRKD2//HYAL1//AGGF1//PRKD1//CYSLTR2//RRAS//STIM1//C5AR1//TNFSF12//FGF18//CDH4//NRG1//L1CAM//PAK1//CNTF//BMPR1A//DCC//FMR1//RAP2A//NGFR//OMG//SYNGAP1//MAP2K1//SKIL//NFATC4//GORASP1//FBXO31/…
GO:0051246	regulation of protein metabolic process	Biological process	193	3033	900	17653	1.24813	0.000405687	0.0251911	3.39181	0.214444	TAB1//MAP4K3//CRK//GNAI2//MAP3K5//TAOK1//RAP1A//DUSP5//FGF1//TAB3//STK39//NRG1//PDE6H//MAPK10//MAP2K1//SHC1//TP73//C5AR1//S1PR2//CD74//SPRED1//PPP2R1A//DUSP22//RGS4//CTDSP2//FKBP1A//MTOR//INSM1//MICAL1//XDH//KIRREL2//FMR1//SIRT1//NPTN//PAK1//RAP2A//RARRES2//AKTIP//PLA2G6//FIZ1//CCND2//EREG//FBXW7//CBLC//PA2G4//PIWIL1//NCBP1//CTIF//CHAD//CISH//PODN//GNAQ//ASPN//CAMK2N2//HIP1//FASLG//NGFR//NLRP12//…
GO:0043410	positive regulation of MAPK cascade	Biological process	47	552	900	17653	1.67007	0.000406008	0.0251911	3.39147	0.0522222	TAB1//MAP4K3//CRK//GNAI2//MAP3K5//TAOK1//RAP1A//DUSP5//FGF1//TAB3//STK39//NRG1//PDE6H//MAPK10//MAP2K1//SHC1//TP73//C5AR1//S1PR2//CD74//MAPK8IP3//CD40LG//PDCD10//EDN3//HTR2A//PDGFRB//FGF18//PAK1//FZD5//EDAR//DUSP22//TRPV4//RASSF2//ADRA1A//PRKD2//NPTN//SCIMP//FBXW7//AXL//CYSLTR2//CALCR//XDH//SORBS3//ADRB3//KSR2//NGFR//CAV2
GO:0001933	negative regulation of protein phosphorylation	Biological process	39	435	900	17653	1.75854	0.000458713	0.0282025	3.33846	0.0433333	SPRED1//DUSP5//PPP2R1A//DUSP22//RGS4//CBLC//CHAD//CISH//PODN//GNAQ//ASPN//CAMK2N2//SIRT2//CALM2//TESK1//NLRP12//MYC//RASSF2//BMP7//SPRY4//SFRP2//TP73//KAT2B//NCOR1//SAMSN1//STRAP//KLF4//SLC9A3R1//SIRT1//PRKAR1A//PRKAR1B//CTDSP2//FKBP1A//MTOR//STK39//INSM1//MICAL1//XDH//KIRREL2
GO:0043085	positive regulation of catalytic activity	Biological process	100	1414	900	17653	1.38716	0.000472148	0.028767	3.32592	0.111111	TAB1//MAP4K3//CRK//GNAI2//MAP3K5//TAOK1//RAP1A//DUSP5//FGF1//TAB3//STK39//NRG1//PDE6H//MAPK10//MAP2K1//SHC1//TP73//C5AR1//S1PR2//CD74//EREG//FBXW7//HIP1//FASLG//NGFR//XDH//NLRP12//ADRA1A//GNAQ//HTR2A//CARD10//MAPK8IP3//CD40LG//PDGFRB//MTMR9//SFRP2//GNA13//PAK1//GPRC5B//STRADB//OXSR1//OSBPL8//MTOR//CALM2//MAGI2//ATP1B3//NAPA//CHN2//EVI5L//ACAP3//SGSM3//ABR//ARHGAP35//ARHGDIG//SIPA1L2//ALS2//RGS1//…
GO:1901698	response to nitrogen compound	Biological process	79	1065	900	17653	1.45497	0.000479554	0.0289573	3.31916	0.0877778	GNAI2//GNAQ//RHOQ//PIK3C2A//SHC1//CAV2//BCAR1//SDK1//HTR2A//ABCC4//TP73//KCNC1//MTOR//MRPL44//UBXN4//FBXO6//PSMC4//RNF103//TMEM67//RNF185//FKBP1A//NCBP1//C5AR1//SIRT1//HADHA//NPPA//PPARA//TRPV4//SRSF6//RAB31//WDTC1//INHBB//PAK1//VAMP2//KAT2B//P2RX6//RHOA//PRKCG//REG3G//EREG//BMP7//CISH//OSBPL8//SDC1//IGFBP5//CRK//CASQ2//CIB2//P2RY12//GPD1//RAP1A//STC1//CYP11B1//ADCY6//ADCY9//GLP1R//PRKACA//PRKACB…
GO:0000187	activation of MAPK activity	Biological process	18	147	900	17653	2.40177	0.000500075	0.0299293	3.30097	0.02	MAPK8IP3//MAP3K5//TAOK1//CD40LG//TAB1//DUSP5//FGF1//TAB3//STK39//NRG1//PDE6H//MAPK10//MAP2K1//SHC1//TP73//C5AR1//S1PR2//CD74
GO:0010243	response to organonitrogen compound	Biological process	71	937	900	17653	1.48626	0.00051538	0.0305747	3.28787	0.0788889	RHOQ//PIK3C2A//SHC1//CAV2//BCAR1//SDK1//HTR2A//KCNC1//MTOR//UBXN4//FBXO6//PSMC4//RNF103//TMEM67//RNF185//FKBP1A//C5AR1//SIRT1//HADHA//NPPA//PPARA//TRPV4//SRSF6//RAB31//WDTC1//INHBB//PAK1//VAMP2//KAT2B//P2RX6//RHOA//PRKCG//REG3G//EREG//BMP7//CISH//OSBPL8//SDC1//IGFBP5//CRK//CASQ2//CIB2//P2RY12//GPD1//RAP1A//STC1//CYP11B1//ADCY6//ADCY9//GLP1R//PRKACA//PRKACB//PRKAR1A//PRKAR1B//FCER1G//KLF4//DIAPH1/…
GO:0045595	regulation of cell differentiation	Biological process	120	1761	900	17653	1.33659	0.000541566	0.0318488	3.26635	0.133333	FZD3//MTOR//BMP7//STRAP//SFRP2//PPARA//GRID2//NPTN//ARHGAP35//TRIM67//ATF1//NCKIPSD//PRKD1//TWF1//RAP1A//SF3A2//MAGI2//ADCY6//CTSZ//DCC//DGUOK//NGFR//TRPV4//CUL4A//RARB//FGF18//AXL//SOX17//CD83//INHBA//CD74//CBFB//CD28//P2RY12//SKIL//PPP1R13L//EDN3//INSM1//PA2G4//RPS6KA3//HES1//MEX3C//SIRT2//SIRT1//INSIG1//ARNTL//HTR2A//RARRES2//XDH//GRHL1//REG3G//SRSF6//MED1//GNAQ//TNRC6A//KMT2E//KAT2B//MYC//GPR…
GO:0033043	regulation of organelle organization	Biological process	90	1253	900	17653	1.40886	0.000560039	0.0326513	3.25178	0.1	TWF1//MAP6D1//BUB1//FBXW5//CAV2//CDC23//SIRT2//ARHGAP35//ATXN2L//CNOT2//VAT1//SURF4//MFF//TMEM67//MTOR//RHOA//RNF20//STMN1//STMND1//MAP1A//PAK1//TRPV4//EVI5L//SGSM3//RABGAP1L//SYT4//CDCA5//NEUROG1//STXBP1//SIRT1//MIER1//SMG1//MYC//PPP1R10//TNKS//DCP2//CCT8//CRK//RHOQ//PDGFRB//RHOJ//TAOK1//FMR1//CALR//PRKAR1A//TOM1L2//BMP7//EDN3//EREG//CD28//RBM14//KAT2B//WIPF2//DIAPH1//ESPN//SORBS3//KATNBL1//TESK…
GO:0051252	regulation of RNA metabolic process	Biological process	244	3984	900	17653	1.20129	0.000587015	0.0339315	3.23135	0.271111	SORBS3//N4BP2L2//PPP1R13L//EHMT2//STRAP//ZNF831//ERF//SIRT2//WDTC1//RTF1//SIRT1//CBX6//HEYL//PROX2//ARHGAP35//HES1//MYPOP//FASLG//INSM1//CIITA//MSX1//MYC//NFIX//CNOT2//PAX5//KLF3//ZBTB7A//HDAC7//SUFU//HES2//PPARA//MED1//PPM1A//DUSP22//GATAD2B//RARB//PRDM13//TRPV4//PRDM16//SOX17//SKIL//TP73//YY1//PCGF2//CALR//PHF6//SCRT2//URI1//PER2//KLF4//NCOR1//NR1I3//BAZ2A//RNPS1//FMR1//RBM15B//RBM11//PTBP1//SR…
GO:0031098	stress-activated protein kinase signaling cascade	Biological process	29	296	900	17653	1.92169	0.000594723	0.0340857	3.22569	0.0322222	TAB1//TAB3//MAP3K5//MAPK10//MAP4K3//MAPK8IP3//TAOK1//CD40LG//NBR1//MAP2K1//MYC//PDCD10//PAK1//FZD5//SFRP2//TP73//RAP2A//NCOR1//EDAR//DUSP22//TRPV4//RASSF2//FBXW11//XDH//KAT7//STK39//RHOA//STRADB//OXSR1
GO:0030104	water homeostasis	Biological process	11	68	900	17653	3.17292	0.000605824	0.0344302	3.21765	0.0122222	ADCY6//ADCY9//AQP2//PRKACA//PRKACB//PRKAR1A//PRKAR1B//TRPV4//GRHL1//KRT1//STMN1
GO:0007264	small GTPase mediated signal transduction	Biological process	48	578	900	17653	1.62888	0.000615405	0.0346832	3.21084	0.0533333	KSR2//PRKD1//RRAS//SHC1//SHOC2//SYNGAP1//DOK2//GNA13//RHOQ//RHOA//ARHGDIG//NGFR//PAK1//ARHGEF3//RHOJ//ALS2//ACAP3//IQSEC2//IQSEC3//PSD//CYTH3//RAB31//RAB30//RAB5B//RAB1B//SGSM3//RALGPS2//RAP1A//RAP2A//CRK//PLEKHG4B//ABR//ECT2L//ADRA1A//SCAI//ARHGAP35//STMN1//TNFAIP1//GPR17//PDGFRB//NRG1//TRIM67//SPRY4//CHN2//RALGAPB//SIPA1L2//YWHAQ//BCAR3
GO:2000146	negative regulation of cell motility	Biological process	30	311	900	17653	1.89207	0.000623926	0.0348728	3.20487	0.0333333	IL33//ABR//VASH1//STC1//STRAP//IGFBP5//BMPR1A//OSBPL8//PODN//SULF1//SCAI//RNF20//RAP2A//RRAS//SFRP2//MCTP1//SLC9A3R1//MAGI2//PDCD10//SPRED1//CARD10//RHOA//KLF4//CALR//GCSAM//CXCL13//NRG1//GPR173//CRK//SPOCK3
GO:2001235	positive regulation of apoptotic signaling pathway	Biological process	20	176	900	17653	2.22891	0.00066474	0.0366914	3.17735	0.0222222	CIDEB//MFF//PLA2G6//FASLG//YWHAQ//TP73//YWHAZ//SKIL//SIRT1//MSX1//FBXW7//DEDD2//TNFSF12//INHBA//PPP2R1A//PPP2R1B//BCAP31//SLC9A3R1//INHBB//NFATC4
GO:0030100	regulation of endocytosis	Biological process	24	229	900	17653	2.05566	0.000667313	0.0366914	3.17567	0.0266667	FMR1//MAGI2//SCAMP5//SNX33//PRKD1//MCTP1//MIB1//APOA5//LDLRAP1//HIP1//BICD1//SGIP1//AXL//PRKCG//SCARB1//SIRPB1//FCER1G//ABR//CALR//UNC119//RAP1A//AAK1//RAB5B//SYT4
GO:0046834	lipid phosphorylation	Biological process	15	114	900	17653	2.58085	0.000674698	0.0367982	3.17089	0.0166667	TTC7B//EREG//FGF1//SMG1//ICOS//NRG1//IMPA2//IP6K2//PDGFRB//PIK3C2A//PIP4K2A//PIP5K1A//PIP4K2B//FGF18//CD28
GO:0023052	signaling	Biological process	389	6724	900	17653	1.13474	0.00068975	0.0373183	3.16131	0.432222	SPRED1//DUSP5//EREG//FGF1//NRG1//MAP3K5//MYC//NCAM1//PDGFRB//MAPK4//MAP2K1//PSMC4//SHC1//SPTB//MAP4K3//FGF18//SYNGAP1//TAB1//CRK//GNAI2//TAOK1//RAP1A//TAB3//STK39//PDE6H//MAPK10//TP73//C5AR1//S1PR2//CD74//PPP2R1A//DUSP22//RGS4//IFI6//MFF//EPS15//CBFB//AXL//RASD2//P2RY12//MED1//MUC15//FCER1G//FBXW11//MUC6//PAK1//PRKACA//PRKACB//MYD88//RPS6KA3//REG3G//CXCL13//ADRA1A//ADRB3//EDN3//EFNA4//CRB1//FASLG…
GO:0007154	cell communication	Biological process	390	6744	900	17653	1.13429	0.000696832	0.0374022	3.15687	0.433333	SPRED1//DUSP5//EREG//FGF1//NRG1//MAP3K5//MYC//NCAM1//PDGFRB//MAPK4//MAP2K1//PSMC4//SHC1//SPTB//MAP4K3//FGF18//SYNGAP1//TAB1//CRK//GNAI2//TAOK1//RAP1A//TAB3//STK39//PDE6H//MAPK10//TP73//C5AR1//S1PR2//CD74//PPP2R1A//DUSP22//RGS4//USF2//IFI6//MFF//CBFB//AXL//RASD2//P2RY12//MED1//MUC15//FCER1G//FBXW11//MUC6//PAK1//PRKACA//PRKACB//MYD88//RPS6KA3//REG3G//CXCL13//ADRA1A//ADRB3//EDN3//EFNA4//CRB1//FASLG/…
GO:0010648	negative regulation of cell communication	Biological process	97	1380	900	17653	1.3787	0.000705006	0.0374709	3.15181	0.107778	SPRED1//DUSP5//PPP2R1A//DUSP22//RGS4//SOX17//CBLC//PDGFRB//AXL//RGS1//NLRP12//SLC9A3R1//ATP2B4//PELI3//PPM1A//KLF4//INHBA//INHBB//ASIC1//SYT4//NFATC4//SFRP2//STRAP//PEG10//SIRT1//CHST11//ASPN//PRDM16//SKIL//CAV2//ARNTL//TMEM127//NPRL3//STXBP1//MYC//MAGI2//RHOA//CALR//CNOT2//ADRA1A//SCAI//ARHGAP35//STMN1//TNFAIP1//LIMD1//INSIG1//ZNRF3//SULF1//SPRY4//EPS15//BMP7//TP73//CD74//IGFBP5//FBXW7//SUFU//NC…
GO:0050769	positive regulation of neurogenesis	Biological process	38	430	900	17653	1.73337	0.000709193	0.0374709	3.14924	0.0422222	FZD3//MTOR//NPTN//ARHGAP35//TRIM67//ATF1//NCKIPSD//PRKD1//TWF1//RAP1A//SF3A2//MAGI2//HMG20B//HEYL//RHOA//NEUROD2//NEUROG1//GPRC5B//RARB//BMP7//CDH4//NRG1//L1CAM//PAK1//CNTF//CLCF1//HES1//TP73//NGFR//MAP2K1//SKIL//FBXO31//FMR1//LLPH//TTBK1//SYT4//ZNF609//LIG4
GO:0046578	regulation of Ras protein signal transduction	Biological process	25	244	900	17653	2.00968	0.000726258	0.0380751	3.13891	0.0277778	ACAP3//IQSEC2//IQSEC3//PSD//CYTH3//SGSM3//RALGPS2//CRK//ALS2//PLEKHG4B//ABR//ECT2L//ARHGEF3//ADRA1A//SCAI//ARHGAP35//STMN1//TNFAIP1//GPR17//PDGFRB//NRG1//SHOC2//TRIM67//SPRY4//SYNGAP1
GO:0045936	negative regulation of phosphate metabolic process	Biological process	50	614	900	17653	1.59727	0.000740827	0.0385169	3.13028	0.0555556	SPRED1//DUSP5//PPP2R1A//DUSP22//RGS4//CTDSP2//FKBP1A//MTOR//STK39//INSM1//MICAL1//XDH//KIRREL2//CBLC//CHAD//CISH//PODN//GNAQ//ASPN//CAMK2N2//GNAI2//HRH4//SIRT2//CALM2//PPP1R12C//PLEKHF2//URI1//TESK1//NLRP12//PPP1R10//PHACTR2//MYC//MIDN//RASSF2//SIRT1//INHBA//BMP7//SPRY4//SFRP2//TP73//KAT2B//PPARA//NCOR1//SAMSN1//STRAP//KLF4//SLC9A3R1//RHOA//PRKAR1A//PRKAR1B
GO:0009653	anatomical structure morphogenesis	Biological process	170	2656	900	17653	1.25544	0.000746077	0.0385169	3.12722	0.188889	CDH4//CDH12//CSNK1A1//NRG1//MSX1//SIDT2//MED1//STRADB//MYF5//PDCD10//ELK3//EREG//FGF1//VASH1//SIRT1//PRKD2//AGGF1//PRKD1//SOX17//SHC1//FZD5//ANGPTL6//TNFSF12//FGF18//GNA13//NFATC4//SFRP2//HDAC7//QKI//MYC//DUSP5//PRKAR1A//BMP7//BMPR1A//RTF1//FZD3//MIB1//SKIL//CNOT2//ARHGAP35//SUFU//PRKACB//KDM6A//STC1//PROX2//CA9//SOX1//BCAR3//SLITRK6//CXCL13//UNC13D//TAB1//FKBP1A//MTOR//HES1//RARB//HEYL//CLDN5//P…
GO:0010563	negative regulation of phosphorus metabolic process	Biological process	50	615	900	17653	1.59467	0.0007679	0.0393432	3.1147	0.0555556	SPRED1//DUSP5//PPP2R1A//DUSP22//RGS4//CTDSP2//FKBP1A//MTOR//STK39//INSM1//MICAL1//XDH//KIRREL2//CBLC//CHAD//CISH//PODN//GNAQ//ASPN//CAMK2N2//GNAI2//HRH4//SIRT2//CALM2//PPP1R12C//PLEKHF2//URI1//TESK1//NLRP12//PPP1R10//PHACTR2//MYC//MIDN//RASSF2//SIRT1//INHBA//BMP7//SPRY4//SFRP2//TP73//KAT2B//PPARA//NCOR1//SAMSN1//STRAP//KLF4//SLC9A3R1//RHOA//PRKAR1A//PRKAR1B
GO:0023057	negative regulation of signaling	Biological process	97	1384	900	17653	1.37471	0.000775176	0.0394174	3.1106	0.107778	SPRED1//DUSP5//PPP2R1A//DUSP22//RGS4//SOX17//CBLC//PDGFRB//AXL//RGS1//NLRP12//SLC9A3R1//ATP2B4//PELI3//PPM1A//KLF4//INHBA//INHBB//ASIC1//SYT4//NFATC4//SFRP2//STRAP//PEG10//SIRT1//CHST11//ASPN//PRDM16//SKIL//CAV2//ARNTL//TMEM127//NPRL3//STXBP1//MYC//MAGI2//RHOA//CALR//CNOT2//ADRA1A//SCAI//ARHGAP35//STMN1//TNFAIP1//LIMD1//INSIG1//ZNRF3//SULF1//SPRY4//EPS15//BMP7//TP73//CD74//IGFBP5//FBXW7//SUFU//NC…
GO:0051172	negative regulation of nitrogen compound metabolic process	Biological process	166	2591	900	17653	1.25666	0.000834539	0.0421193	3.07855	0.184444	SORBS3//N4BP2L2//PPP1R13L//EHMT2//STRAP//ZNF831//ERF//SIRT2//WDTC1//RTF1//SIRT1//CBX6//HEYL//PROX2//ARHGAP35//HES1//MYPOP//FASLG//INSM1//CIITA//MSX1//MYC//NFIX//CNOT2//PAX5//KLF3//ZBTB7A//HDAC7//SUFU//HES2//PPARA//MED1//PPM1A//DUSP22//GATAD2B//RARB//PRDM13//TRPV4//PRDM16//SOX17//SKIL//TP73//YY1//PCGF2//CALR//PHF6//SCRT2//URI1//PER2//KLF4//NCOR1//NR1I3//BAZ2A//SPRED1//DUSP5//PPP2R1A//RGS4//CTDSP2/…
GO:0071407	cellular response to organic cyclic compound	Biological process	47	572	900	17653	1.61168	0.000874898	0.0437588	3.05804	0.0522222	MRPL44//MED4//MED1//RBM14//EGLN2//RHOA//RAN//NR1I3//NCBP1//CALR//CBFB//CNOT2//PAK1//INSIG1//PGRMC2//PAQR9//PPARA//RARB//BMP7//SIRT1//HEYL//CASQ2//CIB2//P2RY12//GPD1//IGFBP5//RAP1A//STC1//TFPI//URI1//ELK1//INHBA//KLF4//UGT3A2//DIAPH1//ADCY6//SIRT2//ATP2B4//PRKACA//LARP1//CREBRF//HCN3//NCOR1//MAP2K1//NFATC4//ARNTL//SLC16A1
GO:0046486	glycerolipid metabolic process	Biological process	39	450	900	17653	1.69992	0.000879964	0.0437588	3.05553	0.0433333	PIGA//APOA5//INSIG1//SIRT1//ETNK1//PIP5K1A//LCLAT1//GPD1//PLA2G4A//PLA2G2F//PLA2G12A//SERINC5//PIK3C2A//PIP4K2A//MTMR9//PIP4K2B//HTR2A//SCARB1//FBXW7//APOA4//MGLL//FABP2//FABP7//PLA2G6//HADHA//FGF1//FGF18//OSBPL8//CPNE3//PDGFRB//TTC7B//EREG//SMG1//ICOS//NRG1//IMPA2//IP6K2//CD28//HRASLS5
GO:0045596	negative regulation of cell differentiation	Biological process	54	682	900	17653	1.55305	0.00088893	0.043882	3.05113	0.06	STRAP//SFRP2//PPARA//ADCY6//CTSZ//DCC//DGUOK//NGFR//TRPV4//CUL4A//RARB//SOX17//INHBA//CD74//SIRT2//SIRT1//INSIG1//ARNTL//XDH//HES1//REG3G//SRSF6//MYC//GPR68//CXCL14//MED1//MIB1//BMP7//TP73//CALR//IGFBP5//NBR1//HDAC7//SUFU//LIMD1//CNTF//SYT4//BMPR1A//RHOA//OMG//SYNGAP1//NFATC4//GORASP1//PTBP1//EREG//MSX1//PAK1//TTPA//N4BP2L2//FBXW7//NRG1//GPR173//P2RY12//SKIL
GO:0006650	glycerophospholipid metabolic process	Biological process	33	362	900	17653	1.78806	0.000919897	0.0450816	3.03626	0.0366667	PIGA//ETNK1//LCLAT1//GPD1//PLA2G4A//PLA2G2F//PLA2G12A//SERINC5//PIK3C2A//PIP4K2A//MTMR9//PIP5K1A//PIP4K2B//HTR2A//SCARB1//PLA2G6//HADHA//FGF1//FGF18//OSBPL8//APOA5//APOA4//CPNE3//PDGFRB//TTC7B//EREG//SMG1//ICOS//NRG1//IMPA2//IP6K2//CD28//HRASLS5
GO:0034762	regulation of transmembrane transport	Biological process	44	529	900	17653	1.63145	0.000989504	0.048144	3.00458	0.0488889	CALM2//CASQ2//PRKACA//RHOQ//RAP1A//STIM1//STK39//SLC9A3R1//KCND1//KCNJ10//KCNK10//HCN3//SCN4A//KCNK17//KCNH7//YWHAQ//DIAPH1//PER2//KCNE2//FKBP1A//JPH4//NPPA//OXSR1//ATP1B3//PLA2G6//DPP6//CACNB1//FMR1//VAMP2//AZIN1//ATP2B4//KCNA1//KCNC1//MTOR//CALCR//SHISA6//SCN3B//SCN2B//GLRX//ARC//NGFR//OSBPL8//PAK1//RARRES2
GO:0018107	peptidyl-threonine phosphorylation	Biological process	15	119	900	17653	2.47241	0.00105852	0.0511341	2.9753	0.0166667	BMP7//CALM2//S1PR2//SPRED1//SIRT2//DCLK2//MTOR//PRKD2//STK39//PRKD1//MAP2K1//TTBK1//MYLK2//TNKS//OXSR1
GO:0050805	negative regulation of synaptic transmission	Biological process	11	73	900	17653	2.9556	0.00111584	0.0535208	2.9524	0.0122222	ASIC1//SYT4//STXBP1//GRIK3//HTR2A//PLA2G6//S1PR2//FMR1//GRID2//RAP1A//GNAI2
GO:0048168	regulation of neuronal synaptic plasticity	Biological process	9	52	900	17653	3.39481	0.0011386	0.054228	2.94363	0.01	KCNJ10//SYP//SYNGAP1//NPTN//SHISA6//SYT4//NCDN//ARC//MCTP1
GO:0071363	cellular response to growth factor stimulus	Biological process	53	674	900	17653	1.54238	0.00115293	0.0545265	2.9382	0.0588889	TAB1//FKBP1A//SIRT1//RHOA//DUSP22//SKIL//BMPR1A//CLDN5//SPRED1//FGF1//GTF2F2//HNRNPF//NCBP1//PTBP1//SHOC2//FGF18//NREP//BMP7//XIAP//STRAP//PEG10//CHST11//ASPN//PPM1A//PRDM16//CAV2//SULF1//HES1//MSX1//UBE2O//SFRP2//PRKD2//SIRT2//MED1//BCAR1//CXCL13//GAS1//PRKD1//VCAM1//HYAL1//PDGFRB//RAP1A//MAGI2//SPRY4//NPTN//NGFR//CRK//HEYL//XDH//SHC1//URI1//CPNE3//KLF4
GO:0015849	organic acid transport	Biological process	29	309	900	17653	1.84084	0.00117277	0.0546997	2.93079	0.0322222	SLC27A4//SLC6A17//SLC38A7//SLC6A6//SLC6A9//SLC7A1//STXBP1//VAMP2//PPFIA4//SYT4//SV2A//SLC16A1//SLC16A2//SLCO3A1//SFXN5//SERINC5//OCA2//PPARA//ABCC4//SLC9A3R1//ACE//PLA2G4A//PLA2G2F//PLA2G12A//KCNJ10//PER2//PLA2G6//STK39//NCOR1
GO:0046942	carboxylic acid transport	Biological process	29	309	900	17653	1.84084	0.00117277	0.0546997	2.93079	0.0322222	SLC27A4//SLC6A17//SLC38A7//SLC6A6//SLC6A9//SLC7A1//STXBP1//VAMP2//PPFIA4//SYT4//SV2A//SLC16A1//SLC16A2//SLCO3A1//SFXN5//SERINC5//OCA2//PPARA//ABCC4//SLC9A3R1//ACE//PLA2G4A//PLA2G2F//PLA2G12A//KCNJ10//PER2//PLA2G6//STK39//NCOR1
GO:0090092	regulation of transmembrane receptor protein serine/threonine kinase signaling pathway	Biological process	23	225	900	17653	2.00503	0.00119942	0.0555595	2.92103	0.0255556	INHBA//INHBB//BMP7//BMPR1A//PPM1A//NREP//XIAP//STRAP//PEG10//SIRT1//CHST11//ASPN//PRDM16//SKIL//CAV2//SULF1//HES1//MSX1//UBE2O//SFRP2//FKBP1A//MAGI2//DACT2
GO:0051093	negative regulation of developmental process	Biological process	71	968	900	17653	1.43866	0.00124294	0.0568242	2.90555	0.0788889	SOX17//VAT1//STRAP//SFRP2//PPARA//ADCY6//CTSZ//DCC//DGUOK//NGFR//TRPV4//SPRED1//VASH1//SULF1//FASLG//KLF4//CUL4A//RARB//ADRB3//FXN//INHBA//CD74//P2RY12//SKIL//SIRT2//SIRT1//INSIG1//ARNTL//XDH//HES1//REG3G//SRSF6//MYC//GPR68//CXCL14//MED1//MIB1//BMP7//TP73//CALR//IGFBP5//NBR1//HDAC7//SUFU//LIMD1//FZD3//CNTF//SYT4//BMPR1A//RHOA//OMG//SYNGAP1//NFATC4//GORASP1//PTBP1//EREG//MSX1//ABR//PAK1//ASPN//PDC…
GO:0006996	organelle organization	Biological process	236	3888	900	17653	1.19059	0.00124468	0.0568242	2.90494	0.262222	AKT3//MRTO4//WDR45B//TP53INP2//RAB1B//ATG4D//LIG4//MYC//YY1//RAN//SEPT5//SEPT3//WIPF2//BAZ2A//SIRT2//SIRT1//DCLK2//GAPDH//MAP1A//WEE1//MAP6D1//MFF//FKBP10//RAD23B//CUL4A//WRN//TPPP//IFI6//HIRIP3//NAP1L5//TSPYL5//RHOA//ESPN//TWF1//MICAL1//CORO2B//FHL3//IQSEC2//RHOQ//PLEK2//ABR//IQSEC3//PAK1//RHOJ//KLHL1//SLC9A3R1//FMNL2//DES//DIAPH1//MAST3//ARC//HIP1//NCKIPSD//SPTB//SVIL//LIMD1//TSNARE1//LRMP//VAM…
GO:0030336	negative regulation of cell migration	Biological process	28	296	900	17653	1.85542	0.00125561	0.0568242	2.90115	0.0311111	IL33//ABR//VASH1//STC1//STRAP//IGFBP5//BMPR1A//PDCD10//SPRED1//CARD10//RHOA//KLF4//CALR//GCSAM//CXCL13//NRG1//GPR173//OSBPL8//PODN//SULF1//SCAI//RNF20//RAP2A//RRAS//SFRP2//MCTP1//SLC9A3R1//MAGI2
GO:0070935	3'-UTR-mediated mRNA stabilization	Biological process	5	17	900	17653	5.76895	0.00126074	0.0568242	2.89937	0.00555556	DAZ1//MYD88//DAZ3//DAZ2//DAZ4
GO:0071840	cellular component organization or biogenesis	Biological process	374	6486	900	17653	1.13102	0.00126873	0.0568242	2.89663	0.415556	AKT3//MRTO4//WDR45B//TP53INP2//RAB1B//ATG4D//RAN//LIG4//MYC//YY1//SEPT5//SEPT3//WIPF2//BAZ2A//SIRT2//SIRT1//DCLK2//GAPDH//MAP1A//WEE1//MAP6D1//NCBP1//SF3A2//MFF//STRAP//FKBP10//WDR46//RAD51B//RAD23B//CUL4A//WRN//CDH4//CDH12//CSNK1A1//NRG1//MSX1//SIDT2//MED1//STRADB//FAM107A//EGLN2//CISH//MTOR//IGFBP5//URI1//BCAR1//TPPP//SOX17//IFI6//STC1//FMR1//MAGI2//SLITRK6//CALR//GRHL1//DACT2//HIRIP3//NAP1L5//…
GO:0031400	negative regulation of protein modification process	Biological process	48	600	900	17653	1.56916	0.00136086	0.0602264	2.86619	0.0533333	SPRED1//DUSP5//PPP2R1A//DUSP22//RGS4//CTDSP2//FKBP1A//MTOR//STK39//INSM1//MICAL1//XDH//KIRREL2//CBLC//CHAD//CISH//PODN//GNAQ//ASPN//CAMK2N2//SIRT2//CALM2//RASD2//PRKCG//PER2//TESK1//NLRP12//PPP1R10//URI1//PHACTR2//MYC//RASSF2//HMG20B//BMP7//SPRY4//SFRP2//TP73//KAT2B//NCOR1//SAMSN1//PAX5//STRAP//KLF4//SLC9A3R1//SIRT1//ATP2B4//PRKAR1A//PRKAR1B
GO:0048584	positive regulation of response to stimulus	Biological process	150	2334	900	17653	1.26057	0.00136251	0.0602264	2.86566	0.166667	TAB1//MAP4K3//CRK//GNAI2//MAP3K5//TAOK1//RAP1A//DUSP5//FGF1//TAB3//STK39//NRG1//PDE6H//MAPK10//MAP2K1//SHC1//TP73//C5AR1//S1PR2//CD74//FCER1G//KRT1//AXL//RBM14//MUC15//FBXW11//MUC6//PAK1//PRKACA//PRKACB//PSMC4//MYD88//RPS6KA3//CXCL13//EDN3//FZD5//REG3G//SIRT1//IL33//CD28//EREG//FBXW7//CARD10//MAPK8IP3//CD40LG//CHN2//LDLRAP1//BLNK//BCAR3//CALCR//RARRES2//TRPV4//INHBA//INHBB//BMP7//BMPR1A//PDGFRB//…
GO:0045666	positive regulation of neuron differentiation	Biological process	31	343	900	17653	1.77273	0.00148588	0.0652534	2.82802	0.0344444	MTOR//NPTN//ARHGAP35//TRIM67//ATF1//NCKIPSD//PRKD1//TWF1//RAP1A//SF3A2//MAGI2//CDH4//NRG1//L1CAM//PAK1//CNTF//RHOA//NGFR//MAP2K1//SKIL//FBXO31//FMR1//LLPH//BMP7//SYT4//HMG20B//HEYL//NEUROD2//NEUROG1//GPRC5B//RARB
GO:0007267	cell-cell signaling	Biological process	111	1658	900	17653	1.31315	0.0016279	0.0703446	2.78837	0.123333	RASD2//SOX17//MAGI2//CSNK1A1L//CSNK1A1//RTF1//FBXW11//XIAP//PPM1A//STRN//TNKS//SLC9A3R1//VPS26A//TNRC6A//FZD5//FZD3//SEPT5//HTR2A//HTR5A//KCNA1//KCNK3//MPZ//UNC13C//PRKCG//PCDHB4//SCN2B//SNCB//CACNB1//UNC119//AKAP5//SV2A//STXBP1//VAMP2//PPFIA4//TMOD2//MYLK2//FOXL1//GLP1R//ARNTL//RAP1A//SLC16A1//PER2//NAPA//CPLX2//SYT4//INHBA//INHBB//EDN3//ASIC1//SMPD3//TRPV4//DACT2//PPP2R1A//CBFB//SULF1//NFATC4//…
GO:0007167	enzyme linked receptor protein signaling pathway	Biological process	74	1028	900	17653	1.41193	0.00163058	0.0703446	2.78766	0.0822222	PTPRT//BLNK//SHC4//SHC1//DOK2//BCAR1//EREG//FBXW7//CBLC//NPPA//NRG1//EPS15//PIK3C2A//TAB1//FKBP1A//SIRT1//RHOA//DUSP22//SKIL//BMPR1A//CLDN5//RHOQ//CAV2//SPRED1//FGF1//GTF2F2//HNRNPF//NCBP1//PTBP1//SHOC2//FGF18//SLC9A3R1//INHBA//INHBB//BMP7//PPM1A//NREP//XIAP//STRAP//PEG10//CHST11//ASPN//PRDM16//SULF1//HES1//MSX1//UBE2O//SFRP2//PRKD2//MAGI2//PDGFRB//PRKD1//CPNE3//RASSF2//SPRY4//IGFBP5//HIP1//FASLG…
GO:1901699	cellular response to nitrogen compound	Biological process	50	637	900	17653	1.5396	0.00163302	0.0703446	2.78701	0.0555556	GNAI2//GNAQ//RHOQ//PIK3C2A//SHC1//CAV2//BCAR1//MTOR//MRPL44//NCBP1//RAB31//WDTC1//INHBB//PAK1//VAMP2//KAT2B//CISH//OSBPL8//SIRT1//CASQ2//CIB2//P2RY12//GPD1//IGFBP5//RAP1A//STC1//CYP11B1//ADCY6//ADCY9//GLP1R//PRKACA//PRKACB//PRKAR1A//PRKAR1B//KLF4//DIAPH1//CRK//SIRT2//ATP2B4//FMR1//LARP1//GPR173//KLF3//MAP3K5//HCN3//NCOR1//MAP2K1//NGFR//CACNB1//RARRES2
GO:0046929	negative regulation of neurotransmitter secretion	Biological process	4	11	900	17653	7.13253	0.00165991	0.0704986	2.77992	0.00444444	FMR1//RAP1A//ASIC1//SYT4
GO:0065007	biological regulation	Biological process	669	12351	900	17653	1.06243	0.00167743	0.0704986	2.77536	0.743333	FBXO6//SORBS3//N4BP2L2//PPP1R13L//EHMT2//STRAP//ZNF831//ERF//SIRT2//WDTC1//RTF1//SIRT1//CBX6//HEYL//PROX2//ARHGAP35//HES1//MYPOP//FASLG//INSM1//CIITA//MSX1//MYC//NFIX//CNOT2//PAX5//KLF3//ZBTB7A//HDAC7//SUFU//HES2//PPARA//MED1//PPM1A//DUSP22//GATAD2B//RARB//PRDM13//TRPV4//PRDM16//SOX17//SKIL//TP73//YY1//PCGF2//CALR//PHF6//SCRT2//URI1//PER2//KLF4//NCOR1//NR1I3//SPRED1//DUSP5//EREG//FGF1//NRG1//MAP3…
GO:0003091	renal water homeostasis	Biological process	7	35	900	17653	3.92289	0.00167829	0.0704986	2.77513	0.00777778	AQP2//ADCY6//ADCY9//PRKACA//PRKACB//PRKAR1A//PRKAR1B
GO:0048333	mesodermal cell differentiation	Biological process	7	35	900	17653	3.92289	0.00167829	0.0704986	2.77513	0.00777778	KLF4//EYA2//SFRP2//SOX17//BMPR1A//INHBA//KDM6A
GO:1902532	negative regulation of intracellular signal transduction	Biological process	43	528	900	17653	1.59739	0.00169048	0.0705721	2.77199	0.0477778	SPRED1//DUSP5//PPP2R1A//DUSP22//RGS4//ATP2B4//KLF4//SLC9A3R1//SIRT1//ARNTL//TMEM127//NPRL3//MYC//ADRA1A//SCAI//ARHGAP35//STMN1//TNFAIP1//LIMD1//RHOA//PPM1A//NLRP12//CBLC//BMP7//SPRY4//SFRP2//TP73//CD74//NCOR1//CHAD//CISH//PODN//ASPN//TRIM67//SYNGAP1//XDH//MAGI2//CALM2//CASQ2//HDAC7//RASSF2//SZT2//URI1
GO:0009894	regulation of catabolic process	Biological process	67	914	900	17653	1.43782	0.00171692	0.0708073	2.76525	0.0744444	NUP160//PGAM1//NDC1//PRKACA//PIP4K2A//PIP4K2B//KAT8//ADRA1A//SIRT2//MTOR//TAB3//MTMR9//PRKD1//TP53INP2//APOA5//APOA4//SCARB1//LARP1//SIRT1//GAPDH//VPS26A//PPARA//RAD23B//CSNK1A1//RNF144B//IL33//ARNTL//NRG1//AZIN1//PRKCG//PGAM4//SMG7//DCP2//FMR1//TNPO1//SAMD4B//PSMC4//YWHAZ//KHSRP//WWP1//EGLN2//GGA3//SGSM3//SOX17//TNFSF12//GPD1//HTR2A//RARRES2//SNX33//QKI//DAZ1//MYD88//DAZ3//DAZ2//DAZ4//NCOR1//ATP…
GO:0046928	regulation of neurotransmitter secretion	Biological process	9	55	900	17653	3.20964	0.00171705	0.0708073	2.76522	0.01	STXBP1//NAPA//ASIC1//SYT4//SEPT5//FMR1//RAP1A//CPLX2//MCTP1
GO:0048878	chemical homeostasis	Biological process	79	1114	900	17653	1.39097	0.00173193	0.0709882	2.76147	0.0877778	SIRT1//COMT//ADCY6//ADCY9//AQP2//PRKACA//PRKACB//PRKAR1A//PRKAR1B//CALR//CASQ2//RHAG//ATP2C1//HTR2A//ATP2B4//TRPV4//STC1//STIM1//ATP13A4//SV2A//FXN//MYC//CYBRD1//SLC39A13//ATP1B3//BCAP31//CIB2//CXCL13//GNA13//CCR9//ADRA1A//NPTN//GLP1R//PTGFR//HRH4//C5AR1//PLA2G6//CALM2//KCNA1//SLC9A3R1//FASLG//VSNL1//GPR68//CYP11B1//IGFBP5//NGFR//SIDT2//SLC16A1//APOA5//LDLRAP1//APOA4//INSIG1//SCARB1//NR1I3//FKBP1…
GO:0050793	regulation of developmental process	Biological process	162	2563	900	17653	1.23977	0.00174705	0.0711766	2.75769	0.18	FGF1//FZD3//HES1//SOX17//MAGI2//GNA13//CSNK1A1L//CRK//CSNK1A1//WIPF2//DIAPH1//RHOQ//ARHGAP35//RHOA//RHOJ//TTBK1//LIMD1//SLC9A3R1//VAT1//MTOR//BMP7//STRAP//SFRP2//PPARA//GRID2//NPTN//TRIM67//ATF1//NCKIPSD//PRKD1//TWF1//RAP1A//SF3A2//ADCY6//CTSZ//DCC//DGUOK//NGFR//TRPV4//SPRED1//VASH1//SULF1//FASLG//KLF4//FMNL2//ARC//NBR1//BMPR1A//CUL4A//SIRT2//RARB//NRG1//FGF18//AXL//MED1//PDGFRB//ADRB3//FXN//MSX1…
GO:1902373	negative regulation of mRNA catabolic process	Biological process	8	45	900	17653	3.48701	0.00177574	0.0713825	2.75062	0.00888889	LARP1//MTOR//DAZ1//MYD88//DAZ3//DAZ2//DAZ4//FMR1
GO:0051716	cellular response to stimulus	Biological process	428	7556	900	17653	1.11104	0.00178365	0.0713825	2.74869	0.475556	SIRT1//LIG4//FBXO6//SPRED1//DUSP5//EREG//FGF1//NRG1//MAP3K5//MYC//NCAM1//PDGFRB//MAPK4//MAP2K1//PSMC4//SHC1//SPTB//MAP4K3//FGF18//SYNGAP1//TAB1//CRK//GNAI2//TAOK1//RAP1A//TAB3//STK39//PDE6H//MAPK10//TP73//C5AR1//S1PR2//CD74//PPP2R1A//DUSP22//RGS4//USF2//RAD51B//RAD23B//CUL4A//NABP1//WRN//YY1//MCM8//IFI6//MFF//CBFB//AXL//P2RY12//MED1//MUC15//FCER1G//FBXW11//MUC6//PAK1//PRKACA//PRKACB//MYD88//RPS6K…
GO:0010976	positive regulation of neuron projection development	Biological process	25	260	900	17653	1.886	0.00178377	0.0713825	2.74866	0.0277778	CDH4//NRG1//L1CAM//PAK1//CNTF//RHOA//NGFR//MAP2K1//SKIL//FBXO31//FMR1//MTOR//LLPH//BMP7//SYT4//NPTN//ARHGAP35//TRIM67//ATF1//NCKIPSD//PRKD1//TWF1//RAP1A//SF3A2//MAGI2
GO:0051179	localization	Biological process	373	6497	900	17653	1.12609	0.00181456	0.0721875	2.74123	0.414444	RAN//TNPO1//ARNTL//PPP1R10//SLC27A4//DCC//LRP12//AXL//BARHL1//SOX1//FZD3//FMR1//MAGI2//STIM1//ORAI2//NFASC//POU2F2//CXCL13//CHGA//FCER1G//ABCC4//CTSW//ISLR//RARRES2//STXBP1//TLN1//PHACTR2//IL33//EDN3//ABR//CD74//COMT//SLC9A3R1//AQP2//SLC6A17//SLC38A7//SLC6A6//SLC6A9//SUFU//TWF1//ACAP3//MAPK8IP3//GGA3//GOLT1B//HSPA13//VAMP2//NCALD//CPNE3//AP1G2//TPD52//CA9//CDAN1//ALS2//HTR2A//CASQ2//TSNARE1//LRMP…
GO:0043401	steroid hormone mediated signaling pathway	Biological process	20	191	900	17653	2.05387	0.00182672	0.0722461	2.73833	0.0222222	MED4//MED1//RBM14//EGLN2//RHOA//RAN//NR1I3//CALR//CBFB//CNOT2//PAK1//SIRT1//HEYL//CREBRF//ARNTL//PGRMC2//PAQR9//PPARA//RARB//BMP7
GO:0044260	cellular macromolecule metabolic process	Biological process	479	8555	900	17653	1.09823	0.00187507	0.0734138	2.72698	0.532222	SIRT1//LIG4//RBM14//KAT7//SDE2//NFIX//TNFAIP1//WRN//MCM8//SORBS3//N4BP2L2//PPP1R13L//EHMT2//STRAP//ZNF831//ERF//SIRT2//WDTC1//RTF1//CBX6//HEYL//PROX2//ARHGAP35//HES1//MYPOP//FASLG//INSM1//CIITA//MSX1//MYC//CNOT2//PAX5//KLF3//ZBTB7A//HDAC7//SUFU//HES2//PPARA//MED1//PPM1A//DUSP22//GATAD2B//RARB//PRDM13//TRPV4//PRDM16//SOX17//SKIL//TP73//YY1//PCGF2//CALR//PHF6//SCRT2//URI1//PER2//KLF4//NCOR1//NR1I3/…
GO:0010959	regulation of metal ion transport	Biological process	32	363	900	17653	1.7291	0.00187795	0.0734138	2.72632	0.0355556	HTR2A//CASQ2//SCN3B//CALM2//PRKACA//STIM1//SLC9A3R1//STK39//DIAPH1//GNAI2//RHOA//P2RY12//STC1//FKBP1A//JPH4//PDGFRB//OXSR1//ATP1B3//PLA2G6//DPP6//KCNE2//CACNB1//FMR1//NPPA//VAMP2//ATP2B4//KCNA1//KCNC1//CALCR//SCN2B//GLRX//CD84
GO:0031324	negative regulation of cellular metabolic process	Biological process	172	2748	900	17653	1.22769	0.00189528	0.0736654	2.72233	0.191111	SORBS3//N4BP2L2//PPP1R13L//EHMT2//STRAP//ZNF831//ERF//SIRT2//WDTC1//RTF1//SIRT1//CBX6//HEYL//PROX2//ARHGAP35//HES1//MYPOP//FASLG//INSM1//CIITA//MSX1//MYC//NFIX//CNOT2//PAX5//KLF3//ZBTB7A//HDAC7//SUFU//HES2//PPARA//MED1//PPM1A//DUSP22//GATAD2B//RARB//PRDM13//TRPV4//PRDM16//SOX17//SKIL//TP73//YY1//PCGF2//CALR//PHF6//SCRT2//URI1//PER2//KLF4//NCOR1//NR1I3//BAZ2A//SPRED1//DUSP5//PPP2R1A//RGS4//CTDSP2/…
GO:0018210	peptidyl-threonine modification	Biological process	16	139	900	17653	2.25778	0.00193357	0.0747243	2.71364	0.0177778	BMP7//CALM2//S1PR2//SPRED1//SIRT2//DCLK2//MTOR//PRKD2//STK39//PRKD1//MAP2K1//TTBK1//MYLK2//TNKS//OXSR1//GALNT10
GO:0051588	regulation of neurotransmitter transport	Biological process	12	90	900	17653	2.61526	0.00200922	0.0768343	2.69697	0.0133333	STXBP1//NAPA//SV2A//ASIC1//SYT4//CPLX2//FMR1//MCTP1//PER2//NPPA//SEPT5//RAP1A
GO:0032412	regulation of ion transmembrane transporter activity	Biological process	23	234	900	17653	1.92792	0.00201089	0.0768343	2.69661	0.0255556	STIM1//STK39//SLC9A3R1//FKBP1A//PRKACA//JPH4//CALM2//CASQ2//OXSR1//ATP1B3//PLA2G6//CACNB1//FMR1//KCNE2//NPPA//VAMP2//KCNA1//KCNC1//SHISA6//SCN3B//SCN2B//GLRX//ARC
GO:0044057	regulation of system process	Biological process	43	534	900	17653	1.57944	0.00209331	0.079534	2.67917	0.0477778	ADRA1A//CHGA//PRKACA//CALM2//CASQ2//COMT//KCNA1//DES//GLP1R//EDN3//NPPA//SCN3B//TWF1//MTOR//KLF4//INHBA//INHBB//ACE//PER2//APOA5//APOA4//NRG1//MYLK2//SLC9A3R1//HTR2A//MGLL//FAM19A4//PAK1//KCND1//KCNK3//CACNB1//KCNE2//RAB11FIP1//STC1//SCN2B//STK39//ATP2B4//FMR1//NEUROG1//ATP1B3//STIM1//IGFBP5//RHOA
GO:1903507	negative regulation of nucleic acid-templated transcription	Biological process	85	1224	900	17653	1.36211	0.00212774	0.0803904	2.67208	0.0944444	SORBS3//N4BP2L2//PPP1R13L//EHMT2//STRAP//ZNF831//ERF//SIRT2//WDTC1//RTF1//SIRT1//CBX6//HEYL//PROX2//ARHGAP35//HES1//MYPOP//FASLG//INSM1//CIITA//MSX1//MYC//NFIX//CNOT2//PAX5//KLF3//ZBTB7A//HDAC7//SUFU//HES2//PPARA//MED1//PPM1A//DUSP22//GATAD2B//RARB//PRDM13//TRPV4//PRDM16//SOX17//SKIL//TP73//YY1//PCGF2//CALR//PHF6//SCRT2//URI1//PER2//KLF4//NCOR1//NR1I3//BAZ2A//SIRT5//TNRC18//ZNF587B//YWHAQ//WWP1//…
GO:0051961	negative regulation of nervous system development	Biological process	26	278	900	17653	1.83444	0.00215642	0.0808642	2.66627	0.0288889	ADCY6//CTSZ//DCC//DGUOK//NGFR//TRPV4//HES1//MED1//MIB1//BMP7//TP73//CALR//CNTF//SYT4//BMPR1A//RHOA//OMG//SYNGAP1//NFATC4//GORASP1//SIRT2//SUFU//PRKACB//NEUROD2//NRG1//GPR173
GO:0001710	mesodermal cell fate commitment	Biological process	5	19	900	17653	5.1617	0.00217615	0.0808642	2.66231	0.00555556	KLF4//EYA2//SFRP2//SOX17//BMPR1A
GO:0035024	negative regulation of Rho protein signal transduction	Biological process	5	19	900	17653	5.1617	0.00217615	0.0808642	2.66231	0.00555556	ADRA1A//SCAI//ARHGAP35//STMN1//TNFAIP1
GO:0043434	response to peptide hormone	Biological process	36	427	900	17653	1.65368	0.0021889	0.0808936	2.65977	0.04	RHOQ//PIK3C2A//SHC1//CAV2//BCAR1//SIRT1//MTOR//HADHA//NPPA//PPARA//TRPV4//SRSF6//RAB31//WDTC1//INHBB//PAK1//VAMP2//KAT2B//CISH//OSBPL8//IGFBP5//CRK//CYP11B1//ADCY6//ADCY9//GLP1R//PRKACA//PRKACB//PRKAR1A//PRKAR1B//GPR173//NGFR//RARRES2//REG3G//EREG//BMP7
GO:1902679	negative regulation of RNA biosynthetic process	Biological process	85	1226	900	17653	1.35989	0.00222712	0.0818586	2.65226	0.0944444	SORBS3//N4BP2L2//PPP1R13L//EHMT2//STRAP//ZNF831//ERF//SIRT2//WDTC1//RTF1//SIRT1//CBX6//HEYL//PROX2//ARHGAP35//HES1//MYPOP//FASLG//INSM1//CIITA//MSX1//MYC//NFIX//CNOT2//PAX5//KLF3//ZBTB7A//HDAC7//SUFU//HES2//PPARA//MED1//PPM1A//DUSP22//GATAD2B//RARB//PRDM13//TRPV4//PRDM16//SOX17//SKIL//TP73//YY1//PCGF2//CALR//PHF6//SCRT2//URI1//PER2//KLF4//NCOR1//NR1I3//BAZ2A//SIRT5//TNRC18//ZNF587B//YWHAQ//WWP1//…
GO:0045892	negative regulation of transcription, DNA-templated	Biological process	82	1176	900	17653	1.36767	0.00227317	0.0830996	2.64337	0.0911111	SORBS3//N4BP2L2//PPP1R13L//EHMT2//STRAP//ZNF831//ERF//SIRT2//WDTC1//RTF1//SIRT1//CBX6//HEYL//PROX2//ARHGAP35//HES1//MYPOP//FASLG//INSM1//CIITA//MSX1//MYC//NFIX//CNOT2//PAX5//KLF3//ZBTB7A//HDAC7//SUFU//HES2//PPARA//MED1//PPM1A//DUSP22//GATAD2B//RARB//PRDM13//TRPV4//PRDM16//SOX17//SKIL//TP73//YY1//PCGF2//CALR//PHF6//SCRT2//URI1//PER2//KLF4//NCOR1//NR1I3//BAZ2A//SIRT5//TNRC18//MIER1//PHF8//PHF2//NFA…
GO:0045597	positive regulation of cell differentiation	Biological process	67	926	900	17653	1.41919	0.00236157	0.0858673	2.6268	0.0744444	FZD3//MTOR//BMP7//NPTN//ARHGAP35//TRIM67//ATF1//NCKIPSD//PRKD1//TWF1//RAP1A//SF3A2//MAGI2//FGF18//AXL//CD83//CD74//HTR2A//RARRES2//SFRP2//MED1//INHBA//MAP3K5//MYF5//HMG20B//HEYL//RHOA//NEUROD2//NEUROG1//GPRC5B//RARB//BMPR1A//CDH4//NRG1//L1CAM//PAK1//CNTF//CLCF1//HES1//TP73//LIG4//NGFR//MAP2K1//SKIL//FBXO31//AP3B1//SIRT1//FMR1//LLPH//TTBK1//PRDM16//CRK//UNC13D//CALR//SIRT2//CLDN5//S1PR2//SYT4//ARN…
GO:0015711	organic anion transport	Biological process	38	460	900	17653	1.62032	0.00239295	0.0861805	2.62107	0.0422222	SLC27A4//SLC6A17//SLC38A7//SLC6A6//SLC6A9//SLC7A1//STXBP1//VAMP2//PPFIA4//SYT4//SV2A//RHAG//CA9//SLC16A1//SLC16A2//SLCO3A1//SFXN5//SLC35A1//SERINC5//OCA2//SLC25A23//PPARA//OSBPL8//PRELID2//SCARB1//ABCC4//SLC9A3R1//APOA5//APOA4//ACE//PLA2G4A//PLA2G2F//PLA2G12A//KCNJ10//PER2//PLA2G6//STK39//NCOR1
GO:1901652	response to peptide	Biological process	40	491	900	17653	1.59792	0.00239567	0.0861805	2.62057	0.0444444	RHOQ//PIK3C2A//SHC1//CAV2//BCAR1//SIRT1//MTOR//HADHA//NPPA//PPARA//TRPV4//SRSF6//RAB31//WDTC1//INHBB//PAK1//VAMP2//KAT2B//REG3G//EREG//BMP7//CISH//OSBPL8//IGFBP5//CRK//CYP11B1//ADCY6//ADCY9//GLP1R//PRKACA//PRKACB//PRKAR1A//PRKAR1B//KAT7//GPR173//KLF3//KLF4//NGFR//CACNB1//RARRES2
GO:0032870	cellular response to hormone stimulus	Biological process	53	698	900	17653	1.48935	0.00245273	0.0877661	2.61035	0.0588889	MED1//GNAI2//GNAQ//RHOQ//PIK3C2A//SHC1//CAV2//BCAR1//PPARA//RARB//MED4//RBM14//EGLN2//RHOA//RAN//NR1I3//RAB31//WDTC1//INHBB//PAK1//VAMP2//KAT2B//CALR//CBFB//CNOT2//SIRT1//PGRMC2//PAQR9//BMP7//CISH//OSBPL8//HEYL//INHBA//CYP11B1//ADCY6//ADCY9//GLP1R//PRKACA//PRKACB//PRKAR1A//PRKAR1B//TFPI//URI1//STC1//ELK1//UGT3A2//PTGFR//GPR173//CREBRF//CRK//ARNTL//NGFR//RARRES2
GO:0018193	peptidyl-amino acid modification	Biological process	88	1282	900	17653	1.34639	0.00248474	0.0884437	2.60472	0.0977778	FKBP10//FKBP1A//NKTR//FKBP7//EREG//FBXW7//CBLC//SHC1//BMP7//CALM2//S1PR2//SPRED1//SIRT2//SRCAP//PCGF2//NAA50//KAT8//NUP160//HDAC7//NDC1//MAP6D1//METTL21A//CAMKMT//EHMT2//KAT2B//AKT3//CSNK1A1L//CSNK1A1//DCLK2//MAST3//SMG1//MTOR//PRKD2//STK39//PRKACA//PRKCG//PRKD1//RPS6KA3//TTBK1//MYLK2//TNKS//MAP2K1//OXSR1//FGF1//NRG1//PDGFRB//AXL//TESK1//WEE1//FGF18//CHCHD4//ZDHHC3//GALNT10//ST3GAL1//SIRT1//EGLN2…
GO:0034765	regulation of ion transmembrane transport	Biological process	37	446	900	17653	1.62721	0.00252339	0.0887901	2.59802	0.0411111	CALM2//CASQ2//PRKACA//STIM1//STK39//SLC9A3R1//YWHAQ//DIAPH1//PER2//KCNE2//FKBP1A//JPH4//NPPA//OXSR1//ATP1B3//PLA2G6//DPP6//CACNB1//FMR1//VAMP2//ATP2B4//KCNA1//KCNC1//MTOR//CALCR//SHISA6//SCN3B//SCN2B//GLRX//ARC//KCND1//KCNJ10//KCNK10//HCN3//SCN4A//KCNK17//KCNH7
GO:0051271	negative regulation of cellular component movement	Biological process	30	340	900	17653	1.73069	0.00252616	0.0887901	2.59754	0.0333333	IL33//ABR//VASH1//STC1//STRAP//IGFBP5//BMPR1A//OSBPL8//PODN//SULF1//SCAI//RNF20//RAP2A//RRAS//SFRP2//MCTP1//SLC9A3R1//MAGI2//PDCD10//SPRED1//CARD10//RHOA//KLF4//CALR//CRK//SPOCK3//GCSAM//CXCL13//NRG1//GPR173
GO:0007268	chemical synaptic transmission	Biological process	51	667	900	17653	1.49976	0.00254699	0.0887901	2.59397	0.0566667	RASD2//SEPT5//STXBP1//VAMP2//PPFIA4//TMOD2//MYLK2//NAPA//CPLX2//UNC13C//SYT4//ASIC1//NEUROD2//ADRA1A//GRID2//GRIK3//ALS2//FMR1//MCTP1//NFATC4//JPH4//SYNGAP1//NCDN//ARC//SYP//KCNJ10//NPTN//SHISA6//KBTBD4//GNAI2//LGI1//HTR2A//PLA2G6//P2RX6//SLC6A9//S1PR2//CALB1//NRGN//RAP1A//HTR5A//KCNA1//KCNK3//MPZ//PRKCG//PCDHB4//SCN2B//SNCB//CACNB1//UNC119//AKAP5//SV2A
GO:0098916	anterograde trans-synaptic signaling	Biological process	51	667	900	17653	1.49976	0.00254699	0.0887901	2.59397	0.0566667	RASD2//SEPT5//HTR2A//HTR5A//KCNA1//KCNK3//MPZ//UNC13C//PRKCG//PCDHB4//SCN2B//SNCB//CACNB1//UNC119//AKAP5//SV2A//STXBP1//VAMP2//PPFIA4//TMOD2//MYLK2//NAPA//CPLX2//SYT4//ASIC1//NEUROD2//ADRA1A//GRID2//GRIK3//ALS2//FMR1//MCTP1//NFATC4//JPH4//SYNGAP1//NCDN//ARC//SYP//KCNJ10//NPTN//SHISA6//KBTBD4//GNAI2//LGI1//PLA2G6//P2RX6//SLC6A9//S1PR2//CALB1//NRGN//RAP1A
GO:0051962	positive regulation of nervous system development	Biological process	40	493	900	17653	1.59144	0.00257481	0.0892998	2.58925	0.0444444	FZD3//MTOR//NPTN//ARHGAP35//TRIM67//ATF1//NCKIPSD//PRKD1//TWF1//RAP1A//SF3A2//MAGI2//NRG1//HMG20B//HEYL//RHOA//NEUROD2//NEUROG1//GPRC5B//RARB//BMP7//CDH4//L1CAM//PAK1//CNTF//CLCF1//HES1//TP73//LIG4//NGFR//MAP2K1//SKIL//FBXO31//GRID2//SLITRK6//FMR1//LLPH//TTBK1//SYT4//ZNF609
GO:0051050	positive regulation of transport	Biological process	68	947	900	17653	1.40843	0.0026435	0.0912143	2.57782	0.0755556	FMR1//MAGI2//SCN3B//SIRT1//SYT4//RHOQ//RAP1A//INHBA//INHBB//EDN3//MYRIP//STIM1//STK39//MED1//VSNL1//GPR68//PLA2G6//P2RY12//FCER1G//STXBP1//MIB1//UNC13D//SCAMP5//PPM1A//APOA5//LDLRAP1//HIP1//BICD1//SGIP1//AXL//GAPDH//FZD5//NLRP12//SIRPB1//ABR//CALR//IL33//CALM2//PDGFRB//STC1//PAK1//MFF//PDCD10//VAMP2//YWHAQ//TP73//YWHAZ//ATP1B3//KCNE2//NPPA//AZIN1//SMPD3//SDC1//KCNA1//KCNC1//NRG1//HES1//FBXW7//NBP…
GO:0046580	negative regulation of Ras protein signal transduction	Biological process	8	48	900	17653	3.26907	0.00271727	0.0932837	2.56587	0.00888889	ADRA1A//SCAI//ARHGAP35//STMN1//TNFAIP1//TRIM67//SPRY4//SYNGAP1
GO:0019932	second-messenger-mediated signaling	Biological process	30	342	900	17653	1.72057	0.00275659	0.093429	2.55963	0.0333333	GNA13//ADCY6//ADCY9//GLP1R//GNAQ//PTGFR//CALCR//SLC9A3R1//KSR2//MCTP1//NCALD//ATP2B4//PRKACA//CALM2//CASQ2//HTR5A//EDN3//NFATC4//BCAP31//VCAM1//RASD2//PEX5L//NEUROD2//FKBP1A//JPH4//NRG1//ADRA1A//ADRB3//CHGA//PPP2R1A
GO:0048255	mRNA stabilization	Biological process	7	38	900	17653	3.61319	0.00275818	0.093429	2.55938	0.00777778	DAZ1//MYD88//DAZ3//DAZ2//DAZ4//LARP1//MTOR
GO:0042221	response to chemical	Biological process	274	4655	900	17653	1.15453	0.0027658	0.093429	2.55818	0.304444	HYAL1//USF2//CBFB//AXL//CD74//MED1//CXCL13//CHGA//EDN3//HSPA4L//UBXN4//FBXO6//HSPA13//STIM1//CALM2//CASQ2//CYP46A1//CYB5B//AKR7A2//SLC38A7//CCR9//L1CAM//MAP2K1//RARRES2//C5AR1//PLA2G6//CXCL14//APOA4//TAB1//FKBP1A//SIRT1//RHOA//DUSP22//SKIL//BMPR1A//CLDN5//GNAI2//GNAQ//CDH4//DCC//EFNA4//NFASC//ARHGAP35//NCAM1//NGFR//DPYSL5//SHC1//BMP7//SPTB//DOK2//LGI1//SLC27A4//MTOR//SFRP2//TTPA//VCAM1//PRKCG//SC…
GO:0022898	regulation of transmembrane transporter activity	Biological process	23	240	900	17653	1.87972	0.00277981	0.093429	2.55599	0.0255556	STIM1//STK39//SLC9A3R1//FKBP1A//PRKACA//JPH4//CALM2//CASQ2//OXSR1//ATP1B3//PLA2G6//CACNB1//FMR1//KCNE2//NPPA//VAMP2//KCNA1//KCNC1//SHISA6//SCN3B//SCN2B//GLRX//ARC
GO:0099537	trans-synaptic signaling	Biological process	51	670	900	17653	1.49304	0.00279058	0.093429	2.55431	0.0566667	RASD2//SEPT5//HTR2A//HTR5A//KCNA1//KCNK3//MPZ//UNC13C//PRKCG//PCDHB4//SCN2B//SNCB//CACNB1//UNC119//AKAP5//SV2A//STXBP1//VAMP2//PPFIA4//TMOD2//MYLK2//NAPA//CPLX2//SYT4//ASIC1//NEUROD2//ADRA1A//GRID2//GRIK3//ALS2//FMR1//MCTP1//NFATC4//JPH4//SYNGAP1//NCDN//ARC//SYP//KCNJ10//NPTN//SHISA6//KBTBD4//GNAI2//LGI1//PLA2G6//P2RX6//SLC6A9//S1PR2//CALB1//NRGN//RAP1A
GO:0043269	regulation of ion transport	Biological process	48	622	900	17653	1.51365	0.00280834	0.0935605	2.55155	0.0533333	HTR2A//CASQ2//SCN3B//CALM2//PRKACA//SYT4//SV2A//STIM1//STK39//SLC9A3R1//KCND1//KCNJ10//KCNK10//HCN3//SCN4A//KCNK17//KCNH7//YWHAQ//P2RY12//STC1//DIAPH1//GNAI2//RHOA//PER2//KCNE2//FKBP1A//JPH4//NPPA//PLA2G6//PDGFRB//OXSR1//ATP1B3//DPP6//CACNB1//FMR1//VAMP2//ATP2B4//STXBP1//KCNA1//KCNC1//MTOR//CALCR//NCOR1//SHISA6//SCN2B//GLRX//ARC//CD84
GO:1901016	regulation of potassium ion transmembrane transporter activity	Biological process	9	59	900	17653	2.99203	0.00283053	0.0938377	2.54813	0.01	STK39//CASQ2//OXSR1//ATP1B3//KCNE2//VAMP2//NPPA//KCNA1//KCNC1
GO:0099536	synaptic signaling	Biological process	51	671	900	17653	1.49081	0.00287615	0.0948848	2.54119	0.0566667	RASD2//SEPT5//HTR2A//HTR5A//KCNA1//KCNK3//MPZ//UNC13C//PRKCG//PCDHB4//SCN2B//SNCB//CACNB1//UNC119//AKAP5//SV2A//STXBP1//VAMP2//PPFIA4//TMOD2//MYLK2//NAPA//CPLX2//SYT4//ASIC1//NEUROD2//ADRA1A//GRID2//GRIK3//ALS2//FMR1//MCTP1//NFATC4//JPH4//SYNGAP1//NCDN//ARC//SYP//KCNJ10//NPTN//SHISA6//KBTBD4//GNAI2//LGI1//PLA2G6//P2RX6//SLC6A9//S1PR2//CALB1//NRGN//RAP1A
GO:0009887	animal organ morphogenesis	Biological process	71	1001	900	17653	1.39123	0.00291152	0.0955856	2.53588	0.0788889	MYF5//MYC//FGF1//SUFU//MIB1//SOX17//FGF18//SOX1//BCAR3//SLITRK6//TAB1//FKBP1A//MTOR//KDM6A//HES1//RARB//BMPR1A//HEYL//SFRP2//CLDN5//MSX1//PPP1R13L//NRG1//MED1//BMP7//MAGI2//STC1//SDK1//CALB1//SLC9A3R1//NEUROG1//OLFM3//CRB1//ABR//INSIG1//FZD3//EDAR//INHBA//RHOA//SDC1//FASLG//CNTF//RING1//YY1//FZD5//PAX5//CHST11//HOXB5//ALX4//PCGF2//AKT3//MYLK2//IGFBP5//PSMC4//ZNRF3//HYAL1//TRPV4//STK40//MAP2K1//CT…
GO:0007188	adenylate cyclase-modulating G-protein coupled receptor signaling pathway	Biological process	20	199	900	17653	1.9713	0.00295934	0.0966862	2.5288	0.0222222	GNA13//ADCY6//ADCY9//GLP1R//GNAQ//PTGFR//CALCR//SLC9A3R1//GNAI2//RGS1//P2RY12//AKAP5//GRIK3//HTR5A//ADRA1A//ADRB3//CHGA//ATP2B4//PRKACB//CYSLTR2
GO:0061061	muscle structure development	Biological process	49	640	900	17653	1.50173	0.00298473	0.0970467	2.5251	0.0544444	NRG1//MED1//BMPR1A//FHL3//ZNF609//SIRT1//MSX1//MYF5//ALX4//RHOA//SVIL//MTOR//MYLK2//TMOD2//MYOZ2//HMG20B//HEYL//FOXN2//PAX5//FBXO40//QKI//PRKAR1A//ACTG1//CASQ2//CXCL14//MAP3K5//SIRT2//SDC1//NEUROG1//SOX17//CNTF//BEND2//CAV2//NFATC4//IGFBP5//PTBP1//EREG//PDGFRB//PROX2//CALR//FKBP1A//RARB//LRRC10//TP73//CNTFR//NPPA//PAK1//HES1//ARNTL
GO:0017157	regulation of exocytosis	Biological process	19	186	900	17653	2.00363	0.00310136	0.100356	2.50845	0.0211111	STXBP1//NAPA//SYT4//UNC13D//CD84//FCER1G//ABR//VSNL1//PLA2G6//SCAMP5//MICAL1//SMPD3//SDC1//NPPA//SEPT5//FMR1//RAP1A//CPLX2//VAMP2
GO:0014070	response to organic cyclic compound	Biological process	67	937	900	17653	1.40253	0.00312988	0.100797	2.50447	0.0744444	SDK1//HTR2A//MRPL44//MED4//MED1//RBM14//EGLN2//RHOA//RAN//NR1I3//FKBP1A//NCBP1//HTR5A//PDGFRB//PTGFR//BMP7//STXBP1//TFPI//CALR//CBFB//CNOT2//PAK1//P2RX6//STC1//CA9//APOA4//INSIG1//MTOR//PRKCG//PGRMC2//PAQR9//PPARA//RARB//SDC1//CALCR//SIRT1//HEYL//CASQ2//CIB2//P2RY12//GPD1//IGFBP5//RAP1A//URI1//ELK1//INHBA//SLC16A1//KLF4//UGT3A2//DIAPH1//ADCY6//SIRT2//ATP2B4//PRKACA//LARP1//PRKACB//CREBRF//HCN3//N…
GO:0071377	cellular response to glucagon stimulus	Biological process	7	39	900	17653	3.52054	0.0032163	0.103089	2.49264	0.00777778	ADCY6//ADCY9//GLP1R//PRKACA//PRKACB//PRKAR1A//PRKAR1B
GO:0009892	negative regulation of metabolic process	Biological process	188	3075	900	17653	1.19919	0.00327882	0.104244	2.48428	0.208889	SORBS3//N4BP2L2//PPP1R13L//EHMT2//STRAP//ZNF831//ERF//SIRT2//WDTC1//RTF1//SIRT1//CBX6//HEYL//PROX2//ARHGAP35//HES1//MYPOP//FASLG//INSM1//CIITA//MSX1//MYC//NFIX//CNOT2//PAX5//KLF3//ZBTB7A//HDAC7//SUFU//HES2//PPARA//MED1//PPM1A//DUSP22//GATAD2B//RARB//PRDM13//TRPV4//PRDM16//SOX17//SKIL//TP73//YY1//PCGF2//CALR//PHF6//SCRT2//URI1//PER2//KLF4//NCOR1//NR1I3//BAZ2A//RNPS1//DCP2//SMG1//NCBP1//PPP2R1A//RP…
GO:0014745	negative regulation of muscle adaptation	Biological process	4	13	900	17653	6.03521	0.00331399	0.104244	2.47965	0.00444444	MTOR//KLF4//ATP2B4//IGFBP5
GO:0050872	white fat cell differentiation	Biological process	4	13	900	17653	6.03521	0.00331399	0.104244	2.47965	0.00444444	CTBP2//SIRT1//PRDM16//PER2
GO:0090335	regulation of brown fat cell differentiation	Biological process	4	13	900	17653	6.03521	0.00331399	0.104244	2.47965	0.00444444	PRDM16//TRPV4//SIRT1//MTOR
GO:0035601	protein deacylation	Biological process	13	108	900	17653	2.361	0.00335404	0.105015	2.47443	0.0144444	ABHD17C//SIRT2//SIRT5//SIRT1//HMG20B//RBM14//BAZ2A//MIER1//HDAC7//PER2//SPRED1//PRKD2//PRKD1
GO:1904062	regulation of cation transmembrane transport	Biological process	27	302	900	17653	1.75361	0.00337361	0.105142	2.47191	0.03	CALM2//CASQ2//PRKACA//STIM1//SLC9A3R1//DIAPH1//FKBP1A//JPH4//STK39//OXSR1//ATP1B3//PLA2G6//DPP6//KCNE2//CACNB1//FMR1//NPPA//VAMP2//ATP2B4//KCNA1//KCNC1//CALCR//SHISA6//SCN3B//SCN2B//GLRX//ARC
GO:0010941	regulation of cell death	Biological process	111	1696	900	17653	1.28373	0.00340512	0.105637	2.46787	0.123333	CD74//HIP1//FASLG//NGFR//XDH//NLRP12//PDCD10//SIRT1//FXN//RNF144B//HIGD1A//XIAP//MPZ//MSX1//MYC//MYD88//PA2G4//CHST11//PDGFRB//MED1//AXL//PTGFR//RARB//RPS6KA3//SHC1//YWHAZ//STK40//CCND2//CD28//CD40LG//BMP7//MAP3K5//SIRT5//PPP1R10//SFRP2//CIDEB//CYSLTR2//CALCR//GAS1//STK39//CARD10//INHBA//INHBB//NME4//PAK1//STRADB//MAP2K1//TAOK1//ALX4//TP73//WRN//CALR//MAP4K3//BCAR1//OXSR1//FCER1G//GNA13//RNPS1//C…
GO:0006351	transcription, DNA-templated	Biological process	233	3907	900	17653	1.16974	0.00342331	0.105716	2.46555	0.258889	SORBS3//N4BP2L2//PPP1R13L//EHMT2//STRAP//ZNF831//ERF//SIRT2//WDTC1//RTF1//SIRT1//CBX6//HEYL//PROX2//ARHGAP35//HES1//MYPOP//FASLG//INSM1//CIITA//MSX1//MYC//NFIX//CNOT2//PAX5//KLF3//ZBTB7A//HDAC7//SUFU//HES2//PPARA//MED1//PPM1A//DUSP22//GATAD2B//RARB//PRDM13//TRPV4//PRDM16//SOX17//SKIL//TP73//YY1//PCGF2//CALR//PHF6//SCRT2//URI1//PER2//KLF4//NCOR1//NR1I3//BAZ2A//USF2//ARID3B//CREBRF//ELK1//ELK3//POL…
GO:0010605	negative regulation of macromolecule metabolic process	Biological process	175	2842	900	17653	1.20779	0.00347006	0.106673	2.45966	0.194444	SORBS3//N4BP2L2//PPP1R13L//EHMT2//STRAP//ZNF831//ERF//SIRT2//WDTC1//RTF1//SIRT1//CBX6//HEYL//PROX2//ARHGAP35//HES1//MYPOP//FASLG//INSM1//CIITA//MSX1//MYC//NFIX//CNOT2//PAX5//KLF3//ZBTB7A//HDAC7//SUFU//HES2//PPARA//MED1//PPM1A//DUSP22//GATAD2B//RARB//PRDM13//TRPV4//PRDM16//SOX17//SKIL//TP73//YY1//PCGF2//CALR//PHF6//SCRT2//URI1//PER2//KLF4//NCOR1//NR1I3//BAZ2A//RNPS1//DCP2//SMG1//NCBP1//PPP2R1A//RP…
GO:1903306	negative regulation of regulated secretory pathway	Biological process	5	21	900	17653	4.67011	0.00349895	0.107074	2.45606	0.00555556	CD84//ABR//SYT4//FMR1//RAP1A
GO:0098732	macromolecule deacylation	Biological process	13	109	900	17653	2.33934	0.00363527	0.110745	2.43946	0.0144444	ABHD17C//SIRT2//SIRT5//SIRT1//HMG20B//RBM14//BAZ2A//MIER1//HDAC7//PER2//SPRED1//PRKD2//PRKD1
GO:0009725	response to hormone	Biological process	69	977	900	17653	1.38526	0.0036754	0.111465	2.4347	0.0766667	MED1//GNAI2//GNAQ//RHOQ//PIK3C2A//SHC1//CAV2//BCAR1//PPARA//RARB//MED4//RBM14//EGLN2//RHOA//RAN//NR1I3//HTR5A//PDGFRB//PTGFR//BMP7//STXBP1//TFPI//CALR//SIRT1//MTOR//HADHA//NPPA//TRPV4//SRSF6//RAB31//WDTC1//INHBB//PAK1//VAMP2//KAT2B//CYP11B1//CBFB//CNOT2//CA9//YY1//PGRMC2//PAQR9//REG3G//EREG//CISH//OSBPL8//SDC1//CALCR//IGFBP5//HEYL//CRK//INHBA//ADCY6//ADCY9//GLP1R//PRKACA//PRKACB//PRKAR1A//PRKAR1B…
GO:0051896	regulation of protein kinase B signaling	Biological process	21	218	900	17653	1.88946	0.00390433	0.117321	2.40845	0.0233333	OSBPL8//EREG//FGF1//RASD2//MTOR//ICOS//NRG1//HIP1//IGFBP5//PDGFRB//AXL//CALCR//TSPYL5//FGF18//CD28//SIRT1//XDH//KLF4//SLC9A3R1//MAGI2//RRAS
GO:0071417	cellular response to organonitrogen compound	Biological process	42	537	900	17653	1.53409	0.00395566	0.117321	2.40278	0.0466667	RHOQ//PIK3C2A//SHC1//CAV2//BCAR1//MTOR//RAB31//WDTC1//INHBB//PAK1//VAMP2//KAT2B//CISH//OSBPL8//SIRT1//CASQ2//CIB2//P2RY12//GPD1//IGFBP5//RAP1A//STC1//CYP11B1//ADCY6//ADCY9//GLP1R//PRKACA//PRKACB//PRKAR1A//PRKAR1B//KLF4//DIAPH1//SIRT2//ATP2B4//LARP1//GPR173//KLF3//HCN3//NGFR//CACNB1//CRK//RARRES2
GO:0044267	cellular protein metabolic process	Biological process	313	5421	900	17653	1.13251	0.00396418	0.117321	2.40185	0.347778	SPRED1//DUSP5//EREG//FGF1//NRG1//MAP3K5//MYC//NCAM1//PDGFRB//MAPK4//MAP2K1//PSMC4//SHC1//SPTB//MAP4K3//FGF18//SYNGAP1//TAB1//CRK//GNAI2//TAOK1//RAP1A//TAB3//STK39//PDE6H//MAPK10//TP73//C5AR1//S1PR2//CD74//PPP2R1A//DUSP22//RGS4//WWP1//HECTD2//FBXO41//FBXW11//PELI3//RNF144B//FBXO6//FBXO40//FBXW5//FBXW7//RNF20//FBXO31//CBFB//TNKS//UBL4A//FKBP10//FKBP1A//NKTR//FKBP7//CTDSP2//MTOR//INSM1//MICAL1//XDH/…
GO:0065008	regulation of biological quality	Biological process	225	3770	900	17653	1.17062	0.00396434	0.117321	2.40183	0.25	WRN//GNAQ//ADRB3//HTR2A//SIRT1//TP53INP2//KRT1//BBS1//ACTG1//ADRA1A//RHOA//CTSZ//ACE//CHGA//PRKACA//CALM2//CASQ2//SKIL//CD74//NCALD//ADCY6//COMT//NPPA//ADCY9//AQP2//PRKACB//PRKAR1A//PRKAR1B//EDN3//SUFU//TWF1//HMG20B//FCER1G//RAD51B//MICAL1//TFPI//AP3B1//P2RX6//SEPT5//CALR//EGLN2//GLRX//SH3BGRL3//IYD//MED1//TPO//KDELR3//CYP11B1//SCARB1//RHAG//ATP2C1//ATP2B4//TRPV4//STC1//STIM1//ATP13A4//SV2A//FXN/…
GO:0030030	cell projection organization	Biological process	98	1477	900	17653	1.30143	0.00396992	0.117321	2.40122	0.108889	P2RY12//DCC//STMN1//LUM//MAP1A//OMG//ALS2//SLITRK6//CDH4//EFNA4//NFASC//ARHGAP35//L1CAM//NCAM1//NGFR//DPYSL5//SHC1//BMP7//SPTB//DOK2//LGI1//STXBP1//ABCC4//FOPNL//CCDC113//SNX10//KIF24//SEPT5//FNBP1L//SEPT3//BBS1//UNC119//TMEM67//TWF1//MTOR//GRID2//SFRP2//NPTN//TRIM67//ATF1//NCKIPSD//PRKD1//RAP1A//SF3A2//MAGI2//ADCY6//CTSZ//DGUOK//TRPV4//KLHL1//STRN//SYNGAP1//SZT2//RHOQ//RHOJ//RAP2A//SLC9A3R1//APO…
GO:0010629	negative regulation of gene expression	Biological process	128	2005	900	17653	1.25219	0.00397541	0.117321	2.40062	0.142222	SORBS3//N4BP2L2//PPP1R13L//EHMT2//STRAP//ZNF831//ERF//SIRT2//WDTC1//RTF1//SIRT1//CBX6//HEYL//PROX2//ARHGAP35//HES1//MYPOP//FASLG//INSM1//CIITA//MSX1//MYC//NFIX//CNOT2//PAX5//KLF3//ZBTB7A//HDAC7//SUFU//HES2//PPARA//MED1//PPM1A//DUSP22//GATAD2B//RARB//PRDM13//TRPV4//PRDM16//SOX17//SKIL//TP73//YY1//PCGF2//CALR//PHF6//SCRT2//URI1//PER2//KLF4//NCOR1//NR1I3//BAZ2A//RNPS1//DCP2//SMG1//NCBP1//PPP2R1A//RP…
GO:0060193	positive regulation of lipase activity	Biological process	9	62	900	17653	2.84726	0.00398993	0.117321	2.39903	0.01	ADRA1A//GNAQ//HTR2A//C5AR1//PDGFRB//GNA13//APOA5//APOA4//RHOA
GO:1902369	negative regulation of RNA catabolic process	Biological process	8	51	900	17653	3.07678	0.00400931	0.117381	2.39693	0.00888889	LARP1//MTOR//DAZ1//MYD88//DAZ3//DAZ2//DAZ4//FMR1
GO:0042981	regulation of apoptotic process	Biological process	103	1566	900	17653	1.29009	0.00411212	0.119443	2.38593	0.114444	CD74//HIP1//FASLG//NGFR//XDH//NLRP12//PDCD10//SIRT1//FXN//RNF144B//HIGD1A//XIAP//MPZ//MSX1//MYC//MYD88//PA2G4//CHST11//PDGFRB//MED1//AXL//PTGFR//RARB//RPS6KA3//SHC1//YWHAZ//STK40//CCND2//CD28//CD40LG//BMP7//MAP3K5//SIRT5//PPP1R10//SFRP2//FCER1G//GNA13//RNPS1//CDK19//ABR//ARHGEF3//IP6K2//UBE2Z//RASSF2//IFI6//MICAL1//KLF4//BCAP31//RHOA//EGLN2//GRID2//CNTF//CNTFR//CLCF1//LIG4//PRKCG//BARHL1//SNCB//S…
GO:0006476	protein deacetylation	Biological process	12	98	900	17653	2.40177	0.00411506	0.119443	2.38562	0.0133333	HMG20B//RBM14//BAZ2A//SIRT2//SIRT1//MIER1//HDAC7//PER2//SPRED1//PRKD2//PRKD1//SIRT5
GO:0097659	nucleic acid-templated transcription	Biological process	233	3924	900	17653	1.16467	0.00425255	0.122648	2.37135	0.258889	SORBS3//N4BP2L2//PPP1R13L//EHMT2//STRAP//ZNF831//ERF//SIRT2//WDTC1//RTF1//SIRT1//CBX6//HEYL//PROX2//ARHGAP35//HES1//MYPOP//FASLG//INSM1//CIITA//MSX1//MYC//NFIX//CNOT2//PAX5//KLF3//ZBTB7A//HDAC7//SUFU//HES2//PPARA//MED1//PPM1A//DUSP22//GATAD2B//RARB//PRDM13//TRPV4//PRDM16//SOX17//SKIL//TP73//YY1//PCGF2//CALR//PHF6//SCRT2//URI1//PER2//KLF4//NCOR1//NR1I3//BAZ2A//USF2//ARID3B//CREBRF//ELK1//ELK3//POL…
GO:0006865	amino acid transport	Biological process	15	137	900	17653	2.14757	0.00426177	0.122648	2.37041	0.0166667	SLC6A17//SLC38A7//SLC6A6//SLC6A9//STXBP1//VAMP2//PPFIA4//SYT4//SV2A//SERINC5//OCA2//KCNJ10//PER2//SLC7A1//STK39
GO:0034613	cellular protein localization	Biological process	114	1762	900	17653	1.26904	0.00433274	0.123344	2.36324	0.126667	RAN//TNPO1//ARNTL//PPP1R10//NFASC//TWF1//RNPS1//SMG1//NUP160//NCBP1//NDC1//SRSF6//SMG7//YWHAQ//ZDHHC3//YWHAZ//AKAP5//KPNA3//KPNA4//NCKIPSD//CRB1//STRADB//CALR//ATG4D//RPL32//SRP9//KDELR3//AP3B1//TOMM34//MFF//BCAP31//RAB31//EVI5L//ADPRH//TOM1L2//TSNARE1//GGA3//SNX33//MYRIP//RAB30//SGSM3//NGFR//TMED7//RAB5B//RAB1B//USO1//NAPA//AP1G2//VPS26A//CD74//RABGAP1L//TLN1//PEX5L//SIRT1//MED1//BICD1//WDR45B//…
GO:0061082	myeloid leukocyte cytokine production	Biological process	5	22	900	17653	4.45783	0.00434067	0.123344	2.36244	0.00555556	SIRT1//CHGA//FCER1G//GPRC5B//CD74
GO:2001026	regulation of endothelial cell chemotaxis	Biological process	5	22	900	17653	4.45783	0.00434067	0.123344	2.36244	0.00555556	PRKD2//PRKD1//FGF1//CXCL13//FGF18
GO:0040013	negative regulation of locomotion	Biological process	30	353	900	17653	1.66695	0.00437041	0.12367	2.35948	0.0333333	IL33//ABR//VASH1//STC1//STRAP//IGFBP5//BMPR1A//OSBPL8//PODN//SULF1//SCAI//RNF20//RAP2A//RRAS//SFRP2//MCTP1//SLC9A3R1//MAGI2//PDCD10//SPRED1//CARD10//RHOA//KLF4//CALR//CRK//SPOCK3//GCSAM//CXCL13//NRG1//GPR173
GO:0007501	mesodermal cell fate specification	Biological process	4	14	900	17653	5.60413	0.00445418	0.125429	2.35123	0.00444444	SFRP2//SOX17//BMPR1A//EYA2
GO:0051239	regulation of multicellular organismal process	Biological process	181	2969	900	17653	1.19576	0.00446966	0.125429	2.34973	0.201111	FGF1//BTNL9//BTNL8//JPH4//NLRP12//CD83//EREG//IL33//ADRA1A//CHGA//PRKACA//CALM2//CASQ2//FZD3//FZD5//COMT//HES1//SOX17//MAGI2//KCNA1//DES//GLP1R//EDN3//NPPA//SCN3B//FCER1G//SULF1//C5AR1//PRKD2//PRKD1//CALR//SCARB1//BCAR1//VASH1//STC1//TWF1//STRAP//HYAL1//MTOR//BMP7//SFRP2//APOA5//GRID2//NPTN//ARHGAP35//TRIM67//ATF1//NCKIPSD//RAP1A//SF3A2//ADCY6//CTSZ//DCC//DGUOK//NGFR//TRPV4//KLF4//SPRED1//FASLG//…
GO:0046488	phosphatidylinositol metabolic process	Biological process	21	221	900	17653	1.86382	0.00457315	0.127803	2.33978	0.0233333	PIGA//PIK3C2A//PIP4K2A//MTMR9//PIP5K1A//PIP4K2B//HTR2A//FGF1//FGF18//PLA2G4A//PLA2G2F//PLA2G12A//TTC7B//EREG//SMG1//ICOS//NRG1//IMPA2//IP6K2//PDGFRB//CD28
GO:0007050	cell cycle arrest	Biological process	23	250	900	17653	1.80453	0.00460886	0.12826	2.33641	0.0255556	GML//CNOT2//CALR//INSM1//PRKACA//TP73//MAGI2//VASH1//MTOR//GAS1//SGSM3//INHBA//MYC//PA2G4//PPM1A//PPM1G//STRADB//PRR11//KMT2E//MAP2K1//SKIL//CUL4A//KAT2B
GO:0006355	regulation of transcription, DNA-templated	Biological process	223	3745	900	17653	1.16796	0.00462745	0.12826	2.33466	0.247778	SORBS3//N4BP2L2//PPP1R13L//EHMT2//STRAP//ZNF831//ERF//SIRT2//WDTC1//RTF1//SIRT1//CBX6//HEYL//PROX2//ARHGAP35//HES1//MYPOP//FASLG//INSM1//CIITA//MSX1//MYC//NFIX//CNOT2//PAX5//KLF3//ZBTB7A//HDAC7//SUFU//HES2//PPARA//MED1//PPM1A//DUSP22//GATAD2B//RARB//PRDM13//TRPV4//PRDM16//SOX17//SKIL//TP73//YY1//PCGF2//CALR//PHF6//SCRT2//URI1//PER2//KLF4//NCOR1//NR1I3//BAZ2A//USF2//SIRT5//TNRC18//SRCAP//FOXP4//CR…
GO:0051094	positive regulation of developmental process	Biological process	89	1329	900	17653	1.31353	0.00466243	0.128702	2.33139	0.0988889	FGF1//FZD3//MTOR//BMP7//NPTN//ARHGAP35//TRIM67//ATF1//NCKIPSD//PRKD1//TWF1//RAP1A//SF3A2//MAGI2//BMPR1A//NRG1//FGF18//AXL//MED1//PDGFRB//CD83//CD74//PPP1R13L//EDN3//INSM1//PA2G4//RPS6KA3//SOX17//HTR2A//RARRES2//SFRP2//INHBA//MAP3K5//MYF5//HMG20B//HEYL//RHOA//NEUROD2//NEUROG1//GPRC5B//RARB//SIRT1//PRKD2//HYAL1//AGGF1//CYSLTR2//RRAS//STIM1//C5AR1//TNFSF12//CDH4//L1CAM//PAK1//HES1//CLCF1//CD28//CNTF…
GO:0006936	muscle contraction	Biological process	30	355	900	17653	1.65756	0.00473631	0.129445	2.32456	0.0333333	CCDC78//KCNA1//ADRA1A//CASQ2//MYLK2//PRKACA//CALM2//HTR2A//EDN3//PIK3C2A//PLA2G6//SULF1//DES//TPM4//NEUROG1//PPP1R13L//MTOR//SCN3B//SCN2B//CHGA//NPPA//KCNE2//STC1//RHOA//SORBS3//FKBP1A//TMOD2//SCN4A//TLN1//P2RX6
GO:0033036	macromolecule localization	Biological process	180	2955	900	17653	1.19479	0.00474518	0.129445	2.32375	0.2	RAN//TNPO1//ARNTL//PPP1R10//SLC27A4//NFASC//POU2F2//SUFU//TWF1//CDAN1//ALS2//YY1//RNPS1//NCBP1//SRSF6//SMG1//NUP160//NDC1//SMG7//YWHAQ//ZDHHC3//YWHAZ//AKAP5//KPNA3//KPNA4//NCKIPSD//CRB1//STRADB//CALR//ATG4D//RPL32//SRP9//KDELR3//AP3B1//TOMM34//MFF//APOA5//OSBP2//APOA4//NME4//CAV2//BCAP31//RAB31//EVI5L//ADPRH//TOM1L2//TSNARE1//GGA3//SNX33//MYRIP//RAB30//SGSM3//NGFR//TMED7//RAB5B//RAB1B//USO1//NAPA…
GO:0071774	response to fibroblast growth factor	Biological process	16	152	900	17653	2.06468	0.00474676	0.129445	2.3236	0.0177778	SPRED1//FGF1//GTF2F2//HNRNPF//NCBP1//PTBP1//SHOC2//FGF18//CXCL13//SULF1//SPRY4//HYAL1//PRKD2//NPTN//ELK1//KCNC1
GO:0051048	negative regulation of secretion	Biological process	20	208	900	17653	1.886	0.00488387	0.132459	2.31124	0.0222222	CD74//COMT//P2RY12//INHBA//INHBB//ASIC1//SYT4//CHGA//CD84//ABR//VSNL1//MIDN//NLRP12//IL33//RAB11FIP1//STK39//NEUROG1//FMR1//RAP1A//NRG1
GO:0031952	regulation of protein autophosphorylation	Biological process	7	42	900	17653	3.26907	0.00494256	0.132459	2.30605	0.00777778	TESK1//NLRP12//RAP2A//CALM2//RASSF2//ACE//MOB1B
GO:0043489	RNA stabilization	Biological process	7	42	900	17653	3.26907	0.00494256	0.132459	2.30605	0.00777778	LARP1//MTOR//DAZ1//MYD88//DAZ3//DAZ2//DAZ4
GO:0030029	actin filament-based process	Biological process	54	739	900	17653	1.43326	0.00495338	0.132459	2.3051	0.06	WIPF2//RHOA//ESPN//TWF1//MICAL1//CORO2B//FHL3//IQSEC2//RHOQ//PLEK2//ABR//IQSEC3//PAK1//RHOJ//KLHL1//RAN//SLC9A3R1//SORBS3//TMOD2//HIP1//TRPV4//TPM4//BCAR1//ARHGAP35//DIAPH1//DES//MYRIP//FNBP1L//MYOZ2//MTOR//FMNL2//TLN1//CALR//ATP2C1//RAP2A//SHC1//NPHS2//PIP5K1A//S1PR2//CRK//PDGFRB//TAOK1//MYLK2//TNFAIP1//PRKAR1A//ACTG1//CASQ2//TESK1//STMN1//SPTB//SCN3B//SCN2B//KCNE2//STC1
GO:0003014	renal system process	Biological process	13	113	900	17653	2.25653	0.00495742	0.132459	2.30474	0.0144444	RHOA//ADCY6//COMT//ADCY9//AQP2//PRKACA//PRKACB//PRKAR1A//PRKAR1B//SULF1//SLC9A3R1//ADRA1A//STC1
GO:1901214	regulation of neuron death	Biological process	25	281	900	17653	1.74506	0.00497479	0.132459	2.30323	0.0277778	EGLN2//GRID2//CNTF//CNTFR//CLCF1//RHOA//LIG4//AXL//PRKCG//BARHL1//SNCB//STXBP1//TP73//C5AR1//SYNGAP1//CTSZ//FASLG//CHGA//SIRT1//PPARA//ELK1//MTOR//MAP3K5//FBXW7//DCC
GO:0043491	protein kinase B signaling	Biological process	23	252	900	17653	1.79021	0.00507464	0.134587	2.29459	0.0255556	RRAS//OSBPL8//EREG//FGF1//RASD2//MTOR//ICOS//NRG1//HIP1//IGFBP5//PDGFRB//AXL//CALCR//TSPYL5//FGF18//CD28//SIRT1//XDH//KLF4//SLC9A3R1//MAGI2//SIRT2//P2RY12
GO:0051403	stress-activated MAPK cascade	Biological process	24	267	900	17653	1.7631	0.00515343	0.135626	2.2879	0.0266667	TAB1//TAB3//MAP3K5//MAPK10//MAP4K3//MAPK8IP3//TAOK1//CD40LG//NBR1//MAP2K1//MYC//PDCD10//PAK1//FZD5//SFRP2//TP73//RAP2A//NCOR1//EDAR//DUSP22//TRPV4//RASSF2//XDH//FBXW11
GO:0070727	cellular macromolecule localization	Biological process	114	1772	900	17653	1.26188	0.00516664	0.135626	2.28679	0.126667	RAN//TNPO1//ARNTL//PPP1R10//NFASC//TWF1//RNPS1//SMG1//NUP160//NCBP1//NDC1//SRSF6//SMG7//YWHAQ//ZDHHC3//YWHAZ//AKAP5//KPNA3//KPNA4//NCKIPSD//CRB1//STRADB//CALR//ATG4D//RPL32//SRP9//KDELR3//AP3B1//TOMM34//MFF//BCAP31//RAB31//EVI5L//ADPRH//TOM1L2//TSNARE1//GGA3//SNX33//MYRIP//RAB30//SGSM3//NGFR//TMED7//RAB5B//RAB1B//USO1//NAPA//AP1G2//VPS26A//CD74//RABGAP1L//TLN1//BICD1//PEX5L//SIRT1//MED1//WDR45B//…
GO:0032774	RNA biosynthetic process	Biological process	233	3940	900	17653	1.15994	0.00519037	0.135626	2.2848	0.258889	SORBS3//N4BP2L2//PPP1R13L//EHMT2//STRAP//ZNF831//ERF//SIRT2//WDTC1//RTF1//SIRT1//CBX6//HEYL//PROX2//ARHGAP35//HES1//MYPOP//FASLG//INSM1//CIITA//MSX1//MYC//NFIX//CNOT2//PAX5//KLF3//ZBTB7A//HDAC7//SUFU//HES2//PPARA//MED1//PPM1A//DUSP22//GATAD2B//RARB//PRDM13//TRPV4//PRDM16//SOX17//SKIL//TP73//YY1//PCGF2//CALR//PHF6//SCRT2//URI1//PER2//KLF4//NCOR1//NR1I3//BAZ2A//USF2//ARID3B//CREBRF//ELK1//ELK3//POL…
GO:0051241	negative regulation of multicellular organismal process	Biological process	79	1162	900	17653	1.33351	0.00519403	0.135626	2.2845	0.0877778	ADRA1A//COMT//SOX17//VASH1//STC1//STRAP//SFRP2//ADCY6//CTSZ//DCC//DGUOK//NGFR//TRPV4//MTOR//KLF4//SPRED1//SULF1//FASLG//INHBA//INHBB//TFPI//CUL4A//RARB//CD84//YY1//AXL//IL33//HDAC7//CD83//APOA4//ADRB3//FXN//RNF128//KRT1//NLRP12//CD74//HES1//REG3G//SRSF6//MYC//GPR68//MED1//MIB1//BMP7//TP73//CALR//IGFBP5//NBR1//SUFU//LIMD1//SIRT2//FZD3//CNTF//SYT4//BMPR1A//RHOA//OMG//SYNGAP1//NFATC4//GORASP1//ABR//…
GO:0001701	in utero embryonic development	Biological process	27	312	900	17653	1.6974	0.0052297	0.135743	2.28152	0.03	PSMC4//SKIL//SOX17//CNOT2//RTF1//MED1//TTPA//FZD5//BMP7//MAP2K1//ZFAT//VASH1//HES1//TAB1//GNA13//WDTC1//TANC2//LIG4//LMX1B//MSX1//MIB1//ALS2//RARRES2//BMPR1A//KDM6A//PCGF2//CUL4A
GO:0043067	regulation of programmed cell death	Biological process	103	1579	900	17653	1.27947	0.00524008	0.135743	2.28066	0.114444	CD74//HIP1//FASLG//NGFR//XDH//NLRP12//PDCD10//SIRT1//FXN//RNF144B//HIGD1A//XIAP//MPZ//MSX1//MYC//MYD88//PA2G4//CHST11//PDGFRB//MED1//AXL//PTGFR//RARB//RPS6KA3//SHC1//YWHAZ//STK40//CCND2//CD28//CD40LG//BMP7//MAP3K5//SIRT5//PPP1R10//SFRP2//GAS1//CIDEB//STK39//CARD10//INHBA//INHBB//NME4//PAK1//STRADB//MAP2K1//TAOK1//ALX4//TP73//WRN//CALR//MAP4K3//BCAR1//OXSR1//FCER1G//GNA13//RNPS1//CDK19//ABR//ARHGE…
GO:0042592	homeostatic process	Biological process	111	1720	900	17653	1.26582	0.00525872	0.135743	2.27912	0.123333	WRN//ADRB3//HTR2A//SIRT1//TP53INP2//KRT1//BBS1//ACTG1//SKIL//CD74//COMT//ADCY6//ADCY9//AQP2//PRKACA//PRKACB//PRKAR1A//PRKAR1B//CALR//CASQ2//EGLN2//GLRX//SH3BGRL3//RHAG//ATP2C1//ATP2B4//TRPV4//STC1//STIM1//ATP13A4//SV2A//FXN//MYC//CYBRD1//SLC39A13//ATP1B3//SMG7//BCAP31//CIB2//CXCL13//GNA13//CCR9//ADRA1A//NPTN//GLP1R//PTGFR//HRH4//C5AR1//PLA2G6//CALM2//KCNA1//DEDD2//INHBA//KMT2E//STRAP//MUC6//SLC9A…
GO:0007043	cell-cell junction assembly	Biological process	13	114	900	17653	2.23673	0.00534191	0.137366	2.2723	0.0144444	NFASC//RHOA//STRN//ACE//PRKACA//CLDN5//FZD5//CBFB//CDH4//CDH12//HDAC7//TRPV4//TLN1
GO:0010594	regulation of endothelial cell migration	Biological process	20	210	900	17653	1.86804	0.00542846	0.138538	2.26532	0.0222222	FGF1//PRKD2//PRKD1//CALR//SCARB1//BCAR1//VASH1//STC1//AKT3//SIRT1//FGF18//HDAC7//PIK3C2A//RHOJ//PDCD10//SPRED1//CARD10//RHOA//KLF4//CXCL13
GO:0045444	fat cell differentiation	Biological process	20	210	900	17653	1.86804	0.00542846	0.138538	2.26532	0.0222222	HES1//MEX3C//SIRT2//SIRT1//INSIG1//ARNTL//HTR2A//RARRES2//SFRP2//CTBP2//PRDM16//PER2//ADRB3//ZNF516//MTOR//TRPV4//OSBPL8//INHBB//MED1//KLF4
GO:1901019	regulation of calcium ion transmembrane transporter activity	Biological process	11	89	900	17653	2.42426	0.00548378	0.139424	2.26092	0.0122222	STIM1//FKBP1A//PRKACA//JPH4//CALM2//CASQ2//PLA2G6//CACNB1//FMR1//KCNE2//NPPA
GO:0031344	regulation of cell projection organization	Biological process	46	612	900	17653	1.47429	0.00552078	0.139839	2.258	0.0511111	TWF1//MTOR//GRID2//SFRP2//NPTN//ARHGAP35//TRIM67//ATF1//NCKIPSD//PRKD1//RAP1A//SF3A2//MAGI2//ADCY6//CTSZ//DCC//DGUOK//NGFR//TRPV4//PLEK2//EVI5L//CDH4//NRG1//L1CAM//PAK1//MAP2K1//KLF4//CNTF//FMR1//RAP2A//RHOA//OMG//SYNGAP1//SKIL//NFATC4//GORASP1//FBXO31//RHOQ//FNBP1L//ESPN//SDK1//LLPH//ARC//LZTS3//BMP7//SYT4
GO:0034654	nucleobase-containing compound biosynthetic process	Biological process	262	4488	900	17653	1.14505	0.00556104	0.140333	2.25484	0.291111	SORBS3//N4BP2L2//PPP1R13L//EHMT2//STRAP//ZNF831//ERF//SIRT2//WDTC1//RTF1//SIRT1//CBX6//HEYL//PROX2//ARHGAP35//HES1//MYPOP//FASLG//INSM1//CIITA//MSX1//MYC//NFIX//CNOT2//PAX5//KLF3//ZBTB7A//HDAC7//SUFU//HES2//PPARA//MED1//PPM1A//DUSP22//GATAD2B//RARB//PRDM13//TRPV4//PRDM16//SOX17//SKIL//TP73//YY1//PCGF2//CALR//PHF6//SCRT2//URI1//PER2//KLF4//NCOR1//NR1I3//BAZ2A//USF2//RAD51B//WRN//ARID3B//CREBRF//EL…
GO:0045935	positive regulation of nucleobase-containing compound metabolic process	Biological process	112	1742	900	17653	1.26109	0.00567231	0.142609	2.24624	0.124444	USF2//HEYL//KAT2B//WBP2NL//ELK1//PHF8//FBXW11//MED4//FOXN2//INHBA//ARNTL//MAP3K5//CIITA//MYC//NFYB//PPARA//MED1//PPM1A//KMT2E//MAP2K1//RNF20//TP53INP2//RAN//PRDM16//SOX17//SHC1//BMP7//SMARCC2//TP73//ZIC2//TAF15//KAT8//PHF5A//KLF4//ZNF516//CD74//CALM2//CHGA//CALCR//NCBP1//PPP1R10//CCT8//TNKS//PRKCG//INSIG1//RTF1//GTF2F2//EYA2//SIRT1//EREG//ATF1//TNFAIP1//CALR//GPD1//HTR2A//PSMC4//RBM14//ARID3B//KA…
GO:0051058	negative regulation of small GTPase mediated signal transduction	Biological process	8	54	900	17653	2.90584	0.00573009	0.142965	2.24184	0.00888889	ADRA1A//SCAI//ARHGAP35//STMN1//TNFAIP1//TRIM67//SPRY4//SYNGAP1
GO:0007611	learning or memory	Biological process	22	240	900	17653	1.79799	0.00574778	0.142965	2.2405	0.0244444	COMT//ARC//CLDN5//JPH4//HTR2A//ASIC1//KCNK10//SYT4//PLA2G6//CALB1//MTOR//CCND2//NEUROD2//NRGN//NPTN//SYNGAP1//NEUROG1//GLP1R//TMOD2//PRKAR1B//PRKCG//TTBK1
GO:0046717	acid secretion	Biological process	13	115	900	17653	2.21729	0.00574989	0.142965	2.24034	0.0144444	STXBP1//VAMP2//PPFIA4//SYT4//SV2A//ABCC4//SLC9A3R1//ACE//PLA2G4A//PLA2G2F//PLA2G12A//SLC6A9//PLA2G6
GO:0032048	cardiolipin metabolic process	Biological process	4	15	900	17653	5.23052	0.00583161	0.14316	2.23421	0.00444444	PLA2G6//LCLAT1//HADHA//PLA2G4A
GO:0034380	high-density lipoprotein particle assembly	Biological process	4	15	900	17653	5.23052	0.00583161	0.14316	2.23421	0.00444444	APOA5//APOA4//PRKACA//PRKACB
GO:0032409	regulation of transporter activity	Biological process	23	255	900	17653	1.76915	0.00584609	0.14316	2.23313	0.0255556	STIM1//STK39//SLC9A3R1//FKBP1A//PRKACA//JPH4//CALM2//CASQ2//OXSR1//ATP1B3//PLA2G6//CACNB1//FMR1//KCNE2//NPPA//VAMP2//KCNA1//KCNC1//SHISA6//SCN3B//SCN2B//GLRX//ARC
GO:0033144	negative regulation of intracellular steroid hormone receptor signaling pathway	Biological process	6	33	900	17653	3.56626	0.00586355	0.14316	2.23184	0.00666667	CNOT2//SIRT1//HEYL//ARNTL//RHOA//CALR
GO:0046471	phosphatidylglycerol metabolic process	Biological process	6	33	900	17653	3.56626	0.00586355	0.14316	2.23184	0.00666667	PLA2G6//LCLAT1//HADHA//PLA2G4A//PLA2G2F//PLA2G12A
GO:0006644	phospholipid metabolic process	Biological process	37	470	900	17653	1.54412	0.0059363	0.14409	2.22648	0.0411111	PIGA//ETNK1//PIP5K1A//LCLAT1//GPD1//PLA2G4A//PLA2G2F//PLA2G12A//SERINC5//PIK3C2A//PIP4K2A//MTMR9//PIP4K2B//SMPD3//IDI2//HTR2A//SCARB1//PLA2G6//HADHA//FGF1//FGF18//OSBPL8//KLF4//PDGFRB//PRKD1//APOA5//APOA4//CPNE3//TTC7B//EREG//SMG1//ICOS//NRG1//IMPA2//IP6K2//CD28//HRASLS5
GO:0071901	negative regulation of protein serine/threonine kinase activity	Biological process	15	142	900	17653	2.07195	0.00594428	0.14409	2.2259	0.0166667	SPRED1//DUSP5//PPP2R1A//DUSP22//RGS4//CBLC//BMP7//SPRY4//SFRP2//TP73//KAT2B//SIRT1//PRKAR1A//PRKAR1B//TESK1
GO:1903506	regulation of nucleic acid-templated transcription	Biological process	223	3766	900	17653	1.16145	0.00601812	0.145359	2.22054	0.247778	SORBS3//N4BP2L2//PPP1R13L//EHMT2//STRAP//ZNF831//ERF//SIRT2//WDTC1//RTF1//SIRT1//CBX6//HEYL//PROX2//ARHGAP35//HES1//MYPOP//FASLG//INSM1//CIITA//MSX1//MYC//NFIX//CNOT2//PAX5//KLF3//ZBTB7A//HDAC7//SUFU//HES2//PPARA//MED1//PPM1A//DUSP22//GATAD2B//RARB//PRDM13//TRPV4//PRDM16//SOX17//SKIL//TP73//YY1//PCGF2//CALR//PHF6//SCRT2//URI1//PER2//KLF4//NCOR1//NR1I3//BAZ2A//USF2//SIRT5//TNRC18//HMG20B//KAT7//ZN…
GO:0032989	cellular component morphogenesis	Biological process	75	1101	900	17653	1.33613	0.00610219	0.146817	2.21451	0.0833333	CDH4//CDH12//CSNK1A1//NRG1//MSX1//SIDT2//MED1//STRADB//SOX17//STC1//SLITRK6//DACT2//DCC//STMN1//LUM//MAP1A//OMG//ALS2//EFNA4//NFASC//ARHGAP35//L1CAM//NCAM1//NGFR//DPYSL5//SHC1//BMP7//SPTB//DOK2//LGI1//STXBP1//GNA13//CSNK1A1L//CRK//WIPF2//DIAPH1//RHOQ//RHOA//RHOJ//TTBK1//LIMD1//SLC9A3R1//SZT2//FMNL2//ARC//TMOD2//MYOZ2//PRX//AXL//FZD3//PRKAR1A//ACTG1//CASQ2//PAK1//HES1//MYLK2//NYAP1//WEE1//MAP6D1//…
GO:0043407	negative regulation of MAP kinase activity	Biological process	10	78	900	17653	2.51467	0.00612188	0.146817	2.21312	0.0111111	SPRED1//DUSP5//PPP2R1A//DUSP22//RGS4//SFRP2//TP73//CBLC//BMP7//SPRY4
GO:0042866	pyruvate biosynthetic process	Biological process	12	103	900	17653	2.28518	0.00615043	0.14698	2.21109	0.0133333	ENO2//PGAM4//PGAM1//NUP160//NDC1//PPARA//GPD1//HTR2A//GAPDH//PGM2L1//NCOR1//HOGA1
GO:0070997	neuron death	Biological process	27	316	900	17653	1.67592	0.00618003	0.147167	2.20901	0.03	EGLN2//GRID2//CNTF//CNTFR//CLCF1//RHOA//LIG4//AXL//PRKCG//BARHL1//SNCB//STXBP1//TP73//C5AR1//SYNGAP1//CTSZ//FASLG//GAPDH//NGFR//DCC//CHGA//SIRT1//PPARA//ELK1//MTOR//MAP3K5//FBXW7
GO:0010721	negative regulation of cell development	Biological process	26	301	900	17653	1.69427	0.00620535	0.147252	2.20723	0.0288889	ADCY6//CTSZ//DCC//DGUOK//NGFR//TRPV4//HES1//MED1//MIB1//BMP7//TP73//CALR//CNTF//SYT4//BMPR1A//RHOA//OMG//SYNGAP1//NFATC4//GORASP1//PAK1//SIRT2//TTPA//FBXW7//NRG1//GPR173
GO:0009896	positive regulation of catabolic process	Biological process	32	393	900	17653	1.5971	0.00624147	0.147591	2.20471	0.0355556	PRKD1//TP53INP2//APOA5//APOA4//LARP1//SIRT1//PPARA//CSNK1A1//SIRT2//RNF144B//IL33//WWP1//EGLN2//GGA3//SGSM3//SOX17//TNFSF12//GPD1//HTR2A//SNX33//KHSRP//QKI//TMTC3//FMR1//FBXW7//PSMC4//KCNE2//BCAP31//RNF128//TRIM67//PIP4K2A//PIP4K2B
GO:0009132	nucleoside diphosphate metabolic process	Biological process	15	143	900	17653	2.05746	0.00633761	0.149342	2.19807	0.0166667	ENO2//PGAM4//PGAM1//NUP160//NDC1//CMPK2//NME4//NUDT5//PPARA//GPD1//HTR2A//MPP3//GAPDH//PGM2L1//NCOR1
GO:0007064	mitotic sister chromatid cohesion	Biological process	5	24	900	17653	4.08634	0.00643934	0.150446	2.19116	0.00555556	NAA50//TNKS//CDCA5//POGZ//CHTF8
GO:0032196	transposition	Biological process	5	24	900	17653	4.08634	0.00643934	0.150446	2.19116	0.00555556	APOBEC3D//APOBEC3F//APOBEC3C//PIWIL1//L1TD1
GO:0006810	transport	Biological process	291	5048	900	17653	1.13071	0.00646707	0.150446	2.18929	0.323333	RAN//TNPO1//ARNTL//PPP1R10//SLC27A4//FMR1//MAGI2//STIM1//ORAI2//POU2F2//FCER1G//ABCC4//CTSW//ISLR//RARRES2//STXBP1//TLN1//PHACTR2//CD74//COMT//SLC9A3R1//AQP2//SLC6A17//SLC38A7//SLC6A6//SLC6A9//ACAP3//MAPK8IP3//GGA3//GOLT1B//HSPA13//VAMP2//NCALD//CPNE3//AP1G2//TPD52//CA9//HTR2A//CASQ2//TSNARE1//LRMP//SYT4//CAV2//SEPT5//RNPS1//NCBP1//SRSF6//SMG1//NUP160//NDC1//SMG7//YWHAQ//ZDHHC3//YWHAZ//AKAP5//KPN…
GO:0007165	signal transduction	Biological process	352	6210	900	17653	1.1118	0.00647344	0.150446	2.18886	0.391111	SPRED1//DUSP5//EREG//FGF1//NRG1//MAP3K5//MYC//NCAM1//PDGFRB//MAPK4//MAP2K1//PSMC4//SHC1//SPTB//MAP4K3//FGF18//SYNGAP1//TAB1//CRK//GNAI2//TAOK1//RAP1A//TAB3//STK39//PDE6H//MAPK10//TP73//C5AR1//S1PR2//CD74//PPP2R1A//DUSP22//RGS4//IFI6//MFF//CBFB//AXL//P2RY12//MED1//MUC15//FCER1G//FBXW11//MUC6//PAK1//PRKACA//PRKACB//MYD88//RPS6KA3//REG3G//SOX17//MAGI2//CSNK1A1L//CSNK1A1//RTF1//XIAP//PPM1A//STRN//TNK…
GO:0007423	sensory organ development	Biological process	40	521	900	17653	1.50591	0.00658293	0.151208	2.18158	0.0444444	MIP//MED1//SLITRK6//SOX1//BCAR3//RARB//ATP2B4//SDK1//CALB1//PPP1R13L//FZD5//KLF4//OLFM3//CRB1//ABR//INSIG1//NEUROG1//FZD3//MSX1//HES1//ARHGAP35//MYF5//BNC2//PRDM16//KCNE2//FASLG//CNTF//RING1//YY1//BMP7//PDGFRB//CXCL14//RD3//SLC9A3R1//LRTOMT//INHBA//RHOJ//SKIL//PROX2//KCNK3
GO:0014706	striated muscle tissue development	Biological process	31	379	900	17653	1.60435	0.00660052	0.151208	2.18042	0.0344444	NRG1//BMPR1A//MED1//PPP1R13L//RHOA//MYF5//SVIL//MYLK2//HMG20B//HEYL//FOXN2//PAX5//SIRT2//SOX17//BMP7//NPRL3//BEND2//CAV2//PDGFRB//PROX2//CALR//FKBP1A//RARB//MTOR//LRRC10//PRKAR1A//TP73//NPPA//PAK1//ARNTL//EYA2
GO:0120035	regulation of plasma membrane bounded cell projection organization	Biological process	45	602	900	17653	1.4662	0.00662441	0.151208	2.17885	0.05	TWF1//MTOR//GRID2//SFRP2//NPTN//ARHGAP35//TRIM67//ATF1//NCKIPSD//PRKD1//RAP1A//SF3A2//MAGI2//ADCY6//CTSZ//DCC//DGUOK//NGFR//TRPV4//EVI5L//CDH4//NRG1//L1CAM//PAK1//MAP2K1//KLF4//CNTF//FMR1//RAP2A//RHOA//OMG//SYNGAP1//SKIL//NFATC4//GORASP1//FBXO31//RHOQ//FNBP1L//ESPN//SDK1//LLPH//ARC//LZTS3//BMP7//SYT4
GO:2001141	regulation of RNA biosynthetic process	Biological process	223	3774	900	17653	1.15899	0.00663712	0.151208	2.17802	0.247778	SORBS3//N4BP2L2//PPP1R13L//EHMT2//STRAP//ZNF831//ERF//SIRT2//WDTC1//RTF1//SIRT1//CBX6//HEYL//PROX2//ARHGAP35//HES1//MYPOP//FASLG//INSM1//CIITA//MSX1//MYC//NFIX//CNOT2//PAX5//KLF3//ZBTB7A//HDAC7//SUFU//HES2//PPARA//MED1//PPM1A//DUSP22//GATAD2B//RARB//PRDM13//TRPV4//PRDM16//SOX17//SKIL//TP73//YY1//PCGF2//CALR//PHF6//SCRT2//URI1//PER2//KLF4//NCOR1//NR1I3//BAZ2A//USF2//SIRT5//TNRC18//HMG20B//KAT7//ZN…
GO:0007189	adenylate cyclase-activating G-protein coupled receptor signaling pathway	Biological process	12	104	900	17653	2.26321	0.00663961	0.151208	2.17786	0.0133333	SLC9A3R1//ADCY9//ADRA1A//ADRB3//CHGA//ATP2B4//GNA13//ADCY6//GLP1R//GNAQ//PTGFR//CALCR
GO:0006165	nucleoside diphosphate phosphorylation	Biological process	13	117	900	17653	2.17938	0.00664035	0.151208	2.17781	0.0144444	ENO2//PGAM4//PGAM1//NUP160//NDC1//PPARA//GPD1//HTR2A//GAPDH//PGM2L1//NCOR1//CMPK2//NME4
GO:0010256	endomembrane system organization	Biological process	34	427	900	17653	1.56181	0.00687727	0.156077	2.16258	0.0377778	TMEM170A//CRB1//CAV2//TANGO2//CSNK1A1//RAB30//TMED7//PRKD1//GORASP1//SURF4//USO1//SNX33//SNX10//TMEM127//ALS2//RAB5B//AKTIP//RNF26//NUP160//NDC1//BANF1//PPP2R1A//PRX//TRAM2//FASLG//SYP//SYT4//UBL4A//PDCD10//YWHAZ//MAP2K1//OSBPL8//FNBP1L//SGIP1
GO:0060537	muscle tissue development	Biological process	32	396	900	17653	1.58501	0.00695806	0.1573	2.15751	0.0355556	NRG1//BMPR1A//MED1//PPP1R13L//RHOA//MYF5//SVIL//EYA2//MYLK2//HMG20B//HEYL//FOXN2//PAX5//SIRT2//SOX17//BMP7//NPRL3//BEND2//CAV2//PDGFRB//PROX2//CALR//FKBP1A//RARB//MTOR//LRRC10//PRKAR1A//TP73//NPPA//PAK1//IGFBP5//ARNTL
GO:0045807	positive regulation of endocytosis	Biological process	14	131	900	17653	2.0962	0.00697766	0.1573	2.15629	0.0155556	FMR1//MAGI2//APOA5//LDLRAP1//HIP1//BICD1//SGIP1//AXL//SIRPB1//FCER1G//ABR//CALR//RAP1A//MIB1
GO:0050768	negative regulation of neurogenesis	Biological process	23	259	900	17653	1.74182	0.00702303	0.157796	2.15348	0.0255556	ADCY6//CTSZ//DCC//DGUOK//NGFR//TRPV4//HES1//MED1//MIB1//BMP7//TP73//CALR//CNTF//SYT4//RHOA//OMG//SYNGAP1//NFATC4//GORASP1//SIRT2//NRG1//GPR173//BMPR1A
GO:0010638	positive regulation of organelle organization	Biological process	47	637	900	17653	1.44722	0.00708042	0.158212	2.14994	0.0522222	CNOT2//MTOR//RHOA//RNF20//PAK1//TRPV4//CDCA5//NEUROG1//SIRT1//MIER1//PPP1R10//CCT8//TNKS//FMR1//ARHGAP35//SIRT2//EDN3//EREG//PDGFRB//CD28//WIPF2//SORBS3//KATNBL1//TESK1//RTF1//MFF//CIDEB//PLA2G6//KAT7//MSX1//YWHAQ//TP73//YWHAZ//PRKD2//PRKD1//SDC1//NRG1//HES1//FBXW7//FZD5//NBPF3//WDR46//KMT2E//PIP4K2A//PIP4K2B//LIG4//SURF4
GO:0030334	regulation of cell migration	Biological process	60	853	900	17653	1.37968	0.00708832	0.158212	2.14946	0.0666667	IL33//CXCL13//EDN3//ABR//FGF1//PRKD2//PRKD1//CALR//SCARB1//BCAR1//VASH1//STC1//STRAP//HYAL1//RARRES2//TRPV4//C5AR1//PAK1//ACE//CRK//PDGFRB//IGFBP5//BMPR1A//NRG1//PDCD10//DIAPH1//INSM1//CPNE3//OSBPL8//PODN//SULF1//SCAI//RNF20//RAP2A//RRAS//SFRP2//MCTP1//SLC9A3R1//MAGI2//AKT3//SIRT1//FGF18//MTOR//CD74//HDAC7//PIK3C2A//RHOJ//SPRED1//CARD10//RHOA//KLF4//P2RY12//BMP7//GCSAM//CXCL14//SCRT2//GPR173//ZNF…
GO:2000145	regulation of cell motility	Biological process	63	904	900	17653	1.36694	0.0071602	0.158551	2.14507	0.07	IL33//CXCL13//EDN3//ABR//FGF1//PRKD2//PRKD1//CALR//SCARB1//BCAR1//VASH1//STC1//STRAP//HYAL1//RARRES2//TRPV4//C5AR1//PAK1//ACE//CRK//PDGFRB//IGFBP5//BMPR1A//NRG1//GNA13//RHOA//PDCD10//DIAPH1//INSM1//CPNE3//OSBPL8//PODN//SULF1//SCAI//RNF20//RAP2A//RRAS//SFRP2//MCTP1//SLC9A3R1//MAGI2//AKT3//SIRT1//FGF18//MTOR//CD74//HDAC7//PIK3C2A//RHOJ//SPRED1//CARD10//KLF4//PGAM4//P2RY12//BMP7//SPOCK3//GCSAM//CXCL…
GO:0009890	negative regulation of biosynthetic process	Biological process	115	1809	900	17653	1.24691	0.00716683	0.158551	2.14467	0.127778	SORBS3//N4BP2L2//PPP1R13L//EHMT2//STRAP//ZNF831//ERF//SIRT2//WDTC1//RTF1//SIRT1//CBX6//HEYL//PROX2//ARHGAP35//HES1//MYPOP//FASLG//INSM1//CIITA//MSX1//MYC//NFIX//CNOT2//PAX5//KLF3//ZBTB7A//HDAC7//SUFU//HES2//PPARA//MED1//PPM1A//DUSP22//GATAD2B//RARB//PRDM13//TRPV4//PRDM16//SOX17//SKIL//TP73//YY1//PCGF2//CALR//PHF6//SCRT2//URI1//PER2//KLF4//NCOR1//NR1I3//BAZ2A//SIRT5//TNRC18//GNAI2//HRH4//CDAN1//FB…
GO:0048585	negative regulation of response to stimulus	Biological process	104	1615	900	17653	1.2631	0.00728419	0.158551	2.13762	0.115556	SPRED1//DUSP5//PPP2R1A//DUSP22//RGS4//SAMSN1//IL33//GPR17//SOX17//CBLC//PDGFRB//AXL//RGS1//NLRP12//SLC9A3R1//ATP2B4//PELI3//PPM1A//KLF4//MTOR//NFATC4//SFRP2//TFPI//STRAP//PEG10//SIRT1//CHST11//ASPN//PRDM16//SKIL//CAV2//ARNTL//TMEM127//NPRL3//PPARA//MYC//MAGI2//RHOA//CALR//CNOT2//ADRA1A//SCAI//ARHGAP35//STMN1//TNFAIP1//LIMD1//INSIG1//ZNRF3//SULF1//SPRY4//EPS15//KRT1//CD84//ABR//BMP7//TP73//CD74//I…
GO:0002279	mast cell activation involved in immune response	Biological process	7	45	900	17653	3.05114	0.00728665	0.158551	2.13747	0.00777778	CPLX2//CHGA//UNC13D//CD84//FCER1G//STXBP1//NPPA
GO:0043303	mast cell degranulation	Biological process	7	45	900	17653	3.05114	0.00728665	0.158551	2.13747	0.00777778	UNC13D//CD84//FCER1G//STXBP1//NPPA//CPLX2//CHGA
GO:0071715	icosanoid transport	Biological process	7	45	900	17653	3.05114	0.00728665	0.158551	2.13747	0.00777778	SLCO3A1//ABCC4//ACE//PLA2G4A//PLA2G2F//PLA2G12A//PLA2G6
GO:1901571	fatty acid derivative transport	Biological process	7	45	900	17653	3.05114	0.00728665	0.158551	2.13747	0.00777778	SLCO3A1//ABCC4//ACE//PLA2G4A//PLA2G2F//PLA2G12A//PLA2G6
GO:2001257	regulation of cation channel activity	Biological process	16	159	900	17653	1.97378	0.00729106	0.158551	2.13721	0.0177778	STIM1//FKBP1A//PRKACA//JPH4//CALM2//CASQ2//PLA2G6//CACNB1//FMR1//KCNE2//NPPA//VAMP2//KCNA1//KCNC1//SHISA6//ARC
GO:0071383	cellular response to steroid hormone stimulus	Biological process	23	260	900	17653	1.73512	0.00734581	0.15923	2.13396	0.0255556	MED4//MED1//RBM14//EGLN2//RHOA//RAN//NR1I3//CALR//CBFB//CNOT2//PAK1//PGRMC2//PAQR9//PPARA//RARB//BMP7//SIRT1//HEYL//STC1//CREBRF//ARNTL//TFPI//URI1
GO:0051234	establishment of localization	Biological process	296	5155	900	17653	1.12626	0.00739209	0.159248	2.13123	0.328889	RAN//TNPO1//ARNTL//PPP1R10//SLC27A4//FMR1//MAGI2//STIM1//ORAI2//POU2F2//FCER1G//ABCC4//CTSW//ISLR//RARRES2//STXBP1//TLN1//PHACTR2//CD74//COMT//SLC9A3R1//AQP2//SLC6A17//SLC38A7//SLC6A6//SLC6A9//ACAP3//MAPK8IP3//GGA3//GOLT1B//HSPA13//VAMP2//NCALD//CPNE3//AP1G2//TPD52//CA9//HTR2A//CASQ2//TSNARE1//LRMP//SYT4//CAV2//SEPT5//RNPS1//NCBP1//SRSF6//SMG1//NUP160//NDC1//SMG7//YWHAQ//ZDHHC3//YWHAZ//AKAP5//KPN…
GO:0009611	response to wounding	Biological process	48	655	900	17653	1.43739	0.00739719	0.159248	2.13093	0.0533333	HMG20B//FCER1G//GNAQ//PRKACA//PRKACB//PRKAR1A//PRKAR1B//RAD51B//MICAL1//TFPI//AP3B1//P2RX6//GNA13//RHOA//AXL//PRKCG//YWHAZ//CD40LG//NREP//DCBLD2//ELK3//EREG//MTOR//NRG1//MAP3K5//PAK1//PDGFRB//PPARA//SDC1//SCARB1//APOA5//KRT1//PDCD10//ARHGAP35//MORN4//MAP2K1//KLF4//CNTF//SRSF6//CRK//P2RY12//STXBP1//TLN1//ACTG1//REG3G//SIGLEC10//VASH1//INHBB
GO:0035728	response to hepatocyte growth factor	Biological process	4	16	900	17653	4.90361	0.00746594	0.159248	2.12692	0.00444444	SIRT2//MED1//BCAR1//CRK
GO:0048012	hepatocyte growth factor receptor signaling pathway	Biological process	4	16	900	17653	4.90361	0.00746594	0.159248	2.12692	0.00444444	SIRT2//STMN1//PAK1//BCAR1
GO:0007178	transmembrane receptor protein serine/threonine kinase signaling pathway	Biological process	28	336	900	17653	1.63454	0.00747397	0.159248	2.12645	0.0311111	TAB1//FKBP1A//SIRT1//RHOA//DUSP22//SKIL//BMPR1A//CLDN5//INHBA//INHBB//BMP7//PPM1A//NREP//XIAP//STRAP//PEG10//CHST11//ASPN//PRDM16//CAV2//SULF1//HES1//MSX1//UBE2O//SFRP2//MAGI2//RBM14//DACT2
GO:0051726	regulation of cell cycle	Biological process	80	1197	900	17653	1.31091	0.00750757	0.159248	2.1245	0.0888889	FBXO6//GML//CNOT2//VASH1//MTOR//GAS1//SGSM3//INHBA//MYC//PA2G4//PPM1A//PPM1G//STRADB//PRR11//KMT2E//MAP2K1//SKIL//TP73//CUL4A//KAT2B//BUB1//FBXW5//CAV2//CDC23//NABP1//TAOK1//SIRT2//CDK19//SIRT1//STK39//PAK1//MAP4K3//OXSR1//HMMR//PPP2R1A//PRKACA//TMEM67//RAD51B//PSMC4//CDCA5//NEUROG1//FBXO31//CALM2//RHOA//SVIL//FBXW7//CALR//CCND2//BMP7//TAF6//PRKAR1A//TOM1L2//EDN3//EREG//PDGFRB//CD28//SLC9A3R1//FZ…
GO:0031328	positive regulation of cellular biosynthetic process	Biological process	115	1812	900	17653	1.24485	0.00753096	0.159248	2.12315	0.127778	USF2//HEYL//KAT2B//HTR2A//SCARB1//PPARA//FMR1//LARP1//MTOR//RHOA//CD28//WBP2NL//ELK1//PHF8//FBXW11//MED4//FOXN2//INHBA//ARNTL//MAP3K5//CIITA//MYC//NFYB//MED1//PPM1A//KMT2E//MAP2K1//RNF20//TP53INP2//RAN//PRDM16//SOX17//SHC1//BMP7//SMARCC2//TP73//ZIC2//TAF15//KAT8//PHF5A//KLF4//ZNF516//CD74//CALM2//CCT8//TNKS//INSIG1//RTF1//GTF2F2//EREG//APOA5//APOA4//ATF1//TNFAIP1//CALR//GPD1//PSMC4//RBM14//ARID3B…
GO:0007266	Rho protein signal transduction	Biological process	19	202	900	17653	1.84492	0.00753501	0.159248	2.12292	0.0211111	RHOQ//RHOJ//PLEKHG4B//ABR//ECT2L//ARHGEF3//ALS2//ADRA1A//SCAI//ARHGAP35//STMN1//TNFAIP1//GPR17//PDGFRB//GNA13//RHOA//ARHGDIG//NGFR//PAK1
GO:2000300	regulation of synaptic vesicle exocytosis	Biological process	5	25	900	17653	3.92289	0.00771753	0.162597	2.11252	0.00555556	STXBP1//NAPA//FMR1//RAP1A//SEPT5
GO:0060795	cell fate commitment involved in formation of primary germ layer	Biological process	6	35	900	17653	3.36248	0.00788293	0.164429	2.10331	0.00666667	RTF1//SOX17//KLF4//EYA2//SFRP2//BMPR1A
GO:1900274	regulation of phospholipase C activity	Biological process	6	35	900	17653	3.36248	0.00788293	0.164429	2.10331	0.00666667	ADRA1A//GNAQ//HTR2A//C5AR1//PDGFRB//BICD1
GO:0031346	positive regulation of cell projection organization	Biological process	29	353	900	17653	1.61138	0.00794265	0.164429	2.10003	0.0322222	MTOR//NPTN//ARHGAP35//TRIM67//ATF1//NCKIPSD//PRKD1//TWF1//RAP1A//SF3A2//MAGI2//CDH4//NRG1//L1CAM//PAK1//CNTF//RHOA//NGFR//MAP2K1//SKIL//FBXO31//FMR1//RHOQ//FNBP1L//ESPN//LLPH//BMP7//SYT4//PLEK2
GO:1901653	cellular response to peptide	Biological process	29	353	900	17653	1.61138	0.00794265	0.164429	2.10003	0.0322222	RHOQ//PIK3C2A//SHC1//CAV2//BCAR1//RAB31//WDTC1//INHBB//PAK1//VAMP2//KAT2B//CISH//OSBPL8//SIRT1//CYP11B1//ADCY6//ADCY9//GLP1R//PRKACA//PRKACB//PRKAR1A//PRKAR1B//GPR173//NGFR//CACNB1//CRK//RARRES2//KLF3//KLF4
GO:0120036	plasma membrane bounded cell projection organization	Biological process	94	1444	900	17653	1.27684	0.00796457	0.164429	2.09884	0.104444	P2RY12//DCC//STMN1//LUM//MAP1A//OMG//ALS2//SLITRK6//CDH4//EFNA4//NFASC//ARHGAP35//L1CAM//NCAM1//NGFR//DPYSL5//SHC1//BMP7//SPTB//DOK2//LGI1//STXBP1//ABCC4//FOPNL//CCDC113//SNX10//KIF24//SEPT5//FNBP1L//SEPT3//BBS1//UNC119//TMEM67//TWF1//MTOR//GRID2//SFRP2//NPTN//TRIM67//ATF1//NCKIPSD//PRKD1//RAP1A//SF3A2//MAGI2//ADCY6//CTSZ//DGUOK//TRPV4//KLHL1//STRN//SYNGAP1//SZT2//RAP2A//SLC9A3R1//APOA5//APOA4//N…
GO:0045921	positive regulation of exocytosis	Biological process	10	81	900	17653	2.42154	0.00797469	0.164429	2.09829	0.0111111	FCER1G//STXBP1//SCAMP5//SYT4//UNC13D//SMPD3//SDC1//NPPA//VSNL1//PLA2G6
GO:1901379	regulation of potassium ion transmembrane transport	Biological process	10	81	900	17653	2.42154	0.00797469	0.164429	2.09829	0.0111111	STK39//CASQ2//OXSR1//ATP1B3//KCNE2//VAMP2//NPPA//KCNA1//KCNC1//DPP6
GO:0019438	aromatic compound biosynthetic process	Biological process	264	4558	900	17653	1.13607	0.00803597	0.165189	2.09496	0.293333	SORBS3//N4BP2L2//PPP1R13L//EHMT2//STRAP//ZNF831//ERF//SIRT2//WDTC1//RTF1//SIRT1//CBX6//HEYL//PROX2//ARHGAP35//HES1//MYPOP//FASLG//INSM1//CIITA//MSX1//MYC//NFIX//CNOT2//PAX5//KLF3//ZBTB7A//HDAC7//SUFU//HES2//PPARA//MED1//PPM1A//DUSP22//GATAD2B//RARB//PRDM13//TRPV4//PRDM16//SOX17//SKIL//TP73//YY1//PCGF2//CALR//PHF6//SCRT2//URI1//PER2//KLF4//NCOR1//NR1I3//BAZ2A//USF2//RAD51B//WRN//ARID3B//CREBRF//EL…
GO:0030036	actin cytoskeleton organization	Biological process	47	642	900	17653	1.43595	0.00812755	0.166565	2.09004	0.0522222	WIPF2//RHOA//ESPN//TWF1//MICAL1//SORBS3//RHOQ//TMOD2//HIP1//RHOJ//TRPV4//TPM4//BCAR1//ARHGAP35//DIAPH1//MYOZ2//MTOR//FMNL2//TLN1//CALR//ATP2C1//PAK1//RAP2A//SHC1//NPHS2//PIP5K1A//S1PR2//CRK//PDGFRB//TAOK1//TNFAIP1//PRKAR1A//ACTG1//CASQ2//MYLK2//TESK1//STMN1//SPTB//CORO2B//FHL3//IQSEC2//PLEK2//ABR//IQSEC3//KLHL1//RAN//SLC9A3R1
GO:0048646	anatomical structure formation involved in morphogenesis	Biological process	76	1133	900	17653	1.31571	0.00832192	0.170034	2.07978	0.0844444	PDCD10//ELK3//EREG//FGF1//VASH1//SIRT1//PRKD2//MED1//AGGF1//PRKD1//SOX17//SHC1//FZD5//ANGPTL6//TNFSF12//FGF18//GNA13//NFATC4//SFRP2//DUSP5//PRKAR1A//BMP7//BMPR1A//RTF1//MYF5//MIB1//SKIL//CNOT2//ARHGAP35//SUFU//PRKACB//KDM6A//FZD3//PROX2//CXCL13//UNC13D//HEYL//MSX1//HES1//KLF4//EYA2//SDK1//CALB1//SPRED1//SULF1//FASLG//LUZP1//NEUROG1//MAP2K1//GRID2//TMOD2//MYOZ2//NFASC//PRX//INHBA//ACTG1//CASQ2//KR…
GO:0007166	cell surface receptor signaling pathway	Biological process	181	3016	900	17653	1.17713	0.00842088	0.171537	2.07464	0.201111	CBFB//AXL//CD74//GNAI2//P2RY12//TAB1//MUC15//FCER1G//FBXW11//TAB3//MUC6//PAK1//PRKACA//PRKACB//PSMC4//C5AR1//SOX17//MAGI2//CSNK1A1L//CSNK1A1//RTF1//XIAP//PPM1A//STRN//TNKS//SLC9A3R1//VPS26A//TNRC6A//FZD5//FZD3//PTPRT//BLNK//SHC4//SHC1//DOK2//BCAR1//EREG//FBXW7//CBLC//NPPA//NRG1//EPS15//PIK3C2A//FKBP1A//SIRT1//RHOA//DUSP22//SKIL//BMPR1A//CLDN5//GRIK3//FMR1//GNAQ//GRID2//HEYL//HES1//MYC//MIB1//KAT2…
GO:1901701	cellular response to oxygen-containing compound	Biological process	71	1048	900	17653	1.32884	0.00850092	0.172648	2.07053	0.0788889	GNAI2//GNAQ//RHOQ//PIK3C2A//SHC1//CAV2//BCAR1//APOA4//MTOR//SCARB1//RAB31//WDTC1//INHBB//PAK1//VAMP2//KAT2B//VSNL1//GPR68//PLA2G6//INSIG1//PDCD10//AQP2//CISH//OSBPL8//SIRT1//SIDT2//CDK16//FXN//MAP3K5//AXL//PCGF2//KLF4//MED1//CMPK2//CDK19//RHOA//TFPI//NR1I3//RARB//CIB2//P2RY12//GPD1//IGFBP5//RAP1A//STC1//PRKACA//CYP11B1//ADCY6//ADCY9//GLP1R//PRKACB//PRKAR1A//PRKAR1B//ELK1//INHBA//UGT3A2//PRKD1//CR…
GO:0051402	neuron apoptotic process	Biological process	20	219	900	17653	1.79127	0.00853214	0.172763	2.06894	0.0222222	EGLN2//GRID2//CNTF//CNTFR//CLCF1//RHOA//LIG4//AXL//PRKCG//BARHL1//SNCB//STXBP1//TP73//C5AR1//SYNGAP1//CTSZ//FASLG//FBXW7//GAPDH//NGFR
GO:0051641	cellular localization	Biological process	167	2761	900	17653	1.18639	0.00863241	0.174272	2.06387	0.185556	RAN//TNPO1//ARNTL//PPP1R10//NFASC//TWF1//LRMP//SEPT5//RNPS1//NCBP1//SRSF6//SMG1//NUP160//NDC1//SMG7//YWHAQ//ZDHHC3//YWHAZ//AKAP5//KPNA3//KPNA4//NCKIPSD//CRB1//STRADB//CALR//ATG4D//RPL32//SRP9//KDELR3//AP3B1//TOMM34//MFF//BCAP31//RAB31//EVI5L//ADPRH//TOM1L2//TSNARE1//GGA3//SNX33//MYRIP//RAB30//SGSM3//NGFR//TMED7//RAB5B//RAB1B//USO1//NAPA//AP1G2//VPS26A//CD74//RABGAP1L//TRAPPC3L//CTSZ//ERGIC1//GORA…
GO:0045893	positive regulation of transcription, DNA-templated	Biological process	94	1450	900	17653	1.27156	0.00887654	0.177542	2.05176	0.104444	USF2//HEYL//KAT2B//INSIG1//RTF1//GTF2F2//PSMC4//PHF8//RBM14//ARID3B//KAT7//CTBP2//CREBRF//E2F3//E2F5//ELK1//ELK3//TET3//FGF1//SIRT2//ZNF609//SIRT1//RHOQ//PRKD2//PROX2//GRHL1//NRG1//HOXB5//HES1//INHBA//LMX1B//ARNTL//LUM//CIITA//MSX1//MYC//MYF5//ATF1//NEUROD2//NEUROG1//NFATC4//NFIX//NHLH1//NRF1//PAX5//POU2F2//PPARA//MED1//PRKD1//BARHL1//ZFAT//RARB//ALX4//RPS6KA3//PRDM16//SFRP2//SOX17//BMP7//BMPR1A/…
GO:1903508	positive regulation of nucleic acid-templated transcription	Biological process	94	1450	900	17653	1.27156	0.00887654	0.177542	2.05176	0.104444	USF2//HEYL//KAT2B//WBP2NL//ELK1//PHF8//FBXW11//MED4//FOXN2//INHBA//ARNTL//MAP3K5//CIITA//MYC//NFYB//PPARA//MED1//PPM1A//KMT2E//MAP2K1//RNF20//TP53INP2//RAN//PRDM16//SOX17//SHC1//BMP7//SMARCC2//TP73//ZIC2//TAF15//KAT8//PHF5A//KLF4//ZNF516//CD74//INSIG1//RTF1//GTF2F2//PSMC4//RBM14//ARID3B//KAT7//CTBP2//CREBRF//E2F3//E2F5//ELK3//TET3//FGF1//SIRT2//ZNF609//SIRT1//RHOQ//PRKD2//PROX2//GRHL1//NRG1//HOXB…
GO:0010557	positive regulation of macromolecule biosynthetic process	Biological process	108	1698	900	17653	1.24756	0.00895777	0.177542	2.0478	0.12	USF2//HEYL//KAT2B//FMR1//LARP1//MTOR//RHOA//CD28//WBP2NL//ELK1//PHF8//FBXW11//MED4//FOXN2//INHBA//ARNTL//MAP3K5//CIITA//MYC//NFYB//PPARA//MED1//PPM1A//KMT2E//MAP2K1//RNF20//TP53INP2//RAN//PRDM16//SOX17//SHC1//BMP7//SMARCC2//TP73//ZIC2//TAF15//KAT8//PHF5A//KLF4//ZNF516//CD74//CCT8//TNKS//INSIG1//RTF1//GTF2F2//EREG//NLRP12//SIRT1//ATF1//TNFAIP1//CALR//PSMC4//RBM14//ARID3B//KAT7//CTBP2//CREBRF//E2F3…
GO:0006090	pyruvate metabolic process	Biological process	14	135	900	17653	2.03409	0.00902492	0.177542	2.04456	0.0155556	ENO2//PGAM4//PGAM1//NUP160//NDC1//PDHX//HOGA1//PPARA//GPD1//HTR2A//GAPDH//PGM2L1//NCOR1//SLC16A1
GO:0009891	positive regulation of biosynthetic process	Biological process	116	1841	900	17653	1.23589	0.00902596	0.177542	2.04451	0.128889	USF2//HEYL//KAT2B//HTR2A//SCARB1//PPARA//FMR1//LARP1//MTOR//RHOA//CD28//APOA5//APOA4//WBP2NL//ELK1//PHF8//FBXW11//MED4//FOXN2//INHBA//ARNTL//MAP3K5//CIITA//MYC//NFYB//MED1//PPM1A//KMT2E//MAP2K1//RNF20//TP53INP2//RAN//PRDM16//SOX17//SHC1//BMP7//SMARCC2//TP73//ZIC2//TAF15//KAT8//PHF5A//KLF4//ZNF516//CD74//CALM2//CCT8//TNKS//INSIG1//PDGFRB//RTF1//GTF2F2//EREG//NLRP12//SIRT1//FGF1//ATF1//TNFAIP1//CAL…
GO:1902680	positive regulation of RNA biosynthetic process	Biological process	94	1451	900	17653	1.27068	0.00903687	0.177542	2.04398	0.104444	USF2//HEYL//KAT2B//WBP2NL//ELK1//PHF8//FBXW11//MED4//FOXN2//INHBA//ARNTL//MAP3K5//CIITA//MYC//NFYB//PPARA//MED1//PPM1A//KMT2E//MAP2K1//RNF20//TP53INP2//RAN//PRDM16//SOX17//SHC1//BMP7//SMARCC2//TP73//ZIC2//TAF15//KAT8//PHF5A//KLF4//ZNF516//CD74//INSIG1//RTF1//GTF2F2//PSMC4//RBM14//ARID3B//KAT7//CTBP2//CREBRF//E2F3//E2F5//ELK3//TET3//FGF1//SIRT2//ZNF609//SIRT1//RHOQ//PRKD2//PROX2//GRHL1//NRG1//HOXB…
GO:0018130	heterocycle biosynthetic process	Biological process	263	4550	900	17653	1.13376	0.00905409	0.177542	2.04316	0.292222	SORBS3//N4BP2L2//PPP1R13L//EHMT2//STRAP//ZNF831//ERF//SIRT2//WDTC1//RTF1//SIRT1//CBX6//HEYL//PROX2//ARHGAP35//HES1//MYPOP//FASLG//INSM1//CIITA//MSX1//MYC//NFIX//CNOT2//PAX5//KLF3//ZBTB7A//HDAC7//SUFU//HES2//PPARA//MED1//PPM1A//DUSP22//GATAD2B//RARB//PRDM13//TRPV4//PRDM16//SOX17//SKIL//TP73//YY1//PCGF2//CALR//PHF6//SCRT2//URI1//PER2//KLF4//NCOR1//NR1I3//BAZ2A//USF2//RAD51B//WRN//ARID3B//CREBRF//EL…
GO:0055001	muscle cell development	Biological process	17	177	900	17653	1.88387	0.00910499	0.177542	2.04072	0.0188889	TMOD2//MYOZ2//PRKAR1A//ACTG1//CASQ2//BEND2//CAV2//MYF5//MYLK2//SDC1//PDGFRB//MTOR//LRRC10//NPPA//PAK1//HES1//NFATC4
GO:0019933	cAMP-mediated signaling	Biological process	15	149	900	17653	1.97461	0.00915804	0.177542	2.0382	0.0166667	GNA13//ADCY6//ADCY9//GLP1R//GNAQ//PTGFR//CALCR//SLC9A3R1//RASD2//PEX5L//ADRA1A//ADRB3//CHGA//ATP2B4//HTR5A
GO:0000188	inactivation of MAPK activity	Biological process	5	26	900	17653	3.77201	0.00916192	0.177542	2.03801	0.00555556	SPRED1//DUSP5//PPP2R1A//DUSP22//RGS4
GO:0001964	startle response	Biological process	5	26	900	17653	3.77201	0.00916192	0.177542	2.03801	0.00555556	FABP7//GRID2//NRG1//KCNA1//SLITRK6
GO:0002063	chondrocyte development	Biological process	5	26	900	17653	3.77201	0.00916192	0.177542	2.03801	0.00555556	MEX3C//SULF1//CHST11//SFRP2//FGF18
GO:0060314	regulation of ryanodine-sensitive calcium-release channel activity	Biological process	5	26	900	17653	3.77201	0.00916192	0.177542	2.03801	0.00555556	CALM2//CASQ2//FKBP1A//PRKACA//JPH4
GO:0071880	adenylate cyclase-activating adrenergic receptor signaling pathway	Biological process	5	26	900	17653	3.77201	0.00916192	0.177542	2.03801	0.00555556	CHGA//ATP2B4//ADCY9//ADRA1A//ADRB3
GO:0002448	mast cell mediated immunity	Biological process	7	47	900	17653	2.9213	0.00925068	0.178103	2.03383	0.00777778	CPLX2//CHGA//UNC13D//CD84//FCER1G//STXBP1//NPPA
GO:0031327	negative regulation of cellular biosynthetic process	Biological process	113	1789	900	17653	1.23892	0.0092535	0.178103	2.03369	0.125556	SORBS3//N4BP2L2//PPP1R13L//EHMT2//STRAP//ZNF831//ERF//SIRT2//WDTC1//RTF1//SIRT1//CBX6//HEYL//PROX2//ARHGAP35//HES1//MYPOP//FASLG//INSM1//CIITA//MSX1//MYC//NFIX//CNOT2//PAX5//KLF3//ZBTB7A//HDAC7//SUFU//HES2//PPARA//MED1//PPM1A//DUSP22//GATAD2B//RARB//PRDM13//TRPV4//PRDM16//SOX17//SKIL//TP73//YY1//PCGF2//CALR//PHF6//SCRT2//URI1//PER2//KLF4//NCOR1//NR1I3//BAZ2A//SIRT5//TNRC18//GNAI2//HRH4//CDAN1//FB…
GO:0006874	cellular calcium ion homeostasis	Biological process	33	420	900	17653	1.54113	0.00927169	0.178103	2.03284	0.0366667	CALR//CASQ2//BCAP31//CIB2//CXCL13//GNA13//CCR9//ADRA1A//NPTN//GLP1R//PTGFR//HRH4//TRPV4//C5AR1//PLA2G6//CALM2//PRKACA//ATP2C1//FKBP1A//HTR2A//DIAPH1//SLC25A23//ATP2B4//CALB1//KCNK3//GPR17//JPH4//FASLG//CALCR//STC1//STIM1//ATP13A4//SV2A
GO:0031329	regulation of cellular catabolic process	Biological process	57	814	900	17653	1.37349	0.00932472	0.178103	2.03036	0.0633333	NUP160//PGAM1//NDC1//PRKACA//PIP4K2A//PIP4K2B//KAT8//ADRA1A//SIRT2//MTOR//TAB3//MTMR9//PRKD1//TP53INP2//APOA5//APOA4//SCARB1//LARP1//SIRT1//GAPDH//VPS26A//PPARA//RAD23B//CSNK1A1//RNF144B//IL33//PGAM4//SMG7//DCP2//FMR1//TNPO1//SAMD4B//PSMC4//YWHAZ//KHSRP//GPD1//HTR2A//SNX33//QKI//DAZ1//MYD88//DAZ3//DAZ2//DAZ4//NCOR1//ATP2B4//PRKCG//TMTC3//FBXW7//KCNE2//BCAP31//FZD5//RNF128//SUFU//TRIM67//NPRL3//RA…
GO:1903305	regulation of regulated secretory pathway	Biological process	13	122	900	17653	2.09006	0.00934916	0.178103	2.02923	0.0144444	STXBP1//NAPA//SYT4//UNC13D//CD84//FCER1G//ABR//SCAMP5//NPPA//SEPT5//FMR1//RAP1A//MICAL1
GO:0002115	store-operated calcium entry	Biological process	4	17	900	17653	4.61516	0.00937523	0.178103	2.02802	0.00444444	STIM1//JPH4//CD84//ORAI2
GO:2000479	regulation of cAMP-dependent protein kinase activity	Biological process	4	17	900	17653	4.61516	0.00937523	0.178103	2.02802	0.00444444	SIRT1//PRKAR1A//PRKAR1B//ATP2B4
GO:0050773	regulation of dendrite development	Biological process	14	136	900	17653	2.01913	0.00960417	0.181941	2.01754	0.0155556	FMR1//RAP2A//NFATC4//GORASP1//FBXO31//SDK1//MTOR//NRG1//LLPH//ARC//LZTS3//BMP7//DCC//RHOA
GO:0071375	cellular response to peptide hormone stimulus	Biological process	26	312	900	17653	1.63454	0.00969995	0.182997	2.01323	0.0288889	RHOQ//PIK3C2A//SHC1//CAV2//BCAR1//RAB31//WDTC1//INHBB//PAK1//VAMP2//KAT2B//CISH//OSBPL8//SIRT1//ADCY6//ADCY9//GLP1R//PRKACA//PRKACB//PRKAR1A//PRKAR1B//GPR173//CRK//NGFR//RARRES2//CYP11B1
GO:0016070	RNA metabolic process	Biological process	277	4821	900	17653	1.12699	0.00973411	0.182997	2.0117	0.307778	SORBS3//N4BP2L2//PPP1R13L//EHMT2//STRAP//ZNF831//ERF//SIRT2//WDTC1//RTF1//SIRT1//CBX6//HEYL//PROX2//ARHGAP35//HES1//MYPOP//FASLG//INSM1//CIITA//MSX1//MYC//NFIX//CNOT2//PAX5//KLF3//ZBTB7A//HDAC7//SUFU//HES2//PPARA//MED1//PPM1A//DUSP22//GATAD2B//RARB//PRDM13//TRPV4//PRDM16//SOX17//SKIL//TP73//YY1//PCGF2//CALR//PHF6//SCRT2//URI1//PER2//KLF4//NCOR1//NR1I3//BAZ2A//RNPS1//DCP2//SMG1//NCBP1//PPP2R1A//RP…
GO:0006366	transcription by RNA polymerase II	Biological process	147	2405	900	17653	1.19889	0.0097411	0.182997	2.01139	0.163333	SORBS3//N4BP2L2//PPP1R13L//EHMT2//STRAP//ZNF831//ERF//SIRT2//WDTC1//RTF1//SIRT1//CBX6//HEYL//PROX2//ARHGAP35//HES1//MYPOP//FASLG//INSM1//CIITA//MSX1//MYC//NFIX//CNOT2//PAX5//KLF3//ZBTB7A//HDAC7//SUFU//HES2//PPARA//MED1//PPM1A//DUSP22//GATAD2B//RARB//PRDM13//TRPV4//PRDM16//SOX17//SKIL//TP73//YY1//PCGF2//CALR//PHF6//SCRT2//URI1//PER2//KLF4//NCOR1//NR1I3//USF2//RNPS1//NCBP1//SRSF6//SRCAP//FOXP4//CRK…
GO:2000026	regulation of multicellular organismal development	Biological process	125	2008	900	17653	1.22102	0.00986018	0.184721	2.00612	0.138889	FGF1//FZD3//HES1//SOX17//MAGI2//MTOR//BMP7//STRAP//SFRP2//GRID2//NPTN//ARHGAP35//TRIM67//ATF1//NCKIPSD//PRKD1//TWF1//RAP1A//SF3A2//ADCY6//CTSZ//DCC//DGUOK//NGFR//TRPV4//SPRED1//VASH1//SULF1//FASLG//KLF4//NBR1//BMPR1A//CUL4A//SIRT2//RARB//NRG1//FGF18//AXL//MED1//PDGFRB//MSX1//CD83//INHBA//CD74//CBFB//CD28//XDH//GRHL1//REG3G//SRSF6//TNRC6A//KMT2E//KAT2B//MYC//GPR68//NREP//MIB1//TP73//CALR//HMG20B//…
GO:0045766	positive regulation of angiogenesis	Biological process	18	193	900	17653	1.82933	0.00992748	0.185414	2.00316	0.02	AKT3//HDAC7//PIK3C2A//RHOJ//FGF1//KLF4//SIRT1//PRKD2//HYAL1//AGGF1//PRKD1//CYSLTR2//RRAS//SFRP2//STIM1//C5AR1//TNFSF12//FGF18
GO:0009185	ribonucleoside diphosphate metabolic process	Biological process	13	123	900	17653	2.07307	0.00998215	0.185414	2.00078	0.0144444	ENO2//PGAM4//PGAM1//NUP160//NDC1//NUDT5//PPARA//GPD1//HTR2A//MPP3//GAPDH//PGM2L1//NCOR1
GO:0046939	nucleotide phosphorylation	Biological process	13	123	900	17653	2.07307	0.00998215	0.185414	2.00078	0.0144444	ENO2//PGAM4//PGAM1//NUP160//NDC1//CMPK2//NME4//PPARA//GPD1//HTR2A//GAPDH//PGM2L1//NCOR1
GO:1901575	organic substance catabolic process	Biological process	129	2081	900	17653	1.21589	0.0100068	0.185414	1.9997	0.143333	RNPS1//DCP2//SMG1//NCBP1//PPP2R1A//RPL32//CTIF//SMG7//UBL4A//CNOT2//SAMD4B//MRTO4//ABHD17C//PGM2L1//TKTL1//SDC1//SDC3//ENO2//PGAM4//PGAM1//NUP160//NDC1//XDH//TET3//SIDT2//KHSRP//CTSW//CTSZ//USP43//CBLC//RNF144B//RNF20//TP53INP2//RNF128//ZNRF3//USP48//CDC23//FBXO6//CARNS1//DLST//ACMSD//HADHA//ACADM//SMPD3//CYP46A1//SCARB1//PRKACA//MAT1A//NUDT5//MAN2B1//PLA2G4A//HOGA1//APOBEC3F//APOBEC3C//APOA5//AP…
GO:0045786	negative regulation of cell cycle	Biological process	46	634	900	17653	1.42313	0.0102175	0.188546	1.99066	0.0511111	FBXO6//GML//CNOT2//VASH1//MTOR//GAS1//SGSM3//INHBA//MYC//PA2G4//PPM1A//PPM1G//STRADB//PRR11//KMT2E//MAP2K1//SKIL//TP73//CUL4A//KAT2B//NABP1//BUB1//TAOK1//TMEM67//PSMC4//FBXO31//FBXW7//PRKAR1A//TOM1L2//BMP7//SLC9A3R1//FZD3//RBM14//PRKACB//EHMT2//RING1//PCGF2//CALR//INSM1//PRKACA//MAGI2//PPP1R10//TNKS//CTDSP2//KLF4//TAF6
GO:0060191	regulation of lipase activity	Biological process	10	84	900	17653	2.33505	0.0102316	0.188546	1.99006	0.0111111	ADRA1A//GNAQ//HTR2A//C5AR1//PDGFRB//GNA13//APOA5//APOA4//RHOA//BICD1
GO:0048260	positive regulation of receptor-mediated endocytosis	Biological process	7	48	900	17653	2.86044	0.0103661	0.190464	1.98438	0.00777778	FMR1//MAGI2//LDLRAP1//APOA5//HIP1//BICD1//SGIP1
GO:0007187	G-protein coupled receptor signaling pathway, coupled to cyclic nucleotide second messenger	Biological process	21	238	900	17653	1.73069	0.010392	0.190464	1.9833	0.0233333	GNA13//ADRA1A//ADRB3//GNAI2//GNAQ//PRKACB//CYSLTR2//ADCY6//ADCY9//GLP1R//PTGFR//CALCR//SLC9A3R1//RGS1//P2RY12//AKAP5//GRIK3//HTR5A//CHGA//ATP2B4//HTR2A
GO:0043523	regulation of neuron apoptotic process	Biological process	18	194	900	17653	1.8199	0.0104397	0.190793	1.98131	0.02	CNTF//CNTFR//CLCF1//RHOA//LIG4//AXL//PRKCG//BARHL1//SNCB//STXBP1//TP73//C5AR1//SYNGAP1//CTSZ//FASLG//FBXW7//EGLN2//GRID2
GO:0006915	apoptotic process	Biological process	122	1958	900	17653	1.22215	0.0104664	0.190793	1.9802	0.135556	IFI6//MFF//CD74//HIP1//FASLG//NGFR//XDH//NLRP12//PDCD10//SIRT1//FXN//RNF144B//HIGD1A//XIAP//MPZ//MSX1//MYC//MYD88//PA2G4//CHST11//PDGFRB//MED1//AXL//PTGFR//RARB//RPS6KA3//SHC1//YWHAZ//STK40//CCND2//CD28//CD40LG//DEDD2//CIDEB//NFATC4//TP73//MAP3K5//BMP7//SIRT5//PPP1R10//SFRP2//GAS1//STK39//CARD10//INHBA//INHBB//NME4//PAK1//STRADB//MAP2K1//TAOK1//ALX4//WRN//CALR//MAP4K3//BCAR1//OXSR1//FCER1G//CDIP1…
GO:0003012	muscle system process	Biological process	35	456	900	17653	1.50549	0.0105991	0.192693	1.97473	0.0388889	CCDC78//SORBS3//DES//FKBP1A//TMOD2//SCN4A//TLN1//TPM4//P2RX6//KCNA1//ADRA1A//CASQ2//MYLK2//TWF1//PRKACA//CALM2//MTOR//KLF4//HTR2A//EDN3//PIK3C2A//PLA2G6//SULF1//NPPA//NEUROG1//PPP1R13L//SCN3B//SCN2B//CHGA//PAK1//KCNE2//STC1//ATP2B4//IGFBP5//RHOA
GO:0071702	organic substance transport	Biological process	161	2667	900	17653	1.18407	0.0106554	0.193196	1.97243	0.178889	RAN//TNPO1//ARNTL//PPP1R10//SLC27A4//POU2F2//FCER1G//CD74//SLC6A17//SLC38A7//SLC6A6//SLC6A9//RNPS1//NCBP1//SRSF6//SMG1//NUP160//NDC1//SMG7//YWHAQ//ZDHHC3//YWHAZ//AKAP5//KPNA3//KPNA4//NCKIPSD//CRB1//STRADB//CALR//ATG4D//RPL32//SRP9//AP3B1//TOMM34//MFF//SLC7A1//APOA5//OSBP2//APOA4//NME4//CAV2//BCAP31//RAB31//EVI5L//ADPRH//TOM1L2//TSNARE1//GGA3//SNX33//MYRIP//RAB30//SGSM3//NGFR//TMED7//RAB5B//RAB1B/…
GO:0010558	negative regulation of macromolecule biosynthetic process	Biological process	108	1709	900	17653	1.23953	0.0107267	0.19397	1.96953	0.12	SORBS3//N4BP2L2//PPP1R13L//EHMT2//STRAP//ZNF831//ERF//SIRT2//WDTC1//RTF1//SIRT1//CBX6//HEYL//PROX2//ARHGAP35//HES1//MYPOP//FASLG//INSM1//CIITA//MSX1//MYC//NFIX//CNOT2//PAX5//KLF3//ZBTB7A//HDAC7//SUFU//HES2//PPARA//MED1//PPM1A//DUSP22//GATAD2B//RARB//PRDM13//TRPV4//PRDM16//SOX17//SKIL//TP73//YY1//PCGF2//CALR//PHF6//SCRT2//URI1//PER2//KLF4//NCOR1//NR1I3//BAZ2A//SIRT5//TNRC18//CDAN1//ZNF587B//YWHAQ/…
GO:0010632	regulation of epithelial cell migration	Biological process	23	269	900	17653	1.67707	0.0108334	0.195081	1.96524	0.0255556	FGF1//PRKD2//PRKD1//CALR//SCARB1//BCAR1//VASH1//STC1//STRAP//HYAL1//AKT3//SIRT1//FGF18//MTOR//HDAC7//PIK3C2A//RHOJ//PDCD10//SPRED1//CARD10//RHOA//KLF4//CXCL13
GO:0030518	intracellular steroid hormone receptor signaling pathway	Biological process	14	138	900	17653	1.98987	0.0108501	0.195081	1.96457	0.0155556	RBM14//EGLN2//MED4//RHOA//MED1//RAN//NR1I3//CALR//CBFB//CNOT2//PAK1//SIRT1//HEYL//ARNTL
GO:0032868	response to insulin	Biological process	22	254	900	17653	1.69889	0.0108747	0.195081	1.96358	0.0244444	RHOQ//PIK3C2A//SHC1//CAV2//BCAR1//RAB31//WDTC1//INHBB//PAK1//VAMP2//KAT2B//CISH//OSBPL8//SIRT1//NGFR//RARRES2//MTOR//HADHA//NPPA//PPARA//TRPV4//SRSF6
GO:0016575	histone deacetylation	Biological process	10	85	900	17653	2.30758	0.0110826	0.198285	1.95536	0.0111111	SIRT2//SIRT1//HDAC7//PER2//PRKD2//PRKD1//HMG20B//RBM14//BAZ2A//MIER1
GO:0071804	cellular potassium ion transport	Biological process	19	210	900	17653	1.77464	0.0111794	0.198964	1.95158	0.0211111	KCNJ10//ATP1B3//KCNE2//KCNA1//KCNC1//KCND1//KCNK3//KCNK10//HCN3//P2RY12//SLC9A5//KCNK17//KCNH7//STK39//CASQ2//OXSR1//DPP6//VAMP2//NPPA
GO:0071805	potassium ion transmembrane transport	Biological process	19	210	900	17653	1.77464	0.0111794	0.198964	1.95158	0.0211111	KCNJ10//ATP1B3//KCNE2//STK39//CASQ2//OXSR1//DPP6//VAMP2//NPPA//KCNA1//KCNC1//KCND1//KCNK3//KCNK10//HCN3//P2RY12//SLC9A5//KCNK17//KCNH7
GO:0048513	animal organ development	Biological process	202	3428	900	17653	1.15581	0.0112943	0.200432	1.94714	0.224444	MYF5//INHBA//INHBB//SIRT1//EREG//BMP7//RARB//SDC1//MYC//FGF1//AXL//ACE//SULF1//TP73//HES1//PHF2//MED1//TTPA//EDAR//ALX4//FZD3//SUFU//MIB1//SOX17//FGF18//BMPR1A//CHST11//SFRP2//MIP//SLITRK6//SOX1//BCAR3//SMPD3//ZFAT//FCER1G//CCR9//LIG4//POU2F2//RHOA//RRAS//TAB1//FKBP1A//MTOR//KDM6A//HEYL//CLDN5//NRG1//MSX1//PPP1R13L//LUZP1//NPRL3//INSM1//SIDT2//MAGI2//ATP2B4//MEX3C//STC1//E2F5//PAX5//PHF8//ABR//KC…
GO:0008219	cell death	Biological process	136	2216	900	17653	1.20377	0.0113212	0.200432	1.94611	0.151111	IFI6//MFF//CD74//PPP1R13L//EDAR//ADRA1A//DCC//PEG10//SULF1//RNF144B//CIDEB//GML//CDIP1//HIP1//XIAP//FASLG//SHC4//MYD88//PAK1//PPP2R1A//PRKD1//DUSP22//RPS6KA3//SFRP2//AKTIP//UBE2Z//BUB1//TNFAIP1//C5AR1//ATG4D//YARS//TNFSF12//NGFR//XDH//NLRP12//PDCD10//SIRT1//FXN//HIGD1A//MPZ//MSX1//MYC//PA2G4//CHST11//PDGFRB//MED1//AXL//PTGFR//RARB//SHC1//YWHAZ//STK40//CCND2//CD28//CD40LG//DEDD2//NFATC4//TP73//MAP…
GO:0065009	regulation of molecular function	Biological process	199	3373	900	17653	1.15721	0.0113891	0.201108	1.94351	0.221111	TAB1//MAP4K3//CRK//GNAI2//MAP3K5//TAOK1//RAP1A//DUSP5//FGF1//TAB3//STK39//NRG1//PDE6H//MAPK10//MAP2K1//SHC1//TP73//C5AR1//S1PR2//CD74//SPRED1//PPP2R1A//DUSP22//RGS4//SUFU//EREG//FBXW7//CBLC//CHAD//CISH//PODN//GNAQ//ASPN//CAMK2N2//HIP1//FASLG//NGFR//XDH//NLRP12//ADCY6//ADCY9//ADRB3//GLP1R//HRH4//ADRA1A//HTR2A//CARD10//MAPK8IP3//CD40LG//CXCL13//CNTF//EDN3//CLCF1//INHBA//INHBB//KCNK3//NPPA//IL36G//S…
GO:1901362	organic cyclic compound biosynthetic process	Biological process	270	4704	900	17653	1.12583	0.011445	0.201569	1.94138	0.3	SORBS3//N4BP2L2//PPP1R13L//EHMT2//STRAP//ZNF831//ERF//SIRT2//WDTC1//RTF1//SIRT1//CBX6//HEYL//PROX2//ARHGAP35//HES1//MYPOP//FASLG//INSM1//CIITA//MSX1//MYC//NFIX//CNOT2//PAX5//KLF3//ZBTB7A//HDAC7//SUFU//HES2//PPARA//MED1//PPM1A//DUSP22//GATAD2B//RARB//PRDM13//TRPV4//PRDM16//SOX17//SKIL//TP73//YY1//PCGF2//CALR//PHF6//SCRT2//URI1//PER2//KLF4//NCOR1//NR1I3//BAZ2A//USF2//RAD51B//WRN//ARID3B//CREBRF//EL…
GO:0007096	regulation of exit from mitosis	Biological process	4	18	900	17653	4.35877	0.0115759	0.201779	1.93645	0.00444444	CDCA5//NEUROG1//SIRT2//CDC23
GO:0032516	positive regulation of phosphoprotein phosphatase activity	Biological process	4	18	900	17653	4.35877	0.0115759	0.201779	1.93645	0.00444444	MTOR//PDGFRB//CALM2//MAGI2
GO:0048268	clathrin coat assembly	Biological process	4	18	900	17653	4.35877	0.0115759	0.201779	1.93645	0.00444444	EPS15//HIP1//NSG2//PIK3C2A
GO:0061383	trabecula morphogenesis	Biological process	7	49	900	17653	2.80206	0.0115763	0.201779	1.93643	0.00777778	NRG1//MED1//BMPR1A//FKBP1A//BMP7//CHAD//RHOA
GO:0050873	brown fat cell differentiation	Biological process	6	38	900	17653	3.09702	0.0117847	0.204119	1.92868	0.00666667	SIRT1//MTOR//PRDM16//TRPV4//ADRB3//ZNF516
GO:0061614	pri-miRNA transcription by RNA polymerase II	Biological process	6	38	900	17653	3.09702	0.0117847	0.204119	1.92868	0.00666667	NFATC4//PPARA//YY1//NGFR//BMPR1A//KLF4
GO:0046794	transport of virus	Biological process	8	61	900	17653	2.57239	0.0118811	0.204119	1.92514	0.00888889	EPS15//CAV2//KPNA3//NUP160//KPNA4//NDC1//RAN//FMR1
GO:0006096	glycolytic process	Biological process	11	99	900	17653	2.17938	0.0119848	0.204119	1.92137	0.0122222	NUP160//PGAM1//NDC1//PPARA//GPD1//HTR2A//ENO2//GAPDH//PGM2L1//NCOR1//PGAM4
GO:1901342	regulation of vasculature development	Biological process	31	396	900	17653	1.53547	0.0119939	0.204119	1.92104	0.0344444	SPRED1//VASH1//SULF1//FASLG//KLF4//CXCL13//KRT1//FGF1//SIRT1//PRKD2//HYAL1//AGGF1//PRKD1//CYSLTR2//RRAS//SFRP2//STIM1//C5AR1//TNFSF12//FGF18//BMP7//AKT3//HDAC7//PIK3C2A//RHOJ//PDCD10//CARD10//RHOA//NGFR//XDH//RAP1A
GO:0051051	negative regulation of transport	Biological process	35	460	900	17653	1.4924	0.0120043	0.204119	1.92066	0.0388889	CD74//COMT//HTR2A//CASQ2//P2RY12//INHBA//INHBB//ASIC1//SYT4//SLC9A3R1//CHGA//YWHAQ//CD84//ABR//SCAMP5//SNX33//PRKD1//MCTP1//VSNL1//MIDN//NLRP12//IL33//NRG1//STC1//CALM2//RAB11FIP1//INSIG1//STK39//UNC119//OXSR1//FMR1//KCNE2//MTOR//NEUROG1//RAP1A
GO:0048568	embryonic organ development	Biological process	33	428	900	17653	1.51233	0.0120456	0.204119	1.91917	0.0366667	MED1//TTPA//SUFU//MIB1//SOX17//SLITRK6//HES1//PPP1R13L//TPO//ABR//INSIG1//NEUROG1//FZD3//MSX1//RARB//RARRES2//KDM6A//BMP7//FZD5//PAX5//CHST11//HOXB5//MYF5//ALX4//PCGF2//SLC9A3R1//HYAL1//MAP2K1//ZFAT//VASH1//RAD23B//BMPR1A//TEAD3
GO:0043487	regulation of RNA stability	Biological process	16	168	900	17653	1.86804	0.0120574	0.204119	1.91875	0.0177778	DCP2//FMR1//TNPO1//SAMD4B//PSMC4//YWHAZ//KHSRP//LARP1//MTOR//QKI//DAZ1//MYD88//DAZ3//DAZ2//DAZ4//SMG7
GO:0035768	endothelial cell chemotaxis to fibroblast growth factor	Biological process	3	10	900	17653	5.88433	0.0121029	0.204119	1.91711	0.00333333	FGF1//CXCL13//FGF18
GO:0045955	negative regulation of calcium ion-dependent exocytosis	Biological process	3	10	900	17653	5.88433	0.0121029	0.204119	1.91711	0.00333333	FMR1//RAP1A//SYT4
GO:0072203	cell proliferation involved in metanephros development	Biological process	3	10	900	17653	5.88433	0.0121029	0.204119	1.91711	0.00333333	BMP7//PDGFRB//MYC
GO:2000480	negative regulation of cAMP-dependent protein kinase activity	Biological process	3	10	900	17653	5.88433	0.0121029	0.204119	1.91711	0.00333333	SIRT1//PRKAR1A//PRKAR1B
GO:2000544	regulation of endothelial cell chemotaxis to fibroblast growth factor	Biological process	3	10	900	17653	5.88433	0.0121029	0.204119	1.91711	0.00333333	CXCL13//FGF18//FGF1
GO:0055065	metal ion homeostasis	Biological process	45	624	900	17653	1.4145	0.0121482	0.204373	1.91549	0.05	COMT//CALR//CASQ2//ATP2C1//HTR2A//ATP2B4//TRPV4//STC1//STIM1//ATP13A4//SV2A//FXN//MYC//CYBRD1//SLC39A13//ATP1B3//BCAP31//CIB2//CXCL13//GNA13//CCR9//ADRA1A//NPTN//GLP1R//PTGFR//HRH4//C5AR1//PLA2G6//CALM2//PRKACA//KCNA1//FKBP1A//DIAPH1//SLC25A23//CALB1//KCNK3//GPR17//XIAP//SLC25A37//SFXN5//KCNJ10//JPH4//RHAG//FASLG//CALCR
GO:0090287	regulation of cellular response to growth factor stimulus	Biological process	23	272	900	17653	1.65857	0.0122557	0.205073	1.91166	0.0255556	NREP//XIAP//STRAP//PEG10//SIRT1//CHST11//ASPN//PPM1A//PRDM16//SKIL//CAV2//SULF1//HES1//MSX1//UBE2O//SFRP2//PRKD2//FGF18//SPRY4//NPTN//XDH//FGF1//CXCL13
GO:0042060	wound healing	Biological process	40	542	900	17653	1.44756	0.0122782	0.205073	1.91087	0.0444444	HMG20B//FCER1G//GNAQ//PRKACA//PRKACB//PRKAR1A//PRKAR1B//RAD51B//MICAL1//TFPI//AP3B1//P2RX6//GNA13//RHOA//AXL//PRKCG//YWHAZ//CD40LG//APOA5//KRT1//PDCD10//ARHGAP35//SRSF6//CRK//P2RY12//STXBP1//TLN1//ACTG1//REG3G//MTOR//DCBLD2//ELK3//EREG//NRG1//MAP3K5//PAK1//PDGFRB//PPARA//SDC1//SCARB1
GO:0045732	positive regulation of protein catabolic process	Biological process	19	212	900	17653	1.7579	0.0122807	0.205073	1.91078	0.0211111	CSNK1A1//SIRT2//RNF144B//IL33//SNX33//TMTC3//FMR1//FBXW7//PSMC4//KCNE2//BCAP31//RNF128//TRIM67//WWP1//EGLN2//GGA3//SGSM3//SOX17//TNFSF12
GO:0007049	cell cycle	Biological process	118	1898	900	17653	1.21944	0.0125324	0.207637	1.90197	0.131111	RAN//FBXO6//PHF8//INHBA//MYC//WEE1//CUL4A//MCM8//FBXW11//PPP2R1A//PRKACA//CDCA5//ERF//CDC23//SNX33//STMN1//SEPT5//SEPT3//UNC119//RAD51B//XIAP//RHOA//PAK1//E2F5//SIRT2//ARNTL//MED1//PRR11//CABLES2//PER2//GML//CNOT2//VASH1//MTOR//GAS1//SGSM3//PA2G4//PPM1A//PPM1G//STRADB//KMT2E//MAP2K1//SKIL//TP73//KAT2B//TNKS//NUP160//CENPQ//FBXW7//TAOK1//BUB1//POGZ//CHTF8//NAA50//NDC1//BANF1//FBXW5//CAV2//NABP1//S…
GO:0051254	positive regulation of RNA metabolic process	Biological process	97	1523	900	17653	1.24925	0.0125538	0.207637	1.90123	0.107778	USF2//HEYL//KAT2B//WBP2NL//ELK1//PHF8//FBXW11//MED4//FOXN2//INHBA//ARNTL//MAP3K5//CIITA//MYC//NFYB//PPARA//MED1//PPM1A//KMT2E//MAP2K1//RNF20//TP53INP2//RAN//PRDM16//SOX17//SHC1//BMP7//SMARCC2//TP73//ZIC2//TAF15//KAT8//PHF5A//KLF4//ZNF516//CD74//NCBP1//INSIG1//RTF1//GTF2F2//PSMC4//RBM14//ARID3B//KAT7//CTBP2//CREBRF//E2F3//E2F5//ELK3//TET3//FGF1//SIRT2//ZNF609//SIRT1//RHOQ//PRKD2//PROX2//GRHL1//NRG…
GO:0050482	arachidonic acid secretion	Biological process	5	28	900	17653	3.50258	0.0125878	0.207637	1.90005	0.00555556	PLA2G6//ACE//PLA2G4A//PLA2G2F//PLA2G12A
GO:1902803	regulation of synaptic vesicle transport	Biological process	5	28	900	17653	3.50258	0.0125878	0.207637	1.90005	0.00555556	STXBP1//NAPA//SEPT5//FMR1//RAP1A
GO:1903963	arachidonate transport	Biological process	5	28	900	17653	3.50258	0.0125878	0.207637	1.90005	0.00555556	ACE//PLA2G4A//PLA2G2F//PLA2G12A//PLA2G6
GO:0001707	mesoderm formation	Biological process	9	74	900	17653	2.38554	0.0126695	0.208476	1.89724	0.01	KLF4//EYA2//SFRP2//SOX17//INHBA//KDM6A//BMPR1A//PRKAR1A//BMP7
GO:0043009	chordate embryonic development	Biological process	41	560	900	17653	1.43606	0.0128339	0.209984	1.89164	0.0455556	TAB1//GNA13//WDTC1//TANC2//LIG4//LMX1B//MSX1//MIB1//ALS2//RARRES2//BMPR1A//KDM6A//PCGF2//CUL4A//MYF5//PSMC4//SKIL//SOX17//CNOT2//RTF1//ARHGAP35//SUFU//PRKACB//FZD3//MED1//TTPA//BMP7//LUZP1//HES1//PAX5//CHST11//HOXB5//ALX4//SULF1//HOXC6//HYAL1//FZD5//MAP2K1//ZFAT//VASH1//SFRP2
GO:0006757	ATP generation from ADP	Biological process	11	100	900	17653	2.15759	0.0128664	0.209984	1.89054	0.0122222	ENO2//PGAM4//PGAM1//NUP160//NDC1//PPARA//GPD1//HTR2A//GAPDH//PGM2L1//NCOR1
GO:0030865	cortical cytoskeleton organization	Biological process	7	50	900	17653	2.74602	0.0128853	0.209984	1.8899	0.00777778	WIPF2//FMNL2//RHOQ//TLN1//CALR//TRPV4//RHOJ
GO:0032890	regulation of organic acid transport	Biological process	7	50	900	17653	2.74602	0.0128853	0.209984	1.8899	0.00777778	SYT4//SV2A//PER2//PLA2G6//STXBP1//STK39//NCOR1
GO:0051783	regulation of nuclear division	Biological process	17	184	900	17653	1.8122	0.0130791	0.21263	1.88342	0.0188889	FBXW5//CAV2//CDC23//BUB1//SIRT2//CDCA5//NEUROG1//CALR//PRKAR1A//TOM1L2//BMP7//EDN3//EREG//PDGFRB//CD28//MSX1//TNKS
GO:2001233	regulation of apoptotic signaling pathway	Biological process	30	383	900	17653	1.53638	0.0131981	0.214049	1.87949	0.0333333	CIDEB//MFF//PLA2G6//FXN//FASLG//YWHAQ//TP73//YWHAZ//SFRP2//SCRT2//SKIL//SIRT1//CD74//MSX1//FBXW7//PCGF2//INHBB//NFATC4//PELI3//DEDD2//TNFSF12//EYA2//IFI6//STRADB//INHBA//PPP2R1A//PPP2R1B//URI1//BCAP31//SLC9A3R1
GO:0055074	calcium ion homeostasis	Biological process	33	431	900	17653	1.5018	0.0132462	0.214316	1.87791	0.0366667	CALR//CASQ2//ATP2C1//HTR2A//ATP2B4//TRPV4//STC1//STIM1//ATP13A4//SV2A//BCAP31//CIB2//CXCL13//GNA13//CCR9//ADRA1A//NPTN//GLP1R//PTGFR//HRH4//C5AR1//PLA2G6//CALM2//PRKACA//FKBP1A//DIAPH1//SLC25A23//CALB1//KCNK3//GPR17//JPH4//FASLG//CALCR
GO:0035637	multicellular organismal signaling	Biological process	18	199	900	17653	1.77417	0.0133248	0.21475	1.87534	0.02	NFASC//PRX//KCNA1//SCN4A//KCND1//KCNK3//CACNB1//KCNE2//SCN3B//CASQ2//PRKACA//SCN2B//FMR1//CALM2//ATP1B3//NPPA//ATP2B4//STIM1
GO:0009792	embryo development ending in birth or egg hatching	Biological process	42	578	900	17653	1.42527	0.0133768	0.21475	1.87365	0.0466667	TAB1//GNA13//WDTC1//TANC2//LIG4//LMX1B//MSX1//MIB1//ALS2//RARRES2//BMPR1A//KDM6A//PCGF2//CUL4A//MYF5//PSMC4//SKIL//SOX17//CNOT2//RTF1//ARHGAP35//SUFU//PRKACB//FZD3//MED1//TTPA//BMP7//LUZP1//HES1//PAX5//CHST11//HOXB5//ALX4//SULF1//HOXC6//HYAL1//FZD5//MAP2K1//ZFAT//VASH1//SFRP2//FXN
GO:0072359	circulatory system development	Biological process	73	1105	900	17653	1.2958	0.0133916	0.21475	1.87317	0.0811111	PDCD10//ELK3//EREG//FGF1//VASH1//SIRT1//PRKD2//MED1//AGGF1//PRKD1//SOX17//SHC1//FZD5//ANGPTL6//TNFSF12//FGF18//MIB1//GNA13//NFATC4//SFRP2//HDAC7//QKI//FBXW7//PROX2//SUFU//TAB1//FKBP1A//MTOR//KDM6A//HES1//RARB//BMPR1A//HEYL//CLDN5//NRG1//MSX1//PPP1R13L//BMP7//LUZP1//NPRL3//FOXL1//GNAQ//PPARA//MAP2K1//KAT2B//ADRA1A//SPRED1//SULF1//FASLG//KLF4//PDGFRB//CXCL13//KRT1//HYAL1//CYSLTR2//RRAS//STIM1//C5AR…
GO:0010595	positive regulation of endothelial cell migration	Biological process	12	114	900	17653	2.06468	0.0134001	0.21475	1.87289	0.0133333	PRKD2//PRKD1//AKT3//SIRT1//FGF18//HDAC7//PIK3C2A//RHOJ//FGF1//CALR//SCARB1//BCAR1
GO:0030512	negative regulation of transforming growth factor beta receptor signaling pathway	Biological process	9	75	900	17653	2.35373	0.0137667	0.219025	1.86117	0.01	STRAP//PEG10//SIRT1//CHST11//ASPN//PPM1A//PRDM16//SKIL//CAV2
GO:0033143	regulation of intracellular steroid hormone receptor signaling pathway	Biological process	9	75	900	17653	2.35373	0.0137667	0.219025	1.86117	0.01	RHOA//CALR//CBFB//CNOT2//PAK1//MED1//SIRT1//HEYL//ARNTL
GO:0090049	regulation of cell migration involved in sprouting angiogenesis	Biological process	9	75	900	17653	2.35373	0.0137667	0.219025	1.86117	0.01	AKT3//HDAC7//PIK3C2A//RHOJ//PDCD10//SPRED1//CARD10//RHOA//KLF4
GO:0043266	regulation of potassium ion transport	Biological process	11	101	900	17653	2.13623	0.0137963	0.219025	1.86024	0.0122222	HTR2A//CASQ2//STK39//OXSR1//ATP1B3//DPP6//KCNE2//VAMP2//NPPA//KCNA1//KCNC1
GO:0032414	positive regulation of ion transmembrane transporter activity	Biological process	10	88	900	17653	2.22891	0.0139587	0.220242	1.85515	0.0111111	STIM1//CALM2//ATP1B3//KCNE2//NPPA//KCNA1//KCNC1//GLRX//ARC//STK39
GO:0051196	regulation of coenzyme metabolic process	Biological process	10	88	900	17653	2.22891	0.0139587	0.220242	1.85515	0.0111111	NUP160//PGAM1//NDC1//PDHX//PGAM4//PPARA//GPD1//HTR2A//NCOR1//ACMSD
GO:0007254	JNK cascade	Biological process	18	200	900	17653	1.7653	0.0139707	0.220242	1.85478	0.02	MAPK8IP3//MAP3K5//TAOK1//CD40LG//MAPK10//PAK1//FZD5//SFRP2//TP73//RAP2A//NCOR1//EDAR//DUSP22//TRPV4//RASSF2//TAB1//TAB3//MAP4K3
GO:1904018	positive regulation of vasculature development	Biological process	19	215	900	17653	1.73337	0.0140921	0.221639	1.85103	0.0211111	FGF1//SIRT1//PRKD2//HYAL1//AGGF1//PRKD1//CYSLTR2//RRAS//SFRP2//STIM1//C5AR1//TNFSF12//FGF18//AKT3//HDAC7//PIK3C2A//RHOJ//KLF4//RAP1A
GO:0033762	response to glucagon	Biological process	7	51	900	17653	2.69218	0.0142974	0.223199	1.84474	0.00777778	ADCY6//ADCY9//GLP1R//PRKACA//PRKACB//PRKAR1A//PRKAR1B
GO:0051785	positive regulation of nuclear division	Biological process	8	63	900	17653	2.49072	0.0143012	0.223199	1.84463	0.00888889	CDCA5//NEUROG1//SIRT2//EDN3//EREG//PDGFRB//CD28//MSX1
GO:0051897	positive regulation of protein kinase B signaling	Biological process	15	157	900	17653	1.87399	0.0143688	0.223199	1.84258	0.0166667	OSBPL8//EREG//FGF1//RASD2//MTOR//ICOS//NRG1//HIP1//IGFBP5//PDGFRB//AXL//CALCR//TSPYL5//FGF18//CD28
GO:0060047	heart contraction	Biological process	23	276	900	17653	1.63454	0.0143809	0.223199	1.84221	0.0255556	ADRA1A//CHGA//PRKACA//CALM2//CASQ2//DES//GLP1R//EDN3//NPPA//SCN3B//PPP1R13L//MTOR//SCN2B//MYLK2//KCND1//KCNK3//CACNB1//KCNE2//STC1//ATP2B4//ATP1B3//STIM1//ACE
GO:0010942	positive regulation of cell death	Biological process	48	681	900	17653	1.38252	0.0144869	0.223199	1.83902	0.0533333	HIP1//FASLG//NGFR//XDH//NLRP12//MAP3K5//GNA13//RNPS1//CDK19//SIRT1//ABR//ARHGEF3//IP6K2//PDGFRB//RARB//SFRP2//UBE2Z//BMP7//RASSF2//BCAP31//RHOA//MYC//CTSZ//GAPDH//CIDEB//MFF//PLA2G6//SIRT2//YWHAQ//TP73//YWHAZ//ELK1//MTOR//SKIL//MSX1//FBXW7//E2F3//CD40LG//INHBB//NFATC4//DEDD2//TNFSF12//INHBA//PPP2R1A//PPP2R1B//SLC9A3R1//CYSLTR2//CALCR
GO:0033006	regulation of mast cell activation involved in immune response	Biological process	5	29	900	17653	3.3818	0.0145873	0.223199	1.83602	0.00555556	UNC13D//CD84//FCER1G//STXBP1//NPPA
GO:0035767	endothelial cell chemotaxis	Biological process	5	29	900	17653	3.3818	0.0145873	0.223199	1.83602	0.00555556	CXCL13//PRKD2//PRKD1//FGF1//FGF18
GO:0042036	negative regulation of cytokine biosynthetic process	Biological process	5	29	900	17653	3.3818	0.0145873	0.223199	1.83602	0.00555556	INHBA//NLRP12//KLF4//INHBB//RNF128
GO:0043304	regulation of mast cell degranulation	Biological process	5	29	900	17653	3.3818	0.0145873	0.223199	1.83602	0.00555556	CD84//FCER1G//STXBP1//NPPA//UNC13D
GO:0045920	negative regulation of exocytosis	Biological process	5	29	900	17653	3.3818	0.0145873	0.223199	1.83602	0.00555556	CD84//ABR//SYT4//FMR1//RAP1A
GO:0045948	positive regulation of translational initiation	Biological process	5	29	900	17653	3.3818	0.0145873	0.223199	1.83602	0.00555556	MTOR//DAZ1//DAZ3//DAZ2//DAZ4
GO:0051955	regulation of amino acid transport	Biological process	5	29	900	17653	3.3818	0.0145873	0.223199	1.83602	0.00555556	SYT4//SV2A//PER2//STXBP1//STK39
GO:0006836	neurotransmitter transport	Biological process	21	246	900	17653	1.6744	0.0146854	0.224022	1.83311	0.0233333	FCER1G//SEPT5//SLC38A7//STXBP1//VAMP2//PPFIA4//NAPA//SV2A//SLC6A17//SLC6A9//CPLX2//UNC13C//SYT4//ASIC1//FMR1//MCTP1//KCNJ10//PER2//NPPA//RAP1A//SLC6A6
GO:0016358	dendrite development	Biological process	19	216	900	17653	1.72534	0.0147405	0.224022	1.83149	0.0211111	MAP6D1//FMR1//RAP2A//RHOA//NFATC4//GORASP1//FBXO31//ARC//SDK1//MTOR//NRG1//LLPH//LZTS3//BMP7//DCC//MAP1A//KLHL1//STRN//SYNGAP1
GO:0032872	regulation of stress-activated MAPK cascade	Biological process	19	216	900	17653	1.72534	0.0147405	0.224022	1.83149	0.0211111	MAPK8IP3//MAP3K5//TAOK1//CD40LG//MYC//PDCD10//PAK1//FZD5//SFRP2//TP73//RAP2A//NCOR1//EDAR//DUSP22//TRPV4//RASSF2//XDH//NBR1//MAP2K1
GO:0048332	mesoderm morphogenesis	Biological process	9	76	900	17653	2.32276	0.0149328	0.226436	1.82586	0.01	PRKAR1A//BMP7//BMPR1A//KLF4//EYA2//SFRP2//SOX17//INHBA//KDM6A
GO:0015908	fatty acid transport	Biological process	10	89	900	17653	2.20387	0.0150315	0.226959	1.823	0.0111111	SLC27A4//SLCO3A1//ABCC4//ACE//PLA2G4A//PLA2G2F//PLA2G12A//PLA2G6//NCOR1//PPARA
GO:0051129	negative regulation of cellular component organization	Biological process	46	649	900	17653	1.39024	0.0150344	0.226959	1.82291	0.0511111	TWF1//MAP6D1//BUB1//VAT1//TMEM67//ADCY6//CTSZ//DCC//DGUOK//NGFR//TRPV4//PPM1A//STMN1//STXBP1//SYT4//DCP2//APOA4//EVI5L//SCAMP5//SNX33//PRKD1//MCTP1//PRKAR1A//TOM1L2//BMP7//RBM14//KAT2B//RHOA//OMG//SYNGAP1//NFATC4//GORASP1//ESPN//PAX5//SPTB//TMOD2//PHF8//PHF2//SIRT1//FXN//UNC119//SIRT2//INSIG1//ACE//TNKS//NEUROD2
GO:0034764	positive regulation of transmembrane transport	Biological process	17	187	900	17653	1.78313	0.0151515	0.227765	1.81954	0.0188889	RHOQ//RAP1A//STIM1//STK39//CALM2//ATP1B3//KCNE2//NPPA//AZIN1//KCNA1//KCNC1//CALCR//GLRX//ARC//OSBPL8//PAK1//RARRES2
GO:0015718	monocarboxylic acid transport	Biological process	15	158	900	17653	1.86213	0.0151551	0.227765	1.81944	0.0166667	SLC27A4//SLC38A7//SV2A//SLC16A1//SLCO3A1//PPARA//ABCC4//SLC9A3R1//ACE//PLA2G4A//PLA2G2F//PLA2G12A//PLA2G6//NCOR1//SLC16A2
GO:0008543	fibroblast growth factor receptor signaling pathway	Biological process	12	116	900	17653	2.02908	0.015227	0.228079	1.81739	0.0133333	SULF1//SPRY4//PRKD2//NPTN//SPRED1//FGF1//GTF2F2//HNRNPF//NCBP1//PTBP1//SHOC2//FGF18
GO:0007610	behavior	Biological process	42	583	900	17653	1.41305	0.0152765	0.228079	1.81598	0.0466667	NEUROD2//ALS2//CNTFR//GLP1R//TMOD2//PRKAR1B//PRKCG//TTBK1//COMT//ARC//CLDN5//JPH4//HTR2A//ASIC1//KCNK10//SYT4//PLA2G6//CALB1//MTOR//CCND2//RASD2//NRG1//STRN//ESPN//FXN//KCNJ10//KLHL1//PAX5//NRGN//SDK1//KBTBD4//SLITRK6//NPTN//SYNGAP1//NEUROG1//PPARA//CREBRF//GNAQ//ADRB3//SLC16A1//SGIP1//ADRA1A
GO:0048592	eye morphogenesis	Biological process	14	144	900	17653	1.90696	0.0153557	0.228079	1.81373	0.0155556	SOX1//BCAR3//SDK1//CALB1//OLFM3//CRB1//FASLG//CNTF//RARB//RING1//YY1//BMP7//FZD5//PROX2
GO:0014065	phosphatidylinositol 3-kinase signaling	Biological process	13	130	900	17653	1.96144	0.0153974	0.228079	1.81255	0.0144444	PIP4K2A//PIP5K1A//PIP4K2B//KLF4//SLC9A3R1//SIRT1//NRG1//PDGFRB//CD28//NYAP1//SIRT2//HTR2A//PIK3C2A
GO:0019359	nicotinamide nucleotide biosynthetic process	Biological process	13	130	900	17653	1.96144	0.0153974	0.228079	1.81255	0.0144444	ENO2//PGAM4//PGAM1//NUP160//NDC1//NMNAT2//PPARA//GPD1//HTR2A//GAPDH//PGM2L1//NCOR1//ACMSD
GO:0019363	pyridine nucleotide biosynthetic process	Biological process	13	130	900	17653	1.96144	0.0153974	0.228079	1.81255	0.0144444	ENO2//PGAM4//PGAM1//NUP160//NDC1//NMNAT2//PPARA//GPD1//HTR2A//GAPDH//PGM2L1//NCOR1//ACMSD
GO:0070302	regulation of stress-activated protein kinase signaling cascade	Biological process	19	217	900	17653	1.71739	0.0154121	0.228079	1.81214	0.0211111	MAPK8IP3//MAP3K5//TAOK1//CD40LG//NBR1//MAP2K1//MYC//PDCD10//PAK1//FZD5//SFRP2//TP73//RAP2A//NCOR1//EDAR//DUSP22//TRPV4//RASSF2//XDH
GO:0046889	positive regulation of lipid biosynthetic process	Biological process	8	64	900	17653	2.45181	0.0156373	0.230906	1.80584	0.00888889	HTR2A//SCARB1//FGF1//APOA5//APOA4//SMPD3//PLA2G6//MTOR
GO:0051480	regulation of cytosolic calcium ion concentration	Biological process	26	325	900	17653	1.56916	0.0157416	0.231288	1.80295	0.0288889	BCAP31//CIB2//CXCL13//GNA13//CCR9//ADRA1A//NPTN//GLP1R//PTGFR//HRH4//TRPV4//C5AR1//PLA2G6//CALM2//CASQ2//PRKACA//FKBP1A//HTR2A//DIAPH1//KCNK3//GPR17//JPH4//ATP2B4//CALB1//FASLG//CALCR
GO:0050896	response to stimulus	Biological process	497	9123	900	17653	1.06855	0.0157453	0.231288	1.80285	0.552222	SIRT1//LIG4//FBXO6//SPRED1//DUSP5//EREG//FGF1//NRG1//MAP3K5//MYC//NCAM1//PDGFRB//MAPK4//MAP2K1//PSMC4//SHC1//SPTB//MAP4K3//FGF18//SYNGAP1//TAB1//CRK//GNAI2//TAOK1//RAP1A//TAB3//STK39//PDE6H//MAPK10//TP73//C5AR1//S1PR2//CD74//PPP2R1A//DUSP22//RGS4//HYAL1//USF2//RAD51B//RAD23B//CUL4A//NABP1//WRN//YY1//MCM8//NEUROD2//ALS2//EGLN2//RHOA//NPPA//PAK1//PPARA//VCAM1//LIMD1//FCER1G//IFI6//MFF//KRT1//CBFB//…
GO:0072358	cardiovascular system development	Biological process	53	769	900	17653	1.35184	0.0157657	0.231288	1.80229	0.0588889	PDCD10//ELK3//EREG//FGF1//VASH1//SIRT1//PRKD2//MED1//AGGF1//PRKD1//SOX17//SHC1//FZD5//ANGPTL6//TNFSF12//FGF18//MIB1//GNA13//NFATC4//SFRP2//HDAC7//QKI//FBXW7//PROX2//SPRED1//SULF1//FASLG//KLF4//PDGFRB//TAB1//SUFU//NPRL3//HES1//BMPR1A//CXCL13//KRT1//HYAL1//CYSLTR2//RRAS//STIM1//C5AR1//MAP2K1//LUZP1//RHOJ//BMP7//AKT3//PIK3C2A//CARD10//RHOA//NGFR//XDH//RAP1A//KDM6A
GO:0016188	synaptic vesicle maturation	Biological process	3	11	900	17653	5.34939	0.016019	0.231488	1.79536	0.00333333	UNC13C//STXBP1//SYP
GO:0035766	cell chemotaxis to fibroblast growth factor	Biological process	3	11	900	17653	5.34939	0.016019	0.231488	1.79536	0.00333333	CXCL13//FGF1//FGF18
GO:0045091	regulation of single stranded viral RNA replication via double stranded DNA intermediate	Biological process	3	11	900	17653	5.34939	0.016019	0.231488	1.79536	0.00333333	APOBEC3D//APOBEC3F//APOBEC3C
GO:0061081	positive regulation of myeloid leukocyte cytokine production involved in immune response	Biological process	3	11	900	17653	5.34939	0.016019	0.231488	1.79536	0.00333333	FCER1G//GPRC5B//CD74
GO:1902894	negative regulation of pri-miRNA transcription by RNA polymerase II	Biological process	3	11	900	17653	5.34939	0.016019	0.231488	1.79536	0.00333333	NFATC4//PPARA//YY1
GO:1904847	regulation of cell chemotaxis to fibroblast growth factor	Biological process	3	11	900	17653	5.34939	0.016019	0.231488	1.79536	0.00333333	FGF1//CXCL13//FGF18
GO:1905902	regulation of mesoderm formation	Biological process	3	11	900	17653	5.34939	0.016019	0.231488	1.79536	0.00333333	SFRP2//SOX17//BMPR1A
GO:0045665	negative regulation of neuron differentiation	Biological process	18	203	900	17653	1.73921	0.0160567	0.231539	1.79434	0.02	ADCY6//CTSZ//DCC//DGUOK//NGFR//TRPV4//HES1//CNTF//RHOA//OMG//SYNGAP1//NFATC4//GORASP1//MED1//MIB1//BMP7//TP73//CALR
GO:0003015	heart process	Biological process	23	279	900	17653	1.61696	0.0161593	0.23155	1.79158	0.0255556	ADRA1A//CHGA//PRKACA//CALM2//CASQ2//DES//GLP1R//EDN3//NPPA//SCN3B//ACE//PPP1R13L//MTOR//SCN2B//MYLK2//KCND1//KCNK3//CACNB1//KCNE2//STC1//ATP2B4//ATP1B3//STIM1
GO:1903845	negative regulation of cellular response to transforming growth factor beta stimulus	Biological process	9	77	900	17653	2.2926	0.01617	0.23155	1.79129	0.01	STRAP//PEG10//SIRT1//CHST11//ASPN//PPM1A//PRDM16//SKIL//CAV2
GO:0006811	ion transport	Biological process	101	1610	900	17653	1.23047	0.0162079	0.23155	1.79027	0.112222	SLC27A4//STIM1//ORAI2//FCER1G//SLC9A3R1//SLC6A17//SLC38A7//SLC6A6//SLC6A9//HTR2A//CASQ2//P2RX6//KCNA1//KCNC1//KCNJ10//KCNK3//KCNK17//SLC5A9//ASIC1//SCN3B//SCN4A//ATP2C1//TRPV4//IP6K2//TTYH3//SLC25A23//SLC7A1//ATP1B3//KCNE2//CALM2//PRKACA//STXBP1//VAMP2//PPFIA4//SYT4//SV2A//RHAG//CA9//SLC16A1//SLC16A2//SLCO3A1//SFXN5//SLC35A1//SERINC5//OCA2//PPARA//OSBPL8//PRELID2//SCARB1//ABCC4//STK39//APOA5//APO…
GO:0090101	negative regulation of transmembrane receptor protein serine/threonine kinase signaling pathway	Biological process	12	117	900	17653	2.01174	0.0162083	0.23155	1.79026	0.0133333	PPM1A//STRAP//PEG10//SIRT1//CHST11//ASPN//PRDM16//SKIL//CAV2//SFRP2//MAGI2//DACT2
GO:0044344	cellular response to fibroblast growth factor stimulus	Biological process	14	145	900	17653	1.89381	0.0162287	0.23155	1.78972	0.0155556	SPRED1//FGF1//GTF2F2//HNRNPF//NCBP1//PTBP1//SHOC2//FGF18//CXCL13//SULF1//SPRY4//PRKD2//NPTN//HYAL1
GO:0007204	positive regulation of cytosolic calcium ion concentration	Biological process	24	295	900	17653	1.59575	0.0164686	0.234479	1.78334	0.0266667	CALM2//CASQ2//PRKACA//FKBP1A//HTR2A//DIAPH1//GPR17//JPH4//ADRA1A//ATP2B4//FASLG//CALCR//BCAP31//CIB2//CXCL13//GNA13//CCR9//NPTN//GLP1R//PTGFR//HRH4//TRPV4//C5AR1//PLA2G6
GO:2000027	regulation of organ morphogenesis	Biological process	21	249	900	17653	1.65423	0.0166169	0.234971	1.77945	0.0233333	FGF1//HES1//MAGI2//MSX1//SFRP2//SOX17//CNTF//BMPR1A//RHOA//PSMC4//FZD5//FZD3//ZNRF3//SRSF6//SULF1//BMP7//ASPN//MYC//CHAD//FBXW7//MED1
GO:0009755	hormone-mediated signaling pathway	Biological process	20	234	900	17653	1.67645	0.0167595	0.234971	1.77574	0.0222222	MED1//MED4//RBM14//EGLN2//RHOA//RAN//NR1I3//CALR//CBFB//CNOT2//PAK1//PGRMC2//PAQR9//PPARA//RARB//BMP7//SIRT1//HEYL//CREBRF//ARNTL
GO:0006658	phosphatidylserine metabolic process	Biological process	5	30	900	17653	3.26907	0.016789	0.234971	1.77498	0.00555556	OSBPL8//PLA2G4A//PLA2G2F//PLA2G12A//SERINC5
GO:0019935	cyclic-nucleotide-mediated signaling	Biological process	15	160	900	17653	1.83885	0.0168271	0.234971	1.77399	0.0166667	GNA13//ADCY6//ADCY9//GLP1R//GNAQ//PTGFR//CALCR//SLC9A3R1//HTR5A//RASD2//PEX5L//ADRA1A//ADRB3//CHGA//ATP2B4
GO:0043488	regulation of mRNA stability	Biological process	15	160	900	17653	1.83885	0.0168271	0.234971	1.77399	0.0166667	LARP1//MTOR//KHSRP//QKI//DAZ1//MYD88//DAZ3//DAZ2//DAZ4//DCP2//FMR1//TNPO1//SAMD4B//PSMC4//YWHAZ
GO:0010528	regulation of transposition	Biological process	4	20	900	17653	3.92289	0.0169078	0.234971	1.77191	0.00444444	APOBEC3D//APOBEC3F//APOBEC3C//PIWIL1
GO:0010529	negative regulation of transposition	Biological process	4	20	900	17653	3.92289	0.0169078	0.234971	1.77191	0.00444444	APOBEC3D//APOBEC3F//APOBEC3C//PIWIL1
GO:0035584	calcium-mediated signaling using intracellular calcium source	Biological process	4	20	900	17653	3.92289	0.0169078	0.234971	1.77191	0.00444444	BCAP31//PRKACA//PTGFR//VCAM1
GO:0051589	negative regulation of neurotransmitter transport	Biological process	4	20	900	17653	3.92289	0.0169078	0.234971	1.77191	0.00444444	ASIC1//SYT4//FMR1//RAP1A
GO:0070932	histone H3 deacetylation	Biological process	4	20	900	17653	3.92289	0.0169078	0.234971	1.77191	0.00444444	SIRT1//SIRT2//HDAC7//PER2
GO:2000810	regulation of bicellular tight junction assembly	Biological process	4	20	900	17653	3.92289	0.0169078	0.234971	1.77191	0.00444444	PRKACA//CLDN5//FZD5//CBFB
GO:0035295	tube development	Biological process	70	1065	900	17653	1.28921	0.0169202	0.234971	1.7716	0.0777778	PDCD10//ELK3//EREG//FGF1//VASH1//SIRT1//PRKD2//MED1//AGGF1//PRKD1//SOX17//SHC1//FZD5//ANGPTL6//TNFSF12//FGF18//GNA13//NFATC4//SFRP2//HDAC7//QKI//RARB//SDC1//BMP7//MYC//MIB1//ARHGAP35//SUFU//PRKACB//KDM6A//FZD3//HES1//FOXL1//SPRED1//SULF1//FASLG//KLF4//LUZP1//TAB1//BMPR1A//PDGFRB//CALB1//NPRL3//CXCL13//KRT1//HYAL1//CYSLTR2//RRAS//STIM1//C5AR1//IGFBP5//STK40//ALX4//RARRES2//PAK1//CTSZ//SRSF6//MAP2K…
GO:0072330	monocarboxylic acid biosynthetic process	Biological process	24	296	900	17653	1.59036	0.0170895	0.236836	1.76727	0.0266667	CD74//ENO2//PGAM4//PGAM1//NUP160//NDC1//MGLL//CYP46A1//PER2//ELOVL1//SIRT1//QKI//HOGA1//WDTC1//INSIG1//APOA5//APOA4//PPARA//GPD1//HTR2A//GAPDH//PGM2L1//NCOR1//ACMSD
GO:0009968	negative regulation of signal transduction	Biological process	82	1276	900	17653	1.26049	0.0171311	0.236928	1.76621	0.0911111	SPRED1//DUSP5//PPP2R1A//DUSP22//RGS4//SOX17//CBLC//SLC9A3R1//ATP2B4//PELI3//PPM1A//KLF4//NFATC4//SFRP2//STRAP//PEG10//SIRT1//CHST11//ASPN//PRDM16//SKIL//CAV2//ARNTL//TMEM127//NPRL3//MYC//MAGI2//RHOA//CALR//CNOT2//ADRA1A//SCAI//ARHGAP35//STMN1//TNFAIP1//LIMD1//INSIG1//ZNRF3//SULF1//SPRY4//EPS15//NLRP12//BMP7//TP73//CD74//IGFBP5//FBXW7//SUFU//NCOR1//CHAD//CISH//PODN//TRIM67//SYNGAP1//XDH//CALM2//CA…
GO:0043542	endothelial cell migration	Biological process	21	250	900	17653	1.64761	0.0173032	0.238819	1.76187	0.0233333	FGF1//PRKD2//PRKD1//CALR//SCARB1//BCAR1//VASH1//STC1//CXCL13//AKT3//SIRT1//FGF18//HDAC7//PIK3C2A//RHOJ//PDCD10//SPRED1//CARD10//RHOA//KLF4//TNFSF12
GO:0000902	cell morphogenesis	Biological process	66	997	900	17653	1.29845	0.0174256	0.240019	1.75881	0.0733333	SOX17//STC1//SLITRK6//DACT2//DCC//STMN1//LUM//MAP1A//OMG//ALS2//CDH4//EFNA4//NFASC//ARHGAP35//L1CAM//NCAM1//NGFR//DPYSL5//SHC1//BMP7//SPTB//DOK2//LGI1//STXBP1//GNA13//CSNK1A1L//CRK//CSNK1A1//WIPF2//DIAPH1//RHOQ//RHOA//RHOJ//TTBK1//LIMD1//SLC9A3R1//SZT2//FMNL2//ARC//AXL//FZD3//NRG1//PAK1//HES1//NYAP1//WEE1//MAP6D1//FMR1//RAP2A//SYNGAP1//MAP2K1//SKIL//NFATC4//GORASP1//FBXO31//LZTS3//PROX2//LLPH//UN…
GO:0048259	regulation of receptor-mediated endocytosis	Biological process	9	78	900	17653	2.26321	0.0174806	0.240287	1.75744	0.01	FMR1//MAGI2//APOA5//LDLRAP1//HIP1//BICD1//SGIP1//UNC119//AAK1
GO:0001654	eye development	Biological process	27	344	900	17653	1.53951	0.0176074	0.241539	1.7543	0.03	MIP//MED1//SLITRK6//SOX1//BCAR3//RARB//ATP2B4//SDK1//CALB1//PPP1R13L//FZD5//KLF4//OLFM3//CRB1//ARHGAP35//MYF5//FASLG//CNTF//RING1//YY1//BMP7//RD3//INHBA//PDGFRB//RHOJ//SKIL//PROX2
GO:0072503	cellular divalent inorganic cation homeostasis	Biological process	34	457	900	17653	1.45928	0.0178219	0.243987	1.74905	0.0377778	CALR//CASQ2//ATP2C1//HTR2A//ATP2B4//TRPV4//STC1//STIM1//ATP13A4//SV2A//SLC39A13//BCAP31//CIB2//CXCL13//GNA13//CCR9//ADRA1A//NPTN//GLP1R//PTGFR//HRH4//C5AR1//PLA2G6//CALM2//PRKACA//FKBP1A//DIAPH1//SLC25A23//CALB1//KCNK3//GPR17//JPH4//FASLG//CALCR
GO:0090596	sensory organ morphogenesis	Biological process	21	251	900	17653	1.64105	0.0180115	0.245539	1.74445	0.0233333	SOX1//BCAR3//SLITRK6//SDK1//CALB1//OLFM3//CRB1//ABR//INSIG1//NEUROG1//FZD3//MSX1//FASLG//CNTF//RARB//RING1//YY1//BMP7//FZD5//SLC9A3R1//PROX2
GO:0046031	ADP metabolic process	Biological process	11	105	900	17653	2.05485	0.0180309	0.245539	1.74398	0.0122222	ENO2//PGAM4//PGAM1//NUP160//NDC1//PPARA//GPD1//HTR2A//GAPDH//PGM2L1//NCOR1
GO:0051046	regulation of secretion	Biological process	51	741	900	17653	1.34998	0.0180442	0.245539	1.74366	0.0566667	CD74//COMT//GLP1R//ARNTL//RAP1A//SLC16A1//PER2//P2RY12//STXBP1//NAPA//SYT4//SV2A//HTR2A//INHBA//INHBB//EDN3//CPLX2//SEPT5//VAMP2//ASIC1//MYRIP//CHGA//VSNL1//GPR68//PLA2G6//UNC13D//CD84//FCER1G//ABR//SLC9A3R1//SCAMP5//MIDN//FMR1//MCTP1//NLRP12//GAPDH//FZD5//CD40LG//IL33//NRG1//SIDT2//CDK16//RAB11FIP1//STK39//MICAL1//STC1//SMPD3//SDC1//NPPA//NEUROG1//TRPV4
GO:0050673	epithelial cell proliferation	Biological process	31	409	900	17653	1.48667	0.0181827	0.246927	1.74034	0.0344444	SCARB1//VASH1//SULF1//XDH//CAV2//AKT3//SIRT1//MTOR//PRKD2//AGGF1//PRKD1//TNFSF12//SRSF6//REG3G//MED1//EREG//IGFBP5//SIDT2//HES1//FGF1//HYAL1//MYC//BMPR1A//C5AR1//STRAP//SFRP2//MAP2K1//PDCD10//NGFR//FBXW7//FABP7
GO:0072525	pyridine-containing compound biosynthetic process	Biological process	13	133	900	17653	1.9172	0.0183069	0.248115	1.73739	0.0144444	ENO2//PGAM4//PGAM1//NUP160//NDC1//NMNAT2//PPARA//GPD1//HTR2A//GAPDH//PGM2L1//NCOR1//ACMSD
GO:0012501	programmed cell death	Biological process	127	2088	900	17653	1.19302	0.0185216	0.250358	1.73232	0.141111	IFI6//MFF//CD74//PPP1R13L//EDAR//ADRA1A//DCC//PEG10//SULF1//RNF144B//CIDEB//GML//CDIP1//HIP1//XIAP//FASLG//SHC4//MYD88//PAK1//PPP2R1A//PRKD1//DUSP22//RPS6KA3//SFRP2//AKTIP//UBE2Z//BUB1//TNFAIP1//C5AR1//ATG4D//YARS//TNFSF12//NGFR//XDH//NLRP12//PDCD10//SIRT1//FXN//HIGD1A//MPZ//MSX1//MYC//PA2G4//CHST11//PDGFRB//MED1//AXL//PTGFR//RARB//SHC1//YWHAZ//STK40//CCND2//CD28//CD40LG//DEDD2//NFATC4//TP73//MAP…
GO:1901700	response to oxygen-containing compound	Biological process	98	1565	900	17653	1.22825	0.0185464	0.250358	1.73174	0.108889	HYAL1//APOA4//GNAI2//GNAQ//RHOQ//PIK3C2A//SHC1//CAV2//BCAR1//SDK1//HTR2A//RHOA//SIDT2//VAMP2//MTOR//SCARB1//HTR5A//PDGFRB//PTGFR//BMP7//STXBP1//TFPI//CALR//C5AR1//CXCL13//COMT//ABR//FASLG//NGFR//RPS6KA3//VCAM1//RARB//SIRT1//HADHA//NPPA//PPARA//TRPV4//SRSF6//RAB31//WDTC1//INHBB//PAK1//KAT2B//P2RX6//STC1//CA9//YY1//VSNL1//GPR68//PLA2G6//INSIG1//PDCD10//CRK//KPNA4//SDC1//AQP2//REG3G//EREG//CISH//OSB…
GO:0055002	striated muscle cell development	Biological process	15	162	900	17653	1.81615	0.0186371	0.251081	1.72962	0.0166667	TMOD2//MYOZ2//PRKAR1A//ACTG1//CASQ2//BEND2//CAV2//MYF5//MYLK2//PDGFRB//MTOR//LRRC10//NPPA//PAK1//SDC1
GO:0072507	divalent inorganic cation homeostasis	Biological process	35	475	900	17653	1.44527	0.0186891	0.251281	1.72841	0.0388889	CALR//CASQ2//ATP2C1//HTR2A//ATP2B4//TRPV4//STC1//STIM1//ATP13A4//SV2A//SLC39A13//BCAP31//CIB2//CXCL13//GNA13//CCR9//ADRA1A//NPTN//GLP1R//PTGFR//HRH4//C5AR1//PLA2G6//CALM2//PRKACA//KCNA1//FKBP1A//DIAPH1//SLC25A23//CALB1//KCNK3//GPR17//JPH4//FASLG//CALCR
GO:1901361	organic cyclic compound catabolic process	Biological process	49	709	900	17653	1.35558	0.0188578	0.252688	1.72451	0.0544444	RNPS1//DCP2//SMG1//NCBP1//PPP2R1A//RPL32//CTIF//SMG7//CNOT2//SAMD4B//MRTO4//ENO2//PGAM4//PGAM1//NUP160//NDC1//XDH//TET3//SIDT2//KHSRP//CARNS1//ACMSD//CYP46A1//SCARB1//NUDT5//APOBEC3F//APOBEC3C//DEDD2//COMT//LRTOMT//FMR1//TNPO1//PSMC4//YWHAZ//LSM2//PPARA//GPD1//HTR2A//LARP1//MTOR//QKI//GAPDH//PGM2L1//DAZ1//MYD88//DAZ3//DAZ2//DAZ4//NCOR1
GO:0032309	icosanoid secretion	Biological process	6	42	900	17653	2.80206	0.0188685	0.252688	1.72426	0.00666667	ABCC4//ACE//PLA2G4A//PLA2G2F//PLA2G12A//PLA2G6
GO:0006007	glucose catabolic process	Biological process	5	31	900	17653	3.16362	0.0192003	0.256118	1.71669	0.00555556	ENO2//GAPDH//PGM2L1//PGAM1//TKTL1
GO:0010922	positive regulation of phosphatase activity	Biological process	5	31	900	17653	3.16362	0.0192003	0.256118	1.71669	0.00555556	MTOR//PDGFRB//CALM2//MAGI2//MTMR9
GO:0001944	vasculature development	Biological process	52	761	900	17653	1.34028	0.0192865	0.25676	1.71475	0.0577778	PDCD10//ELK3//EREG//FGF1//VASH1//SIRT1//PRKD2//MED1//AGGF1//PRKD1//SOX17//SHC1//FZD5//ANGPTL6//TNFSF12//FGF18//MIB1//GNA13//NFATC4//SFRP2//HDAC7//QKI//PROX2//SPRED1//SULF1//FASLG//KLF4//PDGFRB//TAB1//SUFU//NPRL3//HES1//BMPR1A//CXCL13//KRT1//HYAL1//CYSLTR2//RRAS//STIM1//C5AR1//MAP2K1//LUZP1//RHOJ//BMP7//AKT3//PIK3C2A//CARD10//RHOA//NGFR//XDH//RAP1A//FBXW7
GO:0051270	regulation of cellular component movement	Biological process	65	985	900	17653	1.29435	0.0193428	0.257004	1.71348	0.0722222	IL33//CXCL13//EDN3//ABR//FGF1//PRKD2//PRKD1//CALR//SCARB1//BCAR1//VASH1//STC1//STRAP//HYAL1//RARRES2//TRPV4//C5AR1//PAK1//ACE//CRK//PDGFRB//IGFBP5//BMPR1A//NRG1//GNA13//RHOA//PDCD10//DIAPH1//INSM1//CPNE3//OSBPL8//PODN//SULF1//SCAI//RNF20//RAP2A//RRAS//SFRP2//MCTP1//SLC9A3R1//MAGI2//MYLK2//AKT3//SIRT1//FGF18//STMN1//MTOR//CD74//HDAC7//PIK3C2A//RHOJ//SPRED1//CARD10//KLF4//PGAM4//P2RY12//BMP7//EREG/…
GO:0008015	blood circulation	Biological process	38	526	900	17653	1.41701	0.0195201	0.258852	1.70952	0.0422222	ADRA1A//RHOA//CTSZ//ACE//ADRB3//CHGA//PRKACA//CALM2//CASQ2//NCALD//NPPA//EDN3//DES//GLP1R//CYP11B1//STK39//PLA2G6//SCN3B//HTR2A//PIK3C2A//PER2//ABR//ARHGAP35//TRPV4//PPARA//PPP1R13L//MTOR//SCN2B//MYLK2//KCND1//KCNK3//CACNB1//KCNE2//STC1//ADCY6//ATP2B4//ATP1B3//STIM1
GO:0007169	transmembrane receptor protein tyrosine kinase signaling pathway	Biological process	49	711	900	17653	1.35177	0.0197399	0.261104	1.70465	0.0544444	EREG//FBXW7//CBLC//NRG1//EPS15//PIK3C2A//SHC1//BCAR1//RHOQ//CAV2//SPRED1//FGF1//GTF2F2//HNRNPF//NCBP1//PTBP1//SHOC2//FGF18//SLC9A3R1//PRKD2//PDGFRB//SULF1//PRKD1//CPNE3//RASSF2//SPRY4//IGFBP5//HIP1//FASLG//PDE6H//NPTN//CISH//OSBPL8//SIRT1//GIGYF1//CRK//RHOA//AXL//ACTG1//NGFR//SIRT2//STMN1//PAK1//EFNA4//XDH//PTPRT//BLNK//SHC4//DOK2
GO:0043065	positive regulation of apoptotic process	Biological process	44	627	900	17653	1.37645	0.0199586	0.261104	1.69987	0.0488889	HIP1//FASLG//NGFR//XDH//NLRP12//MAP3K5//BCAP31//SIRT1//RHOA//MYC//CTSZ//GAPDH//CIDEB//MFF//PLA2G6//SIRT2//YWHAQ//TP73//YWHAZ//SKIL//MSX1//FBXW7//E2F3//CD40LG//INHBB//NFATC4//DEDD2//TNFSF12//INHBA//PPP2R1A//PPP2R1B//SLC9A3R1//GNA13//RNPS1//CDK19//ABR//ARHGEF3//IP6K2//PDGFRB//RARB//SFRP2//UBE2Z//BMP7//RASSF2
GO:0003272	endocardial cushion formation	Biological process	4	21	900	17653	3.73608	0.0200628	0.261104	1.69761	0.00444444	HEYL//MSX1//BMP7//BMPR1A
GO:0014829	vascular smooth muscle contraction	Biological process	4	21	900	17653	3.73608	0.0200628	0.261104	1.69761	0.00444444	HTR2A//EDN3//RHOA//PIK3C2A
GO:0031935	regulation of chromatin silencing	Biological process	4	21	900	17653	3.73608	0.0200628	0.261104	1.69761	0.00444444	SIRT1//MIER1//PHF8//PHF2
GO:0036150	phosphatidylserine acyl-chain remodeling	Biological process	4	21	900	17653	3.73608	0.0200628	0.261104	1.69761	0.00444444	OSBPL8//PLA2G4A//PLA2G2F//PLA2G12A
GO:0043535	regulation of blood vessel endothelial cell migration	Biological process	14	149	900	17653	1.84297	0.0201047	0.261104	1.6967	0.0155556	AKT3//SIRT1//PRKD2//PRKD1//FGF18//VASH1//HDAC7//PIK3C2A//RHOJ//PDCD10//SPRED1//CARD10//RHOA//KLF4
GO:0019439	aromatic compound catabolic process	Biological process	47	678	900	17653	1.3597	0.0201496	0.261104	1.69573	0.0522222	RNPS1//DCP2//SMG1//NCBP1//PPP2R1A//RPL32//CTIF//SMG7//CNOT2//SAMD4B//MRTO4//ENO2//PGAM4//PGAM1//NUP160//NDC1//XDH//TET3//SIDT2//KHSRP//CARNS1//ACMSD//NUDT5//APOBEC3F//APOBEC3C//DEDD2//COMT//LRTOMT//FMR1//TNPO1//PSMC4//YWHAZ//LSM2//PPARA//GPD1//HTR2A//LARP1//MTOR//QKI//GAPDH//PGM2L1//DAZ1//MYD88//DAZ3//DAZ2//DAZ4//NCOR1
GO:0032418	lysosome localization	Biological process	8	67	900	17653	2.34202	0.020185	0.261104	1.69497	0.00888889	CPLX2//CHGA//UNC13D//CD84//FCER1G//STXBP1//NPPA//MAP6D1
GO:0010628	positive regulation of gene expression	Biological process	115	1877	900	17653	1.20174	0.020309	0.261104	1.69231	0.127778	USF2//HEYL//KAT2B//FMR1//LARP1//MTOR//RHOA//CD28//WBP2NL//ELK1//PHF8//FBXW11//MED4//FOXN2//INHBA//ARNTL//MAP3K5//CIITA//MYC//NFYB//PPARA//MED1//PPM1A//KMT2E//MAP2K1//RNF20//TP53INP2//RAN//PRDM16//SOX17//SHC1//BMP7//SMARCC2//TP73//ZIC2//TAF15//KAT8//PHF5A//KLF4//ZNF516//CD74//NCBP1//INSIG1//RTF1//GTF2F2//PSMC4//RBM14//ARID3B//KAT7//CTBP2//CREBRF//E2F3//E2F5//ELK3//TET3//FGF1//SIRT2//ZNF609//SIRT1/…
GO:0060048	cardiac muscle contraction	Biological process	13	135	900	17653	1.8888	0.020465	0.261104	1.68899	0.0144444	PRKACA//CALM2//CASQ2//CHGA//ADRA1A//NPPA//SCN3B//SCN2B//KCNE2//STC1//PPP1R13L//MTOR//MYLK2
GO:0010759	positive regulation of macrophage chemotaxis	Biological process	3	12	900	17653	4.90361	0.020562	0.261104	1.68693	0.00333333	RARRES2//TRPV4//C5AR1
GO:0010826	negative regulation of centrosome duplication	Biological process	3	12	900	17653	4.90361	0.020562	0.261104	1.68693	0.00333333	RBM14//KAT2B//TMEM67
GO:0016554	cytidine to uridine editing	Biological process	3	12	900	17653	4.90361	0.020562	0.261104	1.68693	0.00333333	APOBEC3D//APOBEC3F//APOBEC3C
GO:0039692	single stranded viral RNA replication via double stranded DNA intermediate	Biological process	3	12	900	17653	4.90361	0.020562	0.261104	1.68693	0.00333333	APOBEC3D//APOBEC3F//APOBEC3C
GO:0070601	centromeric sister chromatid cohesion	Biological process	3	12	900	17653	4.90361	0.020562	0.261104	1.68693	0.00333333	PPP2R1A//BUB1//NAA50
GO:0071285	cellular response to lithium ion	Biological process	3	12	900	17653	4.90361	0.020562	0.261104	1.68693	0.00333333	LIG4//NFATC4//CALR
GO:2001241	positive regulation of extrinsic apoptotic signaling pathway in absence of ligand	Biological process	3	12	900	17653	4.90361	0.020562	0.261104	1.68693	0.00333333	INHBA//PPP2R1A//PPP2R1B
GO:2001256	regulation of store-operated calcium entry	Biological process	3	12	900	17653	4.90361	0.020562	0.261104	1.68693	0.00333333	STIM1//JPH4//CD84
GO:0003018	vascular process in circulatory system	Biological process	15	164	900	17653	1.794	0.0205918	0.261104	1.68631	0.0166667	ADRA1A//RHOA//ADRB3//PLA2G6//HTR2A//EDN3//PIK3C2A//ACE//PER2//ABR//ARHGAP35//TRPV4//NPPA//ADCY6//CHGA
GO:0009135	purine nucleoside diphosphate metabolic process	Biological process	12	121	900	17653	1.94523	0.0206165	0.261104	1.68579	0.0133333	ENO2//PGAM4//PGAM1//NUP160//NDC1//PPARA//GPD1//HTR2A//MPP3//GAPDH//PGM2L1//NCOR1
GO:0009179	purine ribonucleoside diphosphate metabolic process	Biological process	12	121	900	17653	1.94523	0.0206165	0.261104	1.68579	0.0133333	ENO2//PGAM4//PGAM1//NUP160//NDC1//PPARA//GPD1//HTR2A//MPP3//GAPDH//PGM2L1//NCOR1
GO:0043467	regulation of generation of precursor metabolites and energy	Biological process	12	121	900	17653	1.94523	0.0206165	0.261104	1.68579	0.0133333	SLC25A23//MTOR//NUP160//PGAM1//NDC1//PRDM16//PPARA//GPD1//HTR2A//NCOR1//RHOA//TRPV4
GO:0045598	regulation of fat cell differentiation	Biological process	12	121	900	17653	1.94523	0.0206165	0.261104	1.68579	0.0133333	SIRT2//SIRT1//INSIG1//ARNTL//HTR2A//RARRES2//SFRP2//MTOR//PRDM16//TRPV4//HES1//MEX3C
GO:0043300	regulation of leukocyte degranulation	Biological process	6	43	900	17653	2.7369	0.0210121	0.264627	1.67753	0.00666667	UNC13D//CD84//FCER1G//STXBP1//ABR//NPPA
GO:0051445	regulation of meiotic cell cycle	Biological process	6	43	900	17653	2.7369	0.0210121	0.264627	1.67753	0.00666667	CALR//PRKAR1A//SIRT2//PRKACB//MSX1//PPP2R1A
GO:0098693	regulation of synaptic vesicle cycle	Biological process	6	43	900	17653	2.7369	0.0210121	0.264627	1.67753	0.00666667	STXBP1//NAPA//SEPT5//FMR1//RAP1A//MAGI2
GO:0030901	midbrain development	Biological process	10	94	900	17653	2.08664	0.0213359	0.268205	1.67089	0.0111111	YWHAQ//SIRT2//RHOA//CALM2//TTBK1//FZD3//SFRP2//HES1//MSX1//BARHL1
GO:0040012	regulation of locomotion	Biological process	64	973	900	17653	1.29016	0.0214583	0.268285	1.66841	0.0711111	IL33//CXCL13//EDN3//ABR//FGF1//PRKD2//PRKD1//CALR//SCARB1//BCAR1//VASH1//STC1//STRAP//HYAL1//RARRES2//TRPV4//C5AR1//PAK1//ACE//CRK//PDGFRB//IGFBP5//BMPR1A//NRG1//GNA13//RHOA//PDCD10//DIAPH1//INSM1//CPNE3//OSBPL8//PODN//SULF1//SCAI//RNF20//RAP2A//RRAS//SFRP2//MCTP1//SLC9A3R1//MAGI2//AKT3//SIRT1//FGF18//CAV2//MTOR//CD74//HDAC7//PIK3C2A//RHOJ//SPRED1//CARD10//KLF4//PGAM4//P2RY12//BMP7//EREG//SPOCK3/…
GO:0042692	muscle cell differentiation	Biological process	28	366	900	17653	1.50056	0.0214612	0.268285	1.66835	0.0311111	MTOR//TMOD2//MYOZ2//MYF5//PRKAR1A//ACTG1//CASQ2//BEND2//CAV2//MYLK2//NFATC4//IGFBP5//PTBP1//EREG//SIRT1//MSX1//NRG1//SDC1//PDGFRB//PROX2//CALR//RARB//LRRC10//NPPA//PAK1//HES1//FBXO40//QKI
GO:0045765	regulation of angiogenesis	Biological process	28	366	900	17653	1.50056	0.0214612	0.268285	1.66835	0.0311111	SPRED1//VASH1//SULF1//FASLG//KLF4//FGF1//SIRT1//PRKD2//HYAL1//AGGF1//PRKD1//CYSLTR2//RRAS//SFRP2//STIM1//C5AR1//TNFSF12//FGF18//AKT3//HDAC7//PIK3C2A//RHOJ//PDCD10//CARD10//RHOA//NGFR//CXCL13//KRT1
GO:0006357	regulation of transcription by RNA polymerase II	Biological process	134	2227	900	17653	1.18021	0.0215419	0.268797	1.66672	0.148889	SORBS3//N4BP2L2//PPP1R13L//EHMT2//STRAP//ZNF831//ERF//SIRT2//WDTC1//RTF1//SIRT1//CBX6//HEYL//PROX2//ARHGAP35//HES1//MYPOP//FASLG//INSM1//CIITA//MSX1//MYC//NFIX//CNOT2//PAX5//KLF3//ZBTB7A//HDAC7//SUFU//HES2//PPARA//MED1//PPM1A//DUSP22//GATAD2B//RARB//PRDM13//TRPV4//PRDM16//SOX17//SKIL//TP73//YY1//PCGF2//CALR//PHF6//SCRT2//URI1//PER2//KLF4//NCOR1//NR1I3//USF2//KAT2B//BMP7//BMPR1A//XIAP//SULF1//UBE2…
GO:0003013	circulatory system process	Biological process	38	530	900	17653	1.40632	0.0216893	0.270138	1.66375	0.0422222	ADRA1A//RHOA//CTSZ//ACE//ADRB3//CHGA//PRKACA//CALM2//CASQ2//NCALD//NPPA//EDN3//DES//GLP1R//CYP11B1//STK39//PLA2G6//SCN3B//HTR2A//PIK3C2A//PER2//ABR//ARHGAP35//TRPV4//PPARA//PPP1R13L//MTOR//SCN2B//MYLK2//KCND1//KCNK3//CACNB1//KCNE2//STC1//ADCY6//ATP2B4//ATP1B3//STIM1
GO:0071875	adrenergic receptor signaling pathway	Biological process	5	32	900	17653	3.06476	0.0218283	0.270871	1.66098	0.00555556	ADCY9//ADRA1A//ADRB3//CHGA//ATP2B4
GO:1902893	regulation of pri-miRNA transcription by RNA polymerase II	Biological process	5	32	900	17653	3.06476	0.0218283	0.270871	1.66098	0.00555556	NFATC4//PPARA//YY1//NGFR//BMPR1A
GO:0006470	protein dephosphorylation	Biological process	24	303	900	17653	1.55362	0.0219685	0.272112	1.6582	0.0266667	EYA2//FKBP1A//PPP1R10//URI1//PHACTR2//MTOR//PDGFRB//CALM2//MAGI2//PTPRT//DUSP5//DUSP22//PTP4A2//PTPN5//PPM1A//PPM1G//PPP2R1A//SHOC2//RPRD1A//CTDSP2//TAB1//PPTC7//FBXW11//PPP4C
GO:0031331	positive regulation of cellular catabolic process	Biological process	26	335	900	17653	1.52232	0.0221753	0.274171	1.65413	0.0288889	PRKD1//TP53INP2//APOA5//APOA4//LARP1//SIRT1//PPARA//CSNK1A1//SIRT2//RNF144B//IL33//GPD1//HTR2A//SNX33//KHSRP//QKI//TMTC3//FMR1//FBXW7//PSMC4//KCNE2//BCAP31//RNF128//TRIM67//PIP4K2A//PIP4K2B
GO:0018105	peptidyl-serine phosphorylation	Biological process	23	288	900	17653	1.56643	0.0225523	0.278323	1.64681	0.0255556	RASSF2//PDCD10//PRKD2//ATP2B4//PAK1//PRKD1//SFRP2//CALCR//BCAR3//AKT3//CSNK1A1L//CSNK1A1//DCLK2//MAST3//SMG1//MTOR//STK39//PRKACA//PRKCG//RPS6KA3//TTBK1//MYLK2//TNKS
GO:0007420	brain development	Biological process	48	700	900	17653	1.34499	0.0226031	0.278443	1.64583	0.0533333	C5AR1//HES1//NRGN//SZT2//KCNC1//PAK1//PAX5//KLHL1//NEUROD2//MAP2K1//GRID2//RARB//YWHAQ//SIRT2//RHOA//CALM2//TTBK1//DCLK2//HTR5A//KCNA1//ATP2B4//RAN//INHBA//NRG1//FABP7//GNAQ//SOX1//AXL//MSX1//BMPR1A//ARHGAP35//BARHL1//BMP7//FZD3//AKT3//SFRP2//PHF8//MTOR//ABR//KCNK3//SLC6A17//STMN1//MED1//CA10//SYT4//WRN//ZIC2//NAPA
GO:0043068	positive regulation of programmed cell death	Biological process	44	633	900	17653	1.36341	0.0230338	0.283232	1.63763	0.0488889	HIP1//FASLG//NGFR//XDH//NLRP12//MAP3K5//GNA13//RNPS1//CDK19//SIRT1//ABR//ARHGEF3//IP6K2//PDGFRB//RARB//SFRP2//UBE2Z//BMP7//RASSF2//BCAP31//RHOA//MYC//CTSZ//GAPDH//CIDEB//MFF//PLA2G6//SIRT2//YWHAQ//TP73//YWHAZ//SKIL//MSX1//FBXW7//E2F3//CD40LG//INHBB//NFATC4//DEDD2//TNFSF12//INHBA//PPP2R1A//PPP2R1B//SLC9A3R1
GO:0003158	endothelium development	Biological process	12	123	900	17653	1.9136	0.0231282	0.283876	1.63586	0.0133333	STC1//HOXB5//XDH//PROX2//NRG1//SOX17//RAP1A//PRKD2//RHOA//FGF1//CLDN5//S1PR2
GO:0006813	potassium ion transport	Biological process	20	242	900	17653	1.62103	0.0231703	0.283878	1.63507	0.0222222	HTR2A//CASQ2//KCNJ10//ATP1B3//KCNE2//STK39//KCNA1//KCNC1//KCND1//KCNK3//KCNK10//HCN3//P2RY12//SLC9A5//KCNK17//KCNH7//OXSR1//DPP6//VAMP2//NPPA
GO:0006820	anion transport	Biological process	42	600	900	17653	1.37301	0.0234348	0.286104	1.63014	0.0466667	SLC27A4//SLC6A17//SLC38A7//SLC6A6//SLC6A9//IP6K2//TTYH3//SLC7A1//STXBP1//VAMP2//PPFIA4//SYT4//SV2A//RHAG//CA9//SLC16A1//SLC16A2//SLCO3A1//SFXN5//SLC35A1//SERINC5//OCA2//SLC25A23//PPARA//OSBPL8//PRELID2//SCARB1//ABCC4//SLC9A3R1//APOA5//APOA4//STC1//ACE//PLA2G4A//PLA2G2F//PLA2G12A//KCNJ10//PER2//PLA2G6//MTOR//STK39//NCOR1
GO:0090288	negative regulation of cellular response to growth factor stimulus	Biological process	14	152	900	17653	1.80659	0.0234418	0.286104	1.63001	0.0155556	STRAP//PEG10//SIRT1//CHST11//ASPN//PPM1A//PRDM16//SKIL//CAV2//SFRP2//SULF1//SPRY4//XDH//CXCL13
GO:0006607	NLS-bearing protein import into nucleus	Biological process	4	22	900	17653	3.56626	0.0235566	0.286104	1.62789	0.00444444	KPNA3//KPNA4//TNPO1//NCKIPSD
GO:2001273	regulation of glucose import in response to insulin stimulus	Biological process	4	22	900	17653	3.56626	0.0235566	0.286104	1.62789	0.00444444	OSBPL8//PAK1//RARRES2//NGFR
GO:0001568	blood vessel development	Biological process	50	736	900	17653	1.3325	0.0235635	0.286104	1.62776	0.0555556	PDCD10//ELK3//EREG//FGF1//VASH1//SIRT1//PRKD2//MED1//AGGF1//PRKD1//SOX17//SHC1//FZD5//ANGPTL6//TNFSF12//FGF18//GNA13//NFATC4//SFRP2//HDAC7//QKI//SPRED1//SULF1//FASLG//KLF4//PDGFRB//TAB1//SUFU//NPRL3//HES1//BMPR1A//CXCL13//KRT1//HYAL1//CYSLTR2//RRAS//STIM1//C5AR1//MAP2K1//LUZP1//BMP7//AKT3//PIK3C2A//RHOJ//CARD10//RHOA//NGFR//XDH//RAP1A//MIB1
GO:0010468	regulation of gene expression	Biological process	275	4873	900	17653	1.10691	0.0238306	0.288386	1.62286	0.305556	SORBS3//N4BP2L2//PPP1R13L//EHMT2//STRAP//ZNF831//ERF//SIRT2//WDTC1//RTF1//SIRT1//CBX6//HEYL//PROX2//ARHGAP35//HES1//MYPOP//FASLG//INSM1//CIITA//MSX1//MYC//NFIX//CNOT2//PAX5//KLF3//ZBTB7A//HDAC7//SUFU//HES2//PPARA//MED1//PPM1A//DUSP22//GATAD2B//RARB//PRDM13//TRPV4//PRDM16//SOX17//SKIL//TP73//YY1//PCGF2//CALR//PHF6//SCRT2//URI1//PER2//KLF4//NCOR1//NR1I3//BAZ2A//RNPS1//DCP2//SMG1//NCBP1//PPP2R1A//RP…
GO:0010035	response to inorganic substance	Biological process	37	517	900	17653	1.40374	0.0238367	0.288386	1.62275	0.0411111	STIM1//CALM2//CASQ2//SNCB//FKBP1A//FXN//CYBRD1//VCAM1//SLC39A13//APOA4//ATF1//KCNC1//CYP11B1//PDCD10//CRK//SIRT1//KPNA4//PDGFRB//SDC1//AQP2//ALG2//ATP2B4//MAP3K5//AXL//PCGF2//KLF4//NEUROD2//SLC25A23//CPNE3//LIG4//NFATC4//CALR//KCNA1//KCNK3//FMR1//SZT2//BMP7
GO:0007179	transforming growth factor beta receptor signaling pathway	Biological process	16	182	900	17653	1.72435	0.0239636	0.28892	1.62045	0.0177778	NREP//STRAP//PEG10//SIRT1//CHST11//ASPN//PPM1A//PRDM16//SKIL//CAV2//TAB1//FKBP1A//RHOA//DUSP22//BMPR1A//CLDN5
GO:0016050	vesicle organization	Biological process	30	402	900	17653	1.46376	0.0240036	0.28892	1.61972	0.0333333	TSNARE1//LRMP//VAMP2//SYT4//CAV2//FNBP1L//SNX33//SNX10//TMEM127//ALS2//RAB5B//AKTIP//RNF26//UNC13C//STXBP1//SYP//EVI5L//SGSM3//RABGAP1L//AP3B1//CTSZ//GORASP1//RAB1B//USO1//NAPA//FASLG//INSIG1//SDC1//CALR//EPS15
GO:2000113	negative regulation of cellular macromolecule biosynthetic process	Biological process	101	1636	900	17653	1.21092	0.0240306	0.28892	1.61923	0.112222	SORBS3//N4BP2L2//PPP1R13L//EHMT2//STRAP//ZNF831//ERF//SIRT2//WDTC1//RTF1//SIRT1//CBX6//HEYL//PROX2//ARHGAP35//HES1//MYPOP//FASLG//INSM1//CIITA//MSX1//MYC//NFIX//CNOT2//PAX5//KLF3//ZBTB7A//HDAC7//SUFU//HES2//PPARA//MED1//PPM1A//DUSP22//GATAD2B//RARB//PRDM13//TRPV4//PRDM16//SOX17//SKIL//TP73//YY1//PCGF2//CALR//PHF6//SCRT2//URI1//PER2//KLF4//NCOR1//NR1I3//BAZ2A//SIRT5//TNRC18//CDAN1//ZNF587B//YWHAQ/…
GO:0043524	negative regulation of neuron apoptotic process	Biological process	13	138	900	17653	1.84774	0.0240517	0.28892	1.61885	0.0144444	CNTF//CNTFR//CLCF1//RHOA//LIG4//AXL//PRKCG//BARHL1//SNCB//STXBP1//TP73//C5AR1//SYNGAP1
GO:1903522	regulation of blood circulation	Biological process	23	290	900	17653	1.55563	0.024208	0.290037	1.61604	0.0255556	ADRA1A//CHGA//PRKACA//CALM2//CASQ2//DES//GLP1R//EDN3//NPPA//SCN3B//ACE//PER2//HTR2A//KCND1//KCNK3//CACNB1//KCNE2//STC1//SCN2B//ATP2B4//ATP1B3//STIM1//RHOA
GO:0023061	signal release	Biological process	32	435	900	17653	1.4429	0.0242305	0.290037	1.61564	0.0355556	SEPT5//STXBP1//VAMP2//PPFIA4//GLP1R//ARNTL//RAP1A//SLC16A1//PER2//NAPA//CPLX2//UNC13C//SYT4//INHBA//INHBB//EDN3//ASIC1//SMPD3//TRPV4//CDK16//MYRIP//VSNL1//GPR68//PLA2G6//MIDN//HTR2A//FMR1//MCTP1//SIDT2//SLC6A9//RAB11FIP1//NPPA
GO:0022604	regulation of cell morphogenesis	Biological process	34	468	900	17653	1.42498	0.0242948	0.290293	1.61449	0.0377778	GNA13//CSNK1A1L//CRK//CSNK1A1//WIPF2//DIAPH1//RHOQ//ARHGAP35//RHOA//RHOJ//TTBK1//LIMD1//SLC9A3R1//CDH4//NRG1//L1CAM//PAK1//DCC//FMR1//RAP2A//NGFR//OMG//SYNGAP1//MAP2K1//SKIL//NFATC4//GORASP1//FBXO31//ARC//LZTS3//UNC13D//CALR//SYT4//FMNL2
GO:0018209	peptidyl-serine modification	Biological process	25	322	900	17653	1.52286	0.0244453	0.29058	1.6118	0.0277778	AKT3//CSNK1A1L//CSNK1A1//DCLK2//MAST3//SMG1//MTOR//PRKD2//STK39//PRKACA//PRKCG//PRKD1//RPS6KA3//TTBK1//MYLK2//TNKS//GALNT10//SPOCK3//RASSF2//PDCD10//ATP2B4//PAK1//SFRP2//CALCR//BCAR3
GO:0045834	positive regulation of lipid metabolic process	Biological process	12	124	900	17653	1.89817	0.0244653	0.29058	1.61145	0.0133333	HTR2A//SCARB1//APOA5//APOA4//MTOR//PPARA//PDGFRB//PRKD1//FGF1//LDLRAP1//SMPD3//PLA2G6
GO:0050790	regulation of catalytic activity	Biological process	137	2292	900	17653	1.17242	0.0244813	0.29058	1.61117	0.152222	TAB1//MAP4K3//CRK//GNAI2//MAP3K5//TAOK1//RAP1A//DUSP5//FGF1//TAB3//STK39//NRG1//PDE6H//MAPK10//MAP2K1//SHC1//TP73//C5AR1//S1PR2//CD74//SPRED1//PPP2R1A//DUSP22//RGS4//EREG//FBXW7//CBLC//CHAD//CISH//PODN//GNAQ//ASPN//CAMK2N2//HIP1//FASLG//NGFR//XDH//NLRP12//ADCY6//ADCY9//ADRB3//GLP1R//HRH4//ADRA1A//HTR2A//CARD10//MAPK8IP3//CD40LG//FXN//PDGFRB//MTMR9//PPP1R12C//PLEKHF2//URI1//SFRP2//GAPDH//SPOCK3//T…
GO:0046394	carboxylic acid biosynthetic process	Biological process	31	419	900	17653	1.45119	0.0244907	0.29058	1.611	0.0344444	CD74//ENO2//PGAM4//PGAM1//NUP160//NDC1//SERINC5//MGLL//CYP46A1//NAT8L//SEPHS1//PER2//ELOVL1//HYAL1//SIRT1//CARNS1//QKI//HOGA1//WDTC1//INSIG1//APOA5//APOA4//PPARA//GPD1//HTR2A//PLA2G4A//GAPDH//PGM2L1//NCOR1//ATP2B4//ACMSD
GO:0062012	regulation of small molecule metabolic process	Biological process	35	485	900	17653	1.41548	0.024602	0.291282	1.60903	0.0388889	SLC25A23//MTOR//NUP160//PGAM1//NDC1//AZIN1//PSMC4//GNAI2//HRH4//PDHX//SIRT5//SIRT1//IGFBP5//PPARA//CALM2//CHGA//CALCR//MIDN//KAT2B//PGAM4//NFYB//RAN//FGF1//WDTC1//INSIG1//APOA5//APOA4//GPD1//HTR2A//COMT//NCOR1//LDLRAP1//RHOA//ATP2B4//ACMSD
GO:0010863	positive regulation of phospholipase C activity	Biological process	5	33	900	17653	2.97189	0.0246791	0.291282	1.60767	0.00555556	ADRA1A//GNAQ//HTR2A//C5AR1//PDGFRB
GO:0019433	triglyceride catabolic process	Biological process	5	33	900	17653	2.97189	0.0246791	0.291282	1.60767	0.00555556	APOA5//APOA4//MGLL//FABP2//FABP7
GO:0010769	regulation of cell morphogenesis involved in differentiation	Biological process	22	275	900	17653	1.56916	0.0248468	0.292751	1.60473	0.0244444	CDH4//NRG1//L1CAM//PAK1//DCC//FMR1//RAP2A//ARHGAP35//RHOA//NGFR//OMG//SYNGAP1//MAP2K1//SKIL//NFATC4//GORASP1//FBXO31//ARC//LZTS3//CRK//UNC13D//CALR
GO:0045576	mast cell activation	Biological process	7	57	900	17653	2.40879	0.0251521	0.293031	1.59943	0.00777778	CD84//CPLX2//CHGA//UNC13D//FCER1G//STXBP1//NPPA
GO:0016053	organic acid biosynthetic process	Biological process	31	420	900	17653	1.44773	0.0252054	0.293031	1.59851	0.0344444	CD74//ENO2//PGAM4//PGAM1//NUP160//NDC1//SERINC5//MGLL//CYP46A1//NAT8L//SEPHS1//PER2//ELOVL1//HYAL1//SIRT1//CARNS1//QKI//HOGA1//WDTC1//INSIG1//APOA5//APOA4//PPARA//GPD1//HTR2A//PLA2G4A//GAPDH//PGM2L1//NCOR1//ATP2B4//ACMSD
GO:0044070	regulation of anion transport	Biological process	9	83	900	17653	2.12687	0.0252142	0.293031	1.59835	0.01	SYT4//SV2A//PER2//PLA2G6//STXBP1//MTOR//STK39//NCOR1//STC1
GO:0005513	detection of calcium ion	Biological process	3	13	900	17653	4.52641	0.0257364	0.293031	1.58945	0.00333333	STIM1//CALM2//CASQ2
GO:0017014	protein nitrosylation	Biological process	3	13	900	17653	4.52641	0.0257364	0.293031	1.58945	0.00333333	GAPDH//ATP2B4//ACE
GO:0018119	peptidyl-cysteine S-nitrosylation	Biological process	3	13	900	17653	4.52641	0.0257364	0.293031	1.58945	0.00333333	GAPDH//ATP2B4//ACE
GO:0032486	Rap protein signal transduction	Biological process	3	13	900	17653	4.52641	0.0257364	0.293031	1.58945	0.00333333	SGSM3//RAP1A//RAP2A
GO:0033008	positive regulation of mast cell activation involved in immune response	Biological process	3	13	900	17653	4.52641	0.0257364	0.293031	1.58945	0.00333333	FCER1G//STXBP1//NPPA
GO:0033604	negative regulation of catecholamine secretion	Biological process	3	13	900	17653	4.52641	0.0257364	0.293031	1.58945	0.00333333	P2RY12//CHGA//SYT4
GO:0042659	regulation of cell fate specification	Biological process	3	13	900	17653	4.52641	0.0257364	0.293031	1.58945	0.00333333	SFRP2//SOX17//BMPR1A
GO:0043306	positive regulation of mast cell degranulation	Biological process	3	13	900	17653	4.52641	0.0257364	0.293031	1.58945	0.00333333	NPPA//FCER1G//STXBP1
GO:0045006	DNA deamination	Biological process	3	13	900	17653	4.52641	0.0257364	0.293031	1.58945	0.00333333	APOBEC3D//APOBEC3F//APOBEC3C
GO:0045605	negative regulation of epidermal cell differentiation	Biological process	3	13	900	17653	4.52641	0.0257364	0.293031	1.58945	0.00333333	HES1//REG3G//SRSF6
GO:0060452	positive regulation of cardiac muscle contraction	Biological process	3	13	900	17653	4.52641	0.0257364	0.293031	1.58945	0.00333333	CHGA//ADRA1A//NPPA
GO:0071872	cellular response to epinephrine stimulus	Biological process	3	13	900	17653	4.52641	0.0257364	0.293031	1.58945	0.00333333	SIRT2//ATP2B4//PRKACA
GO:0072044	collecting duct development	Biological process	3	13	900	17653	4.52641	0.0257364	0.293031	1.58945	0.00333333	DACT2//AQP2//CALB1
GO:1905523	positive regulation of macrophage migration	Biological process	3	13	900	17653	4.52641	0.0257364	0.293031	1.58945	0.00333333	RARRES2//TRPV4//C5AR1
GO:2001028	positive regulation of endothelial cell chemotaxis	Biological process	3	13	900	17653	4.52641	0.0257364	0.293031	1.58945	0.00333333	PRKD2//PRKD1//FGF18
GO:0000381	regulation of alternative mRNA splicing, via spliceosome	Biological process	6	45	900	17653	2.61526	0.0257804	0.293031	1.58871	0.00666667	RNPS1//FMR1//RBM15B//RBM11//PTBP1//SRSF6
GO:0002886	regulation of myeloid leukocyte mediated immunity	Biological process	6	45	900	17653	2.61526	0.0257804	0.293031	1.58871	0.00666667	FCER1G//UNC13D//CD84//STXBP1//ABR//NPPA
GO:0018198	peptidyl-cysteine modification	Biological process	6	45	900	17653	2.61526	0.0257804	0.293031	1.58871	0.00666667	MAP6D1//CHCHD4//ZDHHC3//GAPDH//ATP2B4//ACE
GO:0080135	regulation of cellular response to stress	Biological process	46	672	900	17653	1.34266	0.0258808	0.293238	1.58702	0.0511111	MAPK8IP3//MAP3K5//TAOK1//CD40LG//PPP4C//PRKCG//NBR1//MAP2K1//MYC//PDCD10//INSIG1//PAK1//FZD5//SFRP2//TP73//SPRED1//MSX1//SIRT1//CD74//EYA2//RAP2A//NCOR1//EDAR//DUSP22//TRPV4//RASSF2//KLF4//CNTF//NUP160//MTOR//NDC1//XDH//SZT2//SKIL//BCAP31//FBXW7//PPP1R10//CUL4A//BMP7//VASH1//ARNTL//BMPR1A//AKT3//RNF169//SMG1//FMR1
GO:0010634	positive regulation of epithelial cell migration	Biological process	14	154	900	17653	1.78313	0.0258854	0.293238	1.58694	0.0155556	FGF1//PRKD2//PRKD1//CALR//SCARB1//BCAR1//AKT3//SIRT1//FGF18//MTOR//HDAC7//PIK3C2A//RHOJ//HYAL1
GO:0043534	blood vessel endothelial cell migration	Biological process	15	169	900	17653	1.74093	0.0261553	0.2958	1.58244	0.0166667	AKT3//SIRT1//PRKD2//PRKD1//FGF18//VASH1//HDAC7//PIK3C2A//RHOJ//PDCD10//SPRED1//CARD10//RHOA//KLF4//SCARB1
GO:0060322	head development	Biological process	50	741	900	17653	1.32351	0.0262351	0.296207	1.58112	0.0555556	PHF8//MTOR//ABR//KCNK3//SLC6A17//STMN1//MED1//CA10//RARB//SYT4//WRN//ZIC2//NAPA//C5AR1//HES1//NRGN//SZT2//KCNC1//PAK1//PAX5//KLHL1//NEUROD2//MAP2K1//GRID2//YWHAQ//SIRT2//RHOA//CALM2//TTBK1//DCLK2//HTR5A//KCNA1//ATP2B4//RAN//INHBA//NRG1//FABP7//GNAQ//SOX1//AXL//MSX1//BMPR1A//ARHGAP35//BARHL1//BMP7//FZD3//AKT3//RRAS//CLDN5//SFRP2
GO:0051924	regulation of calcium ion transport	Biological process	19	230	900	17653	1.62032	0.0265005	0.298705	1.57675	0.0211111	CALM2//CASQ2//PRKACA//STIM1//DIAPH1//STC1//FKBP1A//JPH4//PDGFRB//PLA2G6//CACNB1//FMR1//KCNE2//NPPA//CALCR//CD84//GNAI2//RHOA//P2RY12
GO:0007417	central nervous system development	Biological process	61	932	900	17653	1.28378	0.0265826	0.299132	1.5754	0.0677778	PHF8//MTOR//ABR//KCNK3//SLC6A17//STMN1//MED1//CA10//RARB//SYT4//WRN//ZIC2//NAPA//SOX1//C5AR1//HES1//NRGN//SZT2//KCNC1//PAK1//PAX5//KLHL1//NEUROD2//MAP2K1//GRID2//YWHAQ//SIRT2//RHOA//CALM2//TTBK1//DCLK2//HTR5A//KCNA1//ATP2B4//RAN//INHBA//SUFU//NRG1//FABP7//GNAQ//AXL//ARHGAP35//DCC//MSX1//BMPR1A//KCNJ10//BARHL1//BMP7//FZD3//CNTF//CLCF1//TP73//AKT3//SFRP2//WWP1//FMR1//LIG4//HAPLN4//NHLH1//RPS6KA3//R…
GO:0050890	cognition	Biological process	22	277	900	17653	1.55783	0.0266849	0.299784	1.57373	0.0244444	GLP1R//TMOD2//PRKAR1B//PRKCG//TTBK1//COMT//ARC//CLDN5//JPH4//HTR2A//ASIC1//KCNK10//SYT4//PLA2G6//CALB1//MTOR//CCND2//NEUROD2//NRGN//NPTN//SYNGAP1//NEUROG1
GO:0098657	import into cell	Biological process	56	846	900	17653	1.29836	0.0270634	0.303532	1.56762	0.0622222	FMR1//MAGI2//WIPF2//AAK1//ARC//RHOQ//SNX33//SNX10//LRP12//PIK3C2A//RHOJ//MIB1//SYP//UNC119//RABGAP1L//LDLRAP1//SCARA3//TMPRSS15//CALR//SCARB1//CSNK1A1L//CSNK1A1//UNC13D//AXL//PIP5K1A//CD302//FCER1G//EPS15//CAV2//HIP1//RAB5B//SYT4//RAB31//CRK//FCGR2A//PAK1//NCKIPSD//ACTG1//PLA2G6//SCAMP5//PRKD1//MCTP1//APOA5//BICD1//SGIP1//PRKCG//SIRPB1//ABR//KCNJ10//PER2//FNBP1L//SLC7A1//ATP2B4//SLC9A5//RAP1A//CA…
GO:0002066	columnar/cuboidal epithelial cell development	Biological process	7	58	900	17653	2.36726	0.0273917	0.304241	1.56238	0.00777778	RARB//SLITRK6//INSM1//SIDT2//SLC9A3R1//LRTOMT//ARNTL
GO:0010517	regulation of phospholipase activity	Biological process	7	58	900	17653	2.36726	0.0273917	0.304241	1.56238	0.00777778	ADRA1A//GNAQ//HTR2A//C5AR1//PDGFRB//GNA13//BICD1
GO:2001259	positive regulation of cation channel activity	Biological process	7	58	900	17653	2.36726	0.0273917	0.304241	1.56238	0.00777778	STIM1//CALM2//KCNE2//NPPA//KCNA1//KCNC1//ARC
GO:0016338	calcium-independent cell-cell adhesion via plasma membrane cell-adhesion molecules	Biological process	4	23	900	17653	3.41121	0.0273965	0.304241	1.5623	0.00444444	CLDN11//CLDN5//CLDN8//CLDN9
GO:0045940	positive regulation of steroid metabolic process	Biological process	4	23	900	17653	3.41121	0.0273965	0.304241	1.5623	0.00444444	APOA5//APOA4//FGF1//LDLRAP1
GO:0051953	negative regulation of amine transport	Biological process	4	23	900	17653	3.41121	0.0273965	0.304241	1.5623	0.00444444	P2RY12//CHGA//SYT4//STK39
GO:0032411	positive regulation of transporter activity	Biological process	10	98	900	17653	2.00147	0.0276167	0.305682	1.55883	0.0111111	STIM1//STK39//CALM2//ATP1B3//KCNE2//NPPA//KCNA1//KCNC1//GLRX//ARC
GO:0050905	neuromuscular process	Biological process	10	98	900	17653	2.00147	0.0276167	0.305682	1.55883	0.0111111	NRG1//KCNA1//SLITRK6//FXN//ABR//NEUROG1//JPH4//IGDCC3//FABP7//GRID2
GO:0061384	heart trabecula morphogenesis	Biological process	5	34	900	17653	2.88448	0.0277584	0.305749	1.55661	0.00555556	NRG1//MED1//BMPR1A//FKBP1A//BMP7
GO:0071868	cellular response to monoamine stimulus	Biological process	5	34	900	17653	2.88448	0.0277584	0.305749	1.55661	0.00555556	ADCY6//SIRT2//ATP2B4//PRKACA//HCN3
GO:0071870	cellular response to catecholamine stimulus	Biological process	5	34	900	17653	2.88448	0.0277584	0.305749	1.55661	0.00555556	SIRT2//ATP2B4//PRKACA//HCN3//ADCY6
GO:0050801	ion homeostasis	Biological process	52	779	900	17653	1.30931	0.0282719	0.310899	1.54864	0.0577778	COMT//CALR//CASQ2//RHAG//ATP2C1//HTR2A//ATP2B4//TRPV4//STC1//STIM1//ATP13A4//SV2A//FXN//MYC//CYBRD1//SLC39A13//ATP1B3//BCAP31//CIB2//CXCL13//GNA13//CCR9//ADRA1A//NPTN//GLP1R//PTGFR//HRH4//C5AR1//PLA2G6//CALM2//PRKACA//KCNA1//SLC9A3R1//FASLG//FKBP1A//DIAPH1//SLC25A23//TTPA//SLC9A5//CALB1//KCNK3//GPR17//IFI6//XIAP//SLC25A37//SFXN5//KCNJ10//SIRT1//JPH4//SCN3B//SCN2B//CALCR
GO:0006469	negative regulation of protein kinase activity	Biological process	21	263	900	17653	1.56617	0.028391	0.310941	1.54682	0.0233333	SPRED1//DUSP5//PPP2R1A//DUSP22//RGS4//CBLC//BMP7//SPRY4//SFRP2//TP73//KAT2B//TESK1//SIRT1//PRKAR1A//PRKAR1B//CHAD//CISH//PODN//GNAQ//ASPN//CAMK2N2
GO:0061098	positive regulation of protein tyrosine kinase activity	Biological process	6	46	900	17653	2.55841	0.0284137	0.310941	1.54647	0.00666667	EREG//FBXW7//ADRA1A//ACE//GPRC5B//UNC119
GO:2001239	regulation of extrinsic apoptotic signaling pathway in absence of ligand	Biological process	6	46	900	17653	2.55841	0.0284137	0.310941	1.54647	0.00666667	EYA2//IFI6//STRADB//INHBA//PPP2R1A//PPP2R1B
GO:0019722	calcium-mediated signaling	Biological process	15	171	900	17653	1.72057	0.0286685	0.313223	1.54259	0.0166667	PRKACA//CALM2//CASQ2//NFATC4//BCAP31//PTGFR//VCAM1//NEUROD2//FKBP1A//JPH4//ATP2B4//NRG1//KSR2//MCTP1//NCALD
GO:0046700	heterocycle catabolic process	Biological process	45	661	900	17653	1.33533	0.0296035	0.322916	1.52866	0.05	RNPS1//DCP2//SMG1//NCBP1//PPP2R1A//RPL32//CTIF//SMG7//CNOT2//SAMD4B//MRTO4//ENO2//PGAM4//PGAM1//NUP160//NDC1//XDH//TET3//SIDT2//KHSRP//CARNS1//ACMSD//NUDT5//APOBEC3F//APOBEC3C//DEDD2//FMR1//TNPO1//PSMC4//YWHAZ//LSM2//PPARA//GPD1//HTR2A//LARP1//MTOR//QKI//GAPDH//PGM2L1//DAZ1//MYD88//DAZ3//DAZ2//DAZ4//NCOR1
GO:0070371	ERK1 and ERK2 cascade	Biological process	25	328	900	17653	1.495	0.0296971	0.323416	1.52729	0.0277778	RRAS//SPRED1//SPRY4//NLRP12//KLF4//SLC9A3R1//ADRA1A//PRKD2//NPTN//HTR2A//SCIMP//PDGFRB//FBXW7//AXL//MAP2K1//CYSLTR2//RAP1A//TRPV4//SHC1//C5AR1//CALCR//FGF18//CD74//MYC//MED1
GO:1902305	regulation of sodium ion transmembrane transport	Biological process	7	59	900	17653	2.32714	0.029763	0.323613	1.52632	0.00777778	SLC9A3R1//ATP1B3//SCN3B//SCN2B//STK39//GLRX//ATP2B4
GO:0060348	bone development	Biological process	16	187	900	17653	1.67824	0.0298682	0.324235	1.52479	0.0177778	FGF18//RARB//STC1//PIP4K2A//MED1//RHOA//MSX1//SFRP2//TRPV4//INSIG1//NEUROG1//FBXW7//GPR68//CHAD//SULF1//TTC9
GO:0000122	negative regulation of transcription by RNA polymerase II	Biological process	53	800	900	17653	1.29946	0.0304703	0.329167	1.51612	0.0588889	SIRT2//NCOR1//NFATC4//PPARA//YY1//SORBS3//N4BP2L2//PPP1R13L//EHMT2//STRAP//ZNF831//ERF//WDTC1//RTF1//SIRT1//CBX6//HEYL//PROX2//ARHGAP35//HES1//MYPOP//FASLG//INSM1//CIITA//MSX1//MYC//NFIX//CNOT2//PAX5//KLF3//ZBTB7A//HDAC7//SUFU//HES2//MED1//PPM1A//DUSP22//GATAD2B//RARB//PRDM13//TRPV4//PRDM16//SOX17//SKIL//TP73//PCGF2//CALR//PHF6//SCRT2//URI1//PER2//KLF4//NR1I3
GO:0043010	camera-type eye development	Biological process	23	297	900	17653	1.51896	0.0307479	0.329167	1.51218	0.0255556	MIP//MED1//SLITRK6//SOX1//BCAR3//RARB//ATP2B4//SDK1//CALB1//PPP1R13L//FZD5//KLF4//RING1//YY1//BMP7//RD3//INHBA//PDGFRB//RHOJ//SKIL//PROX2//ARHGAP35//MYF5
GO:0002042	cell migration involved in sprouting angiogenesis	Biological process	9	86	900	17653	2.05267	0.0308753	0.329167	1.51039	0.01	AKT3//HDAC7//PIK3C2A//RHOJ//PDCD10//SPRED1//CARD10//RHOA//KLF4
GO:0044270	cellular nitrogen compound catabolic process	Biological process	45	663	900	17653	1.3313	0.0309308	0.329167	1.50961	0.05	RNPS1//DCP2//SMG1//NCBP1//PPP2R1A//RPL32//CTIF//SMG7//CNOT2//SAMD4B//MRTO4//ENO2//PGAM4//PGAM1//NUP160//NDC1//XDH//TET3//SIDT2//KHSRP//CARNS1//ACMSD//NUDT5//APOBEC3F//APOBEC3C//DEDD2//FMR1//TNPO1//PSMC4//YWHAZ//LSM2//PPARA//GPD1//HTR2A//LARP1//MTOR//QKI//GAPDH//PGM2L1//DAZ1//MYD88//DAZ3//DAZ2//DAZ4//NCOR1
GO:0045667	regulation of osteoblast differentiation	Biological process	11	114	900	17653	1.89262	0.0309841	0.329167	1.50886	0.0122222	IGFBP5//NBR1//HDAC7//SUFU//LIMD1//PRKD1//SFRP2//BMP7//BMPR1A//PRKACA//RASSF2
GO:0061337	cardiac conduction	Biological process	13	143	900	17653	1.78313	0.0310324	0.329167	1.50818	0.0144444	SCN3B//CASQ2//PRKACA//SCN2B//KCNE2//CALM2//ATP1B3//NPPA//ATP2B4//STIM1//KCND1//KCNK3//CACNB1
GO:1901215	negative regulation of neuron death	Biological process	16	188	900	17653	1.66931	0.0311679	0.329167	1.50629	0.0177778	CNTF//CNTFR//CLCF1//RHOA//LIG4//AXL//PRKCG//BARHL1//SNCB//STXBP1//TP73//C5AR1//SYNGAP1//CHGA//SIRT1//PPARA
GO:0003205	cardiac chamber development	Biological process	14	158	900	17653	1.73799	0.0313306	0.329167	1.50403	0.0155556	RARB//BMPR1A//HEYL//SFRP2//PPP1R13L//NRG1//MED1//TAB1//HES1//SUFU//LUZP1//NPRL3//FKBP1A//BMP7
GO:0048015	phosphatidylinositol-mediated signaling	Biological process	14	158	900	17653	1.73799	0.0313306	0.329167	1.50403	0.0155556	NYAP1//SIRT2//HTR2A//PIK3C2A//PIP4K2A//PIP5K1A//PIP4K2B//KLF4//SLC9A3R1//SIRT1//NRG1//PDGFRB//CD28//RHOA
GO:0043409	negative regulation of MAPK cascade	Biological process	15	173	900	17653	1.70067	0.0313557	0.329167	1.50368	0.0166667	SPRED1//DUSP5//PPP2R1A//DUSP22//RGS4//MYC//CBLC//BMP7//SPRY4//SFRP2//TP73//NCOR1//NLRP12//KLF4//SLC9A3R1
GO:0009057	macromolecule catabolic process	Biological process	83	1331	900	17653	1.22314	0.0315183	0.329167	1.50144	0.0922222	RNPS1//DCP2//SMG1//NCBP1//PPP2R1A//RPL32//CTIF//SMG7//UBL4A//CNOT2//SAMD4B//MRTO4//ABHD17C//PGM2L1//SDC1//SDC3//SIDT2//KHSRP//CTSW//CTSZ//USP43//CBLC//RNF144B//RNF20//TP53INP2//RNF128//ZNRF3//USP48//CDC23//FBXO6//PRKACA//DEDD2//C17ORF97//MTOR//HYAL1//HMMR//UBXN4//PSMC4//RNF103//TMEM67//RNF185//ANAPC16//FBXO31//FBXW11//FBXW5//FBXW7//RAD23B//CSNK1A1//SIRT2//IL33//ARNTL//NRG1//AZIN1//PRKCG//LUM//WWP…
GO:0010934	macrophage cytokine production	Biological process	3	14	900	17653	4.2031	0.0315406	0.329167	1.50113	0.00333333	GPRC5B//CD74//SIRT1
GO:0035729	cellular response to hepatocyte growth factor stimulus	Biological process	3	14	900	17653	4.2031	0.0315406	0.329167	1.50113	0.00333333	SIRT2//MED1//BCAR1
GO:0046606	negative regulation of centrosome cycle	Biological process	3	14	900	17653	4.2031	0.0315406	0.329167	1.50113	0.00333333	TMEM67//RBM14//KAT2B
GO:0048313	Golgi inheritance	Biological process	3	14	900	17653	4.2031	0.0315406	0.329167	1.50113	0.00333333	PDCD10//YWHAZ//MAP2K1
GO:0048711	positive regulation of astrocyte differentiation	Biological process	3	14	900	17653	4.2031	0.0315406	0.329167	1.50113	0.00333333	TTBK1//CLCF1//HES1
GO:0051645	Golgi localization	Biological process	3	14	900	17653	4.2031	0.0315406	0.329167	1.50113	0.00333333	PDCD10//YWHAZ//SLC9A3R1
GO:1901223	negative regulation of NIK/NF-kappaB signaling	Biological process	3	14	900	17653	4.2031	0.0315406	0.329167	1.50113	0.00333333	HDAC7//NLRP12//RASSF2
GO:0002068	glandular epithelial cell development	Biological process	4	24	900	17653	3.26907	0.0315879	0.329167	1.50048	0.00444444	INSM1//SIDT2//ARNTL//RARB
GO:0007202	activation of phospholipase C activity	Biological process	4	24	900	17653	3.26907	0.0315879	0.329167	1.50048	0.00444444	ADRA1A//GNAQ//HTR2A//C5AR1
GO:0010460	positive regulation of heart rate	Biological process	4	24	900	17653	3.26907	0.0315879	0.329167	1.50048	0.00444444	ADRA1A//EDN3//NPPA//SCN3B
GO:0030728	ovulation	Biological process	4	24	900	17653	3.26907	0.0315879	0.329167	1.50048	0.00444444	SIRT1//INHBA//INHBB//EREG
GO:0032104	regulation of response to extracellular stimulus	Biological process	4	24	900	17653	3.26907	0.0315879	0.329167	1.50048	0.00444444	MTOR//PRKCG//PPARA//MED1
GO:0032107	regulation of response to nutrient levels	Biological process	4	24	900	17653	3.26907	0.0315879	0.329167	1.50048	0.00444444	MTOR//PRKCG//PPARA//MED1
GO:0044381	glucose import in response to insulin stimulus	Biological process	4	24	900	17653	3.26907	0.0315879	0.329167	1.50048	0.00444444	NGFR//OSBPL8//PAK1//RARRES2
GO:1901018	positive regulation of potassium ion transmembrane transporter activity	Biological process	4	24	900	17653	3.26907	0.0315879	0.329167	1.50048	0.00444444	NPPA//KCNA1//KCNC1//ATP1B3
GO:0030258	lipid modification	Biological process	22	282	900	17653	1.5302	0.031733	0.33017	1.49849	0.0244444	HADHA//ACADM//APOA5//APOA4//MTOR//PPARA//TTC7B//EREG//FGF1//SMG1//ICOS//NRG1//IMPA2//IP6K2//PDGFRB//PIK3C2A//PIP4K2A//PIP5K1A//PIP4K2B//FGF18//CD28//MTMR9
GO:0043170	macromolecule metabolic process	Biological process	518	9622	900	17653	1.05594	0.0318693	0.330825	1.49663	0.575556	SIRT1//LIG4//RBM14//KAT7//SDE2//NFIX//TNFAIP1//WRN//MCM8//SORBS3//N4BP2L2//PPP1R13L//EHMT2//STRAP//ZNF831//ERF//SIRT2//WDTC1//RTF1//CBX6//HEYL//PROX2//ARHGAP35//HES1//MYPOP//FASLG//INSM1//CIITA//MSX1//MYC//CNOT2//PAX5//KLF3//ZBTB7A//HDAC7//SUFU//HES2//PPARA//MED1//PPM1A//DUSP22//GATAD2B//RARB//PRDM13//TRPV4//PRDM16//SOX17//SKIL//TP73//YY1//PCGF2//CALR//PHF6//SCRT2//URI1//PER2//KLF4//NCOR1//NR1I3/…
GO:0009991	response to extracellular stimulus	Biological process	35	495	900	17653	1.38688	0.0318939	0.330825	1.49629	0.0388889	USF2//SGIP1//ADRB3//TRPV4//SLC27A4//MTOR//GNAI2//SFRP2//TTPA//VCAM1//EHMT2//SIRT1//INHBB//WRN//PLEKHF2//COMT//SIRT5//PPARA//ARHGAP35//AXL//SLC16A1//PRKCG//P2RX6//BMP7//STC1//SZT2//MAP3K5//PRKD1//NPRL3//AQP2//SIRT2//MED1//CIB2//P2RY12//LARP1
GO:0008104	protein localization	Biological process	154	2628	900	17653	1.1494	0.0319791	0.331201	1.49513	0.171111	RAN//TNPO1//ARNTL//PPP1R10//NFASC//POU2F2//SUFU//TWF1//RNPS1//SMG1//NUP160//NCBP1//NDC1//SRSF6//SMG7//YWHAQ//ZDHHC3//YWHAZ//AKAP5//KPNA3//KPNA4//NCKIPSD//CRB1//STRADB//CALR//ATG4D//RPL32//SRP9//KDELR3//AP3B1//TOMM34//MFF//BCAP31//RAB31//EVI5L//ADPRH//TOM1L2//TSNARE1//GGA3//SNX33//MYRIP//RAB30//SGSM3//NGFR//TMED7//RAB5B//RAB1B//USO1//NAPA//AP1G2//VPS26A//CD74//RABGAP1L//TLN1//GLP1R//RAP1A//SLC16A1…
GO:0015800	acidic amino acid transport	Biological process	7	60	900	17653	2.28835	0.0322687	0.333413	1.49122	0.00777778	SLC38A7//STXBP1//VAMP2//PPFIA4//SYT4//KCNJ10//PER2
GO:0031326	regulation of cellular biosynthetic process	Biological process	261	4640	900	17653	1.10331	0.0322912	0.333413	1.49092	0.29	SORBS3//N4BP2L2//PPP1R13L//EHMT2//STRAP//ZNF831//ERF//SIRT2//WDTC1//RTF1//SIRT1//CBX6//HEYL//PROX2//ARHGAP35//HES1//MYPOP//FASLG//INSM1//CIITA//MSX1//MYC//NFIX//CNOT2//PAX5//KLF3//ZBTB7A//HDAC7//SUFU//HES2//PPARA//MED1//PPM1A//DUSP22//GATAD2B//RARB//PRDM13//TRPV4//PRDM16//SOX17//SKIL//TP73//YY1//PCGF2//CALR//PHF6//SCRT2//URI1//PER2//KLF4//NCOR1//NR1I3//BAZ2A//USF2//MTOR//NUP160//PGAM1//NDC1//PPP2…
GO:1903829	positive regulation of cellular protein localization	Biological process	26	347	900	17653	1.46967	0.0324149	0.33418	1.48926	0.0288889	MED1//PPM1A//PAK1//MFF//PDCD10//VAMP2//KAT7//CARD10//NGFR//YWHAQ//TP73//YWHAZ//AKAP5//NRG1//HES1//FBXW7//FZD5//NBPF3//WDR46//BCAP31//BICD1//CCT8//CENPQ//ABHD17C//SNX33//NPTN
GO:0034655	nucleobase-containing compound catabolic process	Biological process	42	614	900	17653	1.3417	0.032475	0.33429	1.48845	0.0466667	RNPS1//DCP2//SMG1//NCBP1//PPP2R1A//RPL32//CTIF//SMG7//CNOT2//SAMD4B//MRTO4//ENO2//PGAM4//PGAM1//NUP160//NDC1//XDH//SIDT2//KHSRP//NUDT5//APOBEC3F//APOBEC3C//DEDD2//FMR1//TNPO1//PSMC4//YWHAZ//LSM2//PPARA//GPD1//HTR2A//LARP1//MTOR//QKI//GAPDH//PGM2L1//DAZ1//MYD88//DAZ3//DAZ2//DAZ4//NCOR1
GO:1903169	regulation of calcium ion transmembrane transport	Biological process	13	144	900	17653	1.77075	0.0325881	0.33482	1.48694	0.0144444	CALM2//CASQ2//PRKACA//STIM1//DIAPH1//FKBP1A//JPH4//PLA2G6//CACNB1//FMR1//KCNE2//NPPA//CALCR
GO:0007272	ensheathment of neurons	Biological process	11	115	900	17653	1.87616	0.0327497	0.33482	1.48479	0.0122222	NRG1//CLDN11//PRX//KCNJ10//SIRT2//NFASC//MTOR//RARB//SERINC5//MPZ//QKI
GO:0008366	axon ensheathment	Biological process	11	115	900	17653	1.87616	0.0327497	0.33482	1.48479	0.0122222	KCNJ10//SIRT2//NFASC//MTOR//RARB//NRG1//PRX//SERINC5//MPZ//QKI//CLDN11
GO:0051054	positive regulation of DNA metabolic process	Biological process	18	220	900	17653	1.60482	0.0327878	0.33482	1.48429	0.02	PPP1R10//CCT8//TNKS//PRKCG//EYA2//SIRT1//EREG//ATF1//SHC1//TNFAIP1//CALR//CLCF1//CD28//MYC//KLF4//WRN//PRKD2//PDGFRB
GO:0050821	protein stabilization	Biological process	14	159	900	17653	1.72706	0.0328133	0.33482	1.48395	0.0155556	CCT8//PDCD10//AAK1//GAPDH//GNAQ//HIP1//MSX1//ATP1B3//FBXW7//SOX17//MTMR9//STXBP1//CALR//RASSF2
GO:0033673	negative regulation of kinase activity	Biological process	22	283	900	17653	1.5248	0.0328235	0.33482	1.48381	0.0244444	SPRED1//DUSP5//PPP2R1A//DUSP22//RGS4//CBLC//CHAD//CISH//PODN//GNAQ//ASPN//CAMK2N2//MIDN//BMP7//SPRY4//SFRP2//TP73//KAT2B//TESK1//SIRT1//PRKAR1A//PRKAR1B
GO:0060021	roof of mouth development	Biological process	9	87	900	17653	2.02908	0.0329443	0.335546	1.48222	0.01	INHBA//INSIG1//MSX1//BNC2//ALX4//PRDM16//BMPR1A//CLDN5//NPRL3
GO:0019538	protein metabolic process	Biological process	336	6078	900	17653	1.08431	0.0330381	0.335995	1.48099	0.373333	SPRED1//DUSP5//EREG//FGF1//NRG1//MAP3K5//MYC//NCAM1//PDGFRB//MAPK4//MAP2K1//PSMC4//SHC1//SPTB//MAP4K3//FGF18//SYNGAP1//TAB1//CRK//GNAI2//TAOK1//RAP1A//TAB3//STK39//PDE6H//MAPK10//TP73//C5AR1//S1PR2//CD74//PPP2R1A//DUSP22//RGS4//WWP1//HECTD2//FBXO41//FBXW11//PELI3//RNF144B//FBXO6//FBXO40//FBXW5//FBXW7//RNF20//FBXO31//CBFB//TNKS//UBL4A//FKBP10//FKBP1A//NKTR//FKBP7//KRT1//CTDSP2//MTOR//INSM1//MICAL1…
GO:0031532	actin cytoskeleton reorganization	Biological process	10	101	900	17653	1.94202	0.0331205	0.336327	1.4799	0.0111111	BCAR1//ATP2C1//RHOA//PAK1//RAP2A//TRPV4//SHC1//NPHS2//PIP5K1A//S1PR2
GO:0009952	anterior/posterior pattern specification	Biological process	17	205	900	17653	1.62656	0.0334005	0.338662	1.47625	0.0188889	MYF5//MIB1//BMPR1A//NEUROG1//FZD5//HES1//SOX17//KDM6A//SFRP2//ARC//HOXB5//HOXC6//MSX1//RING1//ALX4//YY1//PCGF2
GO:0000904	cell morphogenesis involved in differentiation	Biological process	47	701	900	17653	1.31509	0.033466	0.338818	1.4754	0.0522222	SOX17//STC1//SLITRK6//DACT2//DCC//STMN1//LUM//MAP1A//OMG//ALS2//CDH4//EFNA4//NFASC//ARHGAP35//L1CAM//NCAM1//NGFR//DPYSL5//SHC1//BMP7//SPTB//DOK2//LGI1//STXBP1//SZT2//AXL//FZD3//NRG1//PAK1//HES1//MAP6D1//FMR1//RAP2A//RHOA//SYNGAP1//MAP2K1//SKIL//NFATC4//GORASP1//FBXO31//SLC9A3R1//ARC//LZTS3//PROX2//CRK//UNC13D//CALR
GO:0050921	positive regulation of chemotaxis	Biological process	12	130	900	17653	1.81056	0.0337019	0.340696	1.47235	0.0133333	CXCL13//EDN3//RARRES2//TRPV4//C5AR1//PRKD2//PRKD1//CD74//CXCL14//CALR//FGF18//PDGFRB
GO:0051240	positive regulation of multicellular organismal process	Biological process	98	1606	900	17653	1.1969	0.0339103	0.342262	1.46967	0.108889	FGF1//EREG//IL33//ADRA1A//FZD3//FZD5//EDN3//NPPA//SCN3B//SULF1//C5AR1//PRKD2//PRKD1//CALR//SCARB1//BCAR1//TWF1//HYAL1//MTOR//BMP7//APOA5//NPTN//ARHGAP35//TRIM67//ATF1//NCKIPSD//RAP1A//SF3A2//MAGI2//INHBA//INHBB//BMPR1A//NRG1//FGF18//MYD88//FCER1G//CD83//CD28//CD40LG//NFATC4//AXL//LUM//MED1//PDGFRB//AKT3//SIRT1//CD74//HMG20B//HEYL//RHOA//NEUROD2//NEUROG1//GPRC5B//RARB//SFRP2//AGGF1//CYSLTR2//RRAS/…
GO:0048738	cardiac muscle tissue development	Biological process	18	221	900	17653	1.59756	0.0340688	0.342262	1.46764	0.02	NRG1//BMPR1A//MED1//PPP1R13L//PDGFRB//MYLK2//PROX2//CALR//FKBP1A//RARB//MTOR//LRRC10//PRKAR1A//TP73//NPPA//PAK1//BMP7//NPRL3
GO:1903307	positive regulation of regulated secretory pathway	Biological process	6	48	900	17653	2.45181	0.0341969	0.342262	1.46601	0.00666667	FCER1G//STXBP1//SCAMP5//SYT4//NPPA//UNC13D
GO:0007269	neurotransmitter secretion	Biological process	13	145	900	17653	1.75854	0.0341993	0.342262	1.46598	0.0144444	SEPT5//STXBP1//NAPA//CPLX2//UNC13C//VAMP2//SYT4//ASIC1//FMR1//MCTP1//SLC6A9//RAP1A//PPFIA4
GO:0099643	signal release from synapse	Biological process	13	145	900	17653	1.75854	0.0341993	0.342262	1.46598	0.0144444	SEPT5//STXBP1//VAMP2//PPFIA4//NAPA//CPLX2//UNC13C//SYT4//ASIC1//FMR1//MCTP1//SLC6A9//RAP1A
GO:0043536	positive regulation of blood vessel endothelial cell migration	Biological process	8	74	900	17653	2.12048	0.0342942	0.342262	1.46478	0.00888889	AKT3//HDAC7//PIK3C2A//RHOJ//SIRT1//PRKD2//PRKD1//FGF18
GO:0044766	multi-organism transport	Biological process	8	74	900	17653	2.12048	0.0342942	0.342262	1.46478	0.00888889	EPS15//CAV2//KPNA3//NUP160//KPNA4//NDC1//RAN//FMR1
GO:1902579	multi-organism localization	Biological process	8	74	900	17653	2.12048	0.0342942	0.342262	1.46478	0.00888889	EPS15//CAV2//KPNA3//NUP160//KPNA4//NDC1//RAN//FMR1
GO:0051345	positive regulation of hydrolase activity	Biological process	50	754	900	17653	1.30069	0.0343123	0.342262	1.46455	0.0555556	HIP1//FASLG//NGFR//XDH//NLRP12//ADRA1A//GNAQ//HTR2A//C5AR1//PDGFRB//MTMR9//SFRP2//GNA13//MTOR//CALM2//MAGI2//ATP1B3//NAPA//CHN2//EVI5L//ACAP3//SGSM3//ABR//ARHGAP35//ARHGDIG//SIPA1L2//ALS2//RAP1A//RGS1//RGS4//NPRL3//CAV2//SYNGAP1//BCAP31//SIRT1//RHOA//MAP3K5//MYC//APOA5//APOA4//CXCL13//ADPRH//RALGAPB//PIP5K1A//RABGAP1L//CIDEB//PRKD2//PRKD1//TTBK1//WRN
GO:0031668	cellular response to extracellular stimulus	Biological process	19	237	900	17653	1.57247	0.034546	0.34382	1.4616	0.0211111	USF2//EHMT2//SIRT1//MTOR//INHBB//WRN//PLEKHF2//COMT//SZT2//MAP3K5//PRKD1//NPRL3//AQP2//MED1//CIB2//P2RY12//ARHGAP35//AXL//SFRP2
GO:0043267	negative regulation of potassium ion transport	Biological process	5	36	900	17653	2.72423	0.034621	0.34382	1.46066	0.00555556	STK39//CASQ2//OXSR1//KCNE2//HTR2A
GO:2001222	regulation of neuron migration	Biological process	5	36	900	17653	2.72423	0.034621	0.34382	1.46066	0.00555556	NRG1//GPR173//ZNF609//FBXO31//SCRT2
GO:0098771	inorganic ion homeostasis	Biological process	48	720	900	17653	1.30763	0.0347108	0.344207	1.45954	0.0533333	COMT//CALR//CASQ2//ATP2C1//HTR2A//ATP2B4//TRPV4//STC1//STIM1//ATP13A4//SV2A//FXN//MYC//CYBRD1//SLC39A13//ATP1B3//BCAP31//CIB2//CXCL13//GNA13//CCR9//ADRA1A//NPTN//GLP1R//PTGFR//HRH4//C5AR1//PLA2G6//CALM2//PRKACA//KCNA1//SLC9A3R1//FASLG//FKBP1A//DIAPH1//SLC25A23//TTPA//SLC9A5//CALB1//KCNK3//GPR17//XIAP//SLC25A37//SFXN5//KCNJ10//JPH4//RHAG//CALCR
GO:0032835	glomerulus development	Biological process	7	61	900	17653	2.25084	0.0349116	0.345691	1.45703	0.00777778	SULF1//HES1//MAGI2//BMP7//NPHS2//PDGFRB//HEYL
GO:0140014	mitotic nuclear division	Biological process	21	269	900	17653	1.53124	0.0350339	0.346179	1.45551	0.0233333	RAN//CDCA5//POGZ//CHTF8//NAA50//CDC23//FBXW5//CAV2//BUB1//SIRT2//NEUROG1//TOM1L2//BMP7//EDN3//EREG//PDGFRB//CD28//PPP2R1A//XIAP//RHOA//TNKS
GO:0016079	synaptic vesicle exocytosis	Biological process	9	88	900	17653	2.00602	0.0351072	0.346179	1.4546	0.01	SEPT5//STXBP1//NAPA//UNC13C//SYT4//FMR1//RAP1A//CPLX2//VAMP2
GO:0051193	regulation of cofactor metabolic process	Biological process	10	102	900	17653	1.92298	0.0351144	0.346179	1.45451	0.0111111	NUP160//PGAM1//NDC1//PDHX//PGAM4//PPARA//GPD1//HTR2A//NCOR1//ACMSD
GO:0006875	cellular metal ion homeostasis	Biological process	38	550	900	17653	1.35518	0.0355521	0.349283	1.44913	0.0422222	CALR//CASQ2//ATP2C1//HTR2A//ATP2B4//TRPV4//STC1//STIM1//ATP13A4//SV2A//FXN//MYC//CYBRD1//SLC39A13//ATP1B3//BCAP31//CIB2//CXCL13//GNA13//CCR9//ADRA1A//NPTN//GLP1R//PTGFR//HRH4//C5AR1//PLA2G6//CALM2//PRKACA//FKBP1A//DIAPH1//SLC25A23//CALB1//KCNK3//GPR17//JPH4//FASLG//CALCR
GO:0007507	heart development	Biological process	38	550	900	17653	1.35518	0.0355521	0.349283	1.44913	0.0422222	SUFU//MIB1//SOX17//TAB1//FKBP1A//MTOR//KDM6A//HES1//RARB//BMPR1A//HEYL//SFRP2//CLDN5//NRG1//MSX1//PPP1R13L//MED1//BMP7//LUZP1//NPRL3//ADRA1A//PDGFRB//MYLK2//PROX2//CALR//LRRC10//PRKAR1A//TP73//SPRED1//NPPA//PAK1//FOXL1//GNAQ//NFATC4//PPARA//MAP2K1//SHC1//KAT2B
GO:0048667	cell morphogenesis involved in neuron differentiation	Biological process	39	567	900	17653	1.34914	0.0355842	0.349283	1.44874	0.0433333	SLITRK6//DCC//STMN1//LUM//MAP1A//OMG//ALS2//CDH4//EFNA4//NFASC//ARHGAP35//L1CAM//NCAM1//NGFR//DPYSL5//SHC1//BMP7//SPTB//DOK2//LGI1//STXBP1//SZT2//FZD3//NRG1//PAK1//MAP6D1//FMR1//RAP2A//RHOA//SYNGAP1//MAP2K1//SKIL//NFATC4//GORASP1//FBXO31//SLC9A3R1//ARC//LZTS3//HES1
GO:0007088	regulation of mitotic nuclear division	Biological process	14	161	900	17653	1.7056	0.0359302	0.351119	1.44454	0.0155556	CDC23//BUB1//SIRT2//CDCA5//NEUROG1//TOM1L2//BMP7//EDN3//EREG//PDGFRB//CD28//TNKS//FBXW5//CAV2
GO:0048017	inositol lipid-mediated signaling	Biological process	14	161	900	17653	1.7056	0.0359302	0.351119	1.44454	0.0155556	NYAP1//SIRT2//HTR2A//PIK3C2A//PIP4K2A//PIP5K1A//PIP4K2B//KLF4//SLC9A3R1//SIRT1//NRG1//PDGFRB//CD28//RHOA
GO:0006735	NADH regeneration	Biological process	4	25	900	17653	3.13831	0.0361347	0.351119	1.44208	0.00444444	ENO2//GAPDH//PGM2L1//PGAM1
GO:0009299	mRNA transcription	Biological process	4	25	900	17653	3.13831	0.0361347	0.351119	1.44208	0.00444444	MED1//SOX17//C5AR1//EREG
GO:0061621	canonical glycolysis	Biological process	4	25	900	17653	3.13831	0.0361347	0.351119	1.44208	0.00444444	ENO2//GAPDH//PGM2L1//PGAM1
GO:0061718	glucose catabolic process to pyruvate	Biological process	4	25	900	17653	3.13831	0.0361347	0.351119	1.44208	0.00444444	ENO2//GAPDH//PGM2L1//PGAM1
GO:1901017	negative regulation of potassium ion transmembrane transporter activity	Biological process	4	25	900	17653	3.13831	0.0361347	0.351119	1.44208	0.00444444	KCNE2//STK39//CASQ2//OXSR1
GO:0016570	histone modification	Biological process	32	450	900	17653	1.3948	0.0363698	0.352896	1.43926	0.0355556	FKBP10//RNF20//EHMT2//PRDM13//SRCAP//PCGF2//NAA50//KAT8//HMG20B//RBM14//BAZ2A//SIRT2//SIRT1//MIER1//EYA2//FMR1//PHF8//PHF2//KMT2E//PRDM16//RING1//KAT7//KAT2B//KANSL2//KDM6A//RTF1//PAX5//HDAC7//PER2//TET3//PRKD2//PRKD1
GO:0003151	outflow tract morphogenesis	Biological process	8	75	900	17653	2.09221	0.0367452	0.354892	1.4348	0.00888889	RARB//BMPR1A//HES1//BMP7//HEYL//SFRP2//SOX17//CLDN5
GO:0007032	endosome organization	Biological process	8	75	900	17653	2.09221	0.0367452	0.354892	1.4348	0.00888889	FASLG//SNX33//SNX10//TMEM127//ALS2//RAB5B//AKTIP//RNF26
GO:0043470	regulation of carbohydrate catabolic process	Biological process	8	75	900	17653	2.09221	0.0367452	0.354892	1.4348	0.00888889	NUP160//PGAM1//NDC1//PGAM4//PPARA//GPD1//HTR2A//NCOR1
GO:0050679	positive regulation of epithelial cell proliferation	Biological process	16	192	900	17653	1.63454	0.0367853	0.354892	1.43433	0.0177778	AKT3//SIRT1//MTOR//PRKD2//AGGF1//PRKD1//CAV2//TNFSF12//REG3G//MED1//SRSF6//FGF1//HYAL1//MYC//BMPR1A//C5AR1
GO:0048871	multicellular organismal homeostasis	Biological process	25	335	900	17653	1.46376	0.0368638	0.355142	1.4334	0.0277778	ADRB3//HTR2A//TP53INP2//KRT1//BBS1//ACTG1//ADCY6//ADCY9//AQP2//PRKACA//PRKACB//PRKAR1A//PRKAR1B//STRAP//MUC6//STK39//NCDN//CIB2//AKT3//TRPV4//RHAG//GRHL1//STMN1//MEX3C//PPP1R13L
GO:0007010	cytoskeleton organization	Biological process	81	1306	900	17653	1.21652	0.0371651	0.357131	1.42986	0.09	SEPT5//SEPT3//WIPF2//DCLK2//GAPDH//MAP1A//WEE1//MAP6D1//TPPP//RHOA//ESPN//TWF1//MICAL1//CORO2B//FHL3//IQSEC2//RHOQ//PLEK2//ABR//IQSEC3//PAK1//RHOJ//KLHL1//RAN//SLC9A3R1//SORBS3//TMOD2//HIP1//TRPV4//TPM4//BCAR1//TLN1//KIF24//STMN1//TNKS//SLC16A1//ARHGAP35//DIAPH1//FBXW5//TMEM67//MYOZ2//NDC1//MTOR//FMNL2//CALR//STMND1//ATP2C1//RAP2A//SHC1//NPHS2//PIP5K1A//S1PR2//CRK//PDGFRB//TAOK1//FOPNL//CCDC114//…
GO:0003044	regulation of systemic arterial blood pressure mediated by a chemical signal	Biological process	6	49	900	17653	2.40177	0.0373532	0.357131	1.42767	0.00666667	ADRA1A//RHOA//CTSZ//ACE//ADRB3//EDN3
GO:0010518	positive regulation of phospholipase activity	Biological process	6	49	900	17653	2.40177	0.0373532	0.357131	1.42767	0.00666667	ADRA1A//GNAQ//HTR2A//C5AR1//PDGFRB//GNA13
GO:0046365	monosaccharide catabolic process	Biological process	7	62	900	17653	2.21453	0.0376939	0.357131	1.42373	0.00777778	TKTL1//NUDT5//PGM2L1//FUT4//ENO2//GAPDH//PGAM1
GO:0048645	animal organ formation	Biological process	7	62	900	17653	2.21453	0.0376939	0.357131	1.42373	0.00777778	FGF1//HES1//MAP2K1//SULF1//BMP7//SOX17//BMPR1A
GO:0055080	cation homeostasis	Biological process	47	707	900	17653	1.30393	0.0378726	0.357131	1.42167	0.0522222	COMT//CALR//CASQ2//ATP2C1//HTR2A//ATP2B4//TRPV4//STC1//STIM1//ATP13A4//SV2A//FXN//MYC//CYBRD1//SLC39A13//ATP1B3//BCAP31//CIB2//CXCL13//GNA13//CCR9//ADRA1A//NPTN//GLP1R//PTGFR//HRH4//C5AR1//PLA2G6//CALM2//PRKACA//KCNA1//FASLG//FKBP1A//DIAPH1//SLC25A23//TTPA//SLC9A5//CALB1//KCNK3//GPR17//XIAP//SLC25A37//SFXN5//KCNJ10//JPH4//RHAG//CALCR
GO:0010801	negative regulation of peptidyl-threonine phosphorylation	Biological process	3	15	900	17653	3.92289	0.0379679	0.357131	1.42058	0.00333333	SPRED1//SIRT2//CALM2
GO:0016082	synaptic vesicle priming	Biological process	3	15	900	17653	3.92289	0.0379679	0.357131	1.42058	0.00333333	STXBP1//NAPA//UNC13C
GO:0042921	glucocorticoid receptor signaling pathway	Biological process	3	15	900	17653	3.92289	0.0379679	0.357131	1.42058	0.00333333	ARNTL//RBM14//CALR
GO:0043981	histone H4-K5 acetylation	Biological process	3	15	900	17653	3.92289	0.0379679	0.357131	1.42058	0.00333333	KAT7//KANSL2//KAT8
GO:0043982	histone H4-K8 acetylation	Biological process	3	15	900	17653	3.92289	0.0379679	0.357131	1.42058	0.00333333	KAT7//KANSL2//KAT8
GO:0048172	regulation of short-term neuronal synaptic plasticity	Biological process	3	15	900	17653	3.92289	0.0379679	0.357131	1.42058	0.00333333	SYT4//SHISA6//SYP
GO:0048308	organelle inheritance	Biological process	3	15	900	17653	3.92289	0.0379679	0.357131	1.42058	0.00333333	PDCD10//YWHAZ//MAP2K1
GO:0051967	negative regulation of synaptic transmission, glutamatergic	Biological process	3	15	900	17653	3.92289	0.0379679	0.357131	1.42058	0.00333333	GRIK3//HTR2A//PLA2G6
GO:0072075	metanephric mesenchyme development	Biological process	3	15	900	17653	3.92289	0.0379679	0.357131	1.42058	0.00333333	BMP7//MYC//PDGFRB
GO:0098856	intestinal lipid absorption	Biological process	3	15	900	17653	3.92289	0.0379679	0.357131	1.42058	0.00333333	APOA5//APOA4//FABP2
GO:1903818	positive regulation of voltage-gated potassium channel activity	Biological process	3	15	900	17653	3.92289	0.0379679	0.357131	1.42058	0.00333333	NPPA//KCNA1//KCNC1
GO:0035137	hindlimb morphogenesis	Biological process	5	37	900	17653	2.6506	0.0384119	0.358688	1.41553	0.00555556	MSX1//MED1//RARB//ALX4//BMPR1A
GO:0045742	positive regulation of epidermal growth factor receptor signaling pathway	Biological process	5	37	900	17653	2.6506	0.0384119	0.358688	1.41553	0.00555556	EREG//FBXW7//HIP1//FASLG//PDE6H
GO:0045823	positive regulation of heart contraction	Biological process	5	37	900	17653	2.6506	0.0384119	0.358688	1.41553	0.00555556	ADRA1A//EDN3//NPPA//SCN3B//CHGA
GO:0071867	response to monoamine	Biological process	5	37	900	17653	2.6506	0.0384119	0.358688	1.41553	0.00555556	ADCY6//SIRT2//ATP2B4//PRKACA//HCN3
GO:0071869	response to catecholamine	Biological process	5	37	900	17653	2.6506	0.0384119	0.358688	1.41553	0.00555556	ADCY6//SIRT2//ATP2B4//PRKACA//HCN3
GO:0048514	blood vessel morphogenesis	Biological process	44	656	900	17653	1.3156	0.0384517	0.358688	1.41508	0.0488889	PDCD10//ELK3//EREG//FGF1//VASH1//SIRT1//PRKD2//MED1//AGGF1//PRKD1//SOX17//SHC1//FZD5//ANGPTL6//TNFSF12//FGF18//GNA13//NFATC4//SFRP2//HDAC7//QKI//SPRED1//SULF1//FASLG//KLF4//PDGFRB//NPRL3//HES1//BMPR1A//CXCL13//KRT1//HYAL1//CYSLTR2//RRAS//STIM1//C5AR1//AKT3//PIK3C2A//RHOJ//CARD10//RHOA//NGFR//XDH//RAP1A
GO:0033554	cellular response to stress	Biological process	117	1962	900	17653	1.16967	0.0385827	0.359075	1.41361	0.13	SIRT1//LIG4//FBXO6//RAD51B//RAD23B//CUL4A//NABP1//WRN//YY1//MCM8//RBM14//EYA2//SMG1//MTOR//TAOK1//AQR//TP73//CDCA5//FMR1//RNF169//XIAP//MYC//FBXO31//GML//CNOT2//TRPV4//TAB1//TAB3//MAP3K5//MAPK10//MAP4K3//MAPK8IP3//CD40LG//CIDEB//NFATC4//EHMT2//INHBB//PLEKHF2//PPP4C//COMT//APOA4//USP43//UBXN4//PSMC4//RNF103//TMEM67//RNF185//CREBRF//KAT7//STK39//RHOA//PAK1//STRADB//MAP2K1//OXSR1//APOA5//NREP//PRKCG…
GO:0048729	tissue morphogenesis	Biological process	43	639	900	17653	1.31991	0.038606	0.359075	1.41335	0.0477778	GNA13//NFATC4//SFRP2//MYC//PRKAR1A//BMP7//BMPR1A//FZD3//MIB1//ARHGAP35//SUFU//PRKACB//KDM6A//SOX17//CA9//HES1//HEYL//MSX1//NRG1//MED1//MAGI2//STC1//KLF4//EYA2//LUZP1//IGFBP5//PDCD10//RHOA//SLC9A3R1//INHBA//PAK1//MYLK2//FKBP1A//PSMC4//FZD5//ZNRF3//MYF5//CTSZ//FGF1//SULF1//FOXL1//PRKD2//MTOR
GO:0048562	embryonic organ morphogenesis	Biological process	22	288	900	17653	1.49833	0.0387016	0.359075	1.41227	0.0244444	SUFU//MIB1//SOX17//SLITRK6//HES1//ABR//INSIG1//NEUROG1//FZD3//MSX1//RARB//KDM6A//BMP7//FZD5//PAX5//CHST11//HOXB5//MYF5//ALX4//PCGF2//SLC9A3R1//HYAL1
GO:0090304	nucleic acid metabolic process	Biological process	296	5329	900	17653	1.08949	0.0387055	0.359075	1.41223	0.328889	SIRT1//LIG4//RBM14//KAT7//SDE2//NFIX//TNFAIP1//WRN//MCM8//SORBS3//N4BP2L2//PPP1R13L//EHMT2//STRAP//ZNF831//ERF//SIRT2//WDTC1//RTF1//CBX6//HEYL//PROX2//ARHGAP35//HES1//MYPOP//FASLG//INSM1//CIITA//MSX1//MYC//CNOT2//PAX5//KLF3//ZBTB7A//HDAC7//SUFU//HES2//PPARA//MED1//PPM1A//DUSP22//GATAD2B//RARB//PRDM13//TRPV4//PRDM16//SOX17//SKIL//TP73//YY1//PCGF2//CALR//PHF6//SCRT2//URI1//PER2//KLF4//NCOR1//NR1I3/…
GO:2000112	regulation of cellular macromolecule biosynthetic process	Biological process	246	4376	900	17653	1.10264	0.0389591	0.360731	1.40939	0.273333	SORBS3//N4BP2L2//PPP1R13L//EHMT2//STRAP//ZNF831//ERF//SIRT2//WDTC1//RTF1//SIRT1//CBX6//HEYL//PROX2//ARHGAP35//HES1//MYPOP//FASLG//INSM1//CIITA//MSX1//MYC//NFIX//CNOT2//PAX5//KLF3//ZBTB7A//HDAC7//SUFU//HES2//PPARA//MED1//PPM1A//DUSP22//GATAD2B//RARB//PRDM13//TRPV4//PRDM16//SOX17//SKIL//TP73//YY1//PCGF2//CALR//PHF6//SCRT2//URI1//PER2//KLF4//NCOR1//NR1I3//BAZ2A//USF2//MTOR//PPP2R1A//SIRT5//TNRC18//H…
GO:0048705	skeletal system morphogenesis	Biological process	17	209	900	17653	1.59543	0.0390457	0.360731	1.40843	0.0188889	MYF5//FGF18//RARB//STC1//PAX5//CHST11//HOXB5//ALX4//PCGF2//HYAL1//BMP7//MSX1//SFRP2//TRPV4//INSIG1//NEUROG1//CHAD
GO:0007346	regulation of mitotic cell cycle	Biological process	45	674	900	17653	1.30957	0.0390794	0.360731	1.40805	0.05	GML//CNOT2//FBXW5//CAV2//CDC23//NABP1//BUB1//TAOK1//SIRT2//HMMR//PPP2R1A//PRKACA//RAD51B//PSMC4//CDCA5//NEUROG1//TP73//FBXO31//TOM1L2//BMP7//EDN3//EREG//PDGFRB//CD28//GAS1//SLC9A3R1//FZD3//HES1//MAGI2//HYAL1//KMT2E//CUL4A//CCND2//PPP1R10//TNKS//CTDSP2//KLF4//CDK19//SIRT1//STK39//PAK1//STRADB//MAP2K1//MAP4K3//OXSR1
GO:0035023	regulation of Rho protein signal transduction	Biological process	12	133	900	17653	1.76972	0.0391508	0.360731	1.40726	0.0133333	ADRA1A//SCAI//ARHGAP35//STMN1//TNFAIP1//GPR17//PDGFRB//PLEKHG4B//ABR//ECT2L//ARHGEF3//ALS2
GO:0060968	regulation of gene silencing	Biological process	12	133	900	17653	1.76972	0.0391508	0.360731	1.40726	0.0133333	SIRT1//MIER1//NUP160//FMR1//TNRC6A//NDC1//RAN//PHF8//PHF2//NCOR1//MAP2K1//LIMD1
GO:1901800	positive regulation of proteasomal protein catabolic process	Biological process	10	104	900	17653	1.886	0.0393498	0.361808	1.40506	0.0111111	CSNK1A1//SIRT2//RNF144B//IL33//BCAP31//TMTC3//FMR1//FBXW7//PSMC4//KCNE2
GO:0045931	positive regulation of mitotic cell cycle	Biological process	13	148	900	17653	1.72289	0.0393746	0.361808	1.40478	0.0144444	RAD51B//CDCA5//NEUROG1//EDN3//EREG//PDGFRB//CD28//HES1//HYAL1//KMT2E//CUL4A//CCND2//PPP1R10
GO:1903578	regulation of ATP metabolic process	Biological process	9	90	900	17653	1.96144	0.0397214	0.364005	1.40098	0.01	SLC25A23//NUP160//PGAM1//NDC1//PPARA//GPD1//HTR2A//NCOR1//RHOA
GO:1905269	positive regulation of chromatin organization	Biological process	9	90	900	17653	1.96144	0.0397214	0.364005	1.40098	0.01	RNF20//SIRT1//MIER1//FMR1//RTF1//KAT7//PRKD2//PRKD1//KMT2E
GO:1903311	regulation of mRNA metabolic process	Biological process	22	289	900	17653	1.49314	0.039965	0.365742	1.39832	0.0244444	RNPS1//FMR1//RBM15B//RBM11//PTBP1//SRSF6//NCBP1//DCP2//TNPO1//SAMD4B//PSMC4//YWHAZ//KHSRP//LARP1//MTOR//QKI//DAZ1//MYD88//DAZ3//DAZ2//DAZ4//RNF20
GO:0045944	positive regulation of transcription by RNA polymerase II	Biological process	71	1132	900	17653	1.23023	0.040027	0.365759	1.39765	0.0788889	USF2//HEYL//KAT2B//INSIG1//RTF1//GTF2F2//PSMC4//PPARA//NGFR//BMPR1A//FBXW7//RBM14//ARID3B//KAT7//CTBP2//CREBRF//E2F3//E2F5//ELK1//ELK3//TET3//FGF1//SIRT2//ZNF609//SIRT1//RHOQ//PRKD2//PROX2//GRHL1//NRG1//HOXB5//HES1//INHBA//LMX1B//ARNTL//LUM//CIITA//MSX1//MYC//MYF5//ATF1//NEUROD2//NEUROG1//NFATC4//NFIX//NHLH1//NRF1//PAX5//POU2F2//MED1//PRKD1//BARHL1//ZFAT//RARB//ALX4//RPS6KA3//PRDM16//SFRP2//SOX17…
GO:0006139	nucleobase-containing compound metabolic process	Biological process	329	5967	900	17653	1.08147	0.0400751	0.365759	1.39713	0.365556	SIRT1//LIG4//RBM14//KAT7//SDE2//NFIX//TNFAIP1//WRN//MCM8//SORBS3//N4BP2L2//PPP1R13L//EHMT2//STRAP//ZNF831//ERF//SIRT2//WDTC1//RTF1//CBX6//HEYL//PROX2//ARHGAP35//HES1//MYPOP//FASLG//INSM1//CIITA//MSX1//MYC//CNOT2//PAX5//KLF3//ZBTB7A//HDAC7//SUFU//HES2//PPARA//MED1//PPM1A//DUSP22//GATAD2B//RARB//PRDM13//TRPV4//PRDM16//SOX17//SKIL//TP73//YY1//PCGF2//CALR//PHF6//SCRT2//URI1//PER2//KLF4//NCOR1//NR1I3/…
GO:0016052	carbohydrate catabolic process	Biological process	15	179	900	17653	1.64367	0.0405209	0.368586	1.39232	0.0166667	PGM2L1//TKTL1//ENO2//PGAM4//PGAM1//NUP160//NDC1//MAN2B1//NUDT5//FUT4//PPARA//GPD1//HTR2A//GAPDH//NCOR1
GO:1903052	positive regulation of proteolysis involved in cellular protein catabolic process	Biological process	11	119	900	17653	1.8131	0.0405253	0.368586	1.39227	0.0122222	CSNK1A1//SIRT2//RNF144B//IL33//TMTC3//FMR1//FBXW7//PSMC4//KCNE2//BCAP31//TRIM67
GO:2001238	positive regulation of extrinsic apoptotic signaling pathway	Biological process	6	50	900	17653	2.35373	0.0406897	0.368586	1.39052	0.00666667	SKIL//INHBA//PPP2R1A//PPP2R1B//DEDD2//TNFSF12
GO:0032880	regulation of protein localization	Biological process	61	956	900	17653	1.25155	0.0409855	0.368586	1.38737	0.0677778	GLP1R//ARNTL//RAP1A//SLC16A1//PER2//MYRIP//SIRT1//MED1//VSNL1//GPR68//PLA2G6//INHBB//MIDN//PPM1A//SYT4//NLRP12//SCAMP5//GAPDH//FZD5//CD40LG//IL33//SIDT2//CDK16//RAB11FIP1//INSIG1//CDCA5//PAK1//MFF//PDCD10//VAMP2//DCLK2//KAT7//CARD10//NGFR//YWHAQ//TP73//YWHAZ//ABHD17C//LDLRAP1//RHOQ//AKAP5//TP53INP2//NPTN//NRG1//HES1//FBXW7//NBPF3//WDR46//BCAP31//LRTOMT//SHISA6//BICD1//CCT8//CENPQ//SNX33//TRPV4//F…
GO:0042176	regulation of protein catabolic process	Biological process	26	355	900	17653	1.43655	0.0410101	0.368586	1.38711	0.0288889	PRKACA//RAD23B//CSNK1A1//SIRT2//RNF144B//IL33//NRG1//AZIN1//PRKCG//WWP1//EGLN2//GGA3//SGSM3//SOX17//TNFSF12//SNX33//TMTC3//FMR1//FBXW7//PSMC4//KCNE2//BCAP31//RNF128//SUFU//TRIM67//ARNTL
GO:0035883	enteroendocrine cell differentiation	Biological process	4	26	900	17653	3.01761	0.0410388	0.368586	1.38681	0.00444444	INSM1//SIDT2//ARNTL//HES1
GO:0036152	phosphatidylethanolamine acyl-chain remodeling	Biological process	4	26	900	17653	3.01761	0.0410388	0.368586	1.38681	0.00444444	PLA2G4A//PLA2G2F//PLA2G12A//PLA2G6
GO:0039694	viral RNA genome replication	Biological process	4	26	900	17653	3.01761	0.0410388	0.368586	1.38681	0.00444444	FMR1//APOBEC3D//APOBEC3F//APOBEC3C
GO:0048169	regulation of long-term neuronal synaptic plasticity	Biological process	4	26	900	17653	3.01761	0.0410388	0.368586	1.38681	0.00444444	NPTN//KCNJ10//SYP//SYNGAP1
GO:0061615	glycolytic process through fructose-6-phosphate	Biological process	4	26	900	17653	3.01761	0.0410388	0.368586	1.38681	0.00444444	ENO2//GAPDH//PGM2L1//PGAM1
GO:0061620	glycolytic process through glucose-6-phosphate	Biological process	4	26	900	17653	3.01761	0.0410388	0.368586	1.38681	0.00444444	ENO2//GAPDH//PGM2L1//PGAM1
GO:1905521	regulation of macrophage migration	Biological process	4	26	900	17653	3.01761	0.0410388	0.368586	1.38681	0.00444444	RARRES2//TRPV4//C5AR1//P2RY12
GO:0006094	gluconeogenesis	Biological process	8	77	900	17653	2.03786	0.0419944	0.375176	1.37681	0.00888889	PPARA//KAT2B//ENO2//GAPDH//GPD1//PGAM4//PGAM1//PER2
GO:0006446	regulation of translational initiation	Biological process	8	77	900	17653	2.03786	0.0419944	0.375176	1.37681	0.00888889	FMR1//DAZ1//DAZ3//DAZ2//DAZ4//MTOR//NCBP1//CTIF
GO:0051952	regulation of amine transport	Biological process	8	77	900	17653	2.03786	0.0419944	0.375176	1.37681	0.00888889	P2RY12//SYT4//SV2A//HTR2A//CHGA//PER2//STXBP1//STK39
GO:0061097	regulation of protein tyrosine kinase activity	Biological process	8	77	900	17653	2.03786	0.0419944	0.375176	1.37681	0.00888889	EREG//FBXW7//CBLC//SHC1//ACE//GPRC5B//UNC119//ADRA1A
GO:0071705	nitrogen compound transport	Biological process	133	2264	900	17653	1.15226	0.0422013	0.376527	1.37467	0.147778	RAN//TNPO1//ARNTL//PPP1R10//POU2F2//FCER1G//CD74//SLC6A17//SLC38A7//SLC6A6//SLC6A9//RNPS1//NCBP1//SRSF6//SMG1//NUP160//NDC1//SMG7//YWHAQ//ZDHHC3//YWHAZ//AKAP5//KPNA3//KPNA4//NCKIPSD//CRB1//STRADB//CALR//ATG4D//RPL32//SRP9//AP3B1//TOMM34//MFF//SLC7A1//BCAP31//RAB31//EVI5L//ADPRH//TOM1L2//TSNARE1//GGA3//SNX33//MYRIP//RAB30//SGSM3//NGFR//TMED7//RAB5B//RAB1B//USO1//NAPA//AP1G2//VPS26A//RABGAP1L//GLP1…
GO:0045687	positive regulation of glial cell differentiation	Biological process	5	38	900	17653	2.58085	0.0424463	0.378068	1.37216	0.00555556	CLCF1//HES1//MTOR//TP73//TTBK1
GO:0051649	establishment of localization in cell	Biological process	125	2117	900	17653	1.15815	0.0424858	0.378068	1.37176	0.138889	RAN//TNPO1//ARNTL//PPP1R10//LRMP//SEPT5//RNPS1//NCBP1//SRSF6//SMG1//NUP160//NDC1//SMG7//YWHAQ//ZDHHC3//YWHAZ//AKAP5//KPNA3//KPNA4//NCKIPSD//CRB1//STRADB//CALR//ATG4D//RPL32//SRP9//AP3B1//TOMM34//MFF//BCAP31//RAB31//EVI5L//ADPRH//TOM1L2//TSNARE1//GGA3//SNX33//MYRIP//RAB30//SGSM3//NGFR//TMED7//RAB5B//RAB1B//USO1//NAPA//AP1G2//VPS26A//CD74//RABGAP1L//TRAPPC3L//CTSZ//ERGIC1//GORASP1//SPTB//EPS15//CDC…
GO:0003007	heart morphogenesis	Biological process	19	243	900	17653	1.53364	0.0427711	0.379607	1.36885	0.0211111	SUFU//MIB1//SOX17//HES1//RARB//BMPR1A//HEYL//SFRP2//CLDN5//MSX1//PPP1R13L//NRG1//MED1//BMP7//MYLK2//FKBP1A//TAB1//MTOR//KDM6A
GO:0008016	regulation of heart contraction	Biological process	19	243	900	17653	1.53364	0.0427711	0.379607	1.36885	0.0211111	ADRA1A//CHGA//PRKACA//CALM2//CASQ2//EDN3//NPPA//SCN3B//KCND1//KCNK3//CACNB1//KCNE2//STC1//SCN2B//ATP2B4//ATP1B3//STIM1//DES//GLP1R
GO:0035051	cardiocyte differentiation	Biological process	13	150	900	17653	1.69992	0.0431184	0.382188	1.36534	0.0144444	PDGFRB//MYLK2//PROX2//NRG1//CALR//RARB//MTOR//LRRC10//SOX17//NPPA//PAK1//HES1//BMP7
GO:0034220	ion transmembrane transport	Biological process	70	1119	900	17653	1.227	0.0432104	0.382503	1.36441	0.0777778	SLC6A17//SLC38A7//SLC6A6//SLC6A9//SLC25A23//KCNJ10//ATP1B3//KCNE2//CALM2//CASQ2//PRKACA//SLC35A1//STIM1//STK39//SLC9A3R1//KCND1//KCNK10//HCN3//SCN4A//KCNK17//KCNH7//YWHAQ//ASIC1//ASIC4//SCN3B//SCN2B//SLC16A1//SLC25A37//FKBP1A//HTR2A//DIAPH1//PER2//JPH4//NPPA//ATP2C1//ATP2B4//TRPV4//P2RY12//CACNB1//ORAI2//ATP13A4//SLC39A13//KCNA1//KCNC1//KCNK3//SLC9A5//RHAG//SLC7A1//P2RX6//ABCC4//OXSR1//PLA2G6//DP…
GO:0006897	endocytosis	Biological process	50	766	900	17653	1.28032	0.0433714	0.383188	1.3628	0.0555556	FMR1//MAGI2//LDLRAP1//LRP12//SCARA3//TMPRSS15//CALR//SCARB1//CSNK1A1L//CSNK1A1//UNC13D//AXL//PIP5K1A//CD302//FCER1G//EPS15//CAV2//AAK1//HIP1//RAB5B//SYT4//UNC119//RAB31//CRK//WIPF2//FCGR2A//PAK1//NCKIPSD//ACTG1//PLA2G6//SNX33//SCAMP5//PRKD1//MCTP1//MIB1//APOA5//BICD1//SGIP1//SYP//PRKCG//SIRPB1//ABR//FNBP1L//RAP1A//ARC//RHOQ//SNX10//PIK3C2A//RHOJ//RABGAP1L
GO:0050678	regulation of epithelial cell proliferation	Biological process	26	357	900	17653	1.4285	0.0434012	0.383188	1.3625	0.0288889	VASH1//SULF1//XDH//CAV2//AKT3//SIRT1//MTOR//PRKD2//AGGF1//PRKD1//TNFSF12//SRSF6//REG3G//MED1//FGF1//HYAL1//MYC//BMPR1A//C5AR1//STRAP//EREG//SFRP2//PDCD10//NGFR//FBXW7//HES1
GO:0070588	calcium ion transmembrane transport	Biological process	23	308	900	17653	1.46472	0.0436088	0.384519	1.36043	0.0255556	SLC25A23//CALM2//CASQ2//PRKACA//STIM1//FKBP1A//HTR2A//DIAPH1//JPH4//ATP2B4//PLA2G6//CACNB1//FMR1//KCNE2//NPPA//FASLG//CALCR//ATP2C1//ASIC1//TRPV4//P2RY12//ORAI2//ATP13A4
GO:0061013	regulation of mRNA catabolic process	Biological process	15	181	900	17653	1.62551	0.0439626	0.38627	1.35692	0.0166667	DCP2//FMR1//TNPO1//SAMD4B//PSMC4//YWHAZ//KHSRP//LARP1//MTOR//QKI//DAZ1//MYD88//DAZ3//DAZ2//DAZ4
GO:0022402	cell cycle process	Biological process	86	1408	900	17653	1.19804	0.0442344	0.38627	1.35424	0.0955556	RAN//PHF8//INHBA//MYC//WEE1//CUL4A//MCM8//FBXW11//PPP2R1A//PRKACA//SNX33//STMN1//SEPT5//SEPT3//UNC119//RAD51B//XIAP//RHOA//PAK1//GML//CNOT2//VASH1//MTOR//GAS1//SGSM3//PA2G4//PPM1A//PPM1G//STRADB//PRR11//KMT2E//MAP2K1//SKIL//TP73//KAT2B//TNKS//CDCA5//NUP160//CENPQ//FBXW7//TAOK1//BUB1//POGZ//CHTF8//NAA50//NDC1//BANF1//CDC23//FBXW5//CAV2//NABP1//SIRT2//SLC16A1//SCIMP//ASZ1//EREG//PRKAR1A//HMMR//TMEM…
GO:0010556	regulation of macromolecule biosynthetic process	Biological process	250	4467	900	17653	1.09774	0.0443819	0.38627	1.35279	0.277778	SORBS3//N4BP2L2//PPP1R13L//EHMT2//STRAP//ZNF831//ERF//SIRT2//WDTC1//RTF1//SIRT1//CBX6//HEYL//PROX2//ARHGAP35//HES1//MYPOP//FASLG//INSM1//CIITA//MSX1//MYC//NFIX//CNOT2//PAX5//KLF3//ZBTB7A//HDAC7//SUFU//HES2//PPARA//MED1//PPM1A//DUSP22//GATAD2B//RARB//PRDM13//TRPV4//PRDM16//SOX17//SKIL//TP73//YY1//PCGF2//CALR//PHF6//SCRT2//URI1//PER2//KLF4//NCOR1//NR1I3//BAZ2A//USF2//MTOR//PPP2R1A//SIRT5//TNRC18//H…
GO:0010631	epithelial cell migration	Biological process	24	325	900	17653	1.44845	0.044494	0.38627	1.3517	0.0266667	FGF1//PRKD2//PRKD1//CALR//SCARB1//BCAR1//VASH1//STC1//STRAP//HYAL1//CXCL13//AKT3//SIRT1//FGF18//RHOA//TNFSF12//MTOR//HDAC7//PIK3C2A//RHOJ//PDCD10//SPRED1//CARD10//KLF4
GO:0016032	viral process	Biological process	51	785	900	17653	1.27431	0.0446404	0.38627	1.35027	0.0566667	CTBP2//KPNA3//KPNA4//WWP1//EPS15//HTR2A//NCAM1//AXL//CLDN9//SCARB1//CAV2//RAB1B//NUP160//NDC1//RPL32//USF2//FMR1//LARP1//CD28//APOBEC3F//APOBEC3C//BANF1//APOBEC3D//CD74//GTF2F2//PACS1//PTBP1//EIF3F//LIG4//RAN//SRCAP//SIRT1//SERINC5//RBM15B//TNPO1//RHOA//MAP3K5//FBXW7//BICD1//SHC1//BUB1//TLN1//TSPAN7//TP73//VCAM1//CCDC86//PAAF1//CUL4A//MPDZ//KAT2B//AP1G2
GO:0010565	regulation of cellular ketone metabolic process	Biological process	14	166	900	17653	1.65423	0.0446431	0.38627	1.35025	0.0155556	AZIN1//PSMC4//PDHX//SIRT5//SIRT1//MTOR//PPARA//WDTC1//INSIG1//APOA5//APOA4//COMT//ATP2B4//ACMSD
GO:0001570	vasculogenesis	Biological process	8	78	900	17653	2.01174	0.044796	0.38627	1.34876	0.00888889	PDGFRB//SPRED1//XDH//RAP1A//HDAC7//AGGF1//SOX17//QKI
GO:0003231	cardiac ventricle development	Biological process	11	121	900	17653	1.78313	0.0448568	0.38627	1.34817	0.0122222	HEYL//SFRP2//PPP1R13L//BMPR1A//NRG1//MED1//HES1//SUFU//LUZP1//NPRL3//FKBP1A
GO:0003085	negative regulation of systemic arterial blood pressure	Biological process	3	16	900	17653	3.67771	0.0450068	0.38627	1.34672	0.00333333	ADRA1A//ADRB3//NPPA
GO:0003159	morphogenesis of an endothelium	Biological process	3	16	900	17653	3.67771	0.0450068	0.38627	1.34672	0.00333333	PRKD2//RHOA//FGF1
GO:0003222	ventricular trabecula myocardium morphogenesis	Biological process	3	16	900	17653	3.67771	0.0450068	0.38627	1.34672	0.00333333	NRG1//MED1//BMPR1A
GO:0006590	thyroid hormone generation	Biological process	3	16	900	17653	3.67771	0.0450068	0.38627	1.34672	0.00333333	IYD//MED1//TPO
GO:0030322	stabilization of membrane potential	Biological process	3	16	900	17653	3.67771	0.0450068	0.38627	1.34672	0.00333333	KCNK3//KCNK10//KCNK17
GO:0035970	peptidyl-threonine dephosphorylation	Biological process	3	16	900	17653	3.67771	0.0450068	0.38627	1.34672	0.00333333	DUSP5//PPM1A//PPM1G
GO:0036149	phosphatidylinositol acyl-chain remodeling	Biological process	3	16	900	17653	3.67771	0.0450068	0.38627	1.34672	0.00333333	PLA2G4A//PLA2G2F//PLA2G12A
GO:0045717	negative regulation of fatty acid biosynthetic process	Biological process	3	16	900	17653	3.67771	0.0450068	0.38627	1.34672	0.00333333	SIRT1//WDTC1//INSIG1
GO:0045989	positive regulation of striated muscle contraction	Biological process	3	16	900	17653	3.67771	0.0450068	0.38627	1.34672	0.00333333	CHGA//ADRA1A//NPPA
GO:0046931	pore complex assembly	Biological process	3	16	900	17653	3.67771	0.0450068	0.38627	1.34672	0.00333333	TMEM170A//NDC1//CCT8
GO:0061154	endothelial tube morphogenesis	Biological process	3	16	900	17653	3.67771	0.0450068	0.38627	1.34672	0.00333333	RHOA//FGF1//PRKD2
GO:0071871	response to epinephrine	Biological process	3	16	900	17653	3.67771	0.0450068	0.38627	1.34672	0.00333333	SIRT2//ATP2B4//PRKACA
GO:0080182	histone H3-K4 trimethylation	Biological process	3	16	900	17653	3.67771	0.0450068	0.38627	1.34672	0.00333333	KMT2E//TET3//RTF1
GO:0090068	positive regulation of cell cycle process	Biological process	21	277	900	17653	1.48702	0.0456039	0.390899	1.341	0.0233333	GML//CNOT2//RAD51B//CDCA5//NEUROG1//RHOA//SVIL//SIRT2//EDN3//EREG//PDGFRB//CD28//MED1//INSM1//PRKACA//TP73//MSX1//HYAL1//KMT2E//CUL4A//CCND2
GO:0001501	skeletal system development	Biological process	34	493	900	17653	1.35272	0.0457929	0.392022	1.3392	0.0377778	MYF5//FGF18//BMPR1A//SULF1//CHST11//SFRP2//MEX3C//RARB//STC1//PIP4K2A//MED1//RHOA//PAX5//HOXB5//ALX4//PCGF2//HOXC6//HYAL1//LUM//BMP7//CHAD//TTC9//MSX1//TRPV4//INSIG1//NEUROG1//FBXW7//GPR68//COL9A2//GNAQ//HAPLN4//SUFU//RPS6KA3//RASSF2
GO:0031954	positive regulation of protein autophosphorylation	Biological process	4	27	900	17653	2.90584	0.0463008	0.393047	1.33441	0.00444444	ACE//RAP2A//CALM2//RASSF2
GO:0032673	regulation of interleukin-4 production	Biological process	4	27	900	17653	2.90584	0.0463008	0.393047	1.33441	0.00444444	CD83//IL33//CD28//CD40LG
GO:0036151	phosphatidylcholine acyl-chain remodeling	Biological process	4	27	900	17653	2.90584	0.0463008	0.393047	1.33441	0.00444444	PLA2G4A//PLA2G2F//PLA2G12A//PLA2G6
GO:0080111	DNA demethylation	Biological process	4	27	900	17653	2.90584	0.0463008	0.393047	1.33441	0.00444444	APOBEC3D//APOBEC3F//TET3//APOBEC3C
GO:0071214	cellular response to abiotic stimulus	Biological process	23	310	900	17653	1.45527	0.0463167	0.393047	1.33426	0.0255556	TRPV4//CAMKMT//MYD88//NPPA//FMR1//MYC//NFATC4//TP73//YY1//AQP2//SIRT1//NEUROD2//HYAL1//ASIC1//GPR68//STK39//OXSR1//ELK1//WRN//TSPYL5//SFRP2//CCND2//OPN5
GO:0104004	cellular response to environmental stimulus	Biological process	23	310	900	17653	1.45527	0.0463167	0.393047	1.33426	0.0255556	TRPV4//CAMKMT//MYD88//NPPA//FMR1//MYC//NFATC4//TP73//YY1//AQP2//SIRT1//NEUROD2//HYAL1//ASIC1//GPR68//STK39//OXSR1//ELK1//WRN//TSPYL5//SFRP2//CCND2//OPN5
GO:0006024	glycosaminoglycan biosynthetic process	Biological process	10	107	900	17653	1.83313	0.046341	0.393047	1.33403	0.0111111	SLC35D2//LUM//ST3GAL1//CHST11//CSGALNACT2//NDST3//HYAL1//PDGFRB//SDC1//SDC3
GO:0046890	regulation of lipid biosynthetic process	Biological process	14	167	900	17653	1.64432	0.0465495	0.393047	1.33209	0.0155556	HTR2A//SCARB1//FBXW7//INSIG1//APOA5//MTOR//APOA4//SIRT1//NFYB//RAN//FGF1//WDTC1//SMPD3//PLA2G6
GO:0000183	chromatin silencing at rDNA	Biological process	5	39	900	17653	2.51467	0.0467262	0.393047	1.33044	0.00555556	PHF8//PHF2//BAZ2A//SIRT2//SIRT1
GO:0006734	NADH metabolic process	Biological process	5	39	900	17653	2.51467	0.0467262	0.393047	1.33044	0.00555556	GPD1//ENO2//GAPDH//PGM2L1//PGAM1
GO:0033003	regulation of mast cell activation	Biological process	5	39	900	17653	2.51467	0.0467262	0.393047	1.33044	0.00555556	CD84//UNC13D//FCER1G//STXBP1//NPPA
GO:0045616	regulation of keratinocyte differentiation	Biological process	5	39	900	17653	2.51467	0.0467262	0.393047	1.33044	0.00555556	REG3G//SRSF6//MED1//GRHL1//CBFB
GO:0072583	clathrin-dependent endocytosis	Biological process	5	39	900	17653	2.51467	0.0467262	0.393047	1.33044	0.00555556	UNC119//AAK1//HIP1//FNBP1L//SGIP1
GO:1901186	positive regulation of ERBB signaling pathway	Biological process	5	39	900	17653	2.51467	0.0467262	0.393047	1.33044	0.00555556	EREG//FBXW7//HIP1//FASLG//PDE6H
GO:1903531	negative regulation of secretion by cell	Biological process	15	183	900	17653	1.60774	0.0476064	0.39856	1.32234	0.0166667	P2RY12//INHBA//INHBB//ASIC1//SYT4//CHGA//CD84//ABR//VSNL1//MIDN//NLRP12//IL33//RAB11FIP1//FMR1//RAP1A
GO:0070372	regulation of ERK1 and ERK2 cascade	Biological process	23	311	900	17653	1.45059	0.0477156	0.39856	1.32134	0.0255556	SPRED1//SPRY4//NLRP12//KLF4//SLC9A3R1//ADRA1A//PRKD2//NPTN//HTR2A//SCIMP//PDGFRB//FBXW7//AXL//MAP2K1//CYSLTR2//RAP1A//TRPV4//SHC1//C5AR1//CALCR//FGF18//CD74//RRAS
GO:0050848	regulation of calcium-mediated signaling	Biological process	8	79	900	17653	1.98627	0.0477176	0.39856	1.32132	0.00888889	NEUROD2//FKBP1A//PRKACA//JPH4//CALM2//CASQ2//ATP2B4//NRG1
GO:2001022	positive regulation of response to DNA damage stimulus	Biological process	8	79	900	17653	1.98627	0.0477176	0.39856	1.32132	0.00888889	PRKCG//SPRED1//MSX1//EYA2//SIRT1//SKIL//FMR1//MYC
GO:0009435	NAD biosynthetic process	Biological process	6	52	900	17653	2.26321	0.047912	0.39856	1.31956	0.00666667	NMNAT2//ENO2//GAPDH//PGM2L1//PGAM1//ACMSD
GO:0019320	hexose catabolic process	Biological process	6	52	900	17653	2.26321	0.047912	0.39856	1.31956	0.00666667	TKTL1//PGM2L1//FUT4//ENO2//GAPDH//PGAM1
GO:0035904	aorta development	Biological process	6	52	900	17653	2.26321	0.047912	0.39856	1.31956	0.00666667	PDGFRB//NPRL3//HES1//BMPR1A//TAB1//SUFU
GO:0045840	positive regulation of mitotic nuclear division	Biological process	6	52	900	17653	2.26321	0.047912	0.39856	1.31956	0.00666667	CDCA5//NEUROG1//EDN3//EREG//PDGFRB//CD28
GO:0050994	regulation of lipid catabolic process	Biological process	6	52	900	17653	2.26321	0.047912	0.39856	1.31956	0.00666667	APOA5//APOA4//SCARB1//MTOR//PPARA//RARRES2
GO:0042493	response to drug	Biological process	61	966	900	17653	1.23859	0.0485179	0.402573	1.3141	0.0677778	SLC38A7//GNAI2//GNAQ//SDK1//HTR2A//SYT4//RHAG//MYC//SFXN5//SLC6A17//SLC6A9//SLC25A23//FKBP1A//P2RX6//VCAM1//PPARA//KCNC1//RAP1A//RAP2A//KCNE2//PDCD10//MTOR//CRK//SIRT1//KPNA4//PDGFRB//SDC1//INHBA//PRKCG//RHOA//KCNJ10//PER2//FXN//MAP3K5//AXL//PCGF2//KLF4//CASQ2//MSX1//CIB2//P2RY12//UGT3A2//KAT7//FMR1//HCN3//LARP1//PRKACB//SLC7A1//ADCY6//STK39//ABCC4//COMT//ADRA1A//HADHA//KCNK3//SFRP2//TP73//CA9//F…
GO:0090132	epithelium migration	Biological process	24	328	900	17653	1.4352	0.0485456	0.402573	1.31385	0.0266667	FGF1//PRKD2//PRKD1//CALR//SCARB1//BCAR1//VASH1//STC1//STRAP//HYAL1//CXCL13//AKT3//SIRT1//FGF18//RHOA//TNFSF12//MTOR//HDAC7//PIK3C2A//RHOJ//PDCD10//SPRED1//CARD10//KLF4
GO:0051146	striated muscle cell differentiation	Biological process	21	279	900	17653	1.47636	0.0485731	0.402573	1.3136	0.0233333	MTOR//TMOD2//MYOZ2//PRKAR1A//ACTG1//CASQ2//BEND2//CAV2//MYF5//MYLK2//MSX1//NRG1//SDC1//PDGFRB//PROX2//CALR//RARB//LRRC10//NPPA//PAK1//IGFBP5
GO:0009889	regulation of biosynthetic process	Biological process	262	4707	900	17653	1.09177	0.0488186	0.404113	1.31141	0.291111	SORBS3//N4BP2L2//PPP1R13L//EHMT2//STRAP//ZNF831//ERF//SIRT2//WDTC1//RTF1//SIRT1//CBX6//HEYL//PROX2//ARHGAP35//HES1//MYPOP//FASLG//INSM1//CIITA//MSX1//MYC//NFIX//CNOT2//PAX5//KLF3//ZBTB7A//HDAC7//SUFU//HES2//PPARA//MED1//PPM1A//DUSP22//GATAD2B//RARB//PRDM13//TRPV4//PRDM16//SOX17//SKIL//TP73//YY1//PCGF2//CALR//PHF6//SCRT2//URI1//PER2//KLF4//NCOR1//NR1I3//BAZ2A//USF2//MTOR//NUP160//PGAM1//NDC1//PPP2…
GO:0000278	mitotic cell cycle	Biological process	66	1056	900	17653	1.2259	0.0493128	0.407705	1.30704	0.0733333	RAN//PHF8//INHBA//MYC//WEE1//CUL4A//MCM8//FBXW11//PPP2R1A//PRKACA//SNX33//STMN1//SEPT5//SEPT3//UNC119//GML//CNOT2//TNKS//CDCA5//POGZ//CHTF8//NAA50//NUP160//NDC1//BANF1//CDC23//FBXW5//CAV2//NABP1//BUB1//TAOK1//SIRT2//CDK19//SIRT1//STK39//PAK1//STRADB//MAP2K1//TP73//MAP4K3//OXSR1//HMMR//RAD51B//PSMC4//NEUROG1//FBXO31//TOM1L2//BMP7//EDN3//EREG//PDGFRB//CD28//GAS1//SLC9A3R1//FZD3//HES1//MAGI2//XIAP//…
GO:0032386	regulation of intracellular transport	Biological process	28	395	900	17653	1.39039	0.0493891	0.407837	1.30637	0.0311111	STXBP1//NAPA//MYLK2//SIRT1//MED1//UNC13D//CD84//FCER1G//PPM1A//GAS1//INSIG1//PAK1//MFF//PDCD10//VAMP2//NPPA//NRG1//HES1//FBXW7//FZD5//NBPF3//WDR46//BCAP31//LDLRAP1//SEPT5//FMR1//RAP1A//MAP2K1
GO:1903364	positive regulation of cellular protein catabolic process	Biological process	12	138	900	17653	1.7056	0.0495568	0.408723	1.3049	0.0133333	CSNK1A1//SIRT2//RNF144B//IL33//TMTC3//FMR1//FBXW7//PSMC4//KCNE2//BCAP31//RNF128//TRIM67

## Sheet: Up-CC
#Column "GO.ID" stands for the ID of gene ontology term
#Column "Term" stands for the name of gene ontology term
#Column "Ontology" stands for the ontology of GOID belongs to
#Column "Count" stands for the number of DE genes associated with the listed GOID
#Column "Pop.Hits" stands for the number of background population genes associated with the listed GOID
#Column "List.Total" stands for the total number of DE genes
#Column "Pop.Total" stands for the total number of background population genes
#Column "Fold.Enrichment" stands for the Fold Enrichment value of the GOID, it equals (Count/Pop.Hits)/(List.Total/Pop.Total)
#Column "Pvalue" stands for the significance testing value of the GOID
#Column "FDR" stands for the false discovery rate of the GOID, using Benjamini & Hochberg (1995) method
#Column "Enrichment.Score" stands for the Enrichment Score value of the GOID, it equals (-log10(Pvalue))
#Column "Gene.Ratio" stands for the Gene Ratio value genes associated with the GOID, it equals (Count/List.Total)
#Column "GENES" stands for the DE genes associated with the GOID
GO.ID	Term	Ontology	Count	Pop.Hits	List.Total	Pop.Total	Fold.Enrichment	Pvalue	FDR	Enrichment.Score	Gene.Ratio	GENES
GO:0005622	intracellular	Cellular component	796	14673	932	18698	1.08836	2.32352e-08	1.9959e-05	7.63385	0.854077	ENO2//HDAC7//NCOR1//KAT7//KANSL1L//KANSL2//KAT8//TAF6//KAT2B//SMPD3//SLC35A1//KDELR3//SLC35D2//PDCD10//CTSZ//SCAMP5//NMNAT2//MAPK8IP3//MTOR//FUT4//ATP2C1//RAB30//NCAM1//CHST11//TMED7//GOLT1B//ZDHHC3//SCARA3//CSGALNACT2//GALNT10//ERGIC1//GORASP1//ST3GAL1//SURF4//FZD5//RAB1B//CAV2//USO1//TNKS//NAPA//AP1G2//CD1E//CYTH3//NDST3//CD74//MYRIP//WWP1//FBXW11//RNF144B//FBXW5//MED1//RNF20//PPP2R1A//STRN//SH…
GO:0044424	intracellular part	Cellular component	778	14395	932	18698	1.08429	3.61877e-07	0.000155426	6.44144	0.834764	WWP1//FBXW11//RNF144B//FBXW5//MED1//RNF20//PPP2R1A//STRN//KHSRP//GNA13//GNAI2//GNAQ//CCND2//PSMC4//RAD23B//PAAF1//AKT3//FAM47E//CORO2B//RBM14//CIB2//TRIM3//CCT8//RBBP9//RNPS1//TOMM34//YWHAQ//CHAD//TPPP//STRAP//PDCD10//CHN2//NACC1//CDCA5//CISH//ACAP3//C10ORF90//MORN4//CSNK1A1L//CNTF//PODN//CMPK2//TMEM18//REG3G//ASZ1//CRK//APOBEC3D//HECTD2//CSNK1A1//CDAN1//ADRA1A//METTL21A//ZNF425//DAZ1//DCLK2//DCP…
GO:0005623	cell	Cellular component	883	16915	932	18698	1.04729	6.33949e-07	0.000181521	6.19795	0.947425	ENO2//CDH4//CDH12//ABCC4//SIRPB1//GNA13//CCR9//EDAR//SLC27A4//RAB31//WWP1//PTPRT//ADCY6//PDCD10//MGLL//ADCY9//CISH//C10ORF90//SNX20//CNTFR//COMT//UBE2QL1//CRK//MUC15//TTC7B//CDAN1//WIPF2//ADRA1A//CTSZ//BTNL9//ADRB3//SPRED1//DCC//ACE//DIAPH1//DPP6//SCAMP5//EFNA4//SLC5A9//TMEM184A//EPS15//LRTOMT//FCER1G//FCGR2A//SDK1//SEPHS1//SIRT2//NFASC//SULF1//ARC//RHOQ//NPTXR//RASD2//CBLC//IFI6//SERINC5//GCSAM/…
GO:0044464	cell part	Cellular component	881	16886	932	18698	1.04671	1.13251e-06	0.000243206	5.94596	0.945279	CDH4//CDH12//ABCC4//SIRPB1//GNA13//CCR9//EDAR//SLC27A4//RAB31//WWP1//PTPRT//ADCY6//PDCD10//MGLL//ADCY9//CISH//C10ORF90//SNX20//CNTFR//COMT//UBE2QL1//CRK//MUC15//TTC7B//CDAN1//WIPF2//ADRA1A//CTSZ//BTNL9//ADRB3//SPRED1//DCC//ACE//DIAPH1//DPP6//SCAMP5//EFNA4//SLC5A9//ENO2//TMEM184A//EPS15//LRTOMT//FCER1G//FCGR2A//SDK1//SEPHS1//SIRT2//NFASC//SULF1//ARC//RHOQ//NPTXR//RASD2//CBLC//IFI6//SERINC5//GCSAM/…
GO:0043229	intracellular organelle	Cellular component	689	12604	932	18698	1.09671	5.50885e-06	0.000946421	5.25894	0.73927	NACC1//ACAP3//COMT//CTSZ//CYP11B1//UGT3A2//UNC13D//EPS15//RHOQ//GAPDH//RAB30//TNRC6A//STK39//GRHL1//HIP1//FOXN2//RHOA//ARNTL//NBR1//ATP2B4//PAX5//PDGFRB//GPRC5B//POU2F2//ERGIC1//RHOJ//ALS2//RAB5B//RFX1//SLC16A1//HSPA13//VAMP2//SYT4//TP73//USF2//UGT2A3//EPHX3//RAB11FIP1//ATP13A4//EAF1//CLDN9//SCARB1//BCAP31//TOMM34//YWHAQ//TPPP//HOGA1//FAM210A//CMPK2//CHCHD4//TRUB1//PPTC7//DGUOK//DLST//ELK1//ELK3/…
GO:0043231	intracellular membrane-bounded organelle	Cellular component	604	10864	932	18698	1.11539	1.03968e-05	0.00148848	4.9831	0.648069	BCAP31//TOMM34//YWHAQ//TPPP//HOGA1//FAM210A//CMPK2//COMT//CHCHD4//TRUB1//CYP11B1//PPTC7//DGUOK//DLST//ELK1//ELK3//EYA2//SIRT2//SIRT5//SIRT1//FXN//IFI6//HIGD1A//GLRX//GPD1//HADHA//NAT8L//ACADM//LRRC10//RHOA//NBR1//NCBP1//NKTR//NME4//MRPL35//MTRF1L//PPP2R1A//PRKACA//DNAJC11//MAPK10//MAP2K1//MFF//SDHD//P2RY12//MRPL44//SLC16A1//SNCB//STXBP1//TP73//TPO//YWHAZ//SLC25A23//RAB1B//BCO2//PLA2G6//USP48//TNR…
GO:0044463	cell projection part	Cellular component	103	1377	932	18698	1.50066	1.9608e-05	0.00210541	4.70757	0.110515	TRIM3//CPLX2//ADCY9//COMT//DMWD//ELK1//NFASC//NCDN//FMR1//NPTXR//MTOR//NPTN//GNAI2//GNAQ//GRIK3//NRG1//HTR2A//HTR5A//KCNA1//KCND1//L1CAM//MAP1A//PAK1//NSG2//PPP2R1A//PRKCG//DPYSL5//KLHL1//HCN3//ALS2//BMPR1A//STRN//SYT4//FZD5//CALB1//FZD3//URI1//MPDZ//MAGI2//SV2A//MORN4//ESPN//SLC9A3R1//ARC//GRID2//RHOA//PSD//ABHD17C//JPH4//SYNGAP1//VAMP2//NRGN//OSBP2//KCNC1//PLEK2//SCIMP//GNA13//SLC27A4//CYBRD1//…
GO:0120038	plasma membrane bounded cell projection part	Cellular component	103	1377	932	18698	1.50066	1.9608e-05	0.00210541	4.70757	0.110515	TRIM3//CPLX2//ADCY9//COMT//DMWD//ELK1//NFASC//NCDN//FMR1//NPTXR//MTOR//NPTN//GNAI2//GNAQ//GRIK3//NRG1//HTR2A//HTR5A//KCNA1//KCND1//L1CAM//MAP1A//PAK1//NSG2//PPP2R1A//PRKCG//DPYSL5//KLHL1//HCN3//ALS2//BMPR1A//STRN//SYT4//FZD5//CALB1//FZD3//URI1//MPDZ//MAGI2//SV2A//MORN4//ESPN//SLC9A3R1//ARC//GRID2//RHOA//PSD//ABHD17C//JPH4//SYNGAP1//VAMP2//NRGN//OSBP2//PLEK2//SCIMP//GNA13//SLC27A4//CYBRD1//CA9//SC…
GO:0030425	dendrite	Cellular component	51	569	932	18698	1.7982	3.74939e-05	0.00337174	4.42604	0.054721	KCNC1//GRIK3//COMT//ARC//FMR1//GRID2//RHOA//PSD//ALS2//ABHD17C//STRN//CALB1//HTR2A//JPH4//SYNGAP1//OSBP2//SHISA6//NRGN//TRIM3//CPLX2//ADCY9//DMWD//ELK1//NFASC//NCDN//NPTXR//MTOR//NPTN//GNAI2//GNAQ//NRG1//HTR5A//KCNA1//KCND1//L1CAM//MAP1A//PAK1//NSG2//PPP2R1A//PRKCG//DPYSL5//KLHL1//HCN3//BMPR1A//SYT4//FZD5//FZD3//URI1//MPDZ//MAGI2//SV2A
GO:0097447	dendritic tree	Cellular component	51	570	932	18698	1.79504	3.9252e-05	0.00337174	4.40614	0.054721	TRIM3//CPLX2//ADCY9//COMT//DMWD//ELK1//NFASC//NCDN//FMR1//NPTXR//MTOR//NPTN//GNAI2//GNAQ//GRIK3//NRG1//HTR2A//HTR5A//KCNA1//KCND1//L1CAM//MAP1A//PAK1//NSG2//PPP2R1A//PRKCG//DPYSL5//KLHL1//HCN3//ALS2//BMPR1A//STRN//SYT4//FZD5//CALB1//FZD3//URI1//MPDZ//MAGI2//SV2A//OSBP2//KCNC1//ARC//GRID2//RHOA//PSD//ABHD17C//JPH4//SYNGAP1//SHISA6//NRGN
GO:0005634	nucleus	Cellular component	417	7267	932	18698	1.15122	0.000101069	0.0078926	3.99538	0.447425	RAN//TET3//HDAC7//NCOR1//KAT7//KANSL1L//KANSL2//KAT8//TAF6//KAT2B//BUB1//LIG4//PPP1R10//LRIF1//NABP1//TNKS//EHMT2//CDCA5//POGZ//SIRT1//MYC//GATAD2B//SMARCC2//KDM6A//YY1//PCGF2//SCRT2//KLF4//E2F5//HOXB5//PAX5//IP6K2//USO1//SPATA2//RING1//SF3A2//PGRMC2//TMEM170A//UBXN4//NUP160//LRMP//NDC1//CALR//BANF1//P2RX6//KPNA3//KPNA4//CTDSP2//HMG20B//RBM14//ARID3B//CCT8//RBBP9//SRCAP//PPP1R13L//RNPS1//TOMM34//…
GO:0005829	cytosol	Cellular component	300	5022	932	18698	1.19846	0.000122407	0.00832767	3.91219	0.321888	ENO2//MRTO4//RPL32//CCT8//ADCY6//ADCY9//PSMC4//UBL4A//TRAPPC3L//BCAP31//SORBS3//TAB1//GNA13//CPLX2//PPP1R13L//RNPS1//TOMM34//YWHAQ//RAB31//WWP1//TPPP//KAT7//NUDT5//STRAP//BAZ2A//PDCD10//CHN2//ATXN2L//CDCA5//MGLL//FMNL2//OSBPL8//CISH//ACAP3//C10ORF90//ANAPC16//CSNK1A1L//ACMSD//COMT//CRK//HECTD2//CSNK1A1//TTC7B//CDAN1//WIPF2//CTBP2//FBXO41//SPRED1//DCC//DCP2//DES//DGUOK//DIAPH1//KRT78//UNC13D//EPS1…
GO:0045202	synapse	Cellular component	69	880	932	18698	1.57306	0.00012603	0.00832767	3.89953	0.0740343	CIB2//DES//PDZRN3//NRG1//UNC13C//PRKAR1A//SYP//SV2A//NPTN//IQSEC3//CTBP2//SHISA6//ARC//FMR1//NRGN//PRKCG//PSD//MIB1//ALS2//ABHD17C//STRN//MPDZ//SYNGAP1//LZTS3//MAGI2//TPRG1L//SLC6A17//CDK16//SEPT5//MFF//VAMP2//SYT4//SCAMP5//DBNDD1//MCTP1//GRIK3//KCNA1//CPLX2//AAK1//STXBP1//CALB1//NAPA//COMT//GRID2//RHOA//ELK1//FKBP1A//HCN3//SHC4//FZD3//PPFIA4//NIPSNAP1//HIP1//KCNJ10//SLC6A9//P2RX6//RAB5B//SEPT3//…
GO:0044306	neuron projection terminus	Cellular component	18	139	932	18698	2.59799	0.000190897	0.0111106	3.7192	0.0193133	ELK1//FKBP1A//FMR1//KCNA1//NAPA//UNC13C//HCN3//CPLX2//AAK1//GRIK3//SEPT5//STXBP1//SYP//CALB1//SV2A//MICAL1//VAMP2//SYT4
GO:0043227	membrane-bounded organelle	Cellular component	678	12616	932	18698	1.07817	0.000202088	0.0111106	3.69446	0.727468	NACC1//ACAP3//COMT//CTSZ//CYP11B1//UGT3A2//UNC13D//EPS15//RHOQ//GAPDH//RAB30//TNRC6A//STK39//GRHL1//HIP1//FOXN2//RHOA//ARNTL//NBR1//ATP2B4//PAX5//PDGFRB//GPRC5B//POU2F2//ERGIC1//RHOJ//ALS2//RAB5B//RFX1//SLC16A1//HSPA13//VAMP2//SYT4//TP73//USF2//UGT2A3//EPHX3//RAB11FIP1//ATP13A4//EAF1//CLDN9//SCARB1//CYP46A1//TFPI//SPCS2//GIPC3//PIK3C2A//BMP7//YWHAZ//CALM2//SLC9A3R1//VPS26A//BCAP31//TOMM34//YWHAQ/…
GO:0097458	neuron part	Cellular component	107	1533	932	18698	1.4003	0.000215474	0.0111106	3.6666	0.114807	CIB2//OPN5//MYRIP//GNAQ//ENO2//CRB1//TPRG1L//SLC6A17//CDK16//SEPT5//MFF//VAMP2//SYP//SV2A//ARC//FMR1//NPTN//SHISA6//NRGN//PRKCG//PSD//MIB1//ALS2//ABHD17C//STRN//MPDZ//SYNGAP1//LZTS3//MAGI2//FAM107A//NRSN1//RHOA//STMN1//NGFR//ATP2B4//SEPT3//MAPK10//RAP1A//WRN//CALB1//SCAMP5//UNC13C//DBNDD1//MCTP1//TBCC//MORN4//ESPN//SLC9A3R1//KCNC1//GRIK3//KCNA1//CPLX2//ELK1//FABP7//NCDN//NPTXR//MTOR//HTR2A//KCND1…
GO:0043226	organelle	Cellular component	724	13597	932	18698	1.06825	0.000219884	0.0111106	3.65781	0.776824	CCT8//ADCY6//CSNK1A1//DNAH12//TNPO1//TRPV4//CCDC114//C10ORF90//FOPNL//PRKACA//NACC1//ACAP3//COMT//CTSZ//CYP11B1//UGT3A2//UNC13D//EPS15//RHOQ//GAPDH//RAB30//TNRC6A//STK39//GRHL1//HIP1//FOXN2//RHOA//ARNTL//NBR1//ATP2B4//PAX5//PDGFRB//GPRC5B//POU2F2//ERGIC1//RHOJ//ALS2//RAB5B//RFX1//SLC16A1//HSPA13//VAMP2//SYT4//TP73//USF2//UGT2A3//EPHX3//RAB11FIP1//ATP13A4//EAF1//CLDN9//SCARB1//GIPC3//PIK3C2A//BMP7…
GO:0043005	neuron projection	Cellular component	88	1224	932	18698	1.44238	0.000312352	0.0149061	3.50536	0.0944206	ADCY9//CNTF//COMT//DCC//FMR1//LDLRAP1//GRIK3//HTR2A//ACADM//KCNA1//KCNC1//RHOA//L1CAM//NRGN//PAK1//SLC38A7//SYT4//FZD5//CALB1//FZD3//TRIM3//CPLX2//DMWD//ELK1//NFASC//NCDN//NPTXR//MTOR//NPTN//GNAI2//GNAQ//NRG1//HTR5A//KCND1//MAP1A//NSG2//PPP2R1A//PRKCG//DPYSL5//KLHL1//HCN3//ALS2//BMPR1A//STRN//URI1//MPDZ//MAGI2//SV2A//CIB2//VAMP2//OSBP2//ARC//GRID2//PSD//ABHD17C//JPH4//SYNGAP1//MORN4//ESPN//SLC9A3…
GO:0043679	axon terminus	Cellular component	16	123	932	18698	2.60972	0.000403991	0.0175381	3.39363	0.0171674	CPLX2//AAK1//GRIK3//UNC13C//SEPT5//STXBP1//SYP//CALB1//NAPA//SV2A//HCN3//MICAL1//ELK1//FKBP1A//FMR1//KCNA1
GO:0044444	cytoplasmic part	Cellular component	530	9626	932	18698	1.10461	0.000408339	0.0175381	3.38898	0.56867	SHOC2//NBR1//PLEKHF2//PRKACA//PRKAR1A//BBS1//CCDC114//BCAP31//TOMM34//YWHAQ//TPPP//HOGA1//FAM210A//CMPK2//COMT//CHCHD4//TRUB1//CYP11B1//PPTC7//DGUOK//DLST//ELK1//ELK3//EYA2//SIRT2//SIRT5//SIRT1//FXN//IFI6//HIGD1A//GLRX//GPD1//HADHA//NAT8L//ACADM//LRRC10//RHOA//NCBP1//NKTR//NME4//MRPL35//MTRF1L//PPP2R1A//DNAJC11//MAPK10//MAP2K1//MFF//SDHD//P2RY12//MRPL44//SLC16A1//SNCB//STXBP1//TP73//TPO//YWHAZ//S…
GO:0044459	plasma membrane part	Cellular component	178	2830	932	18698	1.26186	0.000444977	0.0182017	3.35166	0.190987	SCIMP//PRKAR1A//CD28//BTNL9//ACE//FCER1G//ICOS//NRG1//FASLG//ITGAE//MAP3K5//NCAM1//SDC1//P2RY12//BMPR1A//VCAM1//BTNL8//CALR//CD83//CD40LG//CD74//NPTXR//LDLRAP1//AKAP5//PPP2R1A//FZD3//AAK1//FMR1//ADRA1A//ATP2B4//PRX//ADCY6//PDGFRB//HIP1//RHOA//CDK16//RGS1//CAV2//CYTH3//GAS1//CDH4//BCAP31//ABCC4//SIRPB1//SLC35A1//CCR9//ADCY9//DCBLD2//ADRB3//EFNA4//SLC5A9//EREG//OPN5//GLP1R//SLCO3A1//GPR17//GRID2//G…
GO:0030131	clathrin adaptor complex	Cellular component	7	30	932	18698	4.68119	0.000554775	0.0216614	3.25588	0.00751073	LDLRAP1//AP1G2//EPS15//HIP1//SGIP1//GGA3//AP3B1
GO:0120025	plasma membrane bounded cell projection	Cellular component	130	1980	932	18698	1.31722	0.000582071	0.0217391	3.23502	0.139485	PAK1//ALS2//SAMSN1//TLN1//CYTH3//SLC9A3R1//BCAR1//CCT8//ADCY6//CSNK1A1//DNAH12//TNPO1//TRPV4//CCDC114//FAM107A//NRSN1//FMR1//RHOA//STMN1//NGFR//ATP2B4//CDK16//SEPT5//SEPT3//MAPK10//RAP1A//VAMP2//SYP//WRN//CALB1//SV2A//PIP5K1A//SVIL//SIRT2//C10ORF90//FOPNL//PRKACA//ADCY9//CNTF//COMT//DCC//LDLRAP1//GRIK3//HTR2A//ACADM//KCNA1//KCNC1//L1CAM//NRGN//SLC38A7//SYT4//FZD5//FZD3//TRIM3//CPLX2//DMWD//ELK1//…
GO:0043195	terminal bouton	Cellular component	11	71	932	18698	3.10823	0.000732739	0.026226	3.13505	0.0118026	MICAL1//CPLX2//AAK1//GRIK3//UNC13C//SEPT5//STXBP1//SYP//CALB1//NAPA//SV2A
GO:0005737	cytoplasm	Cellular component	621	11544	932	18698	1.07923	0.000840011	0.0288628	3.07572	0.666309	FGF1//RHOQ//RHOA//SEPT5//FNBP1L//RHOJ//CD302//UNC13C//CTSZ//GRIK3//AP3B1//CCDC78//FKBP1A//XDH//CASQ2//JPH4//PIWIL1//PRKACA//PRKAR1A//BBS1//CCDC114//FMR1//ENO2//SMPD3//SLC35A1//KDELR3//SLC35D2//PDCD10//SCAMP5//NMNAT2//MAPK8IP3//MTOR//FUT4//ATP2C1//RAB30//NCAM1//CHST11//TMED7//GOLT1B//ZDHHC3//SCARA3//CSGALNACT2//GALNT10//ERGIC1//GORASP1//ST3GAL1//SURF4//FZD5//RAB1B//CAV2//USO1//TNKS//NAPA//AP1G2//C…
GO:0042995	cell projection	Cellular component	133	2055	932	18698	1.29843	0.000886596	0.0292918	3.05227	0.142704	PAK1//ALS2//SAMSN1//TLN1//CYTH3//SLC9A3R1//BCAR1//CCT8//ADCY6//CSNK1A1//DNAH12//TNPO1//TRPV4//CCDC114//FAM107A//NRSN1//FMR1//RHOA//STMN1//NGFR//ATP2B4//CDK16//SEPT5//SEPT3//MAPK10//RAP1A//VAMP2//SYP//WRN//CALB1//SV2A//PIP5K1A//SVIL//SIRT2//C10ORF90//FOPNL//PRKACA//ADCY9//CNTF//COMT//DCC//LDLRAP1//GRIK3//HTR2A//ACADM//KCNA1//KCNC1//L1CAM//NRGN//SLC38A7//SYT4//FZD5//FZD3//TRIM3//CPLX2//DMWD//ELK1//…
GO:0017053	transcriptional repressor complex	Cellular component	12	85	932	18698	2.83232	0.00100432	0.0308381	2.99813	0.0128755	BAZ2A//SIRT2//SIRT1//TNRC18//GATAD2B//N4BP2L2//CTBP2//INSM1//MIER1//PRDM16//SMARCC2//NCOR1
GO:0036477	somatodendritic compartment	Cellular component	58	766	932	18698	1.51907	0.0010052	0.0308381	2.99775	0.0622318	CPLX2//NRSN1//ELK1//FABP7//NCDN//ARC//FMR1//NPTXR//MTOR//HTR2A//KCNA1//KCNC1//KCND1//L1CAM//MAP1A//NRGN//SLC38A7//DPYSL5//KLHL1//HCN3//ALS2//BMPR1A//STRN//SYT4//CALB1//FZD3//FBXO31//SV2A//DMWD//ENO2//SIRT2//GRIK3//HTR5A//NEUROG1//FZD5//TRIM3//ADCY9//COMT//NFASC//NPTN//GNAI2//GNAQ//NRG1//PAK1//NSG2//PPP2R1A//PRKCG//URI1//MPDZ//MAGI2//OSBP2//GRID2//RHOA//PSD//ABHD17C//JPH4//SYNGAP1//SHISA6
GO:0044853	plasma membrane raft	Cellular component	13	98	932	18698	2.66132	0.00114001	0.033768	2.94309	0.0139485	ADRA1A//SPRED1//HTR2A//FASLG//ATP1B3//ATP2B4//P2RY12//BMPR1A//TFPI//CAV2//SCARB1//PRKACA//PRKAR1A
GO:0030658	transport vesicle membrane	Cellular component	21	203	932	18698	2.0754	0.00126061	0.0360955	2.89942	0.0225322	USO1//CD74//NRGN//VAMP2//TPRG1L//SCAMP5//SLC6A17//UNC13C//DBNDD1//MCTP1//SV2A//TMED7//NCALD//SYP//SYT4//RAB5B//LDLRAP1//AP1G2//CHGA//TMEM184A//AQP2
GO:0030054	cell junction	Cellular component	86	1247	932	18698	1.3836	0.00130333	0.0361149	2.88494	0.0922747	FABP7//PAK1//PRKCG//TWF1//CLDN5//NPHS2//TMEM47//LIMD1//SV2A//CDH4//CDH12//CRB1//SGSM3//MIP//SIRT2//NFASC//RHOA//TRPV4//CYTH3//DES//CLDN11//STRN//FZD5//MPDZ//CLDN8//CLDN9//MAGI2//KIRREL2//SORBS3//GNA13//YWHAQ//CSRP2//FHL3//MPRIP//L1CAM//PDGFRB//MAP2K1//RRAS//SVIL//TLN1//ACTG1//TNS1//TPM4//YWHAZ//CALR//SPRY4//AIF1L//PIP5K1A//CAV2//CPNE3//BCAR1//CIB2//PPP1R13L//NACC1//OLFM3//TPRG1L//CTBP2//DCP2//SCA…
GO:0098793	presynapse	Cellular component	33	379	932	18698	1.74684	0.00137511	0.036913	2.86166	0.0354077	TPRG1L//SLC6A17//CDK16//SEPT5//MFF//VAMP2//SYP//SV2A//FMR1//NPTN//GRIK3//KCNA1//UNC13C//CPLX2//AAK1//STXBP1//CALB1//NAPA//ELK1//FKBP1A//FZD3//PPFIA4//SEPT3//MICAL1//HCN3//SCAMP5//DBNDD1//MCTP1//HIP1//SYT4//RAB5B//KCNJ10//SLC6A9
GO:0030133	transport vesicle	Cellular component	33	381	932	18698	1.73767	0.00149952	0.039033	2.82405	0.0354077	CHGA//TMEM184A//AQP2//CD74//UNC13D//TPRG1L//SLC6A17//CDK16//SEPT5//MFF//VAMP2//SYP//SV2A//SCAMP5//UNC13C//DBNDD1//MCTP1//NRGN//USO1//TMED7//NCALD//SYT4//RAB5B//LDLRAP1//AP1G2//KDELR3//NRSN1//MYRIP//SURF4//PLEKHF2//RAB1B//CAV2//IL33
GO:0030424	axon	Cellular component	43	538	932	18698	1.60349	0.0015911	0.0398247	2.7983	0.0461373	MICAL1//NRSN1//CTSZ//SIRT2//FMR1//NPTXR//TMOD2//ALS2//TRPV4//ORAI2//NRG1//KCNC1//NFASC//KCNA1//CPLX2//AAK1//GRIK3//UNC13C//SEPT5//STXBP1//SYP//CALB1//NAPA//SV2A//ELK1//FKBP1A//L1CAM//HCN3//AP3B1//ADCY9//CNTF//COMT//DCC//LDLRAP1//HTR2A//ACADM//RHOA//NRGN//PAK1//SLC38A7//SYT4//FZD5//FZD3
GO:0005901	caveola	Cellular component	11	78	932	18698	2.82929	0.00162266	0.0398247	2.78977	0.0118026	ADRA1A//SPRED1//HTR2A//FASLG//ATP1B3//ATP2B4//P2RY12//BMPR1A//TFPI//CAV2//SCARB1
GO:0030125	clathrin vesicle coat	Cellular component	6	27	932	18698	4.45827	0.001813	0.0432602	2.7416	0.00643777	NCALD//EPS15//LDLRAP1//HIP1//SGIP1//AP1G2
GO:0150034	distal axon	Cellular component	25	268	932	18698	1.87148	0.00200142	0.0464654	2.69866	0.026824	NRSN1//CTSZ//SIRT2//FMR1//NPTXR//TMOD2//ALS2//TRPV4//ORAI2//ELK1//FKBP1A//KCNA1//NAPA//L1CAM//UNC13C//HCN3//CPLX2//AAK1//GRIK3//SEPT5//STXBP1//SYP//CALB1//SV2A//MICAL1
GO:0030118	clathrin coat	Cellular component	8	49	932	18698	3.27547	0.00270457	0.0611376	2.5679	0.00858369	GGA3//AP3B1//NCALD//EPS15//LDLRAP1//HIP1//SGIP1//AP1G2
GO:0005654	nucleoplasm	Cellular component	206	3472	932	18698	1.19033	0.0029603	0.0652026	2.52866	0.22103	HDAC7//NCOR1//KAT7//KANSL1L//KANSL2//KAT8//TAF6//KAT2B//POLR2J2//URI1//ZZZ3//GTF2F2//BAZ2A//SIRT2//SIRT1//TNRC18//CSNK1A1//PIP5K1A//EAF1//FMR1//SRRM2//GATAD2B//RPRD1A//RBM14//CDK19//MED4//MED1//MED9//MED29//RTF1//HMG20B//SRCAP//NACC1//CREBRF//NBR1//PPP1R10//UBE2O//ZIC2//PCGF2//SH3BGRL3//YARS//TNKS//MTOR//ARNTL//CIITA//TP53INP2//TAB1//EHMT2//RNPS1//FAM107A//ATXN2L//RNF169//ACADM//TMEM179B//NFATC4/…
GO:0044297	cell body	Cellular component	40	513	932	18698	1.56431	0.0035122	0.0754245	2.45442	0.0429185	CPLX2//NRSN1//ELK1//FABP7//NCDN//ARC//FMR1//NPTXR//MTOR//HTR2A//KCNA1//KCNC1//KCND1//L1CAM//MAP1A//NRGN//SLC38A7//DPYSL5//KLHL1//HCN3//ALS2//BMPR1A//STRN//SYT4//CALB1//FZD3//FBXO31//SV2A//DMWD//ENO2//SIRT2//GRIK3//HTR5A//NEUROG1//FZD5//CCT8//COMT//GNAI2//GNAQ//NRG1
GO:0030122	AP-2 adaptor complex	Cellular component	4	14	932	18698	5.73207	0.00410825	0.0860728	2.38634	0.00429185	EPS15//LDLRAP1//HIP1//SGIP1
GO:0044456	synapse part	Cellular component	53	740	932	18698	1.43689	0.00513773	0.102766	2.28923	0.056867	TPRG1L//SLC6A17//CDK16//SEPT5//MFF//VAMP2//SYP//SV2A//SCAMP5//UNC13C//DBNDD1//MCTP1//FMR1//NRGN//FZD3//PPFIA4//PRKCG//NIPSNAP1//HIP1//KCNJ10//SLC6A9//STXBP1//P2RX6//PSD//SEPT3//SHISA6//NPTN//GRIK3//KCNA1//COMT//ARC//GRID2//SHC4//IQSEC3//ABHD17C//STRN//MPDZ//LZTS3//SYT4//RAB5B//CPLX2//AAK1//CALB1//NAPA//ELK1//FKBP1A//RHOA//ALS2//MIB1//SYNGAP1//MAGI2//MICAL1//HCN3
GO:0019898	extrinsic component of membrane	Cellular component	25	289	932	18698	1.73549	0.00537226	0.102766	2.26984	0.026824	MTOR//PIK3C2A//AAK1//FMR1//FKBP1A//HIP1//RHOA//CDK16//RGS1//CAV2//CYTH3//SNX10//PLEKHF2//PSD//CDH4//CDH12//GNA13//GNAI2//GNAQ//MGLL//CNTFR//SNX33//STK39//GML//WDR45B
GO:0012510	trans-Golgi network transport vesicle membrane	Cellular component	4	15	932	18698	5.34993	0.00538357	0.102766	2.26893	0.00429185	NCALD//LDLRAP1//AP1G2//NRGN
GO:0030128	clathrin coat of endocytic vesicle	Cellular component	4	15	932	18698	5.34993	0.00538357	0.102766	2.26893	0.00429185	EPS15//LDLRAP1//HIP1//SGIP1
GO:0098590	plasma membrane region	Cellular component	72	1069	932	18698	1.35124	0.00558293	0.103587	2.25314	0.0772532	EPS15//LDLRAP1//P2RY12//ABCC4//STK39//AQP2//KCNJ10//MPZ//ATP2B4//C5AR1//CA9//CLDN8//CNTFR//CRB1//KCNA1//MIP//PDGFRB//TRPV4//STC1//FZD3//SLC14A2//MPDZ//SLC9A3R1//CLDN5//RHOA//PSD//SVIL//PRKACA//PRKAR1A//PRKCG//NIPSNAP1//PLEK2//SCIMP//GNA13//SLC27A4//CYBRD1//SCARB1//DIAPH1//PAK1//TWF1//TLN1//SPRY4//AIF1L//PIP5K1A//BBS1//TMEM67//ADRA1A//SPRED1//HTR2A//FASLG//ATP1B3//BMPR1A//TFPI//CAV2//SHISA6//FMR1/…
GO:0030659	cytoplasmic vesicle membrane	Cellular component	54	761	932	18698	1.4236	0.00572414	0.103587	2.24229	0.0579399	CHGA//TMEM184A//AQP2//CD74//SIRPB1//RAB31//DIAPH1//FCGR2A//TMEM179B//RHOA//RAB5B//VAMP2//C5AR1//FRMPD3//SCARB1//OCA2//USO1//NRGN//CAV2//ABCC4//PHACTR2//SYT4//LRMP//SURF4//CPNE3//RAP1A//FCER1G//NFASC//LDLRAP1//AP3B1//FZD5//RAB11FIP1//CALR//TPRG1L//SCAMP5//SLC6A17//UNC13C//DBNDD1//MCTP1//SV2A//TMED7//NCALD//SYP//EPS15//HIP1//SGIP1//AP1G2//YWHAQ//SNX33//IYD//NSG2//GPRC5B//YWHAZ//TMEM67
GO:0071944	cell periphery	Cellular component	315	5614	932	18698	1.12569	0.0058739	0.103587	2.23107	0.337983	CDH4//CDH12//ABCC4//SIRPB1//GNA13//CCR9//EDAR//SLC27A4//RAB31//WWP1//PTPRT//ADCY6//PDCD10//MGLL//ADCY9//CISH//C10ORF90//SNX20//CNTFR//COMT//UBE2QL1//CRK//MUC15//TTC7B//CDAN1//WIPF2//ADRA1A//CTSZ//BTNL9//ADRB3//SPRED1//DCC//ACE//DIAPH1//DPP6//SCAMP5//EFNA4//SLC5A9//ENO2//TMEM184A//EPS15//LRTOMT//FCER1G//FCGR2A//SDK1//SEPHS1//SIRT2//NFASC//SULF1//ARC//RHOQ//NPTXR//RASD2//CBLC//IFI6//SERINC5//GCSAM/…
GO:0033267	axon part	Cellular component	29	353	932	18698	1.64817	0.00590891	0.103587	2.22849	0.0311159	NRSN1//CTSZ//SIRT2//FMR1//NPTXR//TMOD2//ALS2//TRPV4//ORAI2//NRG1//KCNC1//NFASC//KCNA1//CPLX2//AAK1//GRIK3//UNC13C//SEPT5//STXBP1//SYP//CALB1//NAPA//SV2A//ELK1//FKBP1A//AP3B1//L1CAM//MICAL1//HCN3
GO:0043025	neuronal cell body	Cellular component	35	449	932	18698	1.56387	0.00609225	0.104665	2.21522	0.0375536	KCNC1//DMWD//ENO2//SIRT2//FMR1//GRIK3//HTR5A//KCNA1//NEUROG1//FZD5//CPLX2//NRSN1//ELK1//FABP7//NCDN//ARC//NPTXR//MTOR//HTR2A//KCND1//L1CAM//MAP1A//NRGN//SLC38A7//DPYSL5//KLHL1//HCN3//ALS2//BMPR1A//STRN//SYT4//CALB1//FZD3//FBXO31//SV2A
GO:0048786	presynaptic active zone	Cellular component	6	35	932	18698	3.43924	0.00708559	0.118986	2.14962	0.00643777	STXBP1//UNC13C//SYP//FZD3//PPFIA4//SV2A
GO:0036464	cytoplasmic ribonucleoprotein granule	Cellular component	18	191	932	18698	1.89068	0.0072029	0.118986	2.14249	0.0193133	APOBEC3D//DCP2//APOBEC3F//TNRC6A//APOBEC3C//CNOT2//SAMD4B//LSM2//LIMD1//ATXN2L//FMR1//LARP1//KHSRP//ARNTL//PIWIL1//ASZ1//BLNK//LIG4
GO:0005886	plasma membrane	Cellular component	308	5503	932	18698	1.12287	0.00760717	0.123294	2.11878	0.330472	LCE3E//KRT1//SPRR2G//CIB2//CCDC78//DES//VCAM1//CACNB1//CAV2//ADRA1A//ATP2B4//PRX//GNA13//GNAI2//GNAQ//SCN3B//SCN2B//SCN4A//SCIMP//PRKAR1A//CD28//CD74//GAS1//CDH4//BCAP31//ABCC4//SIRPB1//SLC35A1//CCR9//ADCY9//DCBLD2//ADRB3//EFNA4//SLC5A9//EREG//FCER1G//OPN5//GLP1R//SLCO3A1//GPR17//GRID2//GRIK3//ICOS//LRP12//NRG1//HTR2A//HTR5A//TMPRSS11A//FASLG//AQP2//KCNA1//KCNJ10//KCNK3//SLC6A17//IYD//IL17REL//LR…
GO:0031594	neuromuscular junction	Cellular component	8	58	932	18698	2.7672	0.00776227	0.123478	2.11001	0.00858369	CIB2//DES//PDZRN3//NRG1//UNC13C//PRKAR1A//SYP//SV2A
GO:0016592	mediator complex	Cellular component	6	36	932	18698	3.34371	0.00815206	0.126149	2.08873	0.00643777	RBM14//CDK19//MED4//MED1//MED9//MED29
GO:0030119	AP-type membrane coat adaptor complex	Cellular component	7	47	932	18698	2.98799	0.00822389	0.126149	2.08492	0.00751073	AP3B1//GGA3//LDLRAP1//AP1G2//EPS15//HIP1//SGIP1
GO:0097386	glial cell projection	Cellular component	4	17	932	18698	4.72053	0.00867049	0.129265	2.06196	0.00429185	SYT4//NFASC//SIRT2//FMR1
GO:0044428	nuclear part	Cellular component	252	4435	932	18698	1.13995	0.008728	0.129265	2.05909	0.270386	SF3A2//PGRMC2//TMEM170A//UBXN4//NUP160//SIRT1//LRMP//NDC1//RAN//CALR//BANF1//KPNA3//KPNA4//TNKS//CTDSP2//HMG20B//RBM14//ARID3B//CCT8//RBBP9//SRCAP//PPP1R13L//EHMT2//RNPS1//TOMM34//KAT7//STRAP//EGLN2//NACC1//CDCA5//MGLL//C10ORF90//ANAPC16//SNX20//USP43//WIPF2//METTL21A//CREBRF//DCP2//DUSP5//E2F3//E2F5//FAM76A//ELK1//ELK3//ERF//EYA2//PDZRN3//WDTC1//SMG1//ZNF609//POGZ//PHF8//RTF1//FMR1//CBX6//SRRM2/…
GO:0012506	vesicle membrane	Cellular component	54	781	932	18698	1.38715	0.00940739	0.134199	2.02653	0.0579399	YWHAQ//TMEM184A//SNX33//IYD//NSG2//GPRC5B//YWHAZ//TMEM67//CHGA//AQP2//CD74//SIRPB1//RAB31//DIAPH1//FCGR2A//TMEM179B//RHOA//RAB5B//VAMP2//C5AR1//FRMPD3//SCARB1//OCA2//USO1//NRGN//TPRG1L//SCAMP5//SLC6A17//UNC13C//DBNDD1//MCTP1//SV2A//CAV2//ABCC4//PHACTR2//SYT4//LRMP//SURF4//CPNE3//RAP1A//FCER1G//NFASC//LDLRAP1//AP3B1//FZD5//RAB11FIP1//CALR//TMED7//NCALD//SYP//EPS15//HIP1//SGIP1//AP1G2
GO:0030672	synaptic vesicle membrane	Cellular component	11	98	932	18698	2.25188	0.00952984	0.134199	2.02091	0.0118026	SYP//SYT4//SV2A//RAB5B//TPRG1L//SCAMP5//SLC6A17//UNC13C//VAMP2//DBNDD1//MCTP1
GO:0099501	exocytic vesicle membrane	Cellular component	11	98	932	18698	2.25188	0.00952984	0.134199	2.02091	0.0118026	TPRG1L//SCAMP5//SLC6A17//UNC13C//VAMP2//DBNDD1//MCTP1//SV2A//SYP//SYT4//RAB5B
GO:0035770	ribonucleoprotein granule	Cellular component	18	200	932	18698	1.8056	0.0113284	0.156953	1.94583	0.0193133	DCP2//FMR1//BLNK//LIG4//APOBEC3D//APOBEC3F//TNRC6A//APOBEC3C//CNOT2//SAMD4B//LSM2//LIMD1//ATXN2L//LARP1//KHSRP//ARNTL//PIWIL1//ASZ1
GO:0030132	clathrin coat of coated pit	Cellular component	4	19	932	18698	4.22363	0.0130471	0.177362	1.88449	0.00429185	EPS15//LDLRAP1//HIP1//SGIP1
GO:0031981	nuclear lumen	Cellular component	231	4071	932	18698	1.13839	0.0132144	0.177362	1.87895	0.247854	CTDSP2//HMG20B//RBM14//ARID3B//CCT8//RBBP9//SRCAP//PPP1R13L//EHMT2//RNPS1//TOMM34//KAT7//STRAP//EGLN2//NACC1//CDCA5//MGLL//C10ORF90//ANAPC16//SNX20//USP43//WIPF2//METTL21A//CREBRF//DCP2//DUSP5//E2F3//E2F5//FAM76A//ELK1//ELK3//ERF//EYA2//PDZRN3//WDTC1//SMG1//ZNF609//POGZ//PHF8//RTF1//FMR1//SIRT1//CBX6//SRRM2//MTOR//RNF169//NAALADL2//PRKD2//HIGD1A//HEYL//TNRC6A//STK39//GNAI2//SCAI//CCDC113//MED4//G…
GO:0030016	myofibril	Cellular component	19	219	932	18698	1.74056	0.0136053	0.179799	1.86629	0.0203863	LRRC10//MYOZ2//CALM2//MYLK2//SVIL//DES//TMOD2//TPM4//KAT2B//NBR1//ADRA1A//FHL3//FKBP1A//ATP2B4//PAK1//SCN3B//CASQ2//TWF1//ACTG1
GO:0032587	ruffle membrane	Cellular component	10	90	932	18698	2.22914	0.0140138	0.18099	1.85344	0.0107296	DIAPH1//RHOA//PAK1//PSD//TWF1//TRPV4//TLN1//SPRY4//AIF1L//PIP5K1A
GO:0098552	side of membrane	Cellular component	37	509	932	18698	1.45835	0.0141168	0.18099	1.85026	0.0396996	BTNL9//ACE//FCER1G//ICOS//NRG1//FASLG//ITGAE//MAP3K5//NCAM1//SDC1//P2RY12//BMPR1A//VCAM1//BTNL8//CALR//CD83//CD28//CD40LG//CD74//FKBP1A//NPTXR//LDLRAP1//AKAP5//CDIP1//HIP1//RHOA//CDK16//RGS1//CAV2//CYTH3//SPTB//NPHS2//SYNGAP1//BCAP31//GNA13//GNAI2//GNAQ
GO:0030665	clathrin-coated vesicle membrane	Cellular component	11	104	932	18698	2.12197	0.014522	0.183447	1.83797	0.0118026	NRGN//FZD5//CD74//VAMP2//NCALD//EPS15//LDLRAP1//HIP1//SGIP1//AP1G2//AP3B1
GO:0005924	cell-substrate adherens junction	Cellular component	30	396	932	18698	1.51987	0.0152294	0.188502	1.81732	0.0321888	SORBS3//GNA13//YWHAQ//CSRP2//FHL3//NFASC//MPRIP//RHOA//L1CAM//PAK1//PDGFRB//MAP2K1//TWF1//TRPV4//RRAS//SVIL//TLN1//ACTG1//TNS1//TPM4//YWHAZ//CALR//SPRY4//AIF1L//PIP5K1A//CAV2//CPNE3//LIMD1//BCAR1//CIB2
GO:0097546	ciliary base	Cellular component	5	30	932	18698	3.34371	0.0153611	0.188502	1.81358	0.00536481	SUFU//PRKACA//PRKACB//PRKAR1A//PRKAR1B
GO:0001726	ruffle	Cellular component	15	164	932	18698	1.83496	0.0172015	0.202849	1.76443	0.0160944	DIAPH1//RHOA//PAK1//PSD//TWF1//TRPV4//TLN1//SPRY4//AIF1L//PIP5K1A//ALS2//SAMSN1//CYTH3//SLC9A3R1//BCAR1
GO:0030136	clathrin-coated vesicle	Cellular component	16	179	932	18698	1.79327	0.0173128	0.202849	1.76163	0.0171674	LDLRAP1//VAMP2//AP3B1//UNC13D//NRGN//FZD5//CD74//NCALD//EPS15//HIP1//SGIP1//AP1G2//BCAP31//CLVS1//AAK1//PIK3C2A
GO:0031410	cytoplasmic vesicle	Cellular component	135	2279	932	18698	1.18842	0.0174897	0.202849	1.75722	0.14485	CLVS1//ACE//TMEM184A//ARC//SNX33//SNX10//RHOA//NGFR//NSG2//RAB5B//TNFAIP1//VPS26A//MAP6D1//AP1G2//KDELR3//NRSN1//MYRIP//TMED7//SURF4//PLEKHF2//RAB1B//CAV2//USO1//IL33//TRIM3//RAB31//LDLRAP1//APOA4//TMEM127//MAP2K1//ALS2//RAP1A//VCAM1//PTP4A2//CD1E//RABGAP1L//UNC13D//NMNAT2//NBR1//TTPA//RNF128//MAGI2//AQP2//RAN//RAP2A//MCTP1//RAB11FIP1//PACS1//CTSZ//STXBP1//ACTG1//BCAP31//AAK1//HIP1//PIK3C2A//VAMP…
GO:0090568	nuclear transcriptional repressor complex	Cellular component	5	31	932	18698	3.23584	0.0175832	0.202849	1.7549	0.00536481	BAZ2A//SIRT2//SIRT1//TNRC18//GATAD2B
GO:0030055	cell-substrate junction	Cellular component	30	401	932	18698	1.50092	0.0178074	0.202849	1.7494	0.0321888	SORBS3//GNA13//YWHAQ//CSRP2//FHL3//NFASC//MPRIP//RHOA//L1CAM//PAK1//PDGFRB//MAP2K1//TWF1//TRPV4//RRAS//SVIL//TLN1//ACTG1//TNS1//TPM4//YWHAZ//CALR//SPRY4//AIF1L//PIP5K1A//CAV2//CPNE3//LIMD1//BCAR1//CIB2
GO:0031256	leading edge membrane	Cellular component	15	165	932	18698	1.82384	0.0180827	0.202849	1.74274	0.0160944	PLEK2//DIAPH1//RHOA//PAK1//PSD//TWF1//TRPV4//TLN1//SPRY4//AIF1L//PIP5K1A//NRG1//KCNC1//SHISA6//SCIMP
GO:0097708	intracellular vesicle	Cellular component	135	2282	932	18698	1.18685	0.0181832	0.202849	1.74033	0.14485	NRSN1//CTSZ//SPRED1//RHOQ//SNX33//HTR2A//HYAL1//KCNA1//RHOA//ARHGDIG//PDGFRB//PLA2G4A//FNBP1L//RHOJ//MIB1//TP53INP2//TRPV4//BICD1//VAMP2//TESK1//CAV2//MPDZ//CLVS1//ACE//TMEM184A//ARC//SNX10//NGFR//NSG2//RAB5B//TNFAIP1//VPS26A//MAP6D1//AP1G2//KDELR3//MYRIP//TMED7//SURF4//PLEKHF2//RAB1B//USO1//IL33//TRIM3//RAB31//LDLRAP1//APOA4//TMEM127//MAP2K1//ALS2//RAP1A//VCAM1//PTP4A2//CD1E//RABGAP1L//UNC13D//N…
GO:0030120	vesicle coat	Cellular component	7	55	932	18698	2.55337	0.01886	0.203407	1.72446	0.00751073	TMED7//NCALD//EPS15//LDLRAP1//HIP1//SGIP1//AP1G2
GO:0030669	clathrin-coated endocytic vesicle membrane	Cellular component	6	43	932	18698	2.79938	0.0190279	0.203407	1.72061	0.00643777	EPS15//LDLRAP1//HIP1//SGIP1//FZD5//CD74
GO:0033270	paranode region of axon	Cellular component	3	12	932	18698	5.01556	0.0193672	0.203407	1.71293	0.00321888	SIRT2//NFASC//KCNA1
GO:0033643	host cell part	Cellular component	3	12	932	18698	5.01556	0.0193672	0.203407	1.71293	0.00321888	AXL//FMR1//BICD1
GO:0033116	endoplasmic reticulum-Golgi intermediate compartment membrane	Cellular component	8	68	932	18698	2.36026	0.0194172	0.203407	1.71181	0.00858369	BCAP31//CTSZ//TMED7//ERGIC1//GORASP1//SURF4//CALR//RAB1B
GO:0043202	lysosomal lumen	Cellular component	10	95	932	18698	2.11181	0.0198595	0.205533	1.70203	0.0107296	HYAL1//FASLG//LUM//MAN2B1//PDGFRB//NSG2//SDC1//CD1E//SDC3//CD74
GO:0018995	host	Cellular component	8	69	932	18698	2.32606	0.0210376	0.212604	1.677	0.00858369	NUP160//KPNA3//KPNA4//NDC1//RAN//FMR1//AXL//BICD1
GO:0043657	host cell	Cellular component	8	69	932	18698	2.32606	0.0210376	0.212604	1.677	0.00858369	FMR1//AXL//BICD1//NUP160//KPNA3//KPNA4//NDC1//RAN
GO:0098562	cytoplasmic side of membrane	Cellular component	17	199	932	18698	1.71386	0.0216001	0.213868	1.66554	0.0182403	NPTXR//LDLRAP1//AKAP5//CDIP1//HIP1//RHOA//CDK16//RGS1//CAV2//CYTH3//SPTB//NPHS2//SYNGAP1//GNA13//GNAI2//GNAQ//FKBP1A
GO:0043292	contractile fiber	Cellular component	19	230	932	18698	1.65731	0.0216607	0.213868	1.66433	0.0203863	TMOD2//TWF1//ACTG1//DES//LRRC10//MYOZ2//CALM2//MYLK2//SVIL//TPM4//ADRA1A//FHL3//FKBP1A//ATP2B4//PAK1//SCN3B//CASQ2//NBR1//KAT2B
GO:0005902	microvillus	Cellular component	9	83	932	18698	2.17542	0.022194	0.215348	1.65376	0.00965665	CA9//SLC9A3R1//SCARB1//NFASC//SLC27A4//CRB1//VCAM1//ESPN//CD302
GO:0031226	intrinsic component of plasma membrane	Cellular component	105	1741	932	18698	1.20996	0.022312	0.215348	1.65146	0.112661	GAS1//CDH4//BCAP31//ABCC4//SIRPB1//SLC35A1//CCR9//ADCY9//DCBLD2//ADRA1A//ADRB3//EFNA4//SLC5A9//EREG//FCER1G//OPN5//GLP1R//SLCO3A1//GPR17//GRID2//GRIK3//ICOS//LRP12//NRG1//HTR2A//HTR5A//TMPRSS11A//FASLG//AQP2//KCNA1//KCNJ10//KCNK3//SLC6A17//IYD//IL17REL//LRMP//ASIC1//MEP1A//MIP//MPP3//MPZ//TSPAN11//NGFR//ATP2B4//PDGFRB//KCNK10//ASIC4//AXL//PRKD1//PCDHB4//CYSLTR2//PTGFR//HCN3//TRPV4//RHAG//TSPAN31/…
GO:0045171	intercellular bridge	Cellular component	7	57	932	18698	2.46378	0.0225714	0.215432	1.64644	0.00751073	PPP1R13L//RBM44//PRKACA//PRKACB//USB1//EAF1//UNC119
GO:0005925	focal adhesion	Cellular component	29	393	932	18698	1.48042	0.0230288	0.217382	1.63773	0.0311159	SORBS3//GNA13//YWHAQ//CSRP2//FHL3//NFASC//MPRIP//RHOA//L1CAM//PAK1//PDGFRB//MAP2K1//TWF1//TRPV4//RRAS//SVIL//TLN1//ACTG1//TNS1//TPM4//YWHAZ//CALR//SPRY4//AIF1L//PIP5K1A//CAV2//CPNE3//LIMD1//BCAR1
GO:0000932	P-body	Cellular component	9	84	932	18698	2.14952	0.023799	0.22221	1.62344	0.00965665	APOBEC3D//DCP2//APOBEC3F//TNRC6A//APOBEC3C//CNOT2//SAMD4B//LSM2//LIMD1
GO:0030130	clathrin coat of trans-Golgi network vesicle	Cellular component	3	13	932	18698	4.62975	0.0242612	0.22409	1.61509	0.00321888	LDLRAP1//AP1G2//NCALD
GO:0034706	sodium channel complex	Cellular component	4	23	932	18698	3.48908	0.0254716	0.232768	1.59394	0.00429185	SCN3B//SCN2B//SCN4A//GRIK3
GO:0005887	integral component of plasma membrane	Cellular component	101	1678	932	18698	1.20756	0.0259568	0.234704	1.58575	0.108369	SCN3B//SCN2B//SCN4A//ITGAE//ATP1B3//DPP6//KCNA1//KCNC1//KCND1//VAMP2//KCNE2//GRID2//CNTFR//OLFM3//SHISA6//GRIK3//CALCR//CDH4//BCAP31//ABCC4//SIRPB1//SLC35A1//CCR9//ADCY9//DCBLD2//ADRA1A//ADRB3//EFNA4//SLC5A9//EREG//FCER1G//OPN5//GLP1R//SLCO3A1//GPR17//ICOS//LRP12//NRG1//HTR2A//HTR5A//TMPRSS11A//FASLG//AQP2//KCNJ10//KCNK3//SLC6A17//IYD//IL17REL//LRMP//ASIC1//MEP1A//MIP//MPP3//MPZ//TSPAN11//NGFR//A…
GO:0098805	whole membrane	Cellular component	98	1630	932	18698	1.2062	0.0287615	0.257355	1.54119	0.10515	MAN2B1//PLEKHF2//NAPA//CHGA//TMEM184A//AQP2//CD74//SIRPB1//RAB31//DIAPH1//FCGR2A//TMEM179B//RHOA//RAB5B//VAMP2//C5AR1//FRMPD3//TAB1//GGA3//TAB3//MYD88//OCA2//AP1G2//VPS26A//RHOQ//SCARB1//WDR45B//RAB1B//PRKD1//USO1//NRGN//CAV2//ABCC4//PHACTR2//SYT4//LRMP//SURF4//CPNE3//RAP1A//FCER1G//NFASC//SNX20//CLVS1//EPS15//NSG2//FZD5//SCAMP5//ABHD17C//RAP2A//LDLRAP1//AP3B1//RAB11FIP1//CALR//PEX5L//VAT1//TOMM3…
GO:0012505	endomembrane system	Cellular component	245	4421	932	18698	1.1118	0.0291591	0.258198	1.53523	0.262876	PGRMC2//TMEM170A//UBXN4//NUP160//SIRT1//LRMP//NDC1//RAN//CALR//BANF1//CLVS1//ACE//TMEM184A//ARC//SNX33//SNX10//RHOA//NGFR//NSG2//RAB5B//TNFAIP1//VPS26A//TRAPPC3L//BCAP31//CYP46A1//KDELR3//CTSZ//TMTC3//UNC13D//LRTOMT//VASH1//SULF1//LCLAT1//METTL7A//INSIG1//KCNA1//FAM19A1//MIP//TMED7//GOLT1B//ZDHHC3//SCARA3//MAP2K1//PHTF2//ELOVL1//FNDC4//HSPA13//STIM1//TFPI//TPD52//VCAM1//NPHS2//RNF103//ALG12//RNF1…
GO:0001518	voltage-gated sodium channel complex	Cellular component	3	14	932	18698	4.29905	0.0297574	0.258198	1.5264	0.00321888	SCN3B//SCN2B//SCN4A
GO:0005845	mRNA cap binding complex	Cellular component	3	14	932	18698	4.29905	0.0297574	0.258198	1.5264	0.00321888	FMR1//NCBP1//PIWIL1
GO:0009898	cytoplasmic side of plasma membrane	Cellular component	15	176	932	18698	1.70985	0.0301935	0.259363	1.52009	0.0160944	HIP1//RHOA//CDK16//RGS1//CAV2//CYTH3//SPTB//NPHS2//SYNGAP1//GNA13//GNAI2//GNAQ//NPTXR//LDLRAP1//AKAP5
GO:0044215	other organism	Cellular component	8	75	932	18698	2.13997	0.0328074	0.273607	1.48403	0.00858369	NUP160//KPNA3//KPNA4//NDC1//RAN//FMR1//AXL//BICD1
GO:0044216	other organism cell	Cellular component	8	75	932	18698	2.13997	0.0328074	0.273607	1.48403	0.00858369	NUP160//KPNA3//KPNA4//NDC1//RAN//FMR1//AXL//BICD1
GO:0044217	other organism part	Cellular component	8	75	932	18698	2.13997	0.0328074	0.273607	1.48403	0.00858369	AXL//NUP160//KPNA3//KPNA4//NDC1//RAN//FMR1//BICD1
GO:0016529	sarcoplasmic reticulum	Cellular component	7	62	932	18698	2.26509	0.0339826	0.280683	1.46874	0.00751073	FKBP1A//STIM1//CASQ2//CALR//JPH4//CCDC78//XDH
GO:0005912	adherens junction	Cellular component	36	528	932	18698	1.36788	0.0357312	0.290527	1.44695	0.0386266	CDH4//CDH12//CRB1//DES//SORBS3//GNA13//YWHAQ//CSRP2//FHL3//NFASC//MPRIP//RHOA//L1CAM//PAK1//PDGFRB//MAP2K1//TWF1//TRPV4//RRAS//SVIL//TLN1//ACTG1//TNS1//TPM4//YWHAZ//CALR//SPRY4//AIF1L//PIP5K1A//CAV2//CPNE3//LIMD1//BCAR1//CIB2//TMEM47//CYTH3
GO:0031235	intrinsic component of the cytoplasmic side of the plasma membrane	Cellular component	3	15	932	18698	4.01245	0.0358509	0.290527	1.4455	0.00321888	SPTB//NPHS2//SYNGAP1
GO:0048471	perinuclear region of cytoplasm	Cellular component	44	668	932	18698	1.32146	0.0363375	0.291719	1.43964	0.0472103	WBP2NL//BCAP31//SRCAP//TPPP//CHGA//CCDC78//TMEM184A//SIRT2//FMR1//SERINC5//MYRIP//GAPDH//CIDEB//FASLG//INHBA//INHBB//NPPA//AGGF1//PRKACA//PRKACB//PRKCG//TWF1//RAP1A//BICD1//STXBP1//VAMP2//SYT4//TPD52//FZD5//RNF128//HECTD3//CALR//CALN1//TTBK1//ALG2//RHPN2//CAV2//USO1//TNFSF12//PER2//SLC39A13//SLC9A3R1//CTIF//MAGI2
GO:0005794	Golgi apparatus	Cellular component	90	1501	932	18698	1.20293	0.0372586	0.292638	1.42877	0.0965665	SMPD3//SLC35A1//KDELR3//SLC35D2//PDCD10//CTSZ//SCAMP5//NMNAT2//MAPK8IP3//MTOR//FUT4//ATP2C1//RAB30//NCAM1//CHST11//TMED7//GOLT1B//ZDHHC3//SCARA3//CSGALNACT2//GALNT10//ERGIC1//GORASP1//ST3GAL1//SURF4//FZD5//RAB1B//CAV2//USO1//TNKS//NAPA//AP1G2//CD1E//CYTH3//NDST3//CD74//SULF1//MUC15//LUM//MUC6//SDC1//SDC3//MAP6D1//CLVS1//GGA3//CCDC91//PRKD1//BICD1//VAMP2//LDLRAP1//NCALD//SYT4//SLC39A13//BCAP31//RA…
GO:0009986	cell surface	Cellular component	51	793	932	18698	1.29026	0.0373105	0.292638	1.42817	0.054721	BTNL9//ACE//FCER1G//ICOS//NRG1//FASLG//ITGAE//MAP3K5//NCAM1//SDC1//P2RY12//BMPR1A//VCAM1//BTNL8//CALR//CD83//CD28//CD40LG//CD74//CDH4//CDH12//CCR9//PTPRT//DCBLD2//CTSZ//SULF1//FUT4//NPTN//HMMR//APOA4//KCNA1//KCNC1//L1CAM//ASIC1//NGFR//PDGFRB//GPRC5B//AXL//TRPV4//TFPI//TLN1//TNS1//TPO//C5AR1//FZD5//FZD3//SLITRK6//PPFIA4//SCARB1//SDC3//KCNE2
GO:0030017	sarcomere	Cellular component	16	197	932	18698	1.62942	0.0378146	0.292638	1.42234	0.0171674	TMOD2//KAT2B//TPM4//NBR1//ADRA1A//DES//FHL3//FKBP1A//ATP2B4//PAK1//MYOZ2//SCN3B//CASQ2//LRRC10//CALM2//MYLK2
GO:0098858	actin-based cell projection	Cellular component	16	197	932	18698	1.62942	0.0378146	0.292638	1.42234	0.0171674	SLC27A4//CRB1//VCAM1//ESPN//SLC9A3R1//CD302//NPTXR//TWF1//TRPV4//CIB2//NFASC//FMR1//CA9//SCARB1//MORN4//FZD3
GO:0044449	contractile fiber part	Cellular component	17	214	932	18698	1.59373	0.039508	0.303012	1.40331	0.0182403	TPM4//LRRC10//MYOZ2//CALM2//MYLK2//ADRA1A//DES//FHL3//FKBP1A//ATP2B4//PAK1//SCN3B//CASQ2//NBR1//KAT2B//SVIL//TMOD2
GO:0034518	RNA cap binding complex	Cellular component	3	16	932	18698	3.76167	0.0425322	0.322208	1.37128	0.00321888	FMR1//NCBP1//PIWIL1
GO:0042734	presynaptic membrane	Cellular component	8	79	932	18698	2.03162	0.042761	0.322208	1.36895	0.00858369	STXBP1//HIP1//FMR1//NPTN//GRIK3//KCNA1//UNC13C//SYP
GO:0098563	intrinsic component of synaptic vesicle membrane	Cellular component	4	27	932	18698	2.97218	0.0431965	0.322659	1.36455	0.00429185	SYP//SYT4//SV2A//RAB5B
GO:0034703	cation channel complex	Cellular component	17	217	932	18698	1.5717	0.0441004	0.323866	1.35556	0.0182403	OLFM3//SHISA6//PRKACA//CALM2//CASQ2//CACNB1//DPP6//KCNA1//KCNC1//KCND1//VAMP2//KCNE2//GRIK3//SCN3B//SCN2B//SCN4A//FKBP1A
GO:0031253	cell projection membrane	Cellular component	24	332	932	18698	1.45028	0.0441122	0.323866	1.35544	0.0257511	PLEK2//SCIMP//GNA13//SLC27A4//CYBRD1//SLC9A3R1//CA9//SCARB1//DIAPH1//RHOA//PAK1//PSD//TWF1//TRPV4//TLN1//SPRY4//AIF1L//PIP5K1A//EPS15//BBS1//TMEM67//NRG1//KCNC1//SHISA6
GO:0015629	actin cytoskeleton	Cellular component	33	487	932	18698	1.35945	0.0460443	0.335187	1.33682	0.0354077	SVIL//TPM4//VCAM1//TMOD2//WIPF2//RHOQ//TWF1//ACTG1//AIF1L//MYRIP//TRPV4//CLDN5//KAT2B//FHL3//PAK1//ESPN//SPTB//HIP1//CIB2//CORO2B//C10ORF90//CRK//MPRIP//ARC//ARHGAP35//MYOZ2//KANSL2//CENPQ//NDC1//ALG2//TRMT10A//SLC9A3R1//BCAR1
GO:0044422	organelle part	Cellular component	490	9321	932	18698	1.05466	0.0471245	0.340167	1.32675	0.525751	CYP46A1//TFPI//EPHX3//SPCS2//CIB2//MORN4//ESPN//SLC9A3R1//MRPL35//OSBPL8//TMEM18//ADRA1A//SEPHS1//PHF8//GAPDH//GNAQ//SCAI//KPNA4//TNPO1//PAK1//NDC1//AKIRIN1//TNRC18//TNKS//CCND2//CERS5//RNF144B//NAT8L//ACADM//NRGN//PLEKHF2//OPN5//MYRIP//PRKACA//PRKAR1A//BBS1//CCDC114//UNC119//TMEM67//FOPNL//CSNK1A1//ARHGAP35//AGBL4//EPS15//PGAM4//ATP2B4//SUFU//PRKACB//PRKAR1B//FKBP1A//TPM4//LRRC10//MYOZ2//CALM2//…
GO:0005775	vacuolar lumen	Cellular component	14	172	932	18698	1.63297	0.0489673	0.350524	1.31009	0.0150215	VAT1//CCT8//UNC13D//MAN2B1//PA2G4//HYAL1//FASLG//LUM//PDGFRB//NSG2//SDC1//CD1E//SDC3//CD74
GO:0032433	filopodium tip	Cellular component	3	17	932	18698	3.54039	0.0497883	0.351065	1.30287	0.00321888	MORN4//FMR1//FZD3
GO:0044431	Golgi apparatus part	Cellular component	58	935	932	18698	1.2445	0.0498603	0.351065	1.30225	0.0622318	SLC35A1//KDELR3//SLC35D2//PDCD10//CTSZ//SCAMP5//NMNAT2//MAPK8IP3//MTOR//FUT4//ATP2C1//RAB30//NCAM1//CHST11//TMED7//GOLT1B//ZDHHC3//SCARA3//CSGALNACT2//SMPD3//GALNT10//ERGIC1//GORASP1//ST3GAL1//SURF4//FZD5//RAB1B//CAV2//USO1//TNKS//NAPA//AP1G2//CD1E//CYTH3//NDST3//CD74//MUC15//LUM//MUC6//SDC1//SDC3//MAP6D1//LDLRAP1//NCALD//TRAPPC3L//BCAP31//RAB31//CLVS1//NSG2//CALN1//SYT4//SLC39A13//SULF1//GGA3//C…

## Sheet: Up-MF
#Column "GO.ID" stands for the ID of gene ontology term
#Column "Term" stands for the name of gene ontology term
#Column "Ontology" stands for the ontology of GOID belongs to
#Column "Count" stands for the number of DE genes associated with the listed GOID
#Column "Pop.Hits" stands for the number of background population genes associated with the listed GOID
#Column "List.Total" stands for the total number of DE genes
#Column "Pop.Total" stands for the total number of background population genes
#Column "Fold.Enrichment" stands for the Fold Enrichment value of the GOID, it equals (Count/Pop.Hits)/(List.Total/Pop.Total)
#Column "Pvalue" stands for the significance testing value of the GOID
#Column "FDR" stands for the false discovery rate of the GOID, using Benjamini & Hochberg (1995) method
#Column "Enrichment.Score" stands for the Enrichment Score value of the GOID, it equals (-log10(Pvalue))
#Column "Gene.Ratio" stands for the Gene Ratio value genes associated with the GOID, it equals (Count/List.Total)
#Column "GENES" stands for the DE genes associated with the GOID
GO.ID	Term	Ontology	Count	Pop.Hits	List.Total	Pop.Total	Fold.Enrichment	Pvalue	FDR	Enrichment.Score	Gene.Ratio	GENES
GO:0005515	protein binding	Molecular function	664	11565	888	17548	1.13459	2.96743e-09	3.84578e-06	8.52762	0.747748	CPLX2//TSNARE1//STXBP1//VAMP2//NAPA//ELK1//TEAD3//KLF4//LLPH//TAF6//NCOR1//PPARA//BBS1//YY1//MTOR//PER2//CNOT2//GNA13//GNAI2//GNAQ//GRIK3//GPRC5B//S1PR2//CRK//CBLC//LDLRAP1//SAMSN1//SHC1//PTPN5//CALR//C5AR1//HTR2A//RGS1//RGS4//IGFBP5//SFRP2//STIM1//CD28//EHMT2//SIRT1//MSX1//RNF20//TP73//CORO2B//FMNL2//WIPF2//DIAPH1//FHL3//MPRIP//GCSAM//MYRIP//TMOD2//LRRC10//MAP1A//MYOZ2//TWF1//KLHL1//TRPV4//MICAL…
GO:0019901	protein kinase binding	Molecular function	61	660	888	17548	1.82642	3.89812e-06	0.00252598	5.40914	0.0686937	BLNK//SHC1//DOK2//ADCY6//DACT2//PRKD2//HDAC7//TRPV4//MAPK8IP3//CBLC//NRG1//SHC4//FIZ1//CPNE3//ACE//PDGFRB//AXL//PRKAR1A//PRKAR1B//TAB1//SIRT1//NBR1//CRK//PDCD10//TOM1L2//CTBP2//SPRED1//RHOQ//MTOR//GCSAM//STK39//RHOA//MAP3K5//ATP2B4//PAK1//SUFU//GPRC5B//PGAM1//FBXW5//PPP1R12C//PRKACA//MAPK4//RHOJ//RPS6KA3//BICD1//MICAL1//STXBP1//TESK1//TP73//YWHAZ//FZD5//CALM2//PLA2G6//CAV2//KAT2B//CCND2//PIWIL1//…
GO:0019900	kinase binding	Molecular function	64	739	888	17548	1.71139	1.82696e-05	0.00675525	4.73827	0.0720721	BLNK//SHC1//DOK2//MAPK8IP3//ADCY6//DACT2//PRKD2//HDAC7//TRPV4//PDCD10//TOM1L2//CTBP2//SPRED1//RHOQ//MTOR//GCSAM//STK39//RHOA//SHC4//MAP3K5//ATP2B4//PAK1//PDGFRB//SUFU//GPRC5B//PGAM1//FBXW5//PPP1R12C//PRKACA//MAPK4//RHOJ//RPS6KA3//BICD1//MICAL1//STXBP1//TESK1//TP73//YWHAZ//FZD5//CALM2//PLA2G6//CAV2//KAT2B//CCND2//PIWIL1//CD28//CAMK2N2//BCAR1//SV2A//CBLC//NRG1//FIZ1//CPNE3//ACE//AXL//PRKAR1A//PRKAR…
GO:0008494	translation activator activity	Molecular function	6	13	888	17548	9.12058	2.08495e-05	0.00675525	4.6809	0.00675676	DAZ1//LARP1//DAZ3//DAZ2//DAZ4//CTIF
GO:0019899	enzyme binding	Molecular function	153	2301	888	17548	1.31398	0.00018872	0.0489163	3.72418	0.172297	STIM1//CD28//BLNK//SHC1//DOK2//MAPK8IP3//ADCY6//DACT2//PRKD2//HDAC7//TRPV4//GNA13//ABR//ARHGEF3//RALGPS2//ALS2//P2RY12//BCAR3//IQSEC2//IQSEC3//PSD//CYTH3//EREG//FGF1//NRG1//NCAM1//PDGFRB//SPTB//FGF18//PLEKHG4B//ECT2L//SHOC2//CALM2//AKAP5//TNPO1//RAP1A//FMNL2//DIAPH1//TNFAIP1//TRAPPC3L//EVI5L//ADPRH//UNC13D//MYRIP//SGSM3//NGFR//TMEM127//BICD1//MICAL1//RAB11FIP1//RABGAP1L//LSM2//PIP5K1A//MIDN//MOB1…
GO:0005488	binding	Molecular function	794	15006	888	17548	1.04561	0.000268415	0.0579777	3.57119	0.894144	YARS//TRMT10A//HADHA//CPLX2//TSNARE1//STXBP1//VAMP2//NAPA//SLC27A4//PEX5L//CIB2//NUDT5//COMT//ADPRH//ENO2//EYA2//MAST3//MAP3K5//PPM1A//PRKACB//RAN//RAP2A//RPS6KA3//WEE1//WRN//OXSR1//LARP1//NCBP1//RAD51B//YY1//ARNTL//PPARA//RARB//TNRC18//PER2//NR1I3//ARID3B//CREBRF//E2F3//ARHGAP35//LMX1B//MSX1//ATF1//NHLH1//KLF3//BARHL1//GATAD2B//ALX4//KAT2B//ELK1//ELK3//GRHL1//MYPOP//INSM1//MYC//MYF5//NFATC4//NRF…
GO:0140110	transcription regulator activity	Molecular function	127	1921	888	17548	1.30644	0.000893335	0.165395	3.04899	0.143018	FOXP4//CREBRF//E2F3//E2F5//ELK1//ELK3//ERF//FOXL1//ZZZ3//HEYL//PROX2//GRHL1//HOXB5//HOXC5//HOXC6//HES1//FOXN2//MYPOP//TBX10//INSM1//LMX1B//ARNTL//MSX1//MYC//MYF5//ATF1//NEUROD2//NEUROG1//NFATC4//NFIX//NFYB//NHLH1//PAX5//ZBTB7A//POU2F2//HES2//PPARA//MED1//BARHL1//MIER1//RARB//RFX1//ALX4//SOX17//SKIL//BMPR1A//SOX1//TEAD3//TP73//USF2//YY1//ZIC2//ZNF708//ZNF28//TSC22D4//ZNF518B//CBFB//KLF4//NR1I3//PE…
GO:0008134	transcription factor binding	Molecular function	49	620	888	17548	1.56178	0.00134474	0.190913	2.87136	0.0551802	ELK1//TEAD3//KLF4//TAF6//NCOR1//PPARA//BBS1//YY1//MTOR//PER2//CNOT2//BAZ2A//MED1//HNRNPF//PSMC4//ARNTL//STRN//CIITA//MYC//HDAC7//PRDM16//ZNF516//SIRT1//MED4//CTBP2//LRIF1//USF2//RARB//RAN//CALR//NFYB//SORBS3//PPP1R13L//DACT2//E2F5//EYA2//SIRT2//HEYL//HES1//HYAL1//NFATC4//SUFU//HES2//SOX17//TP73//YWHAZ//KAT8//KAT2B//NR1I3
GO:0045309	protein phosphorylated amino acid binding	Molecular function	8	44	888	17548	3.59296	0.00145614	0.190913	2.8368	0.00900901	CRK//CBLC//LDLRAP1//SAMSN1//SHC1//PTPN5//FBXW7//RTF1
GO:0051219	phosphoprotein binding	Molecular function	11	76	888	17548	2.86018	0.0014731	0.190913	2.83177	0.0123874	CRK//CBLC//LDLRAP1//SAMSN1//SHC1//PTPN5//FBXW7//RTF1//MTOR//PHF6//URI1
GO:0090079	translation regulator activity, nucleic acid binding	Molecular function	6	27	888	17548	4.39139	0.00195674	0.23054	2.70847	0.00675676	DAZ1//LARP1//DAZ3//DAZ2//DAZ4//CTIF
GO:0017075	syntaxin-1 binding	Molecular function	5	22	888	17548	4.4912	0.00420426	0.396629	2.37631	0.00563063	CPLX2//UNC13C//STXBP1//VAMP2//SYT4
GO:0045182	translation regulator activity	Molecular function	8	53	888	17548	2.98283	0.0048812	0.396629	2.31147	0.00900901	DAZ1//LARP1//DAZ3//DAZ2//DAZ4//CTIF//FMR1//SAMD4B
GO:0000988	transcription factor activity, protein binding	Molecular function	48	648	888	17548	1.4638	0.00530902	0.396629	2.27499	0.0540541	HEYL//NEUROG1//PER2//GTF2F2//KLF4//RTF1//PPARA//RARB//NR1I3//RBM14//MED4//CNOT2//MED1//MED9//WBP2NL//N4BP2L2//URI1//ARNTL//KDM6A//YY1//FHL3//NRG1//TAF15//CBFB//KAT2B//SRCAP//CTBP2//CIITA//NFATC4//PHF2//RNF20//RAN//PRDM16//SOX17//SMARCC2//PPP1R13L//CDYL2//ELK3//ERF//SIRT1//SCAI//ARHGAP35//HOXC6//NEUROD2//HDAC7//SUFU//LIMD1//NCOR1
GO:0016301	kinase activity	Molecular function	60	850	888	17548	1.39491	0.00564063	0.396629	2.24867	0.0675676	PIP5K1A//IP6K2//CMPK2//DGUOK//ETNK1//MPP3//NME4//AKT3//CSNK1A1//SMG1//MTOR//PRKD2//KSR2//MAP3K5//PAK1//PRKACA//PRKCG//MAP2K1//TAOK1//RPS6KA3//BUB1//MAP4K3//RASSF2//CSNK1A1L//DCLK2//AAK1//MAST3//PELI3//STK39//CDK16//STRADB//PRKACB//PRKD1//MAPK4//BMPR1A//TESK1//STK40//TTBK1//CPNE3//OXSR1//MYLK2//CDK19//PPP4C//MAPK10//PDGFRB//AXL//EREG//FGF1//NRG1//WEE1//FGF18//SEPHS1//EFNA4//PIK3C2A//PIP4K2A//PIP4K…
GO:0003730	mRNA 3'-UTR binding	Molecular function	9	66	888	17548	2.69472	0.00579396	0.396629	2.23702	0.0101351	KHSRP//RNPS1//DAZ1//FMR1//LARP1//RNF20//DAZ3//DAZ2//DAZ4
GO:0030159	receptor signaling complex scaffold activity	Molecular function	5	24	888	17548	4.11693	0.00624089	0.396629	2.20475	0.00563063	DEDD2//MAPK8IP3//LDLRAP1//CARD10//MAGI2
GO:0005272	sodium channel activity	Molecular function	7	45	888	17548	3.07397	0.00700316	0.396629	2.15471	0.00788288	SCN3B//HCN3//SCN4A//GRIK3//ASIC1//SCN2B//ASIC4
GO:0000989	transcription factor activity, transcription factor binding	Molecular function	47	643	888	17548	1.44445	0.0073225	0.396629	2.13534	0.0529279	KLF4//RTF1//PPARA//RARB//NR1I3//RBM14//MED4//CNOT2//MED1//MED9//WBP2NL//N4BP2L2//HEYL//URI1//ARNTL//KDM6A//YY1//FHL3//NRG1//TAF15//CBFB//KAT2B//SRCAP//CTBP2//CIITA//NFATC4//PHF2//RNF20//RAN//PRDM16//SOX17//SMARCC2//PER2//PPP1R13L//CDYL2//ELK3//ERF//SIRT1//SCAI//ARHGAP35//HOXC6//NEUROD2//HDAC7//SUFU//LIMD1//NCOR1//NEUROG1
GO:0001784	phosphotyrosine residue binding	Molecular function	6	35	888	17548	3.38764	0.00760896	0.396629	2.11867	0.00675676	CRK//CBLC//LDLRAP1//SAMSN1//SHC1//PTPN5
GO:0019904	protein domain specific binding	Molecular function	50	698	888	17548	1.41556	0.00840264	0.396629	2.07558	0.0563063	CRK//EPS15//CBLC//NCKIPSD//MICAL1//ESPN//SGIP1//SYNGAP1//QKI//AKAP5//BCAR1//GRID2//SHISA6//ATP2B4//FZD3//SLC9A3R1//TLN1//RHOQ//TRPV4//SYP//SIGLEC10//SIRT1//HEYL//MED1//FAM189B//WBP2NL//STRN//EHMT2//SRRM2//MYD88//ALX4//GAPDH//KCNA1//CALM2//BANF1//YWHAQ//NFASC//MTOR//RHOA//L1CAM//SHC4//MAP3K5//POU2F2//PPARA//PRKAR1A//SCAF1//RAN//STXBP1//TNFAIP1//YWHAZ
GO:0030971	receptor tyrosine kinase binding	Molecular function	8	58	888	17548	2.72569	0.0084632	0.396629	2.07247	0.00900901	BLNK//SHC1//DOK2//CBLC//NRG1//SHC4//FIZ1//CPNE3
GO:0003712	transcription cofactor activity	Molecular function	42	566	888	17548	1.46638	0.00850089	0.396629	2.07054	0.0472973	RBM14//MED4//CNOT2//MED1//MED9//WBP2NL//N4BP2L2//HEYL//URI1//SRCAP//CTBP2//CIITA//NFATC4//PHF2//RNF20//RAN//PRDM16//SOX17//SMARCC2//YY1//CBFB//KAT2B//PER2//NR1I3//PPP1R13L//CDYL2//ELK3//ERF//SIRT1//SCAI//ARHGAP35//HOXC6//NEUROD2//HDAC7//SUFU//LIMD1//NCOR1//PPARA//RARB//FHL3//NRG1//TAF15
GO:1990782	protein tyrosine kinase binding	Molecular function	9	70	888	17548	2.54073	0.00851463	0.396629	2.06983	0.0101351	BLNK//SHC1//DOK2//CBLC//NRG1//SHC4//FIZ1//CPNE3//CRK
GO:0016307	phosphatidylinositol phosphate kinase activity	Molecular function	4	17	888	17548	4.64971	0.00913561	0.396629	2.03926	0.0045045	PIP5K1A//PIP4K2A//PIP4K2B//PIK3C2A
GO:0034979	NAD-dependent protein deacetylase activity	Molecular function	4	17	888	17548	4.64971	0.00913561	0.396629	2.03926	0.0045045	SIRT2//SIRT1//HDAC7//SIRT5
GO:0004674	protein serine/threonine kinase activity	Molecular function	38	505	888	17548	1.48699	0.00965373	0.396629	2.0153	0.0427928	BMPR1A//MYLK2//PRKACA//PRKACB//CDK19//CDK16//PRKD2//PRKCG//PRKD1//OXSR1//PPP4C//MAPK10//MAPK4//MAP3K5//PDGFRB//AXL//TAOK1//RPS6KA3//MAP4K3//AKT3//CSNK1A1L//CSNK1A1//DCLK2//AAK1//MAST3//SMG1//PELI3//MTOR//STK39//KSR2//PAK1//STRADB//MAP2K1//BUB1//TESK1//STK40//TTBK1//CPNE3
GO:0061630	ubiquitin protein ligase activity	Molecular function	20	224	888	17548	1.7644	0.0100035	0.396629	1.99985	0.0225225	TRIM3//WWP1//HECTD2//PDZRN3//FBXW11//CBLC//PELI3//RNF144B//FBXO6//XIAP//FBXO40//MED1//UBE2O//AKTIP//UBE2Z//RNF26//RNF128//HECTD3//ZNRF3//CUL4A
GO:0005543	phospholipid binding	Molecular function	32	410	888	17548	1.54234	0.010184	0.396629	1.99208	0.036036	OSBPL8//AXL//SYT4//TLN1//SCARB1//PLA2G4A//CPNE3//SNX10//SNX20//LDLRAP1//TWF1//TTPA//NRGN//CYTH3//APOA5//APOA4//HIP1//WDR45B//PLEKHF2//SNX33//PIK3C2A//PLEK2//CLVS1//NME4//UNC13D//ARHGAP35//UNC13C//PSD//SHC1//VAMP2//MCTP1//SGIP1
GO:0000976	transcription regulatory region sequence-specific DNA binding	Molecular function	52	740	888	17548	1.38863	0.010387	0.396629	1.98351	0.0585586	ARID3B//CREBRF//E2F3//ARHGAP35//LMX1B//MSX1//ATF1//NHLH1//KLF3//PPARA//BARHL1//GATAD2B//RARB//ALX4//KAT2B//NR1I3//ELK1//ELK3//GRHL1//MYPOP//INSM1//MYC//MYF5//NFATC4//NRF1//PAX5//ZBTB7A//POU2F2//HES2//MED1//RFX1//SKIL//SMARCC2//SOX1//TP73//USF2//KDM6A//YY1//WBP2NL//HEYL//HOXB5//NFYB//KLF4//ZNF516//SIRT1//ARNTL//BAZ2A//NEUROD2//NEUROG1//HES1//TNRC18//PER2
GO:0044212	transcription regulatory region DNA binding	Molecular function	60	877	888	17548	1.35197	0.0106336	0.396629	1.97332	0.0675676	ARNTL//PPARA//RARB//TNRC18//PER2//NR1I3//ARID3B//CREBRF//E2F3//ARHGAP35//LMX1B//MSX1//ATF1//NHLH1//KLF3//BARHL1//GATAD2B//ALX4//KAT2B//ELK1//ELK3//GRHL1//MYPOP//INSM1//MYC//MYF5//NFATC4//NRF1//PAX5//ZBTB7A//POU2F2//HES2//MED1//RFX1//SKIL//SMARCC2//SOX1//TP73//USF2//KDM6A//YY1//WBP2NL//HEYL//HOXB5//NFYB//KLF4//ZNF516//MTOR//SIRT1//KANSL1L//BAZ2A//NEUROD2//NEUROG1//HES1//KAT7//ZNF831//CIITA//SOX17/…
GO:0001067	regulatory region nucleic acid binding	Molecular function	60	878	888	17548	1.35043	0.0108736	0.396629	1.96363	0.0675676	ARNTL//PPARA//RARB//TNRC18//PER2//NR1I3//ARID3B//CREBRF//E2F3//ARHGAP35//LMX1B//MSX1//ATF1//NHLH1//KLF3//BARHL1//GATAD2B//ALX4//KAT2B//ELK1//ELK3//GRHL1//MYPOP//INSM1//MYC//MYF5//NFATC4//NRF1//PAX5//ZBTB7A//POU2F2//HES2//MED1//RFX1//SKIL//SMARCC2//SOX1//TP73//USF2//KDM6A//YY1//WBP2NL//HEYL//HOXB5//NFYB//KLF4//ZNF516//MTOR//SIRT1//KANSL1L//BAZ2A//KAT7//ZNF831//CIITA//SOX17//TEAD3//NCOR1//NEUROD2//…
GO:1990837	sequence-specific double-stranded DNA binding	Molecular function	54	776	888	17548	1.37514	0.0109428	0.396629	1.96087	0.0608108	ARNTL//PPARA//RARB//TNRC18//PER2//NR1I3//ARID3B//CREBRF//E2F3//ARHGAP35//LMX1B//MSX1//ATF1//NHLH1//KLF3//BARHL1//GATAD2B//ALX4//KAT2B//ELK1//ELK3//GRHL1//MYPOP//INSM1//MYC//MYF5//NFATC4//NRF1//PAX5//ZBTB7A//POU2F2//HES2//MED1//RFX1//SKIL//SMARCC2//SOX1//TP73//USF2//KDM6A//YY1//WBP2NL//HEYL//HOXB5//NFYB//KLF4//ZNF516//MTOR//SIRT1//BAZ2A//KAT7//NEUROD2//NEUROG1//HES1
GO:0010485	H4 histone acetyltransferase activity	Molecular function	4	18	888	17548	4.39139	0.0112834	0.396629	1.94756	0.0045045	KANSL1L//KANSL2//KAT8//NAA50
GO:0016773	phosphotransferase activity, alcohol group as acceptor	Molecular function	54	778	888	17548	1.3716	0.0114716	0.396629	1.94038	0.0608108	PIP5K1A//ETNK1//AKT3//CSNK1A1//SMG1//MTOR//PRKD2//KSR2//MAP3K5//PAK1//PRKACA//PRKCG//MAP2K1//TAOK1//RPS6KA3//BUB1//MAP4K3//RASSF2//CSNK1A1L//DCLK2//AAK1//MAST3//PELI3//STK39//CDK16//STRADB//PRKACB//PRKD1//MAPK4//BMPR1A//TESK1//STK40//TTBK1//CPNE3//OXSR1//MYLK2//CDK19//PPP4C//MAPK10//PDGFRB//AXL//EREG//FGF1//NRG1//WEE1//FGF18//EFNA4//PIK3C2A//PIP4K2A//PIP4K2B//ICOS//CD28//PGM2L1//IP6K2
GO:0043995	histone acetyltransferase activity (H4-K5 specific)	Molecular function	3	10	888	17548	5.92838	0.0118587	0.396629	1.92596	0.00337838	KANSL1L//KANSL2//KAT8
GO:0043996	histone acetyltransferase activity (H4-K8 specific)	Molecular function	3	10	888	17548	5.92838	0.0118587	0.396629	1.92596	0.00337838	KANSL1L//KANSL2//KAT8
GO:0046972	histone acetyltransferase activity (H4-K16 specific)	Molecular function	3	10	888	17548	5.92838	0.0118587	0.396629	1.92596	0.00337838	KANSL1L//KANSL2//KAT8
GO:0003700	DNA binding transcription factor activity	Molecular function	98	1551	888	17548	1.24862	0.0122586	0.396629	1.91156	0.11036	FOXP4//CREBRF//E2F3//E2F5//ELK1//ELK3//ERF//FOXL1//ZZZ3//HEYL//PROX2//GRHL1//HOXB5//HOXC5//HOXC6//HES1//FOXN2//MYPOP//TBX10//INSM1//LMX1B//ARNTL//MSX1//MYC//MYF5//ATF1//NEUROD2//NEUROG1//NFATC4//NFIX//NFYB//NHLH1//PAX5//ZBTB7A//POU2F2//HES2//PPARA//MED1//BARHL1//MIER1//RARB//RFX1//ALX4//SOX17//SKIL//BMPR1A//SOX1//TEAD3//TP73//USF2//YY1//ZIC2//ZNF708//ZNF28//TSC22D4//ZNF518B//CBFB//KLF4//NR1I3//AR…
GO:0051018	protein kinase A binding	Molecular function	7	50	888	17548	2.76658	0.012404	0.396629	1.90644	0.00788288	PRKAR1A//PRKAR1B//PRKACA//C2ORF88//AKAP5//DACT2//MYRIP
GO:0061659	ubiquitin-like protein ligase activity	Molecular function	20	229	888	17548	1.72587	0.0125477	0.396629	1.90144	0.0225225	TRIM3//WWP1//HECTD2//PDZRN3//FBXW11//CBLC//PELI3//RNF144B//FBXO6//XIAP//FBXO40//MED1//UBE2O//AKTIP//UBE2Z//RNF26//RNF128//HECTD3//ZNRF3//CUL4A
GO:0022840	leak channel activity	Molecular function	4	19	888	17548	4.16027	0.0137308	0.413839	1.86231	0.0045045	KCNK3//KCNK10//KCNK17//RHAG
GO:0022842	narrow pore channel activity	Molecular function	4	19	888	17548	4.16027	0.0137308	0.413839	1.86231	0.0045045	RHAG//KCNK3//KCNK10//KCNK17
GO:0043565	sequence-specific DNA binding	Molecular function	74	1139	888	17548	1.28387	0.0156052	0.44234	1.80673	0.0833333	ARNTL//PPARA//RARB//TNRC18//PER2//NR1I3//ARID3B//CREBRF//E2F3//ARHGAP35//LMX1B//MSX1//ATF1//NHLH1//KLF3//BARHL1//GATAD2B//ALX4//KAT2B//ELK1//ELK3//GRHL1//MYPOP//INSM1//MYC//MYF5//NFATC4//NRF1//PAX5//ZBTB7A//POU2F2//HES2//MED1//RFX1//SKIL//SMARCC2//SOX1//TP73//USF2//KDM6A//YY1//WBP2NL//HEYL//HOXB5//NFYB//KLF4//ZNF516//MTOR//SIRT1//BAZ2A//KAT7//SMG1//SMG7//WRN//NEUROD2//NEUROG1//HES1//FOXP4//ZNF440…
GO:0005068	transmembrane receptor protein tyrosine kinase adaptor activity	Molecular function	3	11	888	17548	5.38943	0.0157003	0.44234	1.80409	0.00337838	BLNK//SHC1//DOK2
GO:0016868	intramolecular transferase activity, phosphotransferases	Molecular function	3	11	888	17548	5.38943	0.0157003	0.44234	1.80409	0.00337838	PGAM4//PGAM1//PGM2L1
GO:0001010	transcription factor activity, sequence-specific DNA binding transcription factor recruiting	Molecular function	4	20	888	17548	3.95225	0.0164904	0.445242	1.78277	0.0045045	PPARA//RARB//NR1I3//KLF4
GO:0005086	ARF guanyl-nucleotide exchange factor activity	Molecular function	4	20	888	17548	3.95225	0.0164904	0.445242	1.78277	0.0045045	IQSEC2//IQSEC3//PSD//CYTH3
GO:0001076	transcription factor activity, RNA polymerase II transcription factor binding	Molecular function	17	191	888	17548	1.75886	0.0171445	0.453454	1.76588	0.0191441	RBM14//MED4//CNOT2//MED1//MED9//WBP2NL//N4BP2L2//HEYL//URI1//ARNTL//PPARA//KDM6A//KLF4//YY1//RTF1//RARB//NR1I3
GO:0004672	protein kinase activity	Molecular function	45	644	888	17548	1.38083	0.0178482	0.462626	1.74841	0.0506757	AKT3//CSNK1A1L//CSNK1A1//DCLK2//AAK1//MAST3//SMG1//PELI3//MTOR//PRKD2//STK39//KSR2//MAP3K5//PAK1//CDK16//STRADB//PRKACA//PRKACB//PRKCG//PRKD1//MAPK4//MAP2K1//TAOK1//RPS6KA3//BMPR1A//BUB1//TESK1//STK40//TTBK1//MAP4K3//CPNE3//OXSR1//MYLK2//CDK19//PPP4C//MAPK10//PDGFRB//AXL//EREG//FGF1//NRG1//WEE1//FGF18//EFNA4//RASSF2
GO:0000977	RNA polymerase II regulatory region sequence-specific DNA binding	Molecular function	46	662	888	17548	1.37314	0.01831	0.463162	1.73731	0.0518018	ARID3B//ELK1//ELK3//GRHL1//MYPOP//INSM1//MYC//MYF5//NFATC4//NRF1//PAX5//ZBTB7A//POU2F2//HES2//PPARA//MED1//GATAD2B//RFX1//SKIL//SMARCC2//SOX1//TP73//USF2//KDM6A//YY1//WBP2NL//HEYL//HOXB5//NFYB//ARNTL//NEUROD2//NEUROG1//HES1//CREBRF//E2F3//ARHGAP35//LMX1B//MSX1//ATF1//NHLH1//KLF3//BARHL1//RARB//ALX4//KAT2B//NR1I3
GO:0003727	single-stranded RNA binding	Molecular function	9	80	888	17548	2.22314	0.019471	0.463162	1.71061	0.0101351	PTBP1//FMR1//MSI1//RBM11//CBX6//HNRNPF//MEX3C//L1TD1//PIWIL1
GO:0102567	phospholipase A2 activity (consuming 1,2-dipalmitoylphosphatidylcholine)	Molecular function	4	21	888	17548	3.76405	0.0195734	0.463162	1.70833	0.0045045	PLA2G4A//PLA2G2F//PLA2G12A//PLA2G6
GO:0102568	phospholipase A2 activity consuming 1,2-dioleoylphosphatidylethanolamine)	Molecular function	4	21	888	17548	3.76405	0.0195734	0.463162	1.70833	0.0045045	PLA2G4A//PLA2G2F//PLA2G12A//PLA2G6
GO:0001012	RNA polymerase II regulatory region DNA binding	Molecular function	46	665	888	17548	1.36694	0.0196558	0.463162	1.70651	0.0518018	ARID3B//CREBRF//E2F3//ARHGAP35//LMX1B//MSX1//ATF1//NHLH1//KLF3//PPARA//BARHL1//GATAD2B//RARB//ALX4//KAT2B//NR1I3//ELK1//ELK3//GRHL1//MYPOP//INSM1//MYC//MYF5//NFATC4//NRF1//PAX5//ZBTB7A//POU2F2//HES2//MED1//RFX1//SKIL//SMARCC2//SOX1//TP73//USF2//KDM6A//YY1//WBP2NL//HEYL//HOXB5//NFYB//ARNTL//NEUROD2//NEUROG1//HES1
GO:0004126	cytidine deaminase activity	Molecular function	3	12	888	17548	4.94032	0.0201587	0.466529	1.69554	0.00337838	APOBEC3D//APOBEC3F//APOBEC3C
GO:0042826	histone deacetylase binding	Molecular function	11	109	888	17548	1.99426	0.022066	0.491391	1.65628	0.0123874	C10ORF90//SIRT2//WDTC1//HES1//INSM1//MIER1//YY1//PHF6//KAT2B//KLF4//NCOR1
GO:0035591	signaling adaptor activity	Molecular function	9	82	888	17548	2.16892	0.0225228	0.491391	1.64738	0.0101351	BLNK//SHC1//DOK2//CHN2//CRK//BCAR3//CD28//MAPK8IP3//LDLRAP1
GO:0033558	protein deacetylase activity	Molecular function	6	44	888	17548	2.69472	0.022568	0.491391	1.64651	0.00675676	HMG20B//SIRT2//SIRT1//MIER1//HDAC7//SIRT5
GO:0019902	phosphatase binding	Molecular function	15	168	888	17548	1.7644	0.0235468	0.491391	1.62807	0.0168919	SHOC2//MAP3K5//MTMR9//AP3B1//ATP2B4//MYOZ2//AKAP5//STRN//SMG7//SPRED1//PPARA//PPP1R12C//SIGLEC10//SLC9A3R1//MAGI2
GO:0097159	organic cyclic compound binding	Molecular function	343	6221	888	17548	1.08955	0.023569	0.491391	1.62766	0.386261	YARS//TRMT10A//SLC27A4//LARP1//NCBP1//RAD51B//WRN//YY1//ARNTL//PPARA//RARB//TNRC18//PER2//NR1I3//ARID3B//CREBRF//E2F3//ARHGAP35//LMX1B//MSX1//ATF1//NHLH1//KLF3//BARHL1//GATAD2B//ALX4//KAT2B//ELK1//ELK3//GRHL1//MYPOP//INSM1//MYC//MYF5//NFATC4//NRF1//PAX5//ZBTB7A//POU2F2//HES2//MED1//RFX1//SKIL//SMARCC2//SOX1//TP73//USF2//KDM6A//WBP2NL//HEYL//HOXB5//NFYB//KLF4//ZNF516//MTOR//SIRT1//KANSL1L//BAZ2A//…
GO:0016740	transferase activity	Molecular function	144	2437	888	17548	1.16767	0.0238881	0.491391	1.62182	0.162162	ALG12//ALG2//PIP5K1A//NMNAT2//IP6K2//POLR2J2//CHST11//ST3GAL1//LCLAT1//TNKS//HADHA//CMPK2//DGUOK//DLST//ETNK1//MPP3//SRCAP//KAT7//KAT8//KAT2B//MAT1A//NME4//NAA50//GALNT10//AKT3//CSNK1A1//SMG1//MTOR//PRKD2//KSR2//MAP3K5//PAK1//PRKACA//PRKCG//MAP2K1//TAOK1//RPS6KA3//BUB1//MAP4K3//RASSF2//CSNK1A1L//DCLK2//AAK1//MAST3//PELI3//STK39//CDK16//STRADB//PRKACB//PRKD1//MAPK4//BMPR1A//TESK1//STK40//TTBK1//CP…
GO:0004402	histone acetyltransferase activity	Molecular function	7	57	888	17548	2.42682	0.0242662	0.491391	1.615	0.00788288	NAA50//KANSL1L//KANSL2//KAT8//SRCAP//KAT7//KAT2B
GO:0051287	NAD binding	Molecular function	7	57	888	17548	2.42682	0.0242662	0.491391	1.615	0.00788288	SIRT2//SIRT5//SIRT1//CTBP2//GAPDH//GPD1//HADHA
GO:0003677	DNA binding	Molecular function	148	2520	888	17548	1.16058	0.0265351	0.509708	1.57618	0.166667	RAD51B//WRN//YY1//ARNTL//PPARA//RARB//TNRC18//PER2//NR1I3//ARID3B//CREBRF//E2F3//ARHGAP35//LMX1B//MSX1//ATF1//NHLH1//KLF3//BARHL1//GATAD2B//ALX4//KAT2B//ELK1//ELK3//GRHL1//MYPOP//INSM1//MYC//MYF5//NFATC4//NRF1//PAX5//ZBTB7A//POU2F2//HES2//MED1//RFX1//SKIL//SMARCC2//SOX1//TP73//USF2//KDM6A//WBP2NL//HEYL//HOXB5//NFYB//KLF4//ZNF516//MTOR//SIRT1//KANSL1L//BAZ2A//RAD23B//KAT7//RTF1//NABP1//FOXL1//ZIC2…
GO:0052813	phosphatidylinositol bisphosphate kinase activity	Molecular function	8	71	888	17548	2.22662	0.026562	0.509708	1.57574	0.00900901	EREG//FGF1//ICOS//NRG1//PDGFRB//FGF18//CD28//PIP5K1A
GO:0005248	voltage-gated sodium channel activity	Molecular function	4	23	888	17548	3.43674	0.0267439	0.509708	1.57277	0.0045045	SCN3B//SCN2B//HCN3//SCN4A
GO:0008187	poly-pyrimidine tract binding	Molecular function	4	23	888	17548	3.43674	0.0267439	0.509708	1.57277	0.0045045	FMR1//MSI1//RBM11//PTBP1
GO:0061733	peptide-lysine-N-acetyltransferase activity	Molecular function	7	59	888	17548	2.34456	0.0287327	0.527596	1.54162	0.00788288	SRCAP//KAT7//KAT8//KAT2B//NAA50//KANSL1L//KANSL2
GO:0097110	scaffold protein binding	Molecular function	7	59	888	17548	2.34456	0.0287327	0.527596	1.54162	0.00788288	CRK//GRID2//ATP2B4//MAP2K1//PHF6//CAV2//AKAP5
GO:0032947	protein-containing complex scaffold activity	Molecular function	9	86	888	17548	2.06804	0.0296257	0.527596	1.52833	0.0101351	MAPK8IP3//DEDD2//LDLRAP1//CARD10//MAGI2//SEPT5//SEPT3//CAV2//SLC9A3R1
GO:0042974	retinoic acid receptor binding	Molecular function	4	24	888	17548	3.29354	0.0308445	0.527596	1.51082	0.0045045	RARB//CTBP2//MED1//LRIF1
GO:0005388	calcium-transporting ATPase activity	Molecular function	3	14	888	17548	4.23456	0.0309393	0.527596	1.50949	0.00337838	ATP2C1//ATP2B4//ATP13A4
GO:0005527	macrolide binding	Molecular function	3	14	888	17548	4.23456	0.0309393	0.527596	1.50949	0.00337838	FKBP1A//FKBP7//FKBP10
GO:0005528	FK506 binding	Molecular function	3	14	888	17548	4.23456	0.0309393	0.527596	1.50949	0.00337838	FKBP1A//FKBP7//FKBP10
GO:0070403	NAD+ binding	Molecular function	3	14	888	17548	4.23456	0.0309393	0.527596	1.50949	0.00337838	SIRT2//SIRT5//SIRT1
GO:0019207	kinase regulator activity	Molecular function	18	222	888	17548	1.60226	0.0332497	0.559631	1.47821	0.0202703	CHAD//CISH//PODN//ASPN//KAT2B//PRKAR1A//PRKAR1B//CAMK2N2//TAB1//MOB1B//SPRED1//GPRC5B//NRG1//KLF4//MAP2K1//TAOK1//ALS2//CALM2
GO:0008289	lipid binding	Molecular function	47	707	888	17548	1.31369	0.0339806	0.564601	1.46877	0.0529279	SCARB1//OSBPL8//AXL//SYT4//TLN1//PGRMC2//PAQR9//CALB1//OPN5//FABP2//PPARA//APOA5//UNC13D//ARHGAP35//APOA4//UNC13C//PSD//SHC1//VAMP2//MCTP1//SGIP1//PLA2G4A//CPNE3//SNX10//SNX20//LDLRAP1//TWF1//TTPA//NRGN//CYTH3//OSBP2//SYP//CD1E//HIP1//WDR45B//PLEKHF2//SNX33//PIK3C2A//PLEK2//CLVS1//NME4//FABP7//FNBP1L//FZD5//UNC119//S1PR2//NR1I3
GO:0080025	phosphatidylinositol-3,5-bisphosphate binding	Molecular function	4	25	888	17548	3.1618	0.0352945	0.577033	1.45229	0.0045045	CLVS1//PLEK2//HIP1//WDR45B
GO:0016410	N-acyltransferase activity	Molecular function	10	103	888	17548	1.91857	0.0356193	0.577033	1.44831	0.0112613	SRCAP//KAT7//KAT8//KAT2B//NAA50//NAT8L//KANSL1L//KANSL2//CERS5//HRASLS5
GO:0070888	E-box binding	Molecular function	5	37	888	17548	2.67044	0.0373763	0.593972	1.4274	0.00563063	ARNTL//MYC//MYF5//NEUROD2//NEUROG1
GO:0035004	phosphatidylinositol 3-kinase activity	Molecular function	8	76	888	17548	2.08013	0.0378757	0.593972	1.42164	0.00900901	FGF1//PIK3C2A//FGF18//EREG//ICOS//NRG1//PDGFRB//CD28
GO:0019787	ubiquitin-like protein transferase activity	Molecular function	33	472	888	17548	1.38161	0.0380399	0.593972	1.41976	0.0371622	WWP1//HECTD2//FBXO41//PDZRN3//FBXW11//RNF144B//FBXO6//XIAP//FBXO40//FBXW5//FBXW7//RNF20//MIB1//KLHL1//UBE2O//TNFAIP1//RNF103//HECTD3//FBXO31//ZNRF3//CDC23//HDAC7//TRIM3//CBLC//PELI3//MED1//AKTIP//UBE2Z//RNF26//RNF128//CUL4A//UBE2QL1//UBL4A
GO:0044325	ion channel binding	Molecular function	11	119	888	17548	1.82667	0.038731	0.597564	1.41194	0.0123874	YWHAQ//DIAPH1//FKBP1A//FMR1//NPTN//KCNC1//PACS1//SCN3B//YWHAZ//CALM2//KCNE2
GO:0000287	magnesium ion binding	Molecular function	16	196	888	17548	1.61316	0.0407399	0.614163	1.38998	0.018018	CIB2//NUDT5//COMT//ADPRH//ENO2//EYA2//MAST3//MAP3K5//PPM1A//PRKACB//RAN//RAP2A//RPS6KA3//WEE1//WRN//OXSR1
GO:0051020	GTPase binding	Molecular function	44	665	888	17548	1.30751	0.0418366	0.614163	1.37844	0.0495495	GNA13//ABR//ARHGEF3//RALGPS2//ALS2//P2RY12//BCAR3//IQSEC2//IQSEC3//PSD//CYTH3//EREG//FGF1//NRG1//NCAM1//PDGFRB//SHC1//SPTB//FGF18//PLEKHG4B//ECT2L//TNPO1//RAP1A//FMNL2//DIAPH1//TNFAIP1//TRAPPC3L//EVI5L//ADPRH//UNC13D//MYRIP//SGSM3//NGFR//TMEM127//BICD1//MICAL1//RAB11FIP1//RABGAP1L//LSM2//GGA3//ACAP3//PEX5L//PAK1//FNBP1L
GO:0070491	repressing transcription factor binding	Molecular function	7	64	888	17548	2.16139	0.0422389	0.614163	1.37429	0.00788288	PPARA//BBS1//YY1//ARNTL//MYC//NFYB//HDAC7
GO:0003690	double-stranded DNA binding	Molecular function	55	860	888	17548	1.2638	0.0434049	0.614163	1.36246	0.0619369	ARNTL//PPARA//RARB//TNRC18//PER2//NR1I3//ARID3B//CREBRF//E2F3//ARHGAP35//LMX1B//MSX1//ATF1//NHLH1//KLF3//BARHL1//GATAD2B//ALX4//KAT2B//ELK1//ELK3//GRHL1//MYPOP//INSM1//MYC//MYF5//NFATC4//NRF1//PAX5//ZBTB7A//POU2F2//HES2//MED1//RFX1//SKIL//SMARCC2//SOX1//TP73//USF2//KDM6A//YY1//WBP2NL//HEYL//HOXB5//NFYB//KLF4//ZNF516//MTOR//SIRT1//BAZ2A//KAT7//NEUROD2//NEUROG1//HES1//RAD51B
GO:0005516	calmodulin binding	Molecular function	16	198	888	17548	1.59687	0.0440142	0.614163	1.35641	0.018018	MIP//UNC13C//NGFR//NRGN//ATP2B4//PDE1C//TRPV4//RGS1//RGS4//MARCKSL1//STRN//VAMP2//MAP6D1//PLA2G6//MYLK2//AKAP5
GO:0000400	four-way junction DNA binding	Molecular function	3	16	888	17548	3.70524	0.0441731	0.614163	1.35484	0.00337838	RAD51B//WRN//YY1
GO:0004697	protein kinase C activity	Molecular function	3	16	888	17548	3.70524	0.0441731	0.614163	1.35484	0.00337838	PRKCG//PRKD2//PRKD1
GO:0017136	NAD-dependent histone deacetylase activity	Molecular function	3	16	888	17548	3.70524	0.0441731	0.614163	1.35484	0.00337838	HDAC7//SIRT1//SIRT2
GO:0022841	potassium ion leak channel activity	Molecular function	3	16	888	17548	3.70524	0.0441731	0.614163	1.35484	0.00337838	KCNK3//KCNK10//KCNK17
GO:0016866	intramolecular transferase activity	Molecular function	4	27	888	17548	2.92759	0.0452504	0.614163	1.34438	0.0045045	PGAM4//PGAM1//PGM2L1//TRUB1
GO:0051019	mitogen-activated protein kinase binding	Molecular function	4	27	888	17548	2.92759	0.0452504	0.614163	1.34438	0.0045045	TAB1//ACE//SIRT1//NBR1
GO:0015662	ATPase activity, coupled to transmembrane movement of ions, phosphorylative mechanism	Molecular function	5	39	888	17548	2.5335	0.0454935	0.614163	1.34205	0.00563063	ATP2C1//ATP2B4//ATP13A4//ATP1B3//ABCC4
GO:0004842	ubiquitin-protein transferase activity	Molecular function	31	446	888	17548	1.37354	0.0462	0.61727	1.33536	0.0349099	TRIM3//WWP1//HECTD2//PDZRN3//FBXW11//CBLC//PELI3//RNF144B//FBXO6//XIAP//FBXO40//MED1//UBE2O//AKTIP//UBE2Z//RNF26//RNF128//HECTD3//ZNRF3//CUL4A//UBE2QL1//FBXO41//FBXW5//FBXW7//RNF20//MIB1//KLHL1//TNFAIP1//RNF103//FBXO31//CDC23
GO:0003714	transcription corepressor activity	Molecular function	18	232	888	17548	1.5332	0.0477793	0.631857	1.32076	0.0202703	N4BP2L2//HEYL//URI1//PPP1R13L//CDYL2//CTBP2//ELK3//ERF//SIRT1//SCAI//ARHGAP35//HOXC6//NEUROD2//HDAC7//SUFU//YY1//LIMD1//NCOR1
GO:1901363	heterocyclic compound binding	Molecular function	334	6135	888	17548	1.07584	0.048562	0.635721	1.3137	0.376126	YARS//TRMT10A//SLC27A4//LARP1//NCBP1//RAD51B//WRN//YY1//ARNTL//PPARA//RARB//TNRC18//PER2//NR1I3//ARID3B//CREBRF//E2F3//ARHGAP35//LMX1B//MSX1//ATF1//NHLH1//KLF3//BARHL1//GATAD2B//ALX4//KAT2B//ELK1//ELK3//GRHL1//MYPOP//INSM1//MYC//MYF5//NFATC4//NRF1//PAX5//ZBTB7A//POU2F2//HES2//MED1//RFX1//SKIL//SMARCC2//SOX1//TP73//USF2//KDM6A//WBP2NL//HEYL//HOXB5//NFYB//KLF4//ZNF516//MTOR//SIRT1//KANSL1L//BAZ2A//…
GO:0000982	transcription factor activity, RNA polymerase II proximal promoter sequence-specific DNA binding	Molecular function	29	415	888	17548	1.38091	0.0496069	0.637627	1.30446	0.0326577	ARID3B//ELK1//ELK3//SIRT1//HEYL//GRHL1//MYC//NRF1//PAX5//POU2F2//PPARA//BARHL1//ZFAT//SOX1//TP73//USF2//KLF4//PROX2//HES1//MYPOP//INSM1//NFATC4//ZBTB7A//HES2//SKIL//YY1//SCRT2//ARNTL//MSX1

## Sheet: Down-BP
#Column "GO.ID" stands for the ID of gene ontology term
#Column "Term" stands for the name of gene ontology term
#Column "Ontology" stands for the ontology of GOID belongs to
#Column "Count" stands for the number of DE genes associated with the listed GOID
#Column "Pop.Hits" stands for the number of background population genes associated with the listed GOID
#Column "List.Total" stands for the total number of DE genes
#Column "Pop.Total" stands for the total number of background population genes
#Column "Fold.Enrichment" stands for the Fold Enrichment value of the GOID, it equals (Count/Pop.Hits)/(List.Total/Pop.Total)
#Column "Pvalue" stands for the significance testing value of the GOID
#Column "FDR" stands for the false discovery rate of the GOID, using Benjamini & Hochberg (1995) method
#Column "Enrichment.Score" stands for the Enrichment Score value of the GOID, it equals (-log10(Pvalue))
#Column "Gene.Ratio" stands for the Gene Ratio value genes associated with the GOID, it equals (Count/List.Total)
#Column "GENES" stands for the DE genes associated with the GOID
GO.ID	Term	Ontology	Count	Pop.Hits	List.Total	Pop.Total	Fold.Enrichment	Pvalue	FDR	Enrichment.Score	Gene.Ratio	GENES
GO:0031325	positive regulation of cellular metabolic process	Biological process	732	3074	3035	17653	1.38506	2.77968e-25	1.28111e-21	24.556	0.241186	GADD45A//TNF//STK24//MAP3K2//FRS2//MAP3K8//ADORA1//CRKL//JAK2//MAP3K1//MAP3K3//MAP3K4//RAF1//CARTPT//ADORA2B//MAPK14//DUSP5//DUSP6//LPAR1//ALK//TAB3//STK39//NRG1//IGF1//IGF2//KIT//ARRB1//NTF3//PIK3CB//PRKAA1//MAPK1//MAPK10//MAP2K1//MAP2K3//PROK2//MAP2K4//TDGF1//TGFA//MAPKAPK5//PEA15//S1PR2//CD81//PAXIP1//PNPT1//EPS15//NSG1//NSF//VAMP3//RASGRP1//FLOT1//CIB1//EDNRB//EFNA5//ENG//EPHA7//ERBB4//FMR1//…
GO:0051173	positive regulation of nitrogen compound metabolic process	Biological process	710	2965	3035	17653	1.39282	3.78859e-25	1.28111e-21	24.4215	0.233937	GADD45A//TNF//STK24//MAP3K2//FRS2//MAP3K8//ADORA1//CRKL//JAK2//MAP3K1//MAP3K3//MAP3K4//RAF1//CARTPT//ADORA2B//MAPK14//DUSP5//DUSP6//LPAR1//ALK//TAB3//STK39//NRG1//IGF1//IGF2//KIT//ARRB1//NTF3//PIK3CB//PRKAA1//MAPK1//MAPK10//MAP2K1//MAP2K3//PROK2//MAP2K4//TDGF1//TGFA//MAPKAPK5//PEA15//S1PR2//CD81//PAXIP1//PNPT1//RASGRP1//FLOT1//CIB1//EDNRB//EFNA5//ENG//EPHA7//ERBB4//FMR1//SIRT1//FPR2//MTOR//NPTN//…
GO:0048522	positive regulation of cellular process	Biological process	1117	5142	3035	17653	1.26352	5.63399e-24	1.27009e-20	23.2492	0.36804	GADD45A//TNF//STK24//MAP3K2//FRS2//MAP3K8//ADORA1//CRKL//JAK2//MAP3K1//MAP3K3//MAP3K4//RAF1//CARTPT//ADORA2B//MAPK14//DUSP5//DUSP6//LPAR1//ALK//TAB3//STK39//NRG1//IGF1//IGF2//KIT//ARRB1//NTF3//PIK3CB//PRKAA1//MAPK1//MAPK10//MAP2K1//MAP2K3//PROK2//MAP2K4//TDGF1//TGFA//MAPKAPK5//PEA15//S1PR2//CD81//PAXIP1//PNPT1//EPS15//NSG1//NSF//VAMP3//RASGRP1//FLOT1//CIB1//EDNRB//EFNA5//ENG//EPHA7//ERBB4//FMR1//…
GO:0031323	regulation of cellular metabolic process	Biological process	1341	6454	3035	17653	1.20854	1.36374e-21	1.90742e-18	20.8653	0.441845	ZSCAN4//CDKN1B//GADD45A//GTF2H1//PTEN//CDK5R1//CCNG1//CDC25A//DHFR//E2F6//NPAT//BACH1//TSHZ1//KLF2//CITED2//ZBTB18//CEBPA//HEXIM1//TXNIP//ZNF268//PPP1R13L//WWP2//STRAP//ZHX1//KLF12//AEBP2//JDP2//ATF2//E2F7//IRX2//EID2//DDIT3//ARX//DR1//EDN1//EDNRB//SDR16C5//CC2D1B//EP300//EPO//ESR1//ESRRA//JAZF1//FGF9//FHL2//IKZF2//CPEB3//ZHX2//SNW1//FOXF1//FOXC1//SPEN//MYT1L//FOXO1//FOXO3//CIC//SIN3B//DICER1//SI…
GO:0009893	positive regulation of metabolic process	Biological process	764	3329	3035	17653	1.33487	1.41019e-21	1.90742e-18	20.8507	0.25173	GADD45A//TNF//STK24//MAP3K2//FRS2//MAP3K8//ADORA1//CRKL//JAK2//MAP3K1//MAP3K3//MAP3K4//RAF1//CARTPT//ADORA2B//MAPK14//DUSP5//DUSP6//LPAR1//ALK//TAB3//STK39//NRG1//IGF1//IGF2//KIT//ARRB1//NTF3//PIK3CB//PRKAA1//MAPK1//MAPK10//MAP2K1//MAP2K3//PROK2//MAP2K4//TDGF1//TGFA//MAPKAPK5//PEA15//S1PR2//CD81//PAXIP1//PNPT1//EPS15//NSG1//NSF//VAMP3//RASGRP1//FLOT1//CIB1//EDNRB//EFNA5//ENG//EPHA7//ERBB4//FMR1//…
GO:0006357	regulation of transcription by RNA polymerase II	Biological process	547	2227	3035	17653	1.42865	1.86742e-21	2.10489e-18	20.7288	0.180231	TSHZ1//KLF2//CITED2//ZBTB18//CEBPA//HEXIM1//TXNIP//ZNF268//PPP1R13L//WWP2//STRAP//ZHX1//KLF12//AEBP2//JDP2//ATF2//E2F7//IRX2//EID2//DDIT3//ARX//DR1//E2F6//EDN1//EDNRB//SDR16C5//CC2D1B//EP300//EPO//ESR1//ESRRA//JAZF1//FGF9//FHL2//IKZF2//CPEB3//ZHX2//SNW1//FOXF1//FOXC1//SPEN//MYT1L//FOXO1//FOXO3//CIC//SIN3B//DICER1//SIRT1//ZFPM2//HEY1//CBX7//SUZ12//GABPA//TCERG1L//GATA6//CNOT7//HCFC1//KCNIP3//FOXA1…
GO:0006366	transcription by RNA polymerase II	Biological process	582	2405	3035	17653	1.40756	2.61225e-21	2.5238e-18	20.583	0.191763	TSHZ1//KLF2//CITED2//ZBTB18//CEBPA//HEXIM1//TXNIP//ZNF268//PPP1R13L//WWP2//STRAP//ZHX1//KLF12//AEBP2//JDP2//ATF2//E2F7//IRX2//EID2//DDIT3//ARX//DR1//E2F6//EDN1//EDNRB//SDR16C5//CC2D1B//EP300//EPO//ESR1//ESRRA//JAZF1//FGF9//FHL2//IKZF2//CPEB3//ZHX2//SNW1//FOXF1//FOXC1//SPEN//MYT1L//FOXO1//FOXO3//CIC//SIN3B//DICER1//SIRT1//ZFPM2//HEY1//CBX7//SUZ12//GABPA//TCERG1L//GATA6//CNOT7//HCFC1//KCNIP3//FOXA1…
GO:0045935	positive regulation of nucleobase-containing compound metabolic process	Biological process	447	1742	3035	17653	1.49252	3.44773e-21	2.91462e-18	20.4625	0.147282	PNPT1//EP300//SNW1//PLXND1//KAT2B//WIZ//UBE2B//TOPORS//KLF2//CITED2//TRIM16//MAP3K2//SPIN1//PIM2//FOXN3//KLF6//CREB1//CREBL2//DTX3L//DDIT3//DLX5//EGR2//ELF2//ELF4//EPO//ERBB4//ESR1//ESRRG//MECOM//FGF7//FHL2//FOXF1//FOXF2//FOXC1//FOXO1//FOXO3//FLI1//FBXW11//FZD2//EBF3//PHF19//GATA6//EHF//BMP10//TOX3//MED4//SERTAD3//MDFIC//HCFC1//HIF1A//HMGA1//FOXN2//IGF1//IL10//ILK//IRF1//AR//LHX1//LRP6//ARNTL//SM…
GO:0051254	positive regulation of RNA metabolic process	Biological process	400	1523	3035	17653	1.52764	7.69038e-21	5.77889e-18	20.1141	0.131796	PNPT1//EP300//SNW1//PLXND1//KAT2B//TOPORS//KLF2//CITED2//TRIM16//MAP3K2//SPIN1//PIM2//FOXN3//KLF6//CREB1//CREBL2//DTX3L//DDIT3//DLX5//EGR2//ELF2//ELF4//EPO//ERBB4//ESR1//ESRRG//MECOM//FGF7//FHL2//FOXF1//FOXF2//FOXC1//FOXO1//FOXO3//FLI1//FBXW11//FZD2//EBF3//PHF19//GATA6//EHF//BMP10//TOX3//MED4//SERTAD3//MDFIC//HCFC1//HIF1A//HMGA1//FOXN2//IGF1//IL10//ILK//IRF1//AR//LHX1//LRP6//ARNTL//SMAD2//SMAD5//…
GO:0010604	positive regulation of macromolecule metabolic process	Biological process	717	3106	3035	17653	1.3427	8.95321e-21	6.05506e-18	20.048	0.236244	GADD45A//TNF//STK24//MAP3K2//FRS2//MAP3K8//ADORA1//CRKL//JAK2//MAP3K1//MAP3K3//MAP3K4//RAF1//CARTPT//ADORA2B//MAPK14//DUSP5//DUSP6//LPAR1//ALK//TAB3//STK39//NRG1//IGF1//IGF2//KIT//ARRB1//NTF3//PIK3CB//PRKAA1//MAPK1//MAPK10//MAP2K1//MAP2K3//PROK2//MAP2K4//TDGF1//TGFA//MAPKAPK5//PEA15//S1PR2//CD81//PAXIP1//PNPT1//EPS15//NSG1//NSF//VAMP3//RASGRP1//FLOT1//CIB1//EDNRB//EFNA5//ENG//EPHA7//ERBB4//FMR1//…
GO:0007275	multicellular organism development	Biological process	1137	5351	3035	17653	1.23591	1.04717e-20	6.43817e-18	19.98	0.374629	COBL//STIL//FZD5//GDF11//WFIKKN2//COL1A2//DLX5//EXT1//FRZB//SERP1//GNAQ//HOXA10//HOXD13//IGF1//IGF2//IGFBP4//MATN3//TNFRSF11B//ASH1L//PTHLH//RPS6KA3//SHOX//BMP3//BMPR1B//SOX4//SOX9//SOX11//TLL1//TRPS1//CHRD//PKDCC//NOG//MAPK14//MYCN//MYF5//OTOR//THRA//BARX2//PDCD6//CALCRL//CIB1//ESM1//PDCD10//NUS1//ELK3//EPAS1//EPHB4//EREG//FGF9//FOXC1//PLXND1//FN1//SIRT1//HEY1//TSPAN12//LEMD3//ANGPT2//SETD2//HIF…
GO:0007399	nervous system development	Biological process	557	2296	3035	17653	1.41105	1.38642e-20	7.81361e-18	19.8581	0.183526	SEMA3A//DCX//FBXO45//MARK2//FYN//GJA1//DISC1//GPM6A//LRP12//MARK1//MATN2//ASCL1//NRCAM//PCM1//PEX7//PITX2//PTK2//NEUROD4//CXCL12//SPOCK1//NR2F2//FZD3//USP9X//UNK//NRP1//CDK5R1//PHOX2B//DCLK1//DNER//SOX4//SOX11//CFL1//GLMN//COBL//SETD2//LRP6//PAX2//PRKACB//SHROOM3//RALA//RARG//STIL//SKI//TSC1//GRHL2//FUZ//FZD6//LMO4//NOG//ZEB2//MED12//HIF1A//DMRTA2//HAND2//INSM1//FRS2//KCNA1//FLOT1//CTNNA2//LINGO2…
GO:0031328	positive regulation of cellular biosynthetic process	Biological process	458	1812	3035	17653	1.47017	2.42306e-20	1.26055e-17	19.6156	0.150906	EP300//SNW1//PLXND1//KAT2B//HTR2A//HTR2C//IGF1//WIZ//CNEP1R1//LDLR//NR1H2//TCF7L2//ARPP19//FOXO1//LARP4//CPEB3//SAMD4A//FMR1//MTOR//PABPC1//SERP1//RHOA//MAPK1//BCL3//RPS6KB1//UPF3A//SOX4//FXR1//FXR2//TOPORS//KLF2//CITED2//TRIM16//MAP3K2//SPIN1//PIM2//FOXN3//KLF6//CREB1//CREBL2//DTX3L//DDIT3//DLX5//EGR2//ELF2//ELF4//EPO//ERBB4//ESR1//ESRRG//MECOM//FGF7//FHL2//FOXF1//FOXF2//FOXC1//FOXO3//FLI1//FBXW…
GO:0019219	regulation of nucleobase-containing compound metabolic process	Biological process	944	4328	3035	17653	1.26866	6.69828e-20	3.20198e-17	19.174	0.311038	ZSCAN4//DHFR//E2F6//NPAT//BACH1//TSHZ1//KLF2//CITED2//ZBTB18//CEBPA//HEXIM1//TXNIP//ZNF268//PPP1R13L//WWP2//STRAP//ZHX1//KLF12//AEBP2//JDP2//ATF2//E2F7//IRX2//EID2//DDIT3//ARX//DR1//EDN1//EDNRB//SDR16C5//CC2D1B//EP300//EPO//ESR1//ESRRA//JAZF1//FGF9//FHL2//IKZF2//CPEB3//ZHX2//SNW1//FOXF1//FOXC1//SPEN//MYT1L//FOXO1//FOXO3//CIC//SIN3B//DICER1//SIRT1//ZFPM2//HEY1//CBX7//SUZ12//GABPA//TCERG1L//GATA6//…
GO:0009891	positive regulation of biosynthetic process	Biological process	462	1841	3035	17653	1.45965	7.10183e-20	3.20198e-17	19.1486	0.152224	EP300//SNW1//PLXND1//KAT2B//HTR2A//HTR2C//MTPN//IGF1//WIZ//CNEP1R1//LDLR//NR1H2//EDN1//HIF1A//TCF7L2//ARPP19//FOXO1//LARP4//CPEB3//SAMD4A//FMR1//MTOR//PABPC1//SERP1//RHOA//MAPK1//BCL3//RPS6KB1//UPF3A//SOX4//FXR1//FXR2//SORBS1//CREB1//CREBL2//TOPORS//KLF2//CITED2//TRIM16//MAP3K2//SPIN1//PIM2//FOXN3//KLF6//DTX3L//DDIT3//DLX5//EGR2//ELF2//ELF4//EPO//ERBB4//ESR1//ESRRG//MECOM//FGF7//FHL2//FOXF1//FOXF…
GO:0048518	positive regulation of biological process	Biological process	1220	5841	3035	17653	1.21488	9.70374e-20	4.10165e-17	19.0131	0.401977	GADD45A//TNF//STK24//MAP3K2//FRS2//MAP3K8//ADORA1//CRKL//JAK2//MAP3K1//MAP3K3//MAP3K4//RAF1//CARTPT//ADORA2B//MAPK14//DUSP5//DUSP6//LPAR1//ALK//TAB3//STK39//NRG1//IGF1//IGF2//KIT//ARRB1//NTF3//PIK3CB//PRKAA1//MAPK1//MAPK10//MAP2K1//MAP2K3//PROK2//MAP2K4//TDGF1//TGFA//MAPKAPK5//PEA15//S1PR2//CD81//PAXIP1//PNPT1//SPRY1//GDNF//SIX1//FLOT1//AGPAT1//EREG//HILPDA//PELI1//TMF1//IL33//IL23R//IL12A//FAM49…
GO:0051252	regulation of RNA metabolic process	Biological process	877	3984	3035	17653	1.28038	2.02868e-19	8.07058e-17	18.6928	0.288962	DHFR//E2F6//NPAT//BACH1//TSHZ1//KLF2//CITED2//ZBTB18//CEBPA//HEXIM1//TXNIP//ZNF268//PPP1R13L//WWP2//STRAP//ZHX1//KLF12//AEBP2//JDP2//ATF2//E2F7//IRX2//EID2//DDIT3//ARX//DR1//EDN1//EDNRB//SDR16C5//CC2D1B//EP300//EPO//ESR1//ESRRA//JAZF1//FGF9//FHL2//IKZF2//CPEB3//ZHX2//SNW1//FOXF1//FOXC1//SPEN//MYT1L//FOXO1//FOXO3//CIC//SIN3B//DICER1//SIRT1//ZFPM2//HEY1//CBX7//SUZ12//GABPA//TCERG1L//GATA6//CNOT7//H…
GO:0010557	positive regulation of macromolecule biosynthetic process	Biological process	430	1698	3035	17653	1.47296	3.12503e-19	1.17414e-16	18.5051	0.14168	EP300//SNW1//PLXND1//KAT2B//IGF1//WIZ//EDN1//HIF1A//TCF7L2//LARP4//CPEB3//SAMD4A//FMR1//MTOR//PABPC1//SERP1//RHOA//MAPK1//BCL3//RPS6KB1//UPF3A//SOX4//FXR1//FXR2//TOPORS//KLF2//CITED2//TRIM16//MAP3K2//SPIN1//PIM2//FOXN3//KLF6//CREB1//CREBL2//DTX3L//DDIT3//DLX5//EGR2//ELF2//ELF4//EPO//ERBB4//ESR1//ESRRG//MECOM//FGF7//FHL2//FOXF1//FOXF2//FOXC1//FOXO1//FOXO3//FLI1//FBXW11//FZD2//EBF3//PHF19//GATA6//E…
GO:0045893	positive regulation of transcription, DNA-templated	Biological process	378	1450	3035	17653	1.51629	4.22896e-19	1.43002e-16	18.3738	0.124547	EP300//SNW1//PLXND1//KAT2B//HMGA1//ERLIN1//INSIG2//CTR9//GCG//KLF2//NFE2L2//CREB1//ESR1//PSMC1//WNT10B//DHX33//TAF1//UBTF//NAMPT//CDK8//FSTL3//CITED2//ZBTB18//CEBPA//TBR1//SIX2//ZNF268//WWP2//SOX21//KLF6//ATF2//CRX//MAPK14//CSF3//E2F7//CREBRF//NKX2-3//CITED4//DDIT3//DLX3//E2F5//EBF1//EDN1//EGR2//ELF4//ELK3//TET3//ENG//EPAS1//ERG//ESRRA//ESRRG//ETV1//MECOM//TFEC//IKZF3//IKZF2//FOXJ3//FOXF1//FOXF2/…
GO:1903508	positive regulation of nucleic acid-templated transcription	Biological process	378	1450	3035	17653	1.51629	4.22896e-19	1.43002e-16	18.3738	0.124547	EP300//SNW1//PLXND1//KAT2B//TOPORS//KLF2//CITED2//TRIM16//MAP3K2//SPIN1//PIM2//FOXN3//KLF6//CREB1//CREBL2//DTX3L//DDIT3//DLX5//EGR2//ELF2//ELF4//EPO//ERBB4//ESR1//ESRRG//MECOM//FGF7//FHL2//FOXF1//FOXF2//FOXC1//FOXO1//FOXO3//FLI1//FBXW11//FZD2//EBF3//PHF19//GATA6//EHF//BMP10//TOX3//MED4//SERTAD3//MDFIC//HCFC1//HIF1A//HMGA1//FOXN2//IGF1//IL10//ILK//IRF1//AR//LHX1//LRP6//ARNTL//SMAD2//SMAD5//MITF//M…
GO:1902680	positive regulation of RNA biosynthetic process	Biological process	378	1451	3035	17653	1.51525	4.78686e-19	1.5416e-16	18.3199	0.124547	EP300//SNW1//PLXND1//KAT2B//TOPORS//KLF2//CITED2//TRIM16//MAP3K2//SPIN1//PIM2//FOXN3//KLF6//CREB1//CREBL2//DTX3L//DDIT3//DLX5//EGR2//ELF2//ELF4//EPO//ERBB4//ESR1//ESRRG//MECOM//FGF7//FHL2//FOXF1//FOXF2//FOXC1//FOXO1//FOXO3//FLI1//FBXW11//FZD2//EBF3//PHF19//GATA6//EHF//BMP10//TOX3//MED4//SERTAD3//MDFIC//HCFC1//HIF1A//HMGA1//FOXN2//IGF1//IL10//ILK//IRF1//AR//LHX1//LRP6//ARNTL//SMAD2//SMAD5//MITF//M…
GO:0048856	anatomical structure development	Biological process	1214	5836	3035	17653	1.20994	6.53209e-19	2.00802e-16	18.1849	0.4	COBL//STIL//FZD5//ERVFRD-1//CDH4//CDH10//FRY//CDH18//TENM1//KLF2//CAP2//NCKAP1//ADD1//SHROOM1//MAPK14//ECT2//GP1BA//CDH20//CDH19//FRYL//NRG1//MED1//STRADB//SHROOM3//SS18//VHL//WNT3//CAPZB//ARHGEF2//GDF11//WFIKKN2//COL1A2//DLX5//EXT1//FRZB//SERP1//GNAQ//HOXA10//HOXD13//IGF1//IGF2//IGFBP4//MATN3//TNFRSF11B//ASH1L//PTHLH//RPS6KA3//SHOX//BMP3//BMPR1B//SOX4//SOX9//SOX11//TLL1//TRPS1//CHRD//PKDCC//NOG/…
GO:0019222	regulation of metabolic process	Biological process	1407	6920	3035	17653	1.18263	7.02591e-19	2.06592e-16	18.1533	0.463591	ZSCAN4//CDKN1B//GADD45A//GTF2H1//PTEN//CDK5R1//CCNG1//CDC25A//DHFR//E2F6//NPAT//BACH1//TSHZ1//KLF2//CITED2//ZBTB18//CEBPA//HEXIM1//TXNIP//ZNF268//PPP1R13L//WWP2//STRAP//ZHX1//KLF12//AEBP2//JDP2//ATF2//E2F7//IRX2//EID2//DDIT3//ARX//DR1//EDN1//EDNRB//SDR16C5//CC2D1B//EP300//EPO//ESR1//ESRRA//JAZF1//FGF9//FHL2//IKZF2//CPEB3//ZHX2//SNW1//FOXF1//FOXC1//SPEN//MYT1L//FOXO1//FOXO3//CIC//SIN3B//DICER1//SI…
GO:0080090	regulation of primary metabolic process	Biological process	1313	6394	3035	17653	1.19441	9.13463e-19	2.57406e-16	18.0393	0.432619	ZSCAN4//CDKN1B//GADD45A//GTF2H1//PTEN//CDK5R1//CCNG1//CDC25A//DHFR//E2F6//NPAT//BACH1//TSHZ1//KLF2//CITED2//ZBTB18//CEBPA//HEXIM1//TXNIP//ZNF268//PPP1R13L//WWP2//STRAP//ZHX1//KLF12//AEBP2//JDP2//ATF2//E2F7//IRX2//EID2//DDIT3//ARX//DR1//EDN1//EDNRB//SDR16C5//CC2D1B//EP300//EPO//ESR1//ESRRA//JAZF1//FGF9//FHL2//IKZF2//CPEB3//ZHX2//SNW1//FOXF1//FOXC1//SPEN//MYT1L//FOXO1//FOXO3//CIC//SIN3B//DICER1//SI…
GO:0032502	developmental process	Biological process	1290	6267	3035	17653	1.19726	1.03737e-18	2.80629e-16	17.9841	0.425041	COBL//STIL//FZD5//ERVFRD-1//CDH4//CDH10//FRY//CDH18//TENM1//KLF2//CAP2//NCKAP1//ADD1//SHROOM1//MAPK14//ECT2//GP1BA//CDH20//CDH19//FRYL//NRG1//MED1//STRADB//SHROOM3//SS18//VHL//WNT3//CAPZB//ARHGEF2//ENG//GDF11//WFIKKN2//COL1A2//DLX5//EXT1//FRZB//SERP1//GNAQ//HOXA10//HOXD13//IGF1//IGF2//IGFBP4//MATN3//TNFRSF11B//ASH1L//PTHLH//RPS6KA3//SHOX//BMP3//BMPR1B//SOX4//SOX9//SOX11//TLL1//TRPS1//CHRD//PKDCC/…
GO:0048731	system development	Biological process	1016	4760	3035	17653	1.2415	1.5429e-18	4.01332e-16	17.8117	0.334761	GDF11//WFIKKN2//COL1A2//DLX5//EXT1//FRZB//SERP1//GNAQ//HOXA10//HOXD13//IGF1//IGF2//IGFBP4//MATN3//TNFRSF11B//ASH1L//PTHLH//RPS6KA3//SHOX//BMP3//BMPR1B//SOX4//SOX9//SOX11//TLL1//TRPS1//CHRD//PKDCC//NOG//MAPK14//MYCN//MYF5//OTOR//THRA//BARX2//PDCD6//CALCRL//CIB1//ESM1//PDCD10//NUS1//ELK3//EPAS1//EPHB4//EREG//FGF9//FOXC1//PLXND1//FN1//SIRT1//HEY1//TSPAN12//LEMD3//ANGPT2//SETD2//HIF1A//HOXA3//HOXA7//…
GO:0048468	cell development	Biological process	497	2045	3035	17653	1.41359	1.99681e-18	5.00163e-16	17.6997	0.163756	ZNF830//EREG//BMPR1B//DAZL//FOXO3//YTHDF2//CCNB1//AGFG1//TMF1//SPACA1//TBPL1//SEMA3A//SEMA3C//CFL1//EDNRB//ERBB4//CORO1C//GDNF//HIF1A//ISL1//KITLG//SEMA3G//SEMA4G//TBX1//ACVR1//ZEB2//LATS2//SOX17//VEZF1//MET//HEG1//STC1//DISC1//DMRTA2//FZD3//CHSY1//SULF1//BMPR2//RUNX2//FGF18//ESR1//SHROOM3//ONECUT2//RARG//GJA1//SIX3//CLEC5A//PTHLH//PITX2//HAND2//CDK6//DLL1//INSM1//NKX2-2//PALLD//CDC42//ASCL1//PHO…
GO:0009653	anatomical structure morphogenesis	Biological process	617	2656	3035	17653	1.35119	2.97627e-18	7.18877e-16	17.5263	0.203295	ERVFRD-1//CDH4//CDH10//FRY//CDH18//TENM1//KLF2//CAP2//NCKAP1//ADD1//SHROOM1//MAPK14//ECT2//GP1BA//CDH20//CDH19//FRYL//NRG1//MED1//STRADB//SHROOM3//SS18//VHL//WNT3//CAPZB//ARHGEF2//MYCN//MYF5//OTOR//BMPR1B//SOX9//THRA//BARX2//PDCD6//CALCRL//CIB1//ESM1//PDCD10//NUS1//ELK3//EPAS1//EPHB4//EREG//FGF9//FOXC1//PLXND1//FN1//SIRT1//HEY1//TSPAN12//LEMD3//ANGPT2//SETD2//HIF1A//HOXA3//HOXA7//ITGA5//ITGAV//RH…
GO:1903506	regulation of nucleic acid-templated transcription	Biological process	825	3766	3035	17653	1.27419	1.80752e-17	4.16333e-15	16.7429	0.271829	DHFR//E2F6//NPAT//BACH1//TSHZ1//KLF2//CITED2//ZBTB18//CEBPA//HEXIM1//TXNIP//ZNF268//PPP1R13L//WWP2//STRAP//ZHX1//KLF12//AEBP2//JDP2//ATF2//E2F7//IRX2//EID2//DDIT3//ARX//DR1//EDN1//EDNRB//SDR16C5//CC2D1B//EP300//EPO//ESR1//ESRRA//JAZF1//FGF9//FHL2//IKZF2//CPEB3//ZHX2//SNW1//FOXF1//FOXC1//SPEN//MYT1L//FOXO1//FOXO3//CIC//SIN3B//DICER1//SIRT1//ZFPM2//HEY1//CBX7//SUZ12//GABPA//TCERG1L//GATA6//CNOT7//H…
GO:0006355	regulation of transcription, DNA-templated	Biological process	821	3745	3035	17653	1.27512	1.84681e-17	4.16333e-15	16.7336	0.270511	DHFR//E2F6//NPAT//BACH1//TSHZ1//KLF2//CITED2//ZBTB18//CEBPA//HEXIM1//TXNIP//ZNF268//PPP1R13L//WWP2//STRAP//ZHX1//KLF12//AEBP2//JDP2//ATF2//E2F7//IRX2//EID2//DDIT3//ARX//DR1//EDN1//EDNRB//SDR16C5//CC2D1B//EP300//EPO//ESR1//ESRRA//JAZF1//FGF9//FHL2//IKZF2//CPEB3//ZHX2//SNW1//FOXF1//FOXC1//SPEN//MYT1L//FOXO1//FOXO3//CIC//SIN3B//DICER1//SIRT1//ZFPM2//HEY1//CBX7//SUZ12//GABPA//TCERG1L//GATA6//CNOT7//H…
GO:0051171	regulation of nitrogen compound metabolic process	Biological process	1277	6240	3035	17653	1.19033	1.91391e-17	4.17541e-15	16.7181	0.420758	ZSCAN4//CDKN1B//GADD45A//GTF2H1//PTEN//CDK5R1//CCNG1//CDC25A//DHFR//E2F6//NPAT//BACH1//TSHZ1//KLF2//CITED2//ZBTB18//CEBPA//HEXIM1//TXNIP//ZNF268//PPP1R13L//WWP2//STRAP//ZHX1//KLF12//AEBP2//JDP2//ATF2//E2F7//IRX2//EID2//DDIT3//ARX//DR1//EDN1//EDNRB//SDR16C5//CC2D1B//EP300//EPO//ESR1//ESRRA//JAZF1//FGF9//FHL2//IKZF2//CPEB3//ZHX2//SNW1//FOXF1//FOXC1//SPEN//MYT1L//FOXO1//FOXO3//CIC//SIN3B//DICER1//SI…
GO:2001141	regulation of RNA biosynthetic process	Biological process	825	3774	3035	17653	1.27149	3.27802e-17	6.92789e-15	16.4844	0.271829	DHFR//E2F6//NPAT//BACH1//TSHZ1//KLF2//CITED2//ZBTB18//CEBPA//HEXIM1//TXNIP//ZNF268//PPP1R13L//WWP2//STRAP//ZHX1//KLF12//AEBP2//JDP2//ATF2//E2F7//IRX2//EID2//DDIT3//ARX//DR1//EDN1//EDNRB//SDR16C5//CC2D1B//EP300//EPO//ESR1//ESRRA//JAZF1//FGF9//FHL2//IKZF2//CPEB3//ZHX2//SNW1//FOXF1//FOXC1//SPEN//MYT1L//FOXO1//FOXO3//CIC//SIN3B//DICER1//SIRT1//ZFPM2//HEY1//CBX7//SUZ12//GABPA//TCERG1L//GATA6//CNOT7//H…
GO:0060255	regulation of macromolecule metabolic process	Biological process	1308	6425	3035	17653	1.18412	3.76399e-17	7.71389e-15	16.4244	0.430972	ZSCAN4//CDKN1B//GADD45A//GTF2H1//PTEN//CDK5R1//CCNG1//CDC25A//DHFR//E2F6//NPAT//BACH1//TSHZ1//KLF2//CITED2//ZBTB18//CEBPA//HEXIM1//TXNIP//ZNF268//PPP1R13L//WWP2//STRAP//ZHX1//KLF12//AEBP2//JDP2//ATF2//E2F7//IRX2//EID2//DDIT3//ARX//DR1//EDN1//EDNRB//SDR16C5//CC2D1B//EP300//EPO//ESR1//ESRRA//JAZF1//FGF9//FHL2//IKZF2//CPEB3//ZHX2//SNW1//FOXF1//FOXC1//SPEN//MYT1L//FOXO1//FOXO3//CIC//SIN3B//DICER1//SI…
GO:0045944	positive regulation of transcription by RNA polymerase II	Biological process	303	1132	3035	17653	1.55688	4.68624e-17	9.32148e-15	16.3292	0.0998353	EP300//SNW1//PLXND1//KAT2B//ERLIN1//INSIG2//CTR9//GCG//KLF2//NFE2L2//CREB1//ESR1//PSMC1//WNT10B//PAXIP1//TAF1//HSF5//HSF2//HIF1A//HNRNPK//DLX5//SMAD1//SMAD5//RUNX2//GNL3//SMARCA4//TEAD1//APLN//DDIT3//ATF3//FBXW7//NPNT//HAND2//NAMPT//CDK8//FSTL3//CITED2//ZBTB18//CEBPA//TBR1//SIX2//ZNF268//WWP2//SOX21//KLF6//ATF2//CRX//MAPK14//CSF3//E2F7//CREBRF//NKX2-3//CITED4//DLX3//E2F5//EBF1//EDN1//EGR2//ELF4//…
GO:0048699	generation of neurons	Biological process	366	1437	3035	17653	1.48144	8.80776e-17	1.70191e-14	16.0551	0.120593	SEMA3A//DCX//FBXO45//MARK2//FYN//GJA1//DISC1//GPM6A//LRP12//MARK1//MATN2//ASCL1//NRCAM//PCM1//PEX7//PITX2//PTK2//NEUROD4//CXCL12//SPOCK1//NR2F2//FZD3//USP9X//UNK//NRP1//CDK5R1//PHOX2B//DCLK1//DNER//HIF1A//DMRTA2//SOX4//SOX11//HAND2//INSM1//FRS2//KCNA1//FLOT1//CTNNA2//LINGO2//EPYC//NTNG1//SLITRK3//MAP1A//NEFH//OMD//OGN//PAX2//ATL1//PITPNA//POU4F1//RTN4//DSCAML1//SPTBN4//PICALM//PARD6B//SLITRK2//DO…
GO:0006351	transcription, DNA-templated	Biological process	846	3907	3035	17653	1.25947	1.49079e-16	2.80062e-14	15.8266	0.278748	DHFR//E2F6//NPAT//BACH1//TSHZ1//KLF2//CITED2//ZBTB18//CEBPA//HEXIM1//TXNIP//ZNF268//PPP1R13L//WWP2//STRAP//ZHX1//KLF12//AEBP2//JDP2//ATF2//E2F7//IRX2//EID2//DDIT3//ARX//DR1//EDN1//EDNRB//SDR16C5//CC2D1B//EP300//EPO//ESR1//ESRRA//JAZF1//FGF9//FHL2//IKZF2//CPEB3//ZHX2//SNW1//FOXF1//FOXC1//SPEN//MYT1L//FOXO1//FOXO3//CIC//SIN3B//DICER1//SIRT1//ZFPM2//HEY1//CBX7//SUZ12//GABPA//TCERG1L//GATA6//CNOT7//H…
GO:0097659	nucleic acid-templated transcription	Biological process	849	3924	3035	17653	1.25846	1.59312e-16	2.91197e-14	15.7978	0.279736	DHFR//E2F6//NPAT//BACH1//TSHZ1//KLF2//CITED2//ZBTB18//CEBPA//HEXIM1//TXNIP//ZNF268//PPP1R13L//WWP2//STRAP//ZHX1//KLF12//AEBP2//JDP2//ATF2//E2F7//IRX2//EID2//DDIT3//ARX//DR1//EDN1//EDNRB//SDR16C5//CC2D1B//EP300//EPO//ESR1//ESRRA//JAZF1//FGF9//FHL2//IKZF2//CPEB3//ZHX2//SNW1//FOXF1//FOXC1//SPEN//MYT1L//FOXO1//FOXO3//CIC//SIN3B//DICER1//SIRT1//ZFPM2//HEY1//CBX7//SUZ12//GABPA//TCERG1L//GATA6//CNOT7//H…
GO:0006464	cellular protein modification process	Biological process	898	4192	3035	17653	1.24599	2.19647e-16	3.8089e-14	15.6583	0.295881	CDKN1B//GADD45A//GTF2H1//PTEN//CDK5R1//CCNG1//CDC25A//RANBP9//RASGRP1//FRS2//NRG4//PPM1L//SPRED1//HBEGF//DUSP5//DUSP6//ERBB4//EREG//RASGEF1A//FGF7//FGF9//FYN//GDNF//GRB2//NRG1//IL2RG//ILK//IRS1//JAK1//JAK2//KIT//KRAS//SMAD1//MEF2A//MAP3K1//MAP3K3//MAP3K4//MET//KITLG//NCAM1//NRAS//PDGFA//IL17RD//MAPK1//MAPK4//MAPK6//MAP2K1//PSMA1//PSMA2//PSMA4//PSMC1//PSMD3//PSMD10//PSMD11//PSMD12//PTK2//SPTBN4//R…
GO:0036211	protein modification process	Biological process	898	4192	3035	17653	1.24599	2.19647e-16	3.8089e-14	15.6583	0.295881	CDKN1B//GADD45A//GTF2H1//PTEN//CDK5R1//CCNG1//CDC25A//RANBP9//RASGRP1//FRS2//NRG4//PPM1L//SPRED1//HBEGF//DUSP5//DUSP6//ERBB4//EREG//RASGEF1A//FGF7//FGF9//FYN//GDNF//GRB2//NRG1//IL2RG//ILK//IRS1//JAK1//JAK2//KIT//KRAS//SMAD1//MEF2A//MAP3K1//MAP3K3//MAP3K4//MET//KITLG//NCAM1//NRAS//PDGFA//IL17RD//MAPK1//MAPK4//MAPK6//MAP2K1//PSMA1//PSMA2//PSMA4//PSMC1//PSMD3//PSMD10//PSMD11//PSMD12//PTK2//SPTBN4//R…
GO:0032774	RNA biosynthetic process	Biological process	849	3940	3035	17653	1.25335	4.92628e-16	8.3291e-14	15.3075	0.279736	DHFR//E2F6//NPAT//BACH1//TSHZ1//KLF2//CITED2//ZBTB18//CEBPA//HEXIM1//TXNIP//ZNF268//PPP1R13L//WWP2//STRAP//ZHX1//KLF12//AEBP2//JDP2//ATF2//E2F7//IRX2//EID2//DDIT3//ARX//DR1//EDN1//EDNRB//SDR16C5//CC2D1B//EP300//EPO//ESR1//ESRRA//JAZF1//FGF9//FHL2//IKZF2//CPEB3//ZHX2//SNW1//FOXF1//FOXC1//SPEN//MYT1L//FOXO1//FOXO3//CIC//SIN3B//DICER1//SIRT1//ZFPM2//HEY1//CBX7//SUZ12//GABPA//TCERG1L//GATA6//CNOT7//H…
GO:0022008	neurogenesis	Biological process	383	1536	3035	17653	1.45033	5.52153e-16	9.10783e-14	15.2579	0.126194	SEMA3A//DCX//FBXO45//MARK2//FYN//GJA1//DISC1//GPM6A//LRP12//MARK1//MATN2//ASCL1//NRCAM//PCM1//PEX7//PITX2//PTK2//NEUROD4//CXCL12//SPOCK1//NR2F2//FZD3//USP9X//UNK//NRP1//CDK5R1//PHOX2B//DCLK1//DNER//HIF1A//DMRTA2//SOX4//SOX11//HAND2//INSM1//FRS2//KCNA1//FLOT1//CTNNA2//LINGO2//EPYC//NTNG1//SLITRK3//MAP1A//NEFH//OMD//OGN//PAX2//ATL1//PITPNA//POU4F1//RTN4//DSCAML1//SPTBN4//PICALM//PARD6B//SLITRK2//DO…
GO:0045595	regulation of cell differentiation	Biological process	428	1761	3035	17653	1.41366	7.85797e-16	1.26532e-13	15.1047	0.141021	DISC1//HIF1A//DMRTA2//FZD3//NDFIP1//LYN//KITLG//SOSTDC1//DICER1//SKI//DAG1//SMAD7//PHLDB2//FOXC1//MTOR//GCNT2//ISL1//LOXL2//SMAD2//SDCBP//TGFBR2//STRAP//FOXA1//SDHAF2//PPP2CA//PTEN//TBX5//LDLRAD4//FRZB//CSF1//AGTR1//ITGAV//NFKBIA//PPARG//NR1H2//MAPK14//THRA//BDNF//BHLHE41//NCS1//GRID2//KLK6//SNAP25//ZNF804A//CNR1//MARK2//EPO//FYN//NEGR1//NPTN//NFE2L2//SERPINI1//TMEM30A//PRKCI//LRRC7//TWF1//PTN//R…
GO:0030182	neuron differentiation	Biological process	333	1303	3035	17653	1.48648	1.59006e-15	2.50083e-13	14.7986	0.10972	SOX4//SOX11//PHOX2B//HAND2//INSM1//ASCL1//FLOT1//CTNNA2//LINGO2//EPYC//NTNG1//SLITRK3//MAP1A//NEFH//NRCAM//OMD//OGN//PAX2//ATL1//PITPNA//POU4F1//RTN4//DSCAML1//SPTBN4//PICALM//PARD6B//SLITRK2//DOCK7//CDH4//RANBP9//SEMA3A//SEMA3C//FRS2//KIF3A//LYPLA2//CREB1//ARX//DPYSL2//EFNA3//EFNA5//EFNB2//ETV1//EXT1//DOK6//FYN//GAP43//GDNF//GPC1//GRB2//SH3KBP1//KRAS//L1CAM//MATN2//NCAM1//NRAS//OTX2//EVL//PIK3CB…
GO:0030154	cell differentiation	Biological process	879	4124	3035	17653	1.23974	2.29913e-15	3.53386e-13	14.6384	0.289621	ZNF830//EREG//BMPR1B//DAZL//FOXO3//YTHDF2//CCNB1//WARS2//GLMN//ENG//FOXF1//PAXIP1//ZFPM2//HAS2//ITGAV//JUNB//PITX2//ACKR3//PTK2//HEG1//RASA1//SOX17//ZFP36L1//TGFBR2//WT1//CAV1//QKI//DLX5//FGF9//FHL2//RRAS2//SNRNP200//GJA1//IARS//IGFBP3//IGFBP5//MEF2D//WWOX//TP53INP2//BMP3//SPP1//HIRA//CAT//RUNX2//CHRD//CBFB//NOG//AGFG1//TMF1//SPACA1//TBPL1//APC//ITGB1//SOX9//TBX1//DLL1//MCL1//PAX2//DSCAML1//SMAD1…
GO:0048523	negative regulation of cellular process	Biological process	1007	4821	3035	17653	1.21493	2.41495e-15	3.6294e-13	14.6171	0.331796	ZSCAN4//RAD9A//RAD17//MAPK14//DONSON//HUS1//USP28//PEA15//CLOCK//TSHZ1//KLF2//CITED2//ZBTB18//CEBPA//HEXIM1//TXNIP//ZNF268//PPP1R13L//WWP2//STRAP//ZHX1//KLF12//AEBP2//JDP2//ATF2//E2F7//IRX2//EID2//DDIT3//ARX//DR1//E2F6//EDN1//EDNRB//SDR16C5//CC2D1B//EP300//EPO//ESR1//ESRRA//JAZF1//FGF9//FHL2//IKZF2//CPEB3//ZHX2//SNW1//FOXF1//FOXC1//SPEN//MYT1L//FOXO1//FOXO3//CIC//SIN3B//DICER1//SIRT1//ZFPM2//HEY1…
GO:0048869	cellular developmental process	Biological process	915	4323	3035	17653	1.23111	3.03331e-15	4.45963e-13	14.5181	0.301483	CDH4//CDH10//FRY//CDH18//TENM1//KLF2//CAP2//NCKAP1//ADD1//SHROOM1//MAPK14//ECT2//GP1BA//CDH20//CDH19//FRYL//NRG1//MED1//STRADB//SHROOM3//SS18//VHL//WNT3//CAPZB//ARHGEF2//ENG//ZNF830//EREG//BMPR1B//DAZL//FOXO3//YTHDF2//CCNB1//WARS2//GLMN//FOXF1//PAXIP1//ZFPM2//HAS2//ITGAV//JUNB//PITX2//ACKR3//PTK2//HEG1//RASA1//SOX17//ZFP36L1//TGFBR2//WT1//CAV1//QKI//DLX5//FGF9//FHL2//RRAS2//SNRNP200//GJA1//IARS//…
GO:0044260	cellular macromolecule metabolic process	Biological process	1665	8555	3035	17653	1.13202	5.32962e-15	7.66898e-13	14.2733	0.5486	APLF//SIRT1//ZSCAN4//KIN//ORC6//DONSON//HUS1//IGF1//MCM3//NASP//NFIA//NFIB//NFIX//REV1//RAD9A//RAD17//RBBP8//RBMS1//RFC3//RFC5//SET//TNFAIP1//RMI1//ING5//CDC25A//CDKN1B//GADD45A//GTF2H1//PTEN//CDK5R1//CCNG1//DHFR//E2F6//NPAT//BACH1//TSHZ1//KLF2//CITED2//ZBTB18//CEBPA//HEXIM1//TXNIP//ZNF268//PPP1R13L//WWP2//STRAP//ZHX1//KLF12//AEBP2//JDP2//ATF2//E2F7//IRX2//EID2//DDIT3//ARX//DR1//EDN1//EDNRB//SDR1…
GO:0048519	negative regulation of biological process	Biological process	1092	5303	3035	17653	1.19774	5.73066e-15	8.07426e-13	14.2418	0.359802	ZSCAN4//RAD9A//RAD17//MAPK14//DONSON//HUS1//USP28//PEA15//CLOCK//TSHZ1//KLF2//CITED2//ZBTB18//CEBPA//HEXIM1//TXNIP//ZNF268//PPP1R13L//WWP2//STRAP//ZHX1//KLF12//AEBP2//JDP2//ATF2//E2F7//IRX2//EID2//DDIT3//ARX//DR1//E2F6//EDN1//EDNRB//SDR16C5//CC2D1B//EP300//EPO//ESR1//ESRRA//JAZF1//FGF9//FHL2//IKZF2//CPEB3//ZHX2//SNW1//FOXF1//FOXC1//SPEN//MYT1L//FOXO1//FOXO3//CIC//SIN3B//DICER1//SIRT1//ZFPM2//HEY1…
GO:0010628	positive regulation of gene expression	Biological process	447	1877	3035	17653	1.38517	6.15746e-15	8.49855e-13	14.2106	0.147282	EP300//SNW1//PLXND1//KAT2B//PLGRKT//LARP4//CPEB3//SAMD4A//FMR1//MTOR//PABPC1//SERP1//RHOA//MAPK1//BCL3//RPS6KB1//UPF3A//SOX4//FXR1//FXR2//TOPORS//KLF2//CITED2//TRIM16//MAP3K2//SPIN1//PIM2//FOXN3//KLF6//CREB1//CREBL2//DTX3L//DDIT3//DLX5//EGR2//ELF2//ELF4//EPO//ERBB4//ESR1//ESRRG//MECOM//FGF7//FHL2//FOXF1//FOXF2//FOXC1//FOXO1//FOXO3//FLI1//FBXW11//FZD2//EBF3//PHF19//GATA6//EHF//BMP10//TOX3//MED4//S…
GO:0023051	regulation of signaling	Biological process	772	3575	3035	17653	1.25603	1.30383e-14	1.76356e-12	13.8848	0.254366	GADD45A//TNF//STK24//MAP3K2//FRS2//MAP3K8//ADORA1//CRKL//JAK2//MAP3K1//MAP3K3//MAP3K4//RAF1//CARTPT//ADORA2B//MAPK14//DUSP5//DUSP6//LPAR1//ALK//TAB3//STK39//NRG1//IGF1//IGF2//KIT//ARRB1//NTF3//PIK3CB//PRKAA1//MAPK1//MAPK10//MAP2K1//MAP2K3//PROK2//MAP2K4//TDGF1//TGFA//MAPKAPK5//PEA15//S1PR2//CD81//DUSP10//DUSP18//SPRED1//DUSP8//PPP2CA//RGS3//CAV1//NSG1//CAMLG//TBC1D16//EPS15//NSF//VAMP3//CBFB//AGP…
GO:0009889	regulation of biosynthetic process	Biological process	981	4707	3035	17653	1.21223	1.42287e-14	1.88684e-12	13.8468	0.323229	DHFR//E2F6//NPAT//BACH1//TSHZ1//KLF2//CITED2//ZBTB18//CEBPA//HEXIM1//TXNIP//ZNF268//PPP1R13L//WWP2//STRAP//ZHX1//KLF12//AEBP2//JDP2//ATF2//E2F7//IRX2//EID2//DDIT3//ARX//DR1//EDN1//EDNRB//SDR16C5//CC2D1B//EP300//EPO//ESR1//ESRRA//JAZF1//FGF9//FHL2//IKZF2//CPEB3//ZHX2//SNW1//FOXF1//FOXC1//SPEN//MYT1L//FOXO1//FOXO3//CIC//SIN3B//DICER1//SIRT1//ZFPM2//HEY1//CBX7//SUZ12//GABPA//TCERG1L//GATA6//CNOT7//H…
GO:0050793	regulation of developmental process	Biological process	579	2563	3035	17653	1.31398	1.76619e-14	2.29707e-12	13.753	0.190774	SPRY1//FRS2//GDNF//SIX1//DISC1//HIF1A//DMRTA2//FZD3//RC3H1//TNFAIP3//MARCH7//TGFBR2//HAVCR2//IDO1//PHLPP1//FOXP3//NDFIP1//LYN//KITLG//CITED2//WT1//BMPR2//ISL1//HAND2//SOX17//MAGI2//PLXNC1//GNA13//CSNK1G2//LPAR1//RHOBTB3//PLXND1//FN1//FYN//BRWD3//RND1//SH3KBP1//ANXA1//ANXA7//KIT//RHOA//RHOB//RND3//MSN//CSNK1G1//BRWD1//RHOJ//PTK2//SHROOM3//PTN//RASA1//CCL13//TPM1//EZR//WIPF1//WASL//CDC42//SOSTDC1//…
GO:0043412	macromolecule modification	Biological process	922	4389	3035	17653	1.22187	1.83298e-14	2.33895e-12	13.7368	0.303789	CDKN1B//GADD45A//GTF2H1//PTEN//CDK5R1//CCNG1//CDC25A//RANBP9//RASGRP1//FRS2//NRG4//PPM1L//SPRED1//HBEGF//DUSP5//DUSP6//ERBB4//EREG//RASGEF1A//FGF7//FGF9//FYN//GDNF//GRB2//NRG1//IL2RG//ILK//IRS1//JAK1//JAK2//KIT//KRAS//SMAD1//MEF2A//MAP3K1//MAP3K3//MAP3K4//MET//KITLG//NCAM1//NRAS//PDGFA//IL17RD//MAPK1//MAPK4//MAPK6//MAP2K1//PSMA1//PSMA2//PSMA4//PSMC1//PSMD3//PSMD10//PSMD11//PSMD12//PTK2//SPTBN4//R…
GO:0009719	response to endogenous stimulus	Biological process	390	1606	3035	17653	1.41247	2.20919e-14	2.76681e-12	13.6558	0.128501	MED1//THRA//WFIKKN2//COL1A2//CREB1//FKBP1A//SIRT1//FUT8//GCNT2//RHOA//SMAD1//SMAD2//ARRB2//SMAD5//SMAD7//NEDD8//PTK2//SKI//TGFBR2//TGFBR3//GDF5//USP9X//FOXH1//ACVR1//MTMR4//EID2//CHRM2//CHRM5//GNAQ//CDK5R1//SORBS1//ATP6V1G3//EIF4EBP2//FOXO1//ATP6V1C2//APPL1//GRB2//SLC2A8//APC//IDE//IGF1R//IGF2//IRS1//FOXO4//ATP6V1D//ATP6V1C1//PIK3R2//RPE65//PIK3R3//ATP6V1F//FRS2//SPRED1//FGF7//FGF9//FGF12//FLRT1/…
GO:0031326	regulation of cellular biosynthetic process	Biological process	966	4640	3035	17653	1.21093	3.60259e-14	4.42988e-12	13.4434	0.318287	DHFR//E2F6//NPAT//BACH1//TSHZ1//KLF2//CITED2//ZBTB18//CEBPA//HEXIM1//TXNIP//ZNF268//PPP1R13L//WWP2//STRAP//ZHX1//KLF12//AEBP2//JDP2//ATF2//E2F7//IRX2//EID2//DDIT3//ARX//DR1//EDN1//EDNRB//SDR16C5//CC2D1B//EP300//EPO//ESR1//ESRRA//JAZF1//FGF9//FHL2//IKZF2//CPEB3//ZHX2//SNW1//FOXF1//FOXC1//SPEN//MYT1L//FOXO1//FOXO3//CIC//SIN3B//DICER1//SIRT1//ZFPM2//HEY1//CBX7//SUZ12//GABPA//TCERG1L//GATA6//CNOT7//H…
GO:0010646	regulation of cell communication	Biological process	759	3522	3035	17653	1.25347	4.01708e-14	4.85134e-12	13.3961	0.250082	GADD45A//TNF//STK24//MAP3K2//FRS2//MAP3K8//ADORA1//CRKL//JAK2//MAP3K1//MAP3K3//MAP3K4//RAF1//CARTPT//ADORA2B//MAPK14//DUSP5//DUSP6//LPAR1//ALK//TAB3//STK39//NRG1//IGF1//IGF2//KIT//ARRB1//NTF3//PIK3CB//PRKAA1//MAPK1//MAPK10//MAP2K1//MAP2K3//PROK2//MAP2K4//TDGF1//TGFA//MAPKAPK5//PEA15//S1PR2//CD81//DUSP10//DUSP18//SPRED1//DUSP8//PPP2CA//RGS3//CAV1//CBFB//AGPAT1//IL7//TRIM44//AGTR1//DNM1//ARRB2//THR…
GO:0034654	nucleobase-containing compound biosynthetic process	Biological process	935	4488	3035	17653	1.21177	1.04654e-13	1.24171e-11	12.9802	0.308072	DHFR//E2F6//NPAT//BACH1//TSHZ1//KLF2//CITED2//ZBTB18//CEBPA//HEXIM1//TXNIP//ZNF268//PPP1R13L//WWP2//STRAP//ZHX1//KLF12//AEBP2//JDP2//ATF2//E2F7//IRX2//EID2//DDIT3//ARX//DR1//EDN1//EDNRB//SDR16C5//CC2D1B//EP300//EPO//ESR1//ESRRA//JAZF1//FGF9//FHL2//IKZF2//CPEB3//ZHX2//SNW1//FOXF1//FOXC1//SPEN//MYT1L//FOXO1//FOXO3//CIC//SIN3B//DICER1//SIRT1//ZFPM2//HEY1//CBX7//SUZ12//GABPA//TCERG1L//GATA6//CNOT7//H…
GO:2000112	regulation of cellular macromolecule biosynthetic process	Biological process	914	4376	3035	17653	1.21487	1.22591e-13	1.42946e-11	12.9115	0.301153	DHFR//E2F6//NPAT//BACH1//TSHZ1//KLF2//CITED2//ZBTB18//CEBPA//HEXIM1//TXNIP//ZNF268//PPP1R13L//WWP2//STRAP//ZHX1//KLF12//AEBP2//JDP2//ATF2//E2F7//IRX2//EID2//DDIT3//ARX//DR1//EDN1//EDNRB//SDR16C5//CC2D1B//EP300//EPO//ESR1//ESRRA//JAZF1//FGF9//FHL2//IKZF2//CPEB3//ZHX2//SNW1//FOXF1//FOXC1//SPEN//MYT1L//FOXO1//FOXO3//CIC//SIN3B//DICER1//SIRT1//ZFPM2//HEY1//CBX7//SUZ12//GABPA//TCERG1L//GATA6//CNOT7//H…
GO:0048666	neuron development	Biological process	274	1060	3035	17653	1.5035	1.63165e-13	1.87032e-11	12.7874	0.0902801	INSM1//ASCL1//PHOX2B//FLOT1//CTNNA2//LINGO2//EPYC//NTNG1//SLITRK3//MAP1A//NEFH//NRCAM//OMD//OGN//PAX2//ATL1//PITPNA//POU4F1//RTN4//DSCAML1//SPTBN4//PICALM//PARD6B//SLITRK2//DOCK7//CDH4//RANBP9//SEMA3A//SEMA3C//FRS2//KIF3A//LYPLA2//CREB1//ARX//DPYSL2//EFNA3//EFNA5//EFNB2//ETV1//EXT1//DOK6//FYN//GAP43//GDNF//GPC1//GRB2//SH3KBP1//KRAS//L1CAM//MATN2//NCAM1//NRAS//OTX2//EVL//PIK3CB//ENAH//MAPK1//PTK2/…
GO:0010556	regulation of macromolecule biosynthetic process	Biological process	929	4467	3035	17653	1.20965	2.13204e-13	2.40317e-11	12.6712	0.306096	DHFR//E2F6//NPAT//BACH1//TSHZ1//KLF2//CITED2//ZBTB18//CEBPA//HEXIM1//TXNIP//ZNF268//PPP1R13L//WWP2//STRAP//ZHX1//KLF12//AEBP2//JDP2//ATF2//E2F7//IRX2//EID2//DDIT3//ARX//DR1//EDN1//EDNRB//SDR16C5//CC2D1B//EP300//EPO//ESR1//ESRRA//JAZF1//FGF9//FHL2//IKZF2//CPEB3//ZHX2//SNW1//FOXF1//FOXC1//SPEN//MYT1L//FOXO1//FOXO3//CIC//SIN3B//DICER1//SIRT1//ZFPM2//HEY1//CBX7//SUZ12//GABPA//TCERG1L//GATA6//CNOT7//H…
GO:0009887	animal organ morphogenesis	Biological process	260	1001	3035	17653	1.51077	4.04869e-13	4.48874e-11	12.3927	0.0856672	MAPK14//MYCN//MYF5//OTOR//BMPR1B//SOX9//THRA//BARX2//NPNT//GDNF//GPC3//ILK//LHX1//PAX2//SIX1//TCF21//WT1//FAT4//SPRY1//FRS2//ENG//GJA1//DLL1//HIF1A//SOX17//STIL//TGFBR2//FOXH1//HAND1//HAND2//COL13A1//PHOSPHO1//DLX5//FOXC1//MEF2D//PEX7//RUNX2//FGF18//SKI//SOX11//BCAR3//ARID2//EPHB4//FKBP1A//MTOR//PTK2//TBX1//TGFBR3//ISL1//ACVR1//SEMA3C//ZFPM2//GATA6//BMPR2//NRP1//FZD2//NOG//CITED2//ATF2//PLXND1//N…
GO:0018130	heterocycle biosynthetic process	Biological process	940	4550	3035	17653	1.20165	8.20285e-13	8.94772e-11	12.086	0.30972	DHFR//E2F6//NPAT//BACH1//TSHZ1//KLF2//CITED2//ZBTB18//CEBPA//HEXIM1//TXNIP//ZNF268//PPP1R13L//WWP2//STRAP//ZHX1//KLF12//AEBP2//JDP2//ATF2//E2F7//IRX2//EID2//DDIT3//ARX//DR1//EDN1//EDNRB//SDR16C5//CC2D1B//EP300//EPO//ESR1//ESRRA//JAZF1//FGF9//FHL2//IKZF2//CPEB3//ZHX2//SNW1//FOXF1//FOXC1//SPEN//MYT1L//FOXO1//FOXO3//CIC//SIN3B//DICER1//SIRT1//ZFPM2//HEY1//CBX7//SUZ12//GABPA//TCERG1L//GATA6//CNOT7//H…
GO:0035556	intracellular signal transduction	Biological process	626	2871	3035	17653	1.26824	1.77161e-12	1.88656e-10	11.7516	0.20626	RANBP9//RASGRP1//FRS2//NRG4//PPM1L//SPRED1//HBEGF//DUSP5//DUSP6//ERBB4//EREG//RASGEF1A//FGF7//FGF9//FYN//GDNF//GRB2//NRG1//IL2RG//ILK//IRS1//JAK1//JAK2//KIT//KRAS//SMAD1//MEF2A//MAP3K1//MAP3K3//MAP3K4//MET//KITLG//NCAM1//NRAS//PDGFA//IL17RD//MAPK1//MAPK4//MAPK6//MAP2K1//PSMA1//PSMA2//PSMA4//PSMC1//PSMD3//PSMD10//PSMD11//PSMD12//PTK2//SPTBN4//RAF1//RASA1//RASA2//ZFP36L1//TNF//CAMK2D//STK24//MAPKAP…
GO:0019438	aromatic compound biosynthetic process	Biological process	939	4558	3035	17653	1.19826	1.7853e-12	1.88656e-10	11.7483	0.30939	DHFR//E2F6//NPAT//BACH1//TSHZ1//KLF2//CITED2//ZBTB18//CEBPA//HEXIM1//TXNIP//ZNF268//PPP1R13L//WWP2//STRAP//ZHX1//KLF12//AEBP2//JDP2//ATF2//E2F7//IRX2//EID2//DDIT3//ARX//DR1//EDN1//EDNRB//SDR16C5//CC2D1B//EP300//EPO//ESR1//ESRRA//JAZF1//FGF9//FHL2//IKZF2//CPEB3//ZHX2//SNW1//FOXF1//FOXC1//SPEN//MYT1L//FOXO1//FOXO3//CIC//SIN3B//DICER1//SIRT1//ZFPM2//HEY1//CBX7//SUZ12//GABPA//TCERG1L//GATA6//CNOT7//H…
GO:0010033	response to organic substance	Biological process	690	3218	3035	17653	1.24716	2.9034e-12	3.02088e-10	11.5371	0.227348	CBFB//CAV1//AGPAT1//IL7//TRIM44//TRDMT1//HPRT1//MED1//THRA//IL10//TNFAIP3//DNAJB4//DDIT3//UBXN4//HSPB7//DNAJB2//DNAJA1//HSPA1A//HSPA2//HSPA4//HSPA14//HERPUD2//DERL1//EP300//WFIKKN2//COL1A2//CREB1//FKBP1A//SIRT1//FUT8//GCNT2//RHOA//SMAD1//SMAD2//ARRB2//SMAD5//SMAD7//NEDD8//PTK2//SKI//TGFBR2//TGFBR3//GDF5//USP9X//FOXH1//ACVR1//MTMR4//EID2//CHRM2//CHRM5//GNAQ//CDK5R1//CCNB1//TRIM16//RFC3//SORBS1//AT…
GO:1901362	organic cyclic compound biosynthetic process	Biological process	963	4704	3035	17653	1.19075	3.95524e-12	4.05292e-10	11.4028	0.317298	DHFR//E2F6//NPAT//BACH1//TSHZ1//KLF2//CITED2//ZBTB18//CEBPA//HEXIM1//TXNIP//ZNF268//PPP1R13L//WWP2//STRAP//ZHX1//KLF12//AEBP2//JDP2//ATF2//E2F7//IRX2//EID2//DDIT3//ARX//DR1//EDN1//EDNRB//SDR16C5//CC2D1B//EP300//EPO//ESR1//ESRRA//JAZF1//FGF9//FHL2//IKZF2//CPEB3//ZHX2//SNW1//FOXF1//FOXC1//SPEN//MYT1L//FOXO1//FOXO3//CIC//SIN3B//DICER1//SIRT1//ZFPM2//HEY1//CBX7//SUZ12//GABPA//TCERG1L//GATA6//CNOT7//H…
GO:0051239	regulation of multicellular organismal process	Biological process	641	2969	3035	17653	1.25576	6.25643e-12	6.31526e-10	11.2037	0.211203	SPRY1//FRS2//GDNF//SIX1//LYN//JPH4//CD83//LITAF//RPS6KA4//RPS6KA5//FLOT1//AGPAT1//EREG//HILPDA//PELI1//TMF1//TNF//IL33//ADRB1//AGTR1//SLC8A1//CAMK2D//APLN//SEMA3A//EPAS1//GPD1L//TNNI3K//PDE4D//CALM2//CALM3//DISC1//HIF1A//DMRTA2//FZD3//ADORA1//NLGN1//GLRA1//NLGN2//TSHZ3//PHOX2B//F3//MARCH7//TGFBR2//HAVCR2//IDO1//PHLPP1//FOXP3//SMAD7//XCL1//FZD5//IL10//MAPK14//NDFIP1//KITLG//CAV1//TPM1//EDN1//EDNRB…
GO:2000026	regulation of multicellular organismal development	Biological process	457	2008	3035	17653	1.32377	6.41778e-12	6.38286e-10	11.1926	0.150577	SPRY1//FRS2//GDNF//SIX1//DISC1//HIF1A//DMRTA2//FZD3//MARCH7//TGFBR2//HAVCR2//IDO1//PHLPP1//FOXP3//NDFIP1//LYN//KITLG//CITED2//WT1//BMPR2//ISL1//HAND2//SOX17//MAGI2//DAG1//POGLUT1//PHLDB2//DICER1//SKI//SMAD7//FOXC1//MTOR//GCNT2//LOXL2//SMAD2//SDCBP//STRAP//FOXA1//SDHAF2//PPP2CA//PTEN//TBX5//LDLRAD4//NCS1//GRID2//KLK6//SNAP25//ZNF804A//CNR1//MARK2//EPO//FYN//NEGR1//NPTN//NFE2L2//SERPINI1//TMEM30A//…
GO:0000902	cell morphogenesis	Biological process	254	997	3035	17653	1.48183	7.16585e-12	7.02357e-10	11.1447	0.0836903	LATS2//SOX17//MET//HEG1//STC1//PALLD//SIPA1L3//AR//GRHL2//FRMD6//FLOT1//CTNNA2//LINGO2//EPYC//NTNG1//SLITRK3//MAP1A//NEFH//NRCAM//OMD//OGN//PAX2//ATL1//PITPNA//POU4F1//RTN4//DSCAML1//SPTBN4//PICALM//PARD6B//SLITRK2//DOCK7//CDH4//RANBP9//SEMA3A//SEMA3C//FRS2//KIF3A//LYPLA2//CREB1//ARX//DPYSL2//EFNA3//EFNA5//EFNB2//ETV1//EXT1//DOK6//FYN//GAP43//GDNF//GPC1//GRB2//SH3KBP1//KRAS//L1CAM//MATN2//NCAM1//…
GO:0042127	regulation of cell proliferation	Biological process	389	1668	3035	17653	1.35648	1.09367e-11	1.05665e-09	10.9611	0.128171	SULF1//GJA1//NR2F2//TNF//CAV1//KRIT1//AIMP1//PDCD6//EGR3//F3//SIRT1//MTOR//HIF1A//IL10//ARG1//NRAS//CXCL12//BMPR2//NRP1//DISC1//DMRTA2//FZD3//FGF9//FOXF1//MYCN//PDGFA//PRRX1//SOX9//TBX1//TGFBR2//CHRD//FOXP2//ISL1//HAND2//NAMPT//ADAM10//CDKN1B//DNAJA2//CIB1//MAB21L2//STAMBP//ZNF268//ESM1//PDCD10//CLDN7//CRKL//CSF1//CSF3//CST3//DPP4//HBEGF//EDN1//EDN3//EDNRB//EFNB2//EIF5A//EPO//ERBB4//EREG//FER//FG…
GO:0060284	regulation of cell development	Biological process	223	858	3035	17653	1.51174	2.00383e-11	1.90872e-09	10.6981	0.0734761	DISC1//HIF1A//DMRTA2//FZD3//DICER1//SKI//FRZB//NCS1//GRID2//KLK6//PTEN//SNAP25//ZNF804A//CNR1//MARK2//EPO//MTOR//FYN//NEGR1//NPTN//LYN//NFE2L2//SERPINI1//TMEM30A//PRKCI//LRRC7//TWF1//PTN//RIT2//DYNLT1//UBE2V2//SNX3//MAGI2//SEMA3A//CIB1//ADCY6//LPAR1//EFNB2//EPHA4//MYLIP//MAG//PTPRG//SPOCK1//TSC1//NF2//OPA1//EDNRB//DPYSL2//CTTN//RAB21//NRCAM//CDKL3//SEMA3G//RTN4//CDK5R1//MYCN//DLL1//EFNA3//NLGN1//…
GO:0009790	embryo development	Biological process	244	959	3035	17653	1.4799	2.20932e-11	2.07203e-09	10.6557	0.0803954	COBL//STIL//FZD5//BCL2L11//ADAM10//KLF2//GNA13//ADD1//UBR3//RDH10//EDN1//FOXF1//FOXC1//ZFPM2//FUT8//GABPA//GATA6//GJA1//SLC39A1//APBA2//IGF2//INPP5B//AR//ITGB1//ZNF568//SMAD2//MAN2A1//MBNL1//MGAT1//MSH2//PITX2//ATP7A//ETNK2//HEG1//RCN1//TGFBR2//UBE2B//XRCC2//ZFAND5//FOSL1//YBX3//CCNB1//ACVR1//ACVR1B//NOG//HAND2//FRS2//LHX1//LRP6//UGDH//CHRD//ACVR2A//DUSP5//SOX17//EOMES//TLX2//NF2//PRKAR1A//BMPR2/…
GO:0050767	regulation of neurogenesis	Biological process	196	732	3035	17653	1.55742	2.23656e-11	2.07203e-09	10.6504	0.0645799	DISC1//HIF1A//DMRTA2//FZD3//DICER1//SKI//NCS1//GRID2//KLK6//PTEN//SNAP25//ZNF804A//CNR1//MARK2//EPO//MTOR//FYN//NEGR1//NPTN//LYN//NFE2L2//SERPINI1//TMEM30A//PRKCI//LRRC7//TWF1//PTN//RIT2//DYNLT1//UBE2V2//SNX3//MAGI2//SEMA3A//CIB1//ADCY6//LPAR1//EFNB2//EPHA4//MYLIP//MAG//PTPRG//SPOCK1//TSC1//NF2//OPA1//EDNRB//DPYSL2//CTTN//RAB21//NRCAM//CDKL3//SEMA3G//RTN4//CDK5R1//MYCN//DLL1//EFNA3//NLGN1//NTF3//…
GO:0061061	muscle structure development	Biological process	176	640	3035	17653	1.59953	2.37178e-11	2.16761e-09	10.6249	0.0579901	PITX2//FZD2//TGFBR3//ZFPM2//UBE4B//ENG//NRG1//MED1//HEG1//FOXH1//POU4F1//NOG//SPEG//EID2//HBEGF//EGR3//ETV1//FHL1//MRAS//ZNF609//SIRT1//MKX//IGF1//MEF2A//MEF2D//FOXO4//MYF5//SGCG//TBX1//TCF12//FXR1//CAPN3//CD164//SGCE//PAXBP1//ZBTB18//CFL2//MAPK14//EP300//HOXD10//RHOA//MEOX2//SIX1//NR2F2//KCNAB1//CASQ1//CAV1//FOXP2//ADAM12//DYRK1B//MTOR//THRA//BDNF//BHLHE41//TCF21//WNT10B//AVPR1A//SORT1//SKI//BAR…
GO:0040007	growth	Biological process	242	954	3035	17653	1.47546	3.69936e-11	3.33583e-09	10.4319	0.0797364	ZNF830//ESR1//FOXO3//EREG//BMPR1B//AR//SOCS5//C8ORF44-SGK3//FBLN5//ESM1//CISH//AGTR1//HTRA4//CLSTN1//SGK3//MTOR//NANOS1//IGFBP3//IGFBP4//IGFBP5//CRIM1//RB1//PAPPA2//SGK1//SPOCK1//CAMK2D//KIAA1109//URI1//SOCS2//KIF14//KIF26A//CTR9//MAGI2//SOX9//BNC2//NPPC//STC1//RARG//TGFBR2//SIX1//CAPN3//IGF1//MAPK14//WNT10B//ANXA1//BCL9//ADAM10//CIB1//MTPN//HBEGF//EIF4G2//TRIM32//H3F3B//RHOA//DERL2//EXOSC9//AVPR…
GO:0007167	enzyme linked receptor protein signaling pathway	Biological process	257	1028	3035	17653	1.45412	4.40705e-11	3.88999e-09	10.3559	0.0846787	CITED2//FOXH1//ABI1//PTPRT//CSF1//ERBB4//FER//ALK//FYN//GRB2//JAK1//JAK2//LCK//SHC4//LYN//NEDD9//NTF3//PIK3CB//PTK2//PTPRG//BDNF//TEC//TXK//YES1//SLA2//CD8B//MAPK14//PPM1L//BMPR2//ACVR1B//ACVR2A//ADORA1//EREG//FBXW7//ADAM17//TGFA//CBLB//SOCS5//NPPA//NPPC//EFNA5//NRG1//PRLR//HBEGF//EPS15//ARF4//KRAS//NRAS//PIGR//SOX9//CAMLG//NCK2//RPS6KA5//WFIKKN2//COL1A2//CREB1//FKBP1A//SIRT1//FUT8//GCNT2//RHOA//…
GO:0032989	cellular component morphogenesis	Biological process	272	1101	3035	17653	1.43695	4.42894e-11	3.88999e-09	10.3537	0.0896211	CDH4//CDH10//FRY//CDH18//TENM1//KLF2//CAP2//NCKAP1//ADD1//SHROOM1//MAPK14//ECT2//GP1BA//CDH20//CDH19//FRYL//NRG1//MED1//STRADB//SHROOM3//SS18//VHL//WNT3//CAPZB//ARHGEF2//AGFG1//TMF1//SPACA1//TBPL1//LATS2//SOX17//MET//HEG1//STC1//PALLD//SIPA1L3//AR//GRHL2//FRMD6//FLOT1//CTNNA2//LINGO2//EPYC//NTNG1//SLITRK3//MAP1A//NEFH//NRCAM//OMD//OGN//PAX2//ATL1//PITPNA//POU4F1//RTN4//DSCAML1//SPTBN4//PICALM//PA…
GO:0071310	cellular response to organic substance	Biological process	576	2656	3035	17653	1.2614	4.91704e-11	4.26333e-09	10.3083	0.189786	CBFB//CAV1//AGPAT1//IL7//TRIM44//MED1//THRA//EP300//WFIKKN2//COL1A2//CREB1//FKBP1A//SIRT1//FUT8//GCNT2//RHOA//SMAD1//SMAD2//ARRB2//SMAD5//SMAD7//NEDD8//PTK2//SKI//TGFBR2//TGFBR3//GDF5//USP9X//FOXH1//ACVR1//MTMR4//EID2//CHRM2//CHRM5//GNAQ//CDK5R1//SORBS1//ATP6V1G3//EIF4EBP2//FOXO1//ATP6V1C2//APPL1//GRB2//SLC2A8//APC//IDE//IGF1R//IGF2//IRS1//FOXO4//ATP6V1D//ATP6V1C1//PIK3R2//RPE65//PIK3R3//ATP6V1F/…
GO:0031399	regulation of protein modification process	Biological process	411	1800	3035	17653	1.3281	5.79904e-11	4.96442e-09	10.2366	0.13542	CDKN1B//GADD45A//GTF2H1//PTEN//CDK5R1//CCNG1//CDC25A//TNF//STK24//MAP3K2//FRS2//MAP3K8//ADORA1//CRKL//JAK2//MAP3K1//MAP3K3//MAP3K4//RAF1//CARTPT//ADORA2B//MAPK14//DUSP5//DUSP6//LPAR1//ALK//TAB3//STK39//NRG1//IGF1//IGF2//KIT//ARRB1//NTF3//PIK3CB//PRKAA1//MAPK1//MAPK10//MAP2K1//MAP2K3//PROK2//MAP2K4//TDGF1//TGFA//MAPKAPK5//PEA15//S1PR2//CD81//DUSP10//DUSP18//SPRED1//DUSP8//PPP2CA//RGS3//CAV1//PAXIP…
GO:0016070	RNA metabolic process	Biological process	975	4821	3035	17653	1.17632	6.07377e-11	5.13462e-09	10.2165	0.321252	DHFR//E2F6//NPAT//BACH1//TSHZ1//KLF2//CITED2//ZBTB18//CEBPA//HEXIM1//TXNIP//ZNF268//PPP1R13L//WWP2//STRAP//ZHX1//KLF12//AEBP2//JDP2//ATF2//E2F7//IRX2//EID2//DDIT3//ARX//DR1//EDN1//EDNRB//SDR16C5//CC2D1B//EP300//EPO//ESR1//ESRRA//JAZF1//FGF9//FHL2//IKZF2//CPEB3//ZHX2//SNW1//FOXF1//FOXC1//SPEN//MYT1L//FOXO1//FOXO3//CIC//SIN3B//DICER1//SIRT1//ZFPM2//HEY1//CBX7//SUZ12//GABPA//TCERG1L//GATA6//CNOT7//H…
GO:0051960	regulation of nervous system development	Biological process	213	820	3035	17653	1.51086	6.14998e-11	5.13485e-09	10.2111	0.0701812	DISC1//HIF1A//DMRTA2//FZD3//SIX1//DICER1//SKI//NCS1//GRID2//KLK6//PTEN//SNAP25//ZNF804A//CNR1//MARK2//EPO//MTOR//FYN//NEGR1//NPTN//LYN//NFE2L2//SERPINI1//TMEM30A//PRKCI//LRRC7//TWF1//PTN//RIT2//DYNLT1//UBE2V2//SNX3//MAGI2//SEMA3A//CIB1//ADCY6//LPAR1//EFNB2//EPHA4//MYLIP//MAG//PTPRG//SPOCK1//TSC1//NF2//OPA1//EDNRB//CHRD//LHX1//DPYSL2//CTTN//RAB21//NRCAM//CDKL3//SEMA3G//RTN4//CDK5R1//RARG//KIF14//D…
GO:0045597	positive regulation of cell differentiation	Biological process	235	926	3035	17653	1.4761	6.92741e-11	5.71342e-09	10.1594	0.07743	DISC1//HIF1A//DMRTA2//FZD3//KITLG//FOXC1//MTOR//GCNT2//ISL1//LOXL2//SMAD2//SDCBP//TGFBR2//CSF1//AGTR1//MAPK14//THRA//CNR1//MARK2//EPO//FYN//NEGR1//NPTN//LYN//NFE2L2//SERPINI1//TMEM30A//PRKCI//LRRC7//TWF1//PTN//RIT2//DYNLT1//UBE2V2//SNX3//ZNF804A//MAGI2//DICER1//OPA1//SOX9//WNT10B//BMPR1B//SOX5//GDF5//RUNX2//FGF18//PKDCC//RASGRP1//FOXP3//CD83//IL23R//TCF7L2//PRDM1//IL7//IL12A//DUSP10//CEBPA//CREB1…
GO:0031175	neuron projection development	Biological process	237	936	3035	17653	1.47276	7.23263e-11	5.89328e-09	10.1407	0.078089	FLOT1//CTNNA2//LINGO2//EPYC//NTNG1//SLITRK3//MAP1A//NEFH//NRCAM//OMD//OGN//PAX2//ATL1//PITPNA//POU4F1//RTN4//DSCAML1//SPTBN4//PICALM//PARD6B//SLITRK2//DOCK7//CDH4//RANBP9//SEMA3A//SEMA3C//FRS2//KIF3A//LYPLA2//CREB1//ARX//DPYSL2//EFNA3//EFNA5//EFNB2//ETV1//EXT1//DOK6//FYN//GAP43//GDNF//GPC1//GRB2//SH3KBP1//KRAS//L1CAM//MATN2//NCAM1//NRAS//OTX2//EVL//PIK3CB//ENAH//MAPK1//PTK2//NTN4//ROBO1//ROBO2//B…
GO:0008283	cell proliferation	Biological process	464	2078	3035	17653	1.29877	8.60295e-11	6.9264e-09	10.0654	0.152883	ELF4//LOXL2//PIK3CB//THAP1//PRKX//BMPR2//SULF1//GJA1//NR2F2//TNF//CAV1//KRIT1//AIMP1//PDCD6//EGR3//F3//SIRT1//MTOR//HIF1A//IL10//ARG1//NRAS//CXCL12//NRP1//DISC1//DMRTA2//FZD3//FGF9//FOXF1//MYCN//PDGFA//PRRX1//SOX9//TBX1//TGFBR2//CHRD//FOXP2//CSF1//TNFSF11//CD180//ISL1//HAND2//NPPC//FRS2//KCNA1//ASCL1//NEUROD4//NAMPT//ADAM10//CDKN1B//DNAJA2//CIB1//MAB21L2//STAMBP//ZNF268//ESM1//PDCD10//CLDN7//CRKL…
GO:0051253	negative regulation of RNA metabolic process	Biological process	312	1306	3035	17653	1.38954	9.49765e-11	7.55678e-09	10.0224	0.102801	TSHZ1//KLF2//CITED2//ZBTB18//CEBPA//HEXIM1//TXNIP//ZNF268//PPP1R13L//WWP2//STRAP//ZHX1//KLF12//AEBP2//JDP2//ATF2//E2F7//IRX2//EID2//DDIT3//ARX//DR1//E2F6//EDN1//EDNRB//SDR16C5//CC2D1B//EP300//EPO//ESR1//ESRRA//JAZF1//FGF9//FHL2//IKZF2//CPEB3//ZHX2//SNW1//FOXF1//FOXC1//SPEN//MYT1L//FOXO1//FOXO3//CIC//SIN3B//DICER1//SIRT1//ZFPM2//HEY1//CBX7//SUZ12//GABPA//TCERG1L//GATA6//CNOT7//HCFC1//KCNIP3//FOXA1…
GO:0010468	regulation of gene expression	Biological process	982	4873	3035	17653	1.17213	1.20063e-10	9.44172e-09	9.92059	0.323558	DHFR//E2F6//NPAT//BACH1//TSHZ1//KLF2//CITED2//ZBTB18//CEBPA//HEXIM1//TXNIP//ZNF268//PPP1R13L//WWP2//STRAP//ZHX1//KLF12//AEBP2//JDP2//ATF2//E2F7//IRX2//EID2//DDIT3//ARX//DR1//EDN1//EDNRB//SDR16C5//CC2D1B//EP300//EPO//ESR1//ESRRA//JAZF1//FGF9//FHL2//IKZF2//CPEB3//ZHX2//SNW1//FOXF1//FOXC1//SPEN//MYT1L//FOXO1//FOXO3//CIC//SIN3B//DICER1//SIRT1//ZFPM2//HEY1//CBX7//SUZ12//GABPA//TCERG1L//GATA6//CNOT7//H…
GO:0071495	cellular response to endogenous stimulus	Biological process	320	1350	3035	17653	1.37872	1.38205e-10	1.07434e-08	9.85948	0.105437	MED1//THRA//WFIKKN2//COL1A2//CREB1//FKBP1A//SIRT1//FUT8//GCNT2//RHOA//SMAD1//SMAD2//ARRB2//SMAD5//SMAD7//NEDD8//PTK2//SKI//TGFBR2//TGFBR3//GDF5//USP9X//FOXH1//ACVR1//MTMR4//EID2//CHRM2//CHRM5//GNAQ//CDK5R1//SORBS1//ATP6V1G3//EIF4EBP2//FOXO1//ATP6V1C2//APPL1//GRB2//SLC2A8//APC//IDE//IGF1R//IGF2//IRS1//FOXO4//ATP6V1D//ATP6V1C1//PIK3R2//RPE65//PIK3R3//ATP6V1F//FRS2//SPRED1//FGF7//FGF9//FGF12//FLRT1/…
GO:0009966	regulation of signal transduction	Biological process	677	3215	3035	17653	1.22481	1.83141e-10	1.40748e-08	9.73722	0.223064	GADD45A//TNF//STK24//MAP3K2//FRS2//MAP3K8//ADORA1//CRKL//JAK2//MAP3K1//MAP3K3//MAP3K4//RAF1//CARTPT//ADORA2B//MAPK14//DUSP5//DUSP6//LPAR1//ALK//TAB3//STK39//NRG1//IGF1//IGF2//KIT//ARRB1//NTF3//PIK3CB//PRKAA1//MAPK1//MAPK10//MAP2K1//MAP2K3//PROK2//MAP2K4//TDGF1//TGFA//MAPKAPK5//PEA15//S1PR2//CD81//DUSP10//DUSP18//SPRED1//DUSP8//PPP2CA//RGS3//CAV1//CBFB//AGPAT1//IL7//TRIM44//DNM1//ARRB2//THRA//SOX1…
GO:1903507	negative regulation of nucleic acid-templated transcription	Biological process	294	1224	3035	17653	1.39709	1.8915e-10	1.4291e-08	9.72319	0.0968699	TSHZ1//KLF2//CITED2//ZBTB18//CEBPA//HEXIM1//TXNIP//ZNF268//PPP1R13L//WWP2//STRAP//ZHX1//KLF12//AEBP2//JDP2//ATF2//E2F7//IRX2//EID2//DDIT3//ARX//DR1//E2F6//EDN1//EDNRB//SDR16C5//CC2D1B//EP300//EPO//ESR1//ESRRA//JAZF1//FGF9//FHL2//IKZF2//CPEB3//ZHX2//SNW1//FOXF1//FOXC1//SPEN//MYT1L//FOXO1//FOXO3//CIC//SIN3B//DICER1//SIRT1//ZFPM2//HEY1//CBX7//SUZ12//GABPA//TCERG1L//GATA6//CNOT7//HCFC1//KCNIP3//FOXA1…
GO:0050794	regulation of cellular process	Biological process	2055	11074	3035	17653	1.07936	1.90181e-10	1.4291e-08	9.72083	0.6771	ZSCAN4//RAD9A//RAD17//MAPK14//DONSON//HUS1//USP28//PEA15//CLOCK//CDKN1B//GADD45A//GTF2H1//PTEN//CDK5R1//CCNG1//CDC25A//DHFR//E2F6//NPAT//BACH1//TSHZ1//KLF2//CITED2//ZBTB18//CEBPA//HEXIM1//TXNIP//ZNF268//PPP1R13L//WWP2//STRAP//ZHX1//KLF12//AEBP2//JDP2//ATF2//E2F7//IRX2//EID2//DDIT3//ARX//DR1//EDN1//EDNRB//SDR16C5//CC2D1B//EP300//EPO//ESR1//ESRRA//JAZF1//FGF9//FHL2//IKZF2//CPEB3//ZHX2//SNW1//FOXF1/…
GO:0048812	neuron projection morphogenesis	Biological process	170	628	3035	17653	1.57452	2.00756e-10	1.492e-08	9.69733	0.0560132	FLOT1//CTNNA2//LINGO2//EPYC//NTNG1//SLITRK3//MAP1A//NEFH//NRCAM//OMD//OGN//PAX2//ATL1//PITPNA//POU4F1//RTN4//DSCAML1//SPTBN4//PICALM//PARD6B//SLITRK2//DOCK7//CDH4//RANBP9//SEMA3A//SEMA3C//FRS2//KIF3A//LYPLA2//CREB1//ARX//DPYSL2//EFNA3//EFNA5//EFNB2//ETV1//EXT1//DOK6//FYN//GAP43//GDNF//GPC1//GRB2//SH3KBP1//KRAS//L1CAM//MATN2//NCAM1//NRAS//OTX2//EVL//PIK3CB//ENAH//MAPK1//PTK2//NTN4//ROBO1//ROBO2//B…
GO:0120039	plasma membrane bounded cell projection morphogenesis	Biological process	173	642	3035	17653	1.56737	2.03768e-10	1.49792e-08	9.69086	0.0570016	FLOT1//CTNNA2//LINGO2//EPYC//NTNG1//SLITRK3//MAP1A//NEFH//NRCAM//OMD//OGN//PAX2//ATL1//PITPNA//POU4F1//RTN4//DSCAML1//SPTBN4//PICALM//PARD6B//SLITRK2//DOCK7//CDH4//RANBP9//SEMA3A//SEMA3C//FRS2//KIF3A//LYPLA2//CREB1//ARX//DPYSL2//EFNA3//EFNA5//EFNB2//ETV1//EXT1//DOK6//FYN//GAP43//GDNF//GPC1//GRB2//SH3KBP1//KRAS//L1CAM//MATN2//NCAM1//NRAS//OTX2//EVL//PIK3CB//ENAH//MAPK1//PTK2//NTN4//ROBO1//ROBO2//B…
GO:0050789	regulation of biological process	Biological process	2160	11709	3035	17653	1.07299	2.14381e-10	1.55899e-08	9.66881	0.711697	ZSCAN4//RAD9A//RAD17//MAPK14//DONSON//HUS1//USP28//PEA15//CLOCK//CDKN1B//GADD45A//GTF2H1//PTEN//CDK5R1//CCNG1//CDC25A//DHFR//E2F6//NPAT//BACH1//TSHZ1//KLF2//CITED2//ZBTB18//CEBPA//HEXIM1//TXNIP//ZNF268//PPP1R13L//WWP2//STRAP//ZHX1//KLF12//AEBP2//JDP2//ATF2//E2F7//IRX2//EID2//DDIT3//ARX//DR1//EDN1//EDNRB//SDR16C5//CC2D1B//EP300//EPO//ESR1//ESRRA//JAZF1//FGF9//FHL2//IKZF2//CPEB3//ZHX2//SNW1//FOXF1/…
GO:1902679	negative regulation of RNA biosynthetic process	Biological process	294	1226	3035	17653	1.39482	2.2812e-10	1.64125e-08	9.64184	0.0968699	TSHZ1//KLF2//CITED2//ZBTB18//CEBPA//HEXIM1//TXNIP//ZNF268//PPP1R13L//WWP2//STRAP//ZHX1//KLF12//AEBP2//JDP2//ATF2//E2F7//IRX2//EID2//DDIT3//ARX//DR1//E2F6//EDN1//EDNRB//SDR16C5//CC2D1B//EP300//EPO//ESR1//ESRRA//JAZF1//FGF9//FHL2//IKZF2//CPEB3//ZHX2//SNW1//FOXF1//FOXC1//SPEN//MYT1L//FOXO1//FOXO3//CIC//SIN3B//DICER1//SIRT1//ZFPM2//HEY1//CBX7//SUZ12//GABPA//TCERG1L//GATA6//CNOT7//HCFC1//KCNIP3//FOXA1…
GO:0045934	negative regulation of nucleobase-containing compound metabolic process	Biological process	340	1457	3035	17653	1.35731	2.46718e-10	1.75637e-08	9.6078	0.112026	ZSCAN4//TSHZ1//KLF2//CITED2//ZBTB18//CEBPA//HEXIM1//TXNIP//ZNF268//PPP1R13L//WWP2//STRAP//ZHX1//KLF12//AEBP2//JDP2//ATF2//E2F7//IRX2//EID2//DDIT3//ARX//DR1//E2F6//EDN1//EDNRB//SDR16C5//CC2D1B//EP300//EPO//ESR1//ESRRA//JAZF1//FGF9//FHL2//IKZF2//CPEB3//ZHX2//SNW1//FOXF1//FOXC1//SPEN//MYT1L//FOXO1//FOXO3//CIC//SIN3B//DICER1//SIRT1//ZFPM2//HEY1//CBX7//SUZ12//GABPA//TCERG1L//GATA6//CNOT7//HCFC1//KCNIP…
GO:0006915	apoptotic process	Biological process	438	1958	3035	17653	1.30113	2.52011e-10	1.77537e-08	9.59858	0.144316	BCL2L11//IFI6//BBC3//MOAP1//LYN//PTEN//FOXP1//IL10//FNIP1//HAND2//DICER1//KPNB1//CASP3//PDCD6//EGLN3//F3//BCL2L13//FASLG//JAK2//LCK//PPARG//ROBO1//TNF//CASP2//FADD//HIPK3//TOPORS//SPRY2//CDKN1B//MAEA//CITED2//CIB1//CFL1//ZNF268//PIM2//PDCD10//ADORA1//CLDN7//NQO1//EDNRB//EGR3//EPHA4//EPHA7//EPHB4//ERBB4//FHL2//FOXO1//ARL6IP1//SIRT1//DDAH2//CLEC5A//ALK//DSTYK//TNFAIP8//GATA6//GCG//GDNF//PDCD4//KLHL…
GO:0048858	cell projection morphogenesis	Biological process	173	644	3035	17653	1.5625	2.65042e-10	1.84791e-08	9.57669	0.0570016	FLOT1//CTNNA2//LINGO2//EPYC//NTNG1//SLITRK3//MAP1A//NEFH//NRCAM//OMD//OGN//PAX2//ATL1//PITPNA//POU4F1//RTN4//DSCAML1//SPTBN4//PICALM//PARD6B//SLITRK2//DOCK7//CDH4//RANBP9//SEMA3A//SEMA3C//FRS2//KIF3A//LYPLA2//CREB1//ARX//DPYSL2//EFNA3//EFNA5//EFNB2//ETV1//EXT1//DOK6//FYN//GAP43//GDNF//GPC1//GRB2//SH3KBP1//KRAS//L1CAM//MATN2//NCAM1//NRAS//OTX2//EVL//PIK3CB//ENAH//MAPK1//PTK2//NTN4//ROBO1//ROBO2//B…
GO:0090304	nucleic acid metabolic process	Biological process	1061	5329	3035	17653	1.15806	2.7285e-10	1.88294e-08	9.56408	0.349588	APLF//SIRT1//ZSCAN4//KIN//ORC6//DONSON//HUS1//IGF1//MCM3//NASP//NFIA//NFIB//NFIX//REV1//RAD9A//RAD17//RBBP8//RBMS1//RFC3//RFC5//SET//TNFAIP1//RMI1//ING5//CDC25A//DHFR//E2F6//NPAT//BACH1//TSHZ1//KLF2//CITED2//ZBTB18//CEBPA//HEXIM1//TXNIP//ZNF268//PPP1R13L//WWP2//STRAP//ZHX1//KLF12//AEBP2//JDP2//ATF2//E2F7//IRX2//EID2//DDIT3//ARX//DR1//EDN1//EDNRB//SDR16C5//CC2D1B//EP300//EPO//ESR1//ESRRA//JAZF1//F…
GO:0000904	cell morphogenesis involved in differentiation	Biological process	185	701	3035	17653	1.53502	3.00688e-10	2.05409e-08	9.52188	0.0609555	LATS2//SOX17//MET//HEG1//STC1//PALLD//SIPA1L3//AR//GRHL2//FRMD6//FLOT1//CTNNA2//LINGO2//EPYC//NTNG1//SLITRK3//MAP1A//NEFH//NRCAM//OMD//OGN//PAX2//ATL1//PITPNA//POU4F1//RTN4//DSCAML1//SPTBN4//PICALM//PARD6B//SLITRK2//DOCK7//CDH4//RANBP9//SEMA3A//SEMA3C//FRS2//KIF3A//LYPLA2//CREB1//ARX//DPYSL2//EFNA3//EFNA5//EFNB2//ETV1//EXT1//DOK6//FYN//GAP43//GDNF//GPC1//GRB2//SH3KBP1//KRAS//L1CAM//MATN2//NCAM1//…
GO:0051179	localization	Biological process	1268	6497	3035	17653	1.13518	3.10133e-10	2.09743e-08	9.50845	0.417792	ABCE1//RRS1//KPNB1//TNPO1//ARNTL//NFKBIA//BCL3//SIX3//TNF//SPRY1//SPRY2//DYNLT1//ARHGEF2//IPO7//TXNIP//SIX2//NUP50//FGF9//NPAP1//PPP1R10//NUP133//NXT2//NUP107//SNAP25//CHRM5//SLC26A7//SEMA3A//SEMA3C//CFL1//EDNRB//ERBB4//CORO1C//GDNF//HIF1A//ISL1//KITLG//SEMA3G//SEMA4G//TBX1//ACVR1//ZEB2//DCX//FBXO45//MARK2//FYN//GJA1//DISC1//GPM6A//LRP12//MARK1//MATN2//ASCL1//NRCAM//PCM1//PEX7//PITX2//PTK2//NEURO…
GO:0048667	cell morphogenesis involved in neuron differentiation	Biological process	156	567	3035	17653	1.6003	3.20272e-10	2.14455e-08	9.49448	0.0514003	FLOT1//CTNNA2//LINGO2//EPYC//NTNG1//SLITRK3//MAP1A//NEFH//NRCAM//OMD//OGN//PAX2//ATL1//PITPNA//POU4F1//RTN4//DSCAML1//SPTBN4//PICALM//PARD6B//SLITRK2//DOCK7//CDH4//RANBP9//SEMA3A//SEMA3C//FRS2//KIF3A//LYPLA2//CREB1//ARX//DPYSL2//EFNA3//EFNA5//EFNB2//ETV1//EXT1//DOK6//FYN//GAP43//GDNF//GPC1//GRB2//SH3KBP1//KRAS//L1CAM//MATN2//NCAM1//NRAS//OTX2//EVL//PIK3CB//ENAH//MAPK1//PTK2//NTN4//ROBO1//ROBO2//B…
GO:0045892	negative regulation of transcription, DNA-templated	Biological process	282	1176	3035	17653	1.39477	5.54439e-10	3.67615e-08	9.25615	0.092916	TSHZ1//KLF2//CITED2//ZBTB18//CEBPA//HEXIM1//TXNIP//ZNF268//PPP1R13L//WWP2//STRAP//ZHX1//KLF12//AEBP2//JDP2//ATF2//E2F7//IRX2//EID2//DDIT3//ARX//DR1//E2F6//EDN1//EDNRB//SDR16C5//CC2D1B//EP300//EPO//ESR1//ESRRA//JAZF1//FGF9//FHL2//IKZF2//CPEB3//ZHX2//SNW1//FOXF1//FOXC1//SPEN//MYT1L//FOXO1//FOXO3//CIC//SIN3B//DICER1//SIRT1//ZFPM2//HEY1//CBX7//SUZ12//GABPA//TCERG1L//GATA6//CNOT7//HCFC1//KCNIP3//FOXA1…
GO:0044237	cellular metabolic process	Biological process	2031	10957	3035	17653	1.07815	6.19901e-10	4.07028e-08	9.20768	0.669193	APLF//SIRT1//ZSCAN4//ACOT2//ACOX1//PEX2//RAB35//GABARAP//GABARAPL2//UBXN2B//TRAPPC8//STX12//WIPI2//UBQLN1//RAB23//ATG16L1//TP53INP2//ATG3//ATG9A//RAB1B//ATG12//TP53INP1//ULK2//SLC25A15//CEBPA//ARG1//DDAH2//DDAH1//KIN//ORC6//DONSON//HUS1//IGF1//MCM3//NASP//NFIA//NFIB//NFIX//REV1//RAD9A//RAD17//RBBP8//RBMS1//RFC3//RFC5//SET//TNFAIP1//RMI1//ING5//CDC25A//CDKN1B//GADD45A//GTF2H1//PTEN//CDK5R1//CCNG1/…
GO:0051094	positive regulation of developmental process	Biological process	312	1329	3035	17653	1.36549	7.46451e-10	4.85409e-08	9.127	0.102801	SPRY1//FRS2//GDNF//SIX1//DISC1//HIF1A//DMRTA2//FZD3//TGFBR2//IDO1//FOXP3//KITLG//OPA1//FOXC1//MTOR//GCNT2//ISL1//LOXL2//SMAD2//SDCBP//CSF1//AGTR1//MAPK14//THRA//CNR1//MARK2//EPO//FYN//NEGR1//NPTN//LYN//NFE2L2//SERPINI1//TMEM30A//PRKCI//LRRC7//TWF1//PTN//RIT2//DYNLT1//UBE2V2//SNX3//ZNF804A//MAGI2//DICER1//CAPN3//LHX1//FAM20C//SLC8A1//BMPR1B//BMPR2//WNT10B//ACVR1//PKDCC//ACVR2A//SOX9//DAG1//NRG1//M…
GO:0048729	tissue morphogenesis	Biological process	170	639	3035	17653	1.54742	8.43138e-10	5.43061e-08	9.0741	0.0560132	GNA13//EDN1//ENG//PLXND1//NFATC4//PITX2//PPP3R1//TGFBR2//NRP1//ACVR1//NPNT//GDNF//GPC3//ILK//LHX1//PAX2//SIX1//SOX9//TCF21//WT1//FAT4//TLX2//SMAD2//NF2//PRKAR1A//BMPR2//WNT3//NR4A3//EOMES//CHRD//NOG//HAND1//SMAD1//DLG3//FZD3//FUZ//SOX4//SOX11//CFL1//GLMN//COBL//SETD2//LRP6//PRKACB//SHROOM3//RALA//RARG//STIL//SKI//TSC1//GRHL2//FZD6//LMO4//ZEB2//MED12//GJA1//DLL1//HIF1A//SOX17//FOXH1//HAND2//TBX5//…
GO:0000122	negative regulation of transcription by RNA polymerase II	Biological process	204	800	3035	17653	1.4832	8.6979e-10	5.54942e-08	9.06059	0.0672158	NEDD4//TAF1//THRA//CITED2//VHL//HSPA1A//BAG3//NFATC3//NFATC4//NFIB//SOX9//NCK2//HEY1//TSHZ1//KLF2//ZBTB18//CEBPA//HEXIM1//TXNIP//ZNF268//PPP1R13L//WWP2//STRAP//ZHX1//KLF12//AEBP2//JDP2//ATF2//E2F7//IRX2//EID2//DDIT3//ARX//DR1//E2F6//EDN1//EDNRB//SDR16C5//CC2D1B//EP300//EPO//ESR1//ESRRA//JAZF1//FGF9//FHL2//IKZF2//CPEB3//ZHX2//SNW1//FOXF1//FOXC1//SPEN//MYT1L//FOXO1//FOXO3//CIC//SIN3B//DICER1//SIRT1…
GO:0032990	cell part morphogenesis	Biological process	175	663	3035	17653	1.53527	9.1047e-10	5.75468e-08	9.04073	0.0576606	FLOT1//CTNNA2//LINGO2//EPYC//NTNG1//SLITRK3//MAP1A//NEFH//NRCAM//OMD//OGN//PAX2//ATL1//PITPNA//POU4F1//RTN4//DSCAML1//SPTBN4//PICALM//PARD6B//SLITRK2//DOCK7//CDH4//RANBP9//SEMA3A//SEMA3C//FRS2//KIF3A//LYPLA2//CREB1//ARX//DPYSL2//EFNA3//EFNA5//EFNB2//ETV1//EXT1//DOK6//FYN//GAP43//GDNF//GPC1//GRB2//SH3KBP1//KRAS//L1CAM//MATN2//NCAM1//NRAS//OTX2//EVL//PIK3CB//ENAH//MAPK1//PTK2//NTN4//ROBO1//ROBO2//B…
[truncated: 1,483 more rows]

## Sheet: Down-CC
#Column "GO.ID" stands for the ID of gene ontology term
[truncated: 224 more rows]

## Sheet: Down-MF
#Column "GO.ID" stands for the ID of gene ontology term
[truncated: 259 more rows]
