# Supplementary material for: Analysis of miRNA Profiles and the Regulatory Network in Congenital Pulmonary Airway Malformations
Source: Front Pediatr. 2021 Nov 18;9:671107. doi: 10.3389/fped.2021.671107 (PMC8637626; doi:10.3389/fped.2021.671107)
Supplement: Supplementary Table 5 — KEGG terms of the targets for up- and downregulated miRNAs. [file Table_5.XLS]

## Sheet: KEGG for up-regulated miRNAs
#Column "PathwayID" stands for Pathway identifiers used in KEGG
#Column "Definition" stands for the definition of the PathwayID
#Column "OriginalWebSite"stands for The map's website,the nodes with red frame and red symbol are associated with the DE genes, green nodes have no significance
#Column "p-value"
"Fisher-Pvalue" stands for the enrichment p-value of the PathwayID used Fisher's exact test
#Column "SelectionCounts" stands for the Count of the DE genes' entities directly associated with the listed PathwayID
#Column "SelectionSize" stands for the total number of the DE genes' entities
#Column "Count" stands for the count of the chosen background population genes' entities associated with the listed PathwayID
#Column "Size" stands for the total number of chosen background population genes' entities
#Column "FDR" stands for the false discovery rate of the PathwayID
#Column "Enrichment_Score" stands for the Enrichment Score value of the PathwayID, it equals "-log10(Pvalue)"
#Column "GeneRatio" stands for the Gene Ratio value of the PathwayID, it equals "SelectionCounts/SelectionSize"
#Column "GENES" stands for the DE genes associated with the PathwayID
PathwayID	Definition	OriginalWebSite	Fisher-Pvalue	SelectionCounts	SelectionSize	Count	Size	FDR	Enrichment_Score	GeneRatio	Genes
hsa04611	Platelet activation - Homo sapiens (human)	http://www.genome.jp/kegg-bin/show_pathway?hsa04611+71+112+115+10000+2909+2207+2212+10672+2771+2776+85366+64805+5321+5566+5567+5906+387+6786+7094	1.99059e-05	19	412	124	7906	0.00427623	4.70102	0.046117	ACTG1//ADCY6//ADCY9//AKT3//ARHGAP35//FCER1G//FCGR2A//GNA13//GNAI2//GNAQ//MYLK2//P2RY12//PLA2G4A//PRKACA//PRKACB//RAP1A//RHOA//STIM1//TLN1
hsa04014	Ras signaling pathway - Homo sapiens (human)	http://www.genome.jp/kegg-bin/show_pathway?hsa04014+10000+805+1945+2002+356+2246+8817+283455+5604+5602+4804+5058+5159+81579+64600+5321+8398+5566+5567+5582+5869+5906+387+6237+6464+399694+8036+8831	2.56062e-05	28	412	232	7906	0.00427623	4.59166	0.067961	AKT3//CALM2//EFNA4//ELK1//FASLG//FGF1//FGF18//KSR2//MAP2K1//MAPK10//NGFR//PAK1//PDGFRB//PLA2G12A//PLA2G2F//PLA2G4A//PLA2G6//PRKACA//PRKACB//PRKCG//RAB5B//RAP1A//RHOA//RRAS//SHC1//SHC4//SHOC2//SYNGAP1
hsa04270	Vascular smooth muscle contraction - Homo sapiens (human)	http://www.genome.jp/kegg-bin/show_pathway?hsa04270+112+115+148+805+1908+10672+2776+5604+85366+4878+81579+64600+5321+8398+54776+5566+5567+5582+387	4.86917e-05	19	412	132	7906	0.00490906	4.31255	0.046117	ADCY6//ADCY9//ADRA1A//CALM2//EDN3//GNA13//GNAQ//MAP2K1//MYLK2//NPPA//PLA2G12A//PLA2G2F//PLA2G4A//PLA2G6//PPP1R12C//PRKACA//PRKACB//PRKCG//RHOA
hsa04010	MAPK signaling pathway - Homo sapiens (human)	http://www.genome.jp/kegg-bin/show_pathway?hsa04010+10000+782+1398+1847+1945+2002+2069+356+2246+8817+5604+4217+8491+5602+23162+4609+4615+4804+5058+5159+5321+5494+5566+5567+5582+84867+5906+6197+6237+3925+10454+57551	5.87912e-05	32	412	295	7906	0.00490906	4.23069	0.07767	AKT3//CACNB1//CRK//DUSP5//EFNA4//ELK1//EREG//FASLG//FGF1//FGF18//MAP2K1//MAP3K5//MAP4K3//MAPK10//MAPK8IP3//MYC//MYD88//NGFR//PAK1//PDGFRB//PLA2G4A//PPM1A//PRKACA//PRKACB//PRKCG//PTPN5//RAP1A//RPS6KA3//RRAS//STMN1//TAB1//TAOK1
hsa04510	Focal adhesion - Homo sapiens (human)	http://www.genome.jp/kegg-bin/show_pathway?hsa04510+71+10000+2909+9564+858+894+1101+1298+1398+1729+2002+5604+5602+85366+5058+5159+54776+5582+5906+387+6464+399694+7094+331	9.8146e-05	24	412	199	7906	0.00633588	4.00813	0.058252	ACTG1//AKT3//ARHGAP35//BCAR1//CAV2//CCND2//CHAD//COL9A2//CRK//DIAPH1//ELK1//MAP2K1//MAPK10//MYLK2//PAK1//PDGFRB//PPP1R12C//PRKCG//RAP1A//RHOA//SHC1//SHC4//TLN1//XIAP
hsa04971	Gastric acid secretion - Homo sapiens (human)	http://www.genome.jp/kegg-bin/show_pathway?hsa04971+112+115+483+805+2771+2776+9992+3766+54207+85366+5566+5567+5582	0.000113818	13	412	75	7906	0.00633588	3.94379	0.031553	ADCY6//ADCY9//ATP1B3//CALM2//GNAI2//GNAQ//KCNE2//KCNJ10//KCNK10//MYLK2//PRKACA//PRKACB//PRKCG
hsa04925	Aldosterone synthesis and secretion - Homo sapiens (human)	http://www.genome.jp/kegg-bin/show_pathway?hsa04925+112+115+466+483+493+805+2776+3777+4878+5566+5567+5582+5587+25865+949	0.000150003	15	412	98	7906	0.0071573	3.8239	0.036408	ADCY6//ADCY9//ATF1//ATP1B3//ATP2B4//CALM2//GNAQ//KCNK3//NPPA//PRKACA//PRKACB//PRKCG//PRKD1//PRKD2//SCARB1
hsa04015	Rap1 signaling pathway - Homo sapiens (human)	http://www.genome.jp/kegg-bin/show_pathway?hsa04015+71+112+115+10000+9564+805+1398+1945+2246+8817+2771+2776+9863+5604+4804+5159+5582+5587+25865+5906+387+6237+57568+7094	0.000226735	24	412	210	7906	0.00946618	3.64448	0.058252	ACTG1//ADCY6//ADCY9//AKT3//BCAR1//CALM2//CRK//EFNA4//FGF1//FGF18//GNAI2//GNAQ//MAGI2//MAP2K1//NGFR//PDGFRB//PRKCG//PRKD1//PRKD2//RAP1A//RHOA//RRAS//SIPA1L2//TLN1
hsa04012	ErbB signaling pathway - Homo sapiens (human)	http://www.genome.jp/kegg-bin/show_pathway?hsa04012+10000+1398+2002+2069+5604+5602+2475+4609+3084+5058+5582+6464+399694	0.000413329	13	412	85	7906	0.0153391	3.3837	0.031553	AKT3//CRK//ELK1//EREG//MAP2K1//MAPK10//MTOR//MYC//NRG1//PAK1//PRKCG//SHC1//SHC4
hsa04750	Inflammatory mediator regulation of TRP channels - Homo sapiens (human)	http://www.genome.jp/kegg-bin/show_pathway?hsa04750+112+115+41+55515+805+2776+3356+5602+5321+8398+5566+5567+5582+59341	0.000632642	14	412	100	7906	0.0211303	3.19884	0.033981	ADCY6//ADCY9//ASIC1//ASIC4//CALM2//GNAQ//HTR2A//MAPK10//PLA2G4A//PLA2G6//PRKACA//PRKACB//PRKCG//TRPV4
hsa04924	Renin secretion - Homo sapiens (human)	http://www.genome.jp/kegg-bin/show_pathway?hsa04924+1636+112+155+805+1908+2771+2776+4878+5137+5566+5567	0.000795306	11	412	69	7906	0.0241484	3.09947	0.026699	ACE//ADCY6//ADRB3//CALM2//EDN3//GNAI2//GNAQ//NPPA//PDE1C//PRKACA//PRKACB
hsa04921	Oxytocin signaling pathway - Homo sapiens (human)	http://www.genome.jp/kegg-bin/show_pathway?hsa04921+71+112+115+782+805+2002+2771+2776+5604+85366+4776+4878+5321+54776+5566+5567+5582+387	0.000965567	18	412	153	7906	0.0267763	3.01522	0.043689	ACTG1//ADCY6//ADCY9//CACNB1//CALM2//ELK1//GNAI2//GNAQ//MAP2K1//MYLK2//NFATC4//NPPA//PLA2G4A//PPP1R12C//PRKACA//PRKACB//PRKCG//RHOA
hsa04390	Hippo signaling pathway - Homo sapiens (human)	http://www.genome.jp/kegg-bin/show_pathway?hsa04390+71+655+657+894+23418+23291+2246+7976+7855+8994+92597+4609+5518+5519+7005+7161+10971+7534	0.00104219	18	412	154	7906	0.0267763	2.98205	0.043689	ACTG1//BMP7//BMPR1A//CCND2//CRB1//FBXW11//FGF1//FZD3//FZD5//LIMD1//MOB1B//MYC//PPP2R1A//PPP2R1B//TEAD3//TP73//YWHAQ//YWHAZ
hsa04722	Neurotrophin signaling pathway - Homo sapiens (human)	http://www.genome.jp/kegg-bin/show_pathway?hsa04722+10000+398+805+1398+356+5604+4217+5602+4804+5906+387+6197+6464+399694+7161	0.00124876	15	412	119	7906	0.0297917	2.90352	0.036408	AKT3//ARHGDIG//CALM2//CRK//FASLG//MAP2K1//MAP3K5//MAPK10//NGFR//RAP1A//RHOA//RPS6KA3//SHC1//SHC4//TP73
hsa05170	Human immunodeficiency virus 1 infection - Homo sapiens (human)	http://www.genome.jp/kegg-bin/show_pathway?hsa05170+10000+8906+27350+140564+200316+805+811+1398+8451+356+23291+2771+2776+5604+5602+2475+4615+4776+5058+5582+10454+7465	0.00150974	22	412	212	7906	0.0336168	2.8211	0.053398	AKT3//AP1G2//APOBEC3C//APOBEC3D//APOBEC3F//CALM2//CALR//CRK//CUL4A//FASLG//FBXW11//GNAI2//GNAQ//MAP2K1//MAPK10//MTOR//MYD88//NFATC4//PAK1//PRKCG//TAB1//WEE1
hsa01522	Endocrine resistance - Homo sapiens (human)	http://www.genome.jp/kegg-bin/show_pathway?hsa01522+112+115+10000+1871+5604+5602+5469+2475+9611+5566+5567+6464+399694	0.00162614	13	412	98	7906	0.0337835	2.78884	0.031553	ADCY6//ADCY9//AKT3//E2F3//MAP2K1//MAPK10//MED1//MTOR//NCOR1//PRKACA//PRKACB//SHC1//SHC4
hsa04962	Vasopressin-regulated water reabsorption - Homo sapiens (human)	http://www.genome.jp/kegg-bin/show_pathway?hsa04962+112+115+359+398+5566+5567+5869+6844	0.00171952	8	412	44	7906	0.0337835	2.76459	0.019417	ADCY6//ADCY9//AQP2//ARHGDIG//PRKACA//PRKACB//RAB5B//VAMP2
hsa04923	Regulation of lipolysis in adipocytes - Homo sapiens (human)	http://www.genome.jp/kegg-bin/show_pathway?hsa04923+112+115+155+10000+2771+11343+4878+5566+5567	0.00194822	9	412	55	7906	0.0361503	2.71036	0.021845	ADCY6//ADCY9//ADRB3//AKT3//GNAI2//MGLL//NPPA//PRKACA//PRKACB
hsa04970	Salivary secretion - Homo sapiens (human)	http://www.genome.jp/kegg-bin/show_pathway?hsa04970+112+115+148+155+483+493+805+2776+5566+5567+5582+6844	0.00232479	12	412	90	7906	0.0408674	2.63362	0.029126	ADCY6//ADCY9//ADRA1A//ADRB3//ATP1B3//ATP2B4//CALM2//GNAQ//PRKACA//PRKACB//PRKCG//VAMP2
hsa04020	Calcium signaling pathway - Homo sapiens (human)	http://www.genome.jp/kegg-bin/show_pathway?hsa04020+115+148+155+493+805+845+57105+2776+3356+3361+85366+80228+9127+5137+5159+5566+5567+5582+5737+6786	0.00247956	20	412	193	7906	0.0414086	2.60562	0.048544	ADCY9//ADRA1A//ADRB3//ATP2B4//CALM2//CASQ2//CYSLTR2//GNAQ//HTR2A//HTR5A//MYLK2//ORAI2//P2RX6//PDE1C//PDGFRB//PRKACA//PRKACB//PRKCG//PTGFR//STIM1
hsa04392	Hippo signaling pathway - multiple species - Homo sapiens (human)	http://www.genome.jp/kegg-bin/show_pathway?hsa04392+8994+92597+5058+9770+83937+7005	0.0032955	6	412	29	7906	0.0490512	2.48208	0.014563	LIMD1//MOB1B//PAK1//RASSF2//RASSF4//TEAD3
hsa04071	Sphingolipid signaling pathway - Homo sapiens (human)	http://www.genome.jp/kegg-bin/show_pathway?hsa04071+10000+91012+2207+10672+2771+2776+5604+4217+5602+5518+5519+5582+387+9294	0.00344251	14	412	119	7906	0.0490512	2.46312	0.033981	AKT3//CERS5//FCER1G//GNA13//GNAI2//GNAQ//MAP2K1//MAP3K5//MAPK10//PPP2R1A//PPP2R1B//PRKCG//RHOA//S1PR2
hsa04919	Thyroid hormone signaling pathway - Homo sapiens (human)	http://www.genome.jp/kegg-bin/show_pathway?hsa04919+71+10000+483+8850+5604+5469+29079+2475+4609+9611+5566+5567+5582+6567	0.00344251	14	412	119	7906	0.0490512	2.46312	0.033981	ACTG1//AKT3//ATP1B3//KAT2B//MAP2K1//MED1//MED4//MTOR//MYC//NCOR1//PRKACA//PRKACB//PRKCG//SLC16A2
hsa04730	Long-term depression - Homo sapiens (human)	http://www.genome.jp/kegg-bin/show_pathway?hsa04730+10672+2771+2776+2895+5604+5321+5518+5519+5582	0.00360023	9	412	60	7906	0.0490512	2.44367	0.021845	GNA13//GNAI2//GNAQ//GRID2//MAP2K1//PLA2G4A//PPP2R1A//PPP2R1B//PRKCG
hsa04310	Wnt signaling pathway - Homo sapiens (human)	http://www.genome.jp/kegg-bin/show_pathway?hsa04310+894+1452+122011+1488+23291+7976+7855+5602+4609+4776+5566+5567+5582+387+6423+64321+84133	0.00394593	17	412	160	7906	0.0490512	2.40385	0.041262	CCND2//CSNK1A1//CSNK1A1L//CTBP2//FBXW11//FZD3//FZD5//MAPK10//MYC//NFATC4//PRKACA//PRKACB//PRKCG//RHOA//SFRP2//SOX17//ZNRF3
hsa04340	Hedgehog signaling pathway - Homo sapiens (human)	http://www.genome.jp/kegg-bin/show_pathway?hsa04340+894+1452+122011+23291+2619+5566+5567+51684	0.00396522	8	412	50	7906	0.0490512	2.40173	0.019417	CCND2//CSNK1A1//CSNK1A1L//FBXW11//GAS1//PRKACA//PRKACB//SUFU
hsa04961	Endocrine and other factor-regulated calcium reabsorption - Homo sapiens (human)	http://www.genome.jp/kegg-bin/show_pathway?hsa04961+112+115+483+793+2776+5566+5567+5582	0.00396522	8	412	50	7906	0.0490512	2.40173	0.019417	ADCY6//ADCY9//ATP1B3//CALB1//GNAQ//PRKACA//PRKACB//PRKCG
hsa04072	Phospholipase D signaling pathway - Homo sapiens (human)	http://www.genome.jp/kegg-bin/show_pathway?hsa04072+112+115+10000+9265+2207+10672+5604+2475+5159+8394+5321+5737+387+6237+6464+399694	0.00429932	16	412	148	7906	0.0512847	2.3666	0.038835	ADCY6//ADCY9//AKT3//CYTH3//FCER1G//GNA13//MAP2K1//MTOR//PDGFRB//PIP5K1A//PLA2G4A//PTGFR//RHOA//RRAS//SHC1//SHC4
hsa05166	Human T-cell leukemia virus 1 infection - Homo sapiens (human)	http://www.genome.jp/kegg-bin/show_pathway?hsa05166+112+115+10000+811+894+8697+1871+2002+8850+5604+5602+4487+4609+4776+4801+5566+5567+5901+387332+7094+331	0.004932	21	412	219	7906	0.0555132	2.30698	0.050971	ADCY6//ADCY9//AKT3//CALR//CCND2//CDC23//E2F3//ELK1//KAT2B//MAP2K1//MAPK10//MSX1//MYC//NFATC4//NFYB//PRKACA//PRKACB//RAN//TBPL2//TLN1//XIAP
hsa04910	Insulin signaling pathway - Homo sapiens (human)	http://www.genome.jp/kegg-bin/show_pathway?hsa04910+10000+805+1398+2002+5604+5602+2475+90673+5566+5567+5573+5575+23433+6464+399694	0.00498621	15	412	137	7906	0.0555132	2.30223	0.036408	AKT3//CALM2//CRK//ELK1//MAP2K1//MAPK10//MTOR//PPP1R3E//PRKACA//PRKACB//PRKAR1A//PRKAR1B//RHOQ//SHC1//SHC4
hsa04114	Oocyte meiosis - Homo sapiens (human)	http://www.genome.jp/kegg-bin/show_pathway?hsa04114+112+115+699+805+8697+23291+5604+5518+5519+5566+5567+6197+10971+7534	0.00662298	14	412	128	7906	0.0699838	2.17895	0.033981	ADCY6//ADCY9//BUB1//CALM2//CDC23//FBXW11//MAP2K1//PPP2R1A//PPP2R1B//PRKACA//PRKACB//RPS6KA3//YWHAQ//YWHAZ
hsa05163	Human cytomegalovirus infection - Homo sapiens (human)	http://www.genome.jp/kegg-bin/show_pathway?hsa05163+112+115+10000+9564+805+811+1398+1871+2002+356+10672+2771+2776+5604+2475+4609+4776+5566+5567+5582+387	0.00670503	21	412	225	7906	0.0699838	2.1736	0.050971	ADCY6//ADCY9//AKT3//BCAR1//CALM2//CALR//CRK//E2F3//ELK1//FASLG//GNA13//GNAI2//GNAQ//MAP2K1//MTOR//MYC//NFATC4//PRKACA//PRKACB//PRKCG//RHOA
hsa04024	cAMP signaling pathway - Homo sapiens (human)	http://www.genome.jp/kegg-bin/show_pathway?hsa04024+10257+112+115+10000+483+493+805+1908+2740+2771+5604+5602+4878+5058+5465+5566+5567+5906+387+6237	0.00875914	20	412	216	7906	0.0874734	2.05754	0.048544	ABCC4//ADCY6//ADCY9//AKT3//ATP1B3//ATP2B4//CALM2//EDN3//GLP1R//GNAI2//MAP2K1//MAPK10//NPPA//PAK1//PPARA//PRKACA//PRKACB//RAP1A//RHOA//RRAS
hsa04514	Cell adhesion molecules (CAMs) - Homo sapiens (human)	http://www.genome.jp/kegg-bin/show_pathway?hsa04514+940+959+1002+5010+7122+9073+9080+29851+3897+4359+4684+23114+6382+9672+7412	0.00890448	15	412	146	7906	0.0874734	2.05039	0.036408	CD28//CD40LG//CDH4//CLDN11//CLDN5//CLDN8//CLDN9//ICOS//L1CAM//MPZ//NCAM1//NFASC//SDC1//SDC3//VCAM1
hsa05224	Breast cancer - Homo sapiens (human)	http://www.genome.jp/kegg-bin/show_pathway?hsa05224+10000+1452+122011+1871+2246+8817+7976+7855+3280+26508+5604+2475+4609+6464+399694	0.00945942	15	412	147	7906	0.0902698	2.02414	0.036408	AKT3//CSNK1A1//CSNK1A1L//E2F3//FGF1//FGF18//FZD3//FZD5//HES1//HEYL//MAP2K1//MTOR//MYC//SHC1//SHC4
hsa05205	Proteoglycans in cancer - Homo sapiens (human)	http://www.genome.jp/kegg-bin/show_pathway?hsa05205+71+10000+858+2002+356+7976+7855+4060+5604+2475+4609+5058+54776+5566+5567+5582+387+6237+6382	0.00986822	19	412	204	7906	0.0915551	2.00576	0.046117	ACTG1//AKT3//CAV2//ELK1//FASLG//FZD3//FZD5//LUM//MAP2K1//MTOR//MYC//PAK1//PPP1R12C//PRKACA//PRKACB//PRKCG//RHOA//RRAS//SDC1
hsa04261	Adrenergic signaling in cardiomyocytes - Homo sapiens (human)	http://www.genome.jp/kegg-bin/show_pathway?hsa04261+112+115+148+10000+483+493+782+805+2771+2776+5518+5519+5566+5567+7171	0.0106513	15	412	149	7906	0.0961492	1.9726	0.036408	ADCY6//ADCY9//ADRA1A//AKT3//ATP1B3//ATP2B4//CACNB1//CALM2//GNAI2//GNAQ//PPP2R1A//PPP2R1B//PRKACA//PRKACB//TPM4
hsa05143	African trypanosomiasis - Homo sapiens (human)	http://www.genome.jp/kegg-bin/show_pathway?hsa05143+356+2776+4615+4878+5582+7412	0.0113549	6	412	37	7906	0.0998033	1.94482	0.014563	FASLG//GNAQ//MYD88//NPPA//PRKCG//VCAM1
hsa04371	Apelin signaling pathway - Homo sapiens (human)	http://www.genome.jp/kegg-bin/show_pathway?hsa04371+112+115+10000+805+10672+2771+2776+5604+2475+85366+4899+5566+5567+6237	0.01181	14	412	137	7906	0.101142	1.92775	0.033981	ADCY6//ADCY9//AKT3//CALM2//GNA13//GNAI2//GNAQ//MAP2K1//MTOR//MYLK2//NRF1//PRKACA//PRKACB//RRAS
hsa04022	cGMP-PKG signaling pathway - Homo sapiens (human)	http://www.genome.jp/kegg-bin/show_pathway?hsa04022+112+115+148+155+10000+483+493+805+10672+2771+2776+5604+85366+4776+4878+387	0.0133275	16	412	167	7906	0.107323	1.87525	0.038835	ADCY6//ADCY9//ADRA1A//ADRB3//AKT3//ATP1B3//ATP2B4//CALM2//GNA13//GNAI2//GNAQ//MAP2K1//MYLK2//NFATC4//NPPA//RHOA
hsa04670	Leukocyte transendothelial migration - Homo sapiens (human)	http://www.genome.jp/kegg-bin/show_pathway?hsa04670+71+2909+9564+5010+7122+9073+9080+2771+5582+5906+387+7412	0.0134259	12	412	112	7906	0.107323	1.87206	0.029126	ACTG1//ARHGAP35//BCAR1//CLDN11//CLDN5//CLDN8//CLDN9//GNAI2//PRKCG//RAP1A//RHOA//VCAM1
hsa04914	Progesterone-mediated oocyte maturation - Homo sapiens (human)	http://www.genome.jp/kegg-bin/show_pathway?hsa04914+112+115+10000+699+8697+2771+5604+5602+5566+5567+6197	0.0136188	11	412	99	7906	0.107323	1.86586	0.026699	ADCY6//ADCY9//AKT3//BUB1//CDC23//GNAI2//MAP2K1//MAPK10//PRKACA//PRKACB//RPS6KA3
hsa04918	Thyroid hormone synthesis - Homo sapiens (human)	http://www.genome.jp/kegg-bin/show_pathway?hsa04918+112+115+483+2776+389434+5566+5567+5582+7173	0.0142072	9	412	74	7906	0.107323	1.84749	0.021845	ADCY6//ADCY9//ATP1B3//GNAQ//IYD//PRKACA//PRKACB//PRKCG//TPO
hsa04530	Tight junction - Homo sapiens (human)	http://www.genome.jp/kegg-bin/show_pathway?hsa04530+71+913+5010+7122+9073+9080+4217+5602+8777+5518+5519+5566+5567+5906+387+9368	0.0148047	16	412	169	7906	0.107323	1.8296	0.038835	ACTG1//CD1E//CLDN11//CLDN5//CLDN8//CLDN9//MAP3K5//MAPK10//MPDZ//PPP2R1A//PPP2R1B//PRKACA//PRKACB//RAP1A//RHOA//SLC9A3R1
hsa05160	Hepatitis C - Homo sapiens (human)	http://www.genome.jp/kegg-bin/show_pathway?hsa05160+10000+5010+7122+9073+9080+1871+356+5604+4609+5465+5518+5519+949+10971+7534	0.0149467	15	412	155	7906	0.107323	1.82546	0.036408	AKT3//CLDN11//CLDN5//CLDN8//CLDN9//E2F3//FASLG//MAP2K1//MYC//PPARA//PPP2R1A//PPP2R1B//SCARB1//YWHAQ//YWHAZ
hsa04810	Regulation of actin cytoskeleton - Homo sapiens (human)	http://www.genome.jp/kegg-bin/show_pathway?hsa04810+71+2909+9564+1398+1729+2246+8817+10672+3682+5604+85366+5058+5159+5305+8396+8394+54776+387+6237	0.0151591	19	412	213	7906	0.107323	1.81933	0.046117	ACTG1//ARHGAP35//BCAR1//CRK//DIAPH1//FGF1//FGF18//GNA13//ITGAE//MAP2K1//MYLK2//PAK1//PDGFRB//PIP4K2A//PIP4K2B//PIP5K1A//PPP1R12C//RHOA//RRAS
hsa05214	Glioma - Homo sapiens (human)	http://www.genome.jp/kegg-bin/show_pathway?hsa05214+10000+805+1871+5604+2475+5159+5582+6464+399694	0.0154279	9	412	75	7906	0.107323	1.81169	0.021845	AKT3//CALM2//E2F3//MAP2K1//MTOR//PDGFRB//PRKCG//SHC1//SHC4
hsa04916	Melanogenesis - Homo sapiens (human)	http://www.genome.jp/kegg-bin/show_pathway?hsa04916+112+115+805+7976+7855+2771+2776+5604+5566+5567+5582	0.0156587	11	412	101	7906	0.107323	1.80524	0.026699	ADCY6//ADCY9//CALM2//FZD3//FZD5//GNAI2//GNAQ//MAP2K1//PRKACA//PRKACB//PRKCG
hsa04540	Gap junction - Homo sapiens (human)	http://www.genome.jp/kegg-bin/show_pathway?hsa04540+112+115+2771+2776+3356+5604+5159+5566+5567+5582	0.0157449	10	412	88	7906	0.107323	1.80286	0.024272	ADCY6//ADCY9//GNAI2//GNAQ//HTR2A//MAP2K1//PDGFRB//PRKACA//PRKACB//PRKCG
hsa05130	Pathogenic Escherichia coli infection - Homo sapiens (human)	http://www.genome.jp/kegg-bin/show_pathway?hsa05130+71+5010+7122+9073+9080+9265+356+2212+2597+10672+5602+4615+5058+387+9368+10454+257397+147179	0.0171681	18	412	201	7906	0.114683	1.76528	0.043689	ACTG1//CLDN11//CLDN5//CLDN8//CLDN9//CYTH3//FASLG//FCGR2A//GAPDH//GNA13//MAPK10//MYD88//PAK1//RHOA//SLC9A3R1//TAB1//TAB3//WIPF2
hsa04975	Fat digestion and absorption - Homo sapiens (human)	http://www.genome.jp/kegg-bin/show_pathway?hsa04975+337+2169+81579+64600+949+10999	0.0184501	6	412	41	7906	0.119441	1.734	0.014563	APOA4//FABP2//PLA2G12A//PLA2G2F//SCARB1//SLC27A4
hsa04728	Dopaminergic synapse - Homo sapiens (human)	http://www.genome.jp/kegg-bin/show_pathway?hsa04728+10000+406+805+1312+2771+2776+220074+5602+5518+5519+5566+5567+5582	0.018704	13	412	131	7906	0.119441	1.72807	0.031553	AKT3//ARNTL//CALM2//COMT//GNAI2//GNAQ//LRTOMT//MAPK10//PPP2R1A//PPP2R1B//PRKACA//PRKACB//PRKCG
hsa04927	Cortisol synthesis and secretion - Homo sapiens (human)	http://www.genome.jp/kegg-bin/show_pathway?hsa04927+112+115+1584+2776+3777+5566+5567+949	0.0189532	8	412	65	7906	0.119441	1.72232	0.019417	ADCY6//ADCY9//CYP11B1//GNAQ//KCNK3//PRKACA//PRKACB//SCARB1
hsa04062	Chemokine signaling pathway - Homo sapiens (human)	http://www.genome.jp/kegg-bin/show_pathway?hsa04062+112+115+10000+9564+10803+1398+10563+9547+2771+5604+5058+5566+5567+5906+387+6464+399694	0.0194436	17	412	189	7906	0.120263	1.71122	0.041262	ADCY6//ADCY9//AKT3//BCAR1//CCR9//CRK//CXCL13//CXCL14//GNAI2//MAP2K1//PAK1//PRKACA//PRKACB//RAP1A//RHOA//SHC1//SHC4
hsa01521	EGFR tyrosine kinase inhibitor resistance - Homo sapiens (human)	http://www.genome.jp/kegg-bin/show_pathway?hsa01521+10000+558+5604+2475+3084+5159+5582+6464+399694	0.0210897	9	412	79	7906	0.124838	1.67593	0.021845	AKT3//AXL//MAP2K1//MTOR//NRG1//PDGFRB//PRKCG//SHC1//SHC4
hsa04928	Parathyroid hormone synthesis, secretion and action - Homo sapiens (human)	http://www.genome.jp/kegg-bin/show_pathway?hsa04928+112+115+10672+2771+2776+5604+5566+5567+5582+387+9368	0.0217559	11	412	106	7906	0.124838	1.66242	0.026699	ADCY6//ADCY9//GNA13//GNAI2//GNAQ//MAP2K1//PRKACA//PRKACB//PRKCG//RHOA//SLC9A3R1
hsa05135	Yersinia infection - Homo sapiens (human)	http://www.genome.jp/kegg-bin/show_pathway?hsa05135+71+10000+9564+1398+5604+5602+4615+8394+387+6197+10454+147179	0.0221179	12	412	120	7906	0.124838	1.65526	0.029126	ACTG1//AKT3//BCAR1//CRK//MAP2K1//MAPK10//MYD88//PIP5K1A//RHOA//RPS6KA3//TAB1//WIPF2
hsa04720	Long-term potentiation - Homo sapiens (human)	http://www.genome.jp/kegg-bin/show_pathway?hsa04720+805+2776+5604+5566+5567+5582+5906+6197	0.0223939	8	412	67	7906	0.124838	1.64987	0.019417	CALM2//GNAQ//MAP2K1//PRKACA//PRKACB//PRKCG//RAP1A//RPS6KA3
hsa04666	Fc gamma R-mediated phagocytosis - Homo sapiens (human)	http://www.genome.jp/kegg-bin/show_pathway?hsa04666+10000+1398+2212+5604+65108+5058+8394+5321+8398+5582	0.022426	10	412	93	7906	0.124838	1.64925	0.024272	AKT3//CRK//FCGR2A//MAP2K1//MARCKSL1//PAK1//PIP5K1A//PLA2G4A//PLA2G6//PRKCG
hsa04912	GnRH signaling pathway - Homo sapiens (human)	http://www.genome.jp/kegg-bin/show_pathway?hsa04912+112+115+805+2002+2776+5604+5602+5321+5566+5567	0.022426	10	412	93	7906	0.124838	1.64925	0.024272	ADCY6//ADCY9//CALM2//ELK1//GNAQ//MAP2K1//MAPK10//PLA2G4A//PRKACA//PRKACB
hsa05226	Gastric cancer - Homo sapiens (human)	http://www.genome.jp/kegg-bin/show_pathway?hsa05226+10000+1452+122011+1871+2246+8817+7976+7855+5604+2475+4609+5915+6464+399694	0.0230989	14	412	149	7906	0.126476	1.63641	0.033981	AKT3//CSNK1A1//CSNK1A1L//E2F3//FGF1//FGF18//FZD3//FZD5//MAP2K1//MTOR//MYC//RARB//SHC1//SHC4
hsa05225	Hepatocellular carcinoma - Homo sapiens (human)	http://www.genome.jp/kegg-bin/show_pathway?hsa05225+71+10000+1452+122011+1871+2002+7976+7855+5604+2475+4609+5582+6464+399694+6601	0.0287419	15	412	168	7906	0.154835	1.54148	0.036408	ACTG1//AKT3//CSNK1A1//CSNK1A1L//E2F3//ELK1//FZD3//FZD5//MAP2K1//MTOR//MYC//PRKCG//SHC1//SHC4//SMARCC2
hsa04550	Signaling pathways regulating pluripotency of stem cells - Homo sapiens (human)	http://www.genome.jp/kegg-bin/show_pathway?hsa04550+10000+657+7976+7855+3624+3625+9314+5604+4609+4617+4762+7703+6498	0.0304203	13	412	140	7906	0.161276	1.51684	0.031553	AKT3//BMPR1A//FZD3//FZD5//INHBA//INHBB//KLF4//MAP2K1//MYC//MYF5//NEUROG1//PCGF2//SKIL
hsa04934	Cushing syndrome - Homo sapiens (human)	http://www.genome.jp/kegg-bin/show_pathway?hsa04934+112+115+1584+1871+7976+7855+2771+2776+3777+5604+5566+5567+5906+949	0.0311181	14	412	155	7906	0.162398	1.50699	0.033981	ADCY6//ADCY9//CYP11B1//E2F3//FZD3//FZD5//GNAI2//GNAQ//KCNK3//MAP2K1//PRKACA//PRKACB//RAP1A//SCARB1
hsa05020	Prion diseases - Homo sapiens (human)	http://www.genome.jp/kegg-bin/show_pathway?hsa05020+2002+5604+4684+5566+5567	0.0335242	5	412	35	7906	0.172263	1.47464	0.012136	ELK1//MAP2K1//NCAM1//PRKACA//PRKACB
hsa04911	Insulin secretion - Homo sapiens (human)	http://www.genome.jp/kegg-bin/show_pathway?hsa04911+112+115+483+2740+2776+5566+5567+5582+6844	0.034358	9	412	86	7906	0.173872	1.46397	0.021845	ADCY6//ADCY9//ATP1B3//GLP1R//GNAQ//PRKACA//PRKACB//PRKCG//VAMP2
hsa05100	Bacterial invasion of epithelial cells - Homo sapiens (human)	http://www.genome.jp/kegg-bin/show_pathway?hsa05100+71+9564+858+1398+387+55964+6464+399694	0.0353135	8	412	73	7906	0.17604	1.45206	0.019417	ACTG1//BCAR1//CAV2//CRK//RHOA//SEPT3//SHC1//SHC4
hsa00592	alpha-Linolenic acid metabolism - Homo sapiens (human)	http://www.genome.jp/kegg-bin/show_pathway?hsa00592+81579+64600+5321+8398	0.0385656	4	412	25	7906	0.187341	1.4138	0.009709	PLA2G12A//PLA2G2F//PLA2G4A//PLA2G6
hsa04972	Pancreatic secretion - Homo sapiens (human)	http://www.genome.jp/kegg-bin/show_pathway?hsa04972+112+115+483+493+2776+81579+64600+5582+5906+387	0.039263	10	412	102	7906	0.187341	1.40602	0.024272	ADCY6//ADCY9//ATP1B3//ATP2B4//GNAQ//PLA2G12A//PLA2G2F//PRKCG//RAP1A//RHOA
hsa05142	Chagas disease (American trypanosomiasis) - Homo sapiens (human)	http://www.genome.jp/kegg-bin/show_pathway?hsa05142+1636+10000+811+356+2771+2776+5602+4615+5518+5519	0.039263	10	412	102	7906	0.187341	1.40602	0.024272	ACE//AKT3//CALR//FASLG//GNAI2//GNAQ//MAPK10//MYD88//PPP2R1A//PPP2R1B
hsa04913	Ovarian steroidogenesis - Homo sapiens (human)	http://www.genome.jp/kegg-bin/show_pathway?hsa04913+112+115+5321+5566+5567+949	0.0406056	6	412	49	7906	0.191018	1.39141	0.014563	ADCY6//ADCY9//PLA2G4A//PRKACA//PRKACB//SCARB1
hsa04213	Longevity regulating pathway - multiple species - Homo sapiens (human)	http://www.genome.jp/kegg-bin/show_pathway?hsa04213+112+115+10000+2475+5566+5567+23411	0.0412941	7	412	62	7906	0.191559	1.38411	0.01699	ADCY6//ADCY9//AKT3//MTOR//PRKACA//PRKACB//SIRT1
hsa05220	Chronic myeloid leukemia - Homo sapiens (human)	http://www.genome.jp/kegg-bin/show_pathway?hsa05220+10000+1398+1488+1871+5604+4609+6464+399694	0.0433549	8	412	76	7906	0.198364	1.36296	0.019417	AKT3//CRK//CTBP2//E2F3//MAP2K1//MYC//SHC1//SHC4
hsa04922	Glucagon signaling pathway - Homo sapiens (human)	http://www.genome.jp/kegg-bin/show_pathway?hsa04922+10000+805+2776+5223+441531+5465+5531+5566+5567+23411	0.0489887	10	412	106	7906	0.221111	1.3099	0.024272	AKT3//CALM2//GNAQ//PGAM1//PGAM4//PPARA//PPP4C//PRKACA//PRKACB//SIRT1

## Sheet: KEGG for down-regulated miRNAs
#Column "PathwayID" stands for Pathway identifiers used in KEGG
#Column "Definition" stands for the definition of the PathwayID
#Column "OriginalWebSite"stands for The map's website,the nodes with red frame and red symbol are associated with the DE genes, green nodes have no significance
#Column "p-value"
"Fisher-Pvalue" stands for the enrichment p-value of the PathwayID used Fisher's exact test
#Column "SelectionCounts" stands for the Count of the DE genes' entities directly associated with the listed PathwayID
#Column "SelectionSize" stands for the total number of the DE genes' entities
#Column "Count" stands for the count of the chosen background population genes' entities associated with the listed PathwayID
#Column "Size" stands for the total number of chosen background population genes' entities
#Column "FDR" stands for the false discovery rate of the PathwayID
#Column "Enrichment_Score" stands for the Enrichment Score value of the PathwayID, it equals "-log10(Pvalue)"
#Column "GeneRatio" stands for the Gene Ratio value of the PathwayID, it equals "SelectionCounts/SelectionSize"
#Column "GENES" stands for the DE genes associated with the PathwayID
PathwayID	Definition	OriginalWebSite	Fisher-Pvalue	SelectionCounts	SelectionSize	Count	Size	FDR	Enrichment_Score	GeneRatio	Genes
hsa04360	Axon guidance - Homo sapiens (human)	http://www.genome.jp/kegg-bin/show_pathway?hsa04360+3983+23365+658+659+817+998+1072+1073+6387+1808+1944+1946+1948+55740+2043+2045+2050+2534+7976+2773+3611+3688+3845+3897+64101+5594+4233+10627+8440+4773+4775+4776+4893+8829+59277+22854+5058+56924+84612+5291+5296+8503+10154+5533+5534+5747+5894+5921+5998+387+27289+6091+6092+9475+10371+10512+56920+57715+80031+7220+7222+7223+7225	2.14397e-09	63	1327	181	7906	6.53787e-07	8.66878	0.047476	ABLIM1//ARHGEF12//BMPR1B//BMPR2//CAMK2D//CDC42//CFL1//CFL2//CXCL12//DPYSL2//EFNA3//EFNA5//EFNB2//ENAH//EPHA4//EPHA7//EPHB4//FYN//FZD3//GNAI3//ILK//ITGB1//KRAS//L1CAM//LRRC4//MAPK1//MET//MYL12A//NCK2//NFATC2//NFATC3//NFATC4//NRAS//NRP1//NTN4//NTNG1//PAK1//PAK6//PARD6B//PIK3CB//PIK3R2//PIK3R3//PLXNC1//PPP3CC//PPP3R1//PTK2//RAF1//RASA1//RGS3//RHOA//RND1//ROBO1//ROBO2//ROCK2//SEMA3A//SEMA3C//SEMA3G//…
hsa05205	Proteoglycans in cancer - Homo sapiens (human)	http://www.genome.jp/kegg-bin/show_pathway?hsa05205+23365+817+836+857+595+998+1278+2017+2066+2099+7430+356+2335+10818+11211+2535+7976+7855+8323+2817+2719+2885+1839+3091+3236+3479+3480+3481+3678+3685+3688+3708+3709+3845+5604+5594+1432+4233+22808+4478+2475+4893+5058+27250+5291+5296+8503+5328+5501+4659+54776+5567+5747+5894+387+9475+6198+22800+6383+4087+6655+7078+7124+7410+7480+51384+7473+7478	3.9149e-09	68	1327	204	7906	6.53787e-07	8.40728	0.051243	ARHGEF12//CAMK2D//CASP3//CAV1//CCND1//CDC42//COL1A2//CTTN//ERBB4//ESR1//EZR//FASLG//FN1//FRS2//FZD10//FZD2//FZD3//FZD5//FZD6//GPC1//GPC3//GRB2//HBEGF//HIF1A//HOXD10//IGF1//IGF1R//IGF2//ITGA5//ITGAV//ITGB1//ITPR1//ITPR2//KRAS//MAP2K1//MAPK1//MAPK14//MET//MRAS//MSN//MTOR//NRAS//PAK1//PDCD4//PIK3CB//PIK3R2//PIK3R3//PLAU//PPP1CC//PPP1R12A//PPP1R12C//PRKACB//PTK2//RAF1//RHOA//ROCK2//RPS6KB1//RRAS2//SD…
hsa05200	Pathways in cancer - Homo sapiens (human)	http://www.genome.jp/kegg-bin/show_pathway?hsa05200+109+112+185+238+324+26060+367+23365+27113+10018+613+805+808+817+836+840+8030+595+894+896+998+1021+1027+1050+1286+1288+1399+1496+6387+28514+1906+1910+54583+112399+2033+2034+2056+2099+8772+356+8817+2252+2254+2335+2308+11211+2535+7976+7855+8323+1647+10672+2773+2776+55970+51764+2786+2787+2885+653689+23462+3091+7184+3479+3480+3481+3592+149233+3561+35…	4.64099e-08	136	1327	529	7906	5.16697e-06	7.33339	0.102487	ADCY3//ADCY6//AGTR1//ALK//APC//APPL1//AR//ARHGEF12//BBC3//BCL2L11//BCR//CALM2//CALM3//CAMK2D//CASP3//CASP7//CCDC6//CCND1//CCND2//CCND3//CDC42//CDK6//CDKN1B//CEBPA//COL4A4//COL4A6//CRKL//CTNNA2//CXCL12//DLL1//EDN1//EDNRB//EGLN1//EGLN3//EP300//EPAS1//EPO//ESR1//FADD//FASLG//FGF18//FGF7//FGF9//FN1//FOXO1//FZD10//FZD2//FZD3//FZD5//FZD6//GADD45A//GNA13//GNAI3//GNAQ//GNG12//GNG13//GNG4//GNG5//GRB2//GST…
hsa04068	FoxO signaling pathway - Homo sapiens (human)	http://www.genome.jp/kegg-bin/show_pathway?hsa04068+9140+10018+664+100533105+847+891+595+894+901+1027+2033+356+114907+2290+2308+2309+4303+11337+11345+1647+2885+9456+3479+3480+3586+3667+10365+3845+5604+5594+5602+1432+5599+4893+5291+5296+8503+5562+5728+5894+80854+6446+23678+23411+6502+6655+7048	8.39729e-08	47	1327	131	7906	7.01174e-06	7.07586	0.035418	ATG12//BCL2L11//BNIP3//C8ORF44-SGK3//CAT//CCNB1//CCND1//CCND2//CCNG2//CDKN1B//EP300//FASLG//FBXO32//FOXG1//FOXO1//FOXO3//FOXO4//GABARAP//GABARAPL2//GADD45A//GRB2//HOMER1//IGF1//IGF1R//IL10//IRS1//KLF2//KRAS//MAP2K1//MAPK1//MAPK10//MAPK14//MAPK8//NRAS//PIK3CB//PIK3R2//PIK3R3//PRKAA1//PTEN//RAF1//SETD7//SGK1//SGK3//SIRT1//SKP2//SOS2//TGFBR2
hsa04151	PI3K-Akt signaling pathway - Homo sapiens (human)	http://www.genome.jp/kegg-bin/show_pathway?hsa04151+285+1386+10018+627+100533105+595+894+896+1021+1027+1129+1278+1286+1288+1385+64764+1435+1440+1442+1944+1946+1977+2056+2066+2069+356+8817+2252+2254+2335+2309+2688+2689+55970+51764+2786+2787+2885+7184+3479+3480+3481+3561+3574+3667+3678+3655+3685+3688+3694+3716+3717+3815+4254+3845+3909+3915+3918+1902+9863+5604+5594+4170+4233+2475+4602+4893+4908+9180…	1.94334e-07	97	1327	354	7906	1.29815e-05	6.71145	0.073097	ANGPT2//ATF2//BCL2L11//BDNF//C8ORF44-SGK3//CCND1//CCND2//CCND3//CDK6//CDKN1B//CHRM2//COL1A2//COL4A4//COL4A6//CREB1//CREB3L2//CSF1//CSF3//CSH1//EFNA3//EFNA5//EIF4E//EPO//ERBB4//EREG//FASLG//FGF18//FGF7//FGF9//FN1//FOXO3//GH1//GH2//GNG12//GNG13//GNG4//GNG5//GRB2//HSP90B1//IGF1//IGF1R//IGF2//IL2RG//IL7//IRS1//ITGA5//ITGA6//ITGAV//ITGB1//ITGB6//JAK1//JAK2//KIT//KITLG//KRAS//LAMA3//LAMC1//LAMC2//LPAR1…
hsa04810	Regulation of actin cytoskeleton - Homo sapiens (human)	http://www.genome.jp/kegg-bin/show_pathway?hsa04810+81+324+23365+50649+10095+10092+81873+998+1072+1073+1129+1133+1399+6387+1730+1793+55740+7430+8817+2252+2254+2335+10672+55970+10788+3678+3655+3685+3687+3688+3694+3845+1902+5604+5594+22808+4478+10627+4638+340156+10787+4893+5058+56924+5154+5217+5291+5296+8503+200576+8396+79837+5501+4659+54776+5747+5894+387+9475+22800+6655+7114+7410+8976	8.42231e-07	64	1327	213	7906	4.68842e-05	6.07457	0.048229	ACTN4//APC//ARHGEF12//ARHGEF4//ARPC1B//ARPC5//ARPC5L//CDC42//CFL1//CFL2//CHRM2//CHRM5//CRKL//CXCL12//DIAPH2//DOCK1//ENAH//EZR//FGF18//FGF7//FGF9//FN1//GNA13//GNG12//IQGAP2//ITGA5//ITGA6//ITGAV//ITGAX//ITGB1//ITGB6//KRAS//LPAR1//MAP2K1//MAPK1//MRAS//MSN//MYL12A//MYLK//MYLK4//NCKAP1//NRAS//PAK1//PAK6//PDGFA//PFN2//PIK3CB//PIK3R2//PIK3R3//PIKFYVE//PIP4K2B//PIP4K2C//PPP1CC//PPP1R12A//PPP1R12C//PTK2//…
hsa04550	Signaling pathways regulating pluripotency of stem cells - Homo sapiens (human)	http://www.genome.jp/kegg-bin/show_pathway?hsa04550+90+91+130399+92+324+658+659+1749+11211+2535+7976+7855+8323+2885+9421+8820+3479+3480+3572+3625+3670+3716+3717+3720+7994+9314+3845+3976+5604+5594+1432+4617+4762+4893+84333+5291+5296+8503+5894+4086+4087+4090+7480+51384+7473+7478	2.0663e-06	46	1327	140	7906	9.32483e-05	5.68481	0.034665	ACVR1//ACVR1B//ACVR1C//ACVR2A//APC//BMPR1B//BMPR2//DLX5//FZD10//FZD2//FZD3//FZD5//FZD6//GRB2//HAND1//HESX1//IGF1//IGF1R//IL6ST//INHBB//ISL1//JAK1//JAK2//JARID2//KAT6A//KLF4//KRAS//LIF//MAP2K1//MAPK1//MAPK14//MYF5//NEUROG1//NRAS//PCGF5//PIK3CB//PIK3R2//PIK3R3//RAF1//SMAD1//SMAD2//SMAD5//WNT10B//WNT16//WNT3//WNT8A
hsa04150	mTOR signaling pathway - Homo sapiens (human)	http://www.genome.jp/kegg-bin/show_pathway?hsa04150+528+245973+51382+9296+127124+6249+1977+96459+11211+2535+7976+7855+8323+2885+3479+3480+3667+3845+4040+5604+5594+2475+4893+5291+5296+8503+5562+5728+5894+387+220441+6195+6197+27330+6198+10325+58528+6446+6502+6655+92335+55437+7124+7248+9706+7480+51384+7473+7478	2.23349e-06	49	1327	153	7906	9.32483e-05	5.65102	0.036925	ATP6V1C1//ATP6V1C2//ATP6V1D//ATP6V1F//ATP6V1G3//CLIP1//EIF4E//FNIP1//FZD10//FZD2//FZD3//FZD5//FZD6//GRB2//IGF1//IGF1R//IRS1//KRAS//LRP6//MAP2K1//MAPK1//MTOR//NRAS//PIK3CB//PIK3R2//PIK3R3//PRKAA1//PTEN//RAF1//RHOA//RNF152//RPS6KA1//RPS6KA3//RPS6KA6//RPS6KB1//RRAGB//RRAGD//SGK1//SKP2//SOS2//STRADA//STRADB//TNF//TSC1//ULK2//WNT10B//WNT16//WNT3//WNT8A
hsa04917	Prolactin signaling pathway - Homo sapiens (human)	http://www.genome.jp/kegg-bin/show_pathway?hsa04917+595+894+1154+2099+2309+2885+3659+3717+3845+5604+5594+5602+1432+5599+4893+5291+5296+8503+5618+5894+399694+6514+8835+9021+9655+9306+6655+8600	3.0752e-06	28	1327	70	7906	0.000114124	5.51213	0.0211	CCND1//CCND2//CISH//ESR1//FOXO3//GRB2//IRF1//JAK2//KRAS//MAP2K1//MAPK1//MAPK10//MAPK14//MAPK8//NRAS//PIK3CB//PIK3R2//PIK3R3//PRLR//RAF1//SHC4//SLC2A2//SOCS2//SOCS3//SOCS5//SOCS6//SOS2//TNFSF11
hsa04010	MAPK signaling pathway - Homo sapiens (human)	http://www.genome.jp/kegg-bin/show_pathway?hsa04010+285+408+409+1386+627+777+781+9254+782+785+59284+59283+836+998+1399+1435+1649+11221+1847+1848+1850+1944+1946+2066+2069+356+8817+2252+2254+1647+55970+2885+3303+3306+3479+3480+3481+3815+4254+3845+5604+5606+6416+4214+10746+4215+4216+1326+5594+5602+1432+5599+9479+8550+2122+4233+22808+4775+4893+4908+5058+5154+5533+5534+5567+5894+5908+5921+5922+10125+6…	3.65088e-06	80	1327	295	7906	0.00012194	5.4376	0.060286	ANGPT2//ARRB1//ARRB2//ATF2//BDNF//CACNA1E//CACNA2D1//CACNA2D2//CACNB1//CACNB4//CACNG7//CACNG8//CASP3//CDC42//CRKL//CSF1//DDIT3//DUSP10//DUSP5//DUSP6//DUSP8//EFNA3//EFNA5//ERBB4//EREG//FASLG//FGF18//FGF7//FGF9//GADD45A//GNG12//GRB2//HSPA1A//HSPA2//IGF1//IGF1R//IGF2//KIT//KITLG//KRAS//MAP2K1//MAP2K3//MAP2K4//MAP3K1//MAP3K2//MAP3K3//MAP3K4//MAP3K8//MAPK1//MAPK10//MAPK14//MAPK8//MAPK8IP1//MAPKAPK5//M…
hsa04140	Autophagy - animal - Homo sapiens (human)	http://www.genome.jp/kegg-bin/show_pathway?hsa04140+9140+55054+64422+79065+664+11337+11345+3091+3476+3480+3667+3708+3845+3916+3920+5604+5594+5602+5599+22808+9110+2475+4893+29982+5291+5296+8503+5515+5516+5562+5567+5728+116442+5894+6198+10325+58528+22800+55014+58476+7248+9706+55255+26100	6.71883e-06	44	1327	137	7906	0.000204008	5.17271	0.033157	ATG12//ATG16L1//ATG3//ATG9A//BNIP3//GABARAP//GABARAPL2//HIF1A//IGBP1//IGF1R//IRS1//ITPR1//KRAS//LAMP1//LAMP2//MAP2K1//MAPK1//MAPK10//MAPK8//MRAS//MTMR4//MTOR//NRAS//NRBF2//PIK3CB//PIK3R2//PIK3R3//PPP2CA//PPP2CB//PRKAA1//PRKACB//PTEN//RAB39B//RAF1//RPS6KB1//RRAGB//RRAGD//RRAS2//STX17//TP53INP2//TSC1//ULK2//WDR41//WIPI2
hsa05210	Colorectal cancer - Homo sapiens (human)	http://www.genome.jp/kegg-bin/show_pathway?hsa05210+324+26060+27113+10018+836+595+2069+1647+2885+3845+5604+5594+5602+5599+4436+4437+2475+4893+5291+5296+8503+5894+5898+5899+387+6198+4087+6655+6934+7039+7048	1.18893e-05	31	1327	86	7906	0.000330919	4.92484	0.023361	APC//APPL1//BBC3//BCL2L11//CASP3//CCND1//EREG//GADD45A//GRB2//KRAS//MAP2K1//MAPK1//MAPK10//MAPK8//MSH2//MSH3//MTOR//NRAS//PIK3CB//PIK3R2//PIK3R3//RAF1//RALA//RALB//RHOA//RPS6KB1//SMAD2//SOS2//TCF7L2//TGFA//TGFBR2
hsa04625	C-type lectin receptor signaling pathway - Homo sapiens (human)	http://www.genome.jp/kegg-bin/show_pathway?hsa04625+23365+602+805+808+868+10332+93978+1959+1960+3586+3592+3659+3708+3709+3845+5594+5602+1432+5599+22808+4773+4775+4776+4792+4893+5058+5291+5296+8503+5533+5534+5894+387+22800+7124	1.89056e-05	35	1327	104	7906	0.000485729	4.72341	0.026375	ARHGEF12//BCL3//CALM2//CALM3//CBLB//CLEC4M//CLEC6A//EGR2//EGR3//IL10//IL12A//IRF1//ITPR1//ITPR2//KRAS//MAPK1//MAPK10//MAPK14//MAPK8//MRAS//NFATC2//NFATC3//NFATC4//NFKBIA//NRAS//PAK1//PIK3CB//PIK3R2//PIK3R3//PPP3CC//PPP3R1//RAF1//RHOA//RRAS2//TNF
hsa04218	Cellular senescence - Homo sapiens (human)	http://www.genome.jp/kegg-bin/show_pathway?hsa04218+805+808+891+595+894+896+993+1021+1875+23291+2308+2309+1647+10114+3364+3486+3708+3709+3845+132660+5604+5606+5594+1432+22808+2475+4773+4775+4776+4893+5291+5296+8503+5501+5533+5534+5728+5883+5894+5925+22800+23411+83447+4087+7048+54822+7248+677	2.05712e-05	48	1327	160	7906	0.000490769	4.68674	0.036172	CALM2//CALM3//CCNB1//CCND1//CCND2//CCND3//CDC25A//CDK6//E2F5//FBXW11//FOXO1//FOXO3//GADD45A//HIPK3//HUS1//IGFBP3//ITPR1//ITPR2//KRAS//LIN54//MAP2K1//MAP2K3//MAPK1//MAPK14//MRAS//MTOR//NFATC2//NFATC3//NFATC4//NRAS//PIK3CB//PIK3R2//PIK3R3//PPP1CC//PPP3CC//PPP3R1//PTEN//RAD9A//RAF1//RB1//RRAS2//SIRT1//SLC25A31//SMAD2//TGFBR2//TRPM7//TSC1//ZFP36L1
hsa05100	Bacterial invasion of epithelial cells - Homo sapiens (human)	http://www.genome.jp/kegg-bin/show_pathway?hsa05100+79658+10095+10092+81873+857+23607+998+1399+1496+2017+1759+1793+9844+2335+3611+3678+3688+4233+5291+5296+8503+5747+387+23157+10801+399694+8976	2.52444e-05	27	1327	73	7906	0.000548113	4.59784	0.020347	ARHGAP10//ARPC1B//ARPC5//ARPC5L//CAV1//CD2AP//CDC42//CRKL//CTNNA2//CTTN//DNM1//DOCK1//ELMO1//FN1//ILK//ITGA5//ITGB1//MET//PIK3CB//PIK3R2//PIK3R3//PTK2//RHOA//SEPT6//SEPT9//SHC4//WASL
hsa04012	ErbB signaling pathway - Homo sapiens (human)	http://www.genome.jp/kegg-bin/show_pathway?hsa04012+817+868+1027+1399+2066+2069+2885+1839+3845+5604+6416+5594+5602+5599+2475+8440+4893+3084+145957+5058+56924+5291+5296+8503+5747+5894+6198+399694+6655+7039	2.62569e-05	30	1327	85	7906	0.000548113	4.58076	0.022607	CAMK2D//CBLB//CDKN1B//CRKL//ERBB4//EREG//GRB2//HBEGF//KRAS//MAP2K1//MAP2K4//MAPK1//MAPK10//MAPK8//MTOR//NCK2//NRAS//NRG1//NRG4//PAK1//PAK6//PIK3CB//PIK3R2//PIK3R3//PTK2//RAF1//RPS6KB1//SHC4//SOS2//TGFA
hsa04921	Oxytocin signaling pathway - Homo sapiens (human)	http://www.genome.jp/kegg-bin/show_pathway?hsa04921+109+112+781+9254+782+785+59284+59283+805+808+57172+817+814+595+952+29904+2773+2775+2776+2977+3708+3709+3770+3759+3845+5604+5594+4638+340156+4773+4775+4776+4878+4893+5501+4659+54776+5533+5534+5562+5567+5894+1827+5997+387+9475	2.86294e-05	46	1327	153	7906	0.000562484	4.54319	0.034665	ADCY3//ADCY6//CACNA2D1//CACNA2D2//CACNB1//CACNB4//CACNG7//CACNG8//CALM2//CALM3//CAMK1G//CAMK2D//CAMK4//CCND1//CD38//EEF2K//GNAI3//GNAO1//GNAQ//GUCY1A2//ITPR1//ITPR2//KCNJ14//KCNJ2//KRAS//MAP2K1//MAPK1//MYLK//MYLK4//NFATC2//NFATC3//NFATC4//NPPA//NRAS//PPP1CC//PPP1R12A//PPP1R12C//PPP3CC//PPP3R1//PRKAA1//PRKACB//RAF1//RCAN1//RGS2//RHOA//ROCK2
hsa04071	Sphingolipid signaling pathway - Homo sapiens (human)	http://www.genome.jp/kegg-bin/show_pathway?hsa04071+134+427+29956+2534+10672+2773+2776+3845+5604+5594+5602+1432+5599+4893+8439+5291+5296+8503+5515+5516+5519+5521+5522+5527+5529+5581+5728+5894+387+9475+9294+53637+259230+166929+81537+56848+9517+7124	3.24805e-05	38	1327	119	7906	0.000570973	4.48838	0.028636	ADORA1//ASAH1//CERS2//FYN//GNA13//GNAI3//GNAQ//KRAS//MAP2K1//MAPK1//MAPK10//MAPK14//MAPK8//NRAS//NSMAF//PIK3CB//PIK3R2//PIK3R3//PPP2CA//PPP2CB//PPP2R1B//PPP2R2B//PPP2R2C//PPP2R5C//PPP2R5E//PRKCE//PTEN//RAF1//RHOA//ROCK2//S1PR2//S1PR5//SGMS1//SGMS2//SGPP1//SPHK2//SPTLC2//TNF
hsa04722	Neurotrophin signaling pathway - Homo sapiens (human)	http://www.genome.jp/kegg-bin/show_pathway?hsa04722+627+805+808+817+814+998+1399+356+2309+10818+2885+3667+3845+5604+4214+4215+5594+5602+1432+5599+4792+4893+4908+5291+5296+8503+5664+5894+5908+387+6195+6197+9252+27330+10019+399694+6272+6655	3.24805e-05	38	1327	119	7906	0.000570973	4.48838	0.028636	BDNF//CALM2//CALM3//CAMK2D//CAMK4//CDC42//CRKL//FASLG//FOXO3//FRS2//GRB2//IRS1//KRAS//MAP2K1//MAP3K1//MAP3K3//MAPK1//MAPK10//MAPK14//MAPK8//NFKBIA//NRAS//NTF3//PIK3CB//PIK3R2//PIK3R3//PSEN2//RAF1//RAP1B//RHOA//RPS6KA1//RPS6KA3//RPS6KA5//RPS6KA6//SH2B3//SHC4//SORT1//SOS2
hsa04371	Apelin signaling pathway - Homo sapiens (human)	http://www.genome.jp/kegg-bin/show_pathway?hsa04371+109+112+185+8862+805+808+814+595+11337+11345+10672+2773+2776+55970+51764+2786+2787+3708+3709+10365+3845+5604+5594+4205+4209+22808+2475+4638+340156+4893+4899+5346+5562+5567+5581+5894+6198+22800+6546+4087+56848+6696	3.80135e-05	42	1327	137	7906	0.000620927	4.42006	0.03165	ADCY3//ADCY6//AGTR1//APLN//CALM2//CALM3//CAMK4//CCND1//GABARAP//GABARAPL2//GNA13//GNAI3//GNAQ//GNG12//GNG13//GNG4//GNG5//ITPR1//ITPR2//KLF2//KRAS//MAP2K1//MAPK1//MEF2A//MEF2D//MRAS//MTOR//MYLK//MYLK4//NRAS//NRF1//PLIN1//PRKAA1//PRKACB//PRKCE//RAF1//RPS6KB1//RRAS2//SLC8A1//SMAD2//SPHK2//SPP1
hsa04660	T cell receptor signaling pathway - Homo sapiens (human)	http://www.genome.jp/kegg-bin/show_pathway?hsa04660+868+926+998+2534+2885+29851+3586+3845+3932+5604+1326+5594+5602+1432+5599+8440+4773+4775+4792+4893+5058+56924+5291+5296+8503+5533+5534+5894+10125+387+6655+7006+7124+7410	3.90404e-05	34	1327	103	7906	0.000620927	4.40849	0.025622	CBLB//CD8B//CDC42//FYN//GRB2//ICOS//IL10//KRAS//LCK//MAP2K1//MAP3K8//MAPK1//MAPK10//MAPK14//MAPK8//NCK2//NFATC2//NFATC3//NFKBIA//NRAS//PAK1//PAK6//PIK3CB//PIK3R2//PIK3R3//PPP3CC//PPP3R1//RAF1//RASGRP1//RHOA//SOS2//TEC//TNF//VAV2
hsa05211	Renal cell carcinoma - Homo sapiens (human)	http://www.genome.jp/kegg-bin/show_pathway?hsa05211+998+1399+54583+112399+2033+2034+2885+3091+3845+5604+5594+4233+4893+5058+56924+5291+5296+8503+5894+5908+9978+6513+6655+7039+7428	7.41818e-05	25	1327	69	7906	0.00112622	4.1297	0.018839	CDC42//CRKL//EGLN1//EGLN3//EP300//EPAS1//GRB2//HIF1A//KRAS//MAP2K1//MAPK1//MET//NRAS//PAK1//PAK6//PIK3CB//PIK3R2//PIK3R3//RAF1//RAP1B//RBX1//SLC2A1//SOS2//TGFA//VHL
hsa05214	Glioma - Homo sapiens (human)	http://www.genome.jp/kegg-bin/show_pathway?hsa05214+805+808+57172+817+814+595+1021+1647+2885+3479+3480+3845+5604+5594+2475+4893+5154+5291+5296+8503+5728+5894+5925+399694+6655+7039	0.000125483	26	1327	75	7906	0.00175945	3.90141	0.019593	CALM2//CALM3//CAMK1G//CAMK2D//CAMK4//CCND1//CDK6//GADD45A//GRB2//IGF1//IGF1R//KRAS//MAP2K1//MAPK1//MTOR//NRAS//PDGFA//PIK3CB//PIK3R2//PIK3R3//PTEN//RAF1//RB1//SHC4//SOS2//TGFA
hsa04720	Long-term potentiation - Homo sapiens (human)	http://www.genome.jp/kegg-bin/show_pathway?hsa04720+805+808+817+814+2033+2776+2890+2915+3708+3709+3845+5604+5594+4893+5501+5502+5533+5534+5567+5894+5908+6195+6197+27330	0.000126427	24	1327	67	7906	0.00175945	3.89816	0.018086	CALM2//CALM3//CAMK2D//CAMK4//EP300//GNAQ//GRIA1//GRM5//ITPR1//ITPR2//KRAS//MAP2K1//MAPK1//NRAS//PPP1CC//PPP1R1A//PPP3CC//PPP3R1//PRKACB//RAF1//RAP1B//RPS6KA1//RPS6KA3//RPS6KA6
hsa04916	Melanogenesis - Homo sapiens (human)	http://www.genome.jp/kegg-bin/show_pathway?hsa04916+109+112+805+808+817+1385+64764+1906+1910+2033+11211+2535+7976+7855+8323+2773+2775+2776+3815+4254+3845+5604+5594+4286+4893+5567+5894+6934+7480+51384+7473+7478	0.00015726	32	1327	101	7906	0.00203971	3.80338	0.024115	ADCY3//ADCY6//CALM2//CALM3//CAMK2D//CREB1//CREB3L2//EDN1//EDNRB//EP300//FZD10//FZD2//FZD3//FZD5//FZD6//GNAI3//GNAO1//GNAQ//KIT//KITLG//KRAS//MAP2K1//MAPK1//MITF//NRAS//PRKACB//RAF1//TCF7L2//WNT10B//WNT16//WNT3//WNT8A
hsa04390	Hippo signaling pathway - Homo sapiens (human)	http://www.genome.jp/kegg-bin/show_pathway?hsa04390+84962+324+27113+658+659+595+894+896+1496+1740+1741+23291+122786+11211+2535+7976+7855+8323+8200+26524+92597+4771+84612+5501+5515+5516+5519+5521+5522+5584+60485+4086+4087+4092+6934+7003+7005+7048+7480+51384+7473+7478+7532+7534	0.000158779	44	1327	154	7906	0.00203971	3.79921	0.033157	AJUBA//APC//BBC3//BMPR1B//BMPR2//CCND1//CCND2//CCND3//CTNNA2//DLG2//DLG3//FBXW11//FRMD6//FZD10//FZD2//FZD3//FZD5//FZD6//GDF5//LATS2//MOB1B//NF2//PARD6B//PPP1CC//PPP2CA//PPP2CB//PPP2R1B//PPP2R2B//PPP2R2C//PRKCI//SAV1//SMAD1//SMAD2//SMAD7//TCF7L2//TEAD1//TEAD3//TGFBR2//WNT10B//WNT16//WNT3//WNT8A//YWHAG//YWHAZ
hsa05215	Prostate cancer - Homo sapiens (human)	http://www.genome.jp/kegg-bin/show_pathway?hsa05215+367+595+1027+1385+64764+2033+2078+2308+2885+7184+3479+3480+3845+5604+5594+2475+4792+4893+5154+5291+5296+8503+5328+5728+5894+5925+6655+6934+7039+7113+6935	0.000166086	31	1327	97	7906	0.00205455	3.77967	0.023361	AR//CCND1//CDKN1B//CREB1//CREB3L2//EP300//ERG//FOXO1//GRB2//HSP90B1//IGF1//IGF1R//KRAS//MAP2K1//MAPK1//MTOR//NFKBIA//NRAS//PDGFA//PIK3CB//PIK3R2//PIK3R3//PLAU//PTEN//RAF1//RB1//SOS2//TCF7L2//TGFA//TMPRSS2//ZEB1
hsa04211	Longevity regulating pathway - Homo sapiens (human)	http://www.genome.jp/kegg-bin/show_pathway?hsa04211+109+112+79602+26060+1386+814+847+1385+64764+1977+2308+2309+3479+3480+3667+3845+2475+4893+5291+5296+8503+5468+5562+5567+6198+27244+143686+23411+7248	0.000183187	29	1327	89	7906	0.00217449	3.73711	0.021854	ADCY3//ADCY6//ADIPOR2//APPL1//ATF2//CAMK4//CAT//CREB1//CREB3L2//EIF4E//FOXO1//FOXO3//IGF1//IGF1R//IRS1//KRAS//MTOR//NRAS//PIK3CB//PIK3R2//PIK3R3//PPARG//PRKAA1//PRKACB//RPS6KB1//SESN1//SESN3//SIRT1//TSC1
hsa05163	Human cytomegalovirus infection - Homo sapiens (human)	http://www.genome.jp/kegg-bin/show_pathway?hsa05163+109+112+23365+1386+805+808+836+414062+595+1021+1385+64764+1399+6387+8772+356+10672+2773+2775+2776+55970+51764+2786+2787+2885+3685+3708+3709+3716+3845+5604+5594+1432+2475+4773+4775+4776+4792+4893+5291+5296+8503+5533+5534+5567+5733+5734+5747+5894+5925+387+9475+6198+6655+6890+6892+7124+7188+7248	0.000188803	59	1327	225	7906	0.00217449	3.72399	0.044461	ADCY3//ADCY6//ARHGEF12//ATF2//CALM2//CALM3//CASP3//CCL3L3//CCND1//CDK6//CREB1//CREB3L2//CRKL//CXCL12//FADD//FASLG//GNA13//GNAI3//GNAO1//GNAQ//GNG12//GNG13//GNG4//GNG5//GRB2//ITGAV//ITPR1//ITPR2//JAK1//KRAS//MAP2K1//MAPK1//MAPK14//MTOR//NFATC2//NFATC3//NFATC4//NFKBIA//NRAS//PIK3CB//PIK3R2//PIK3R3//PPP3CC//PPP3R1//PRKACB//PTGER3//PTGER4//PTK2//RAF1//RB1//RHOA//ROCK2//RPS6KB1//SOS2//TAP1//TAPBP//TNF…
hsa05135	Yersinia infection - Homo sapiens (human)	http://www.genome.jp/kegg-bin/show_pathway?hsa05135+10097+10096+57180+23365+998+1399+1793+2335+3586+3678+3688+3932+5604+5606+6416+5594+5602+1432+5599+4773+4775+4792+5291+5296+8503+5747+387+9475+6195+6197+27330+8935+7124+7410+8976+7456	0.000215875	36	1327	120	7906	0.0024034	3.6658	0.027129	ACTR2//ACTR3//ACTR3B//ARHGEF12//CDC42//CRKL//DOCK1//FN1//IL10//ITGA5//ITGB1//LCK//MAP2K1//MAP2K3//MAP2K4//MAPK1//MAPK10//MAPK14//MAPK8//NFATC2//NFATC3//NFKBIA//PIK3CB//PIK3R2//PIK3R3//PTK2//RHOA//ROCK2//RPS6KA1//RPS6KA3//RPS6KA6//SKAP2//TNF//VAV2//WASL//WIPF1
hsa04510	Focal adhesion - Homo sapiens (human)	http://www.genome.jp/kegg-bin/show_pathway?hsa04510+81+857+595+894+896+998+1278+1286+1288+1399+1793+2335+2534+2885+3479+3480+3611+3678+3655+3685+3688+3694+3909+3915+3918+5604+5594+5602+5599+4233+10627+4638+340156+5058+56924+64098+5154+5291+5296+8503+5501+4659+54776+5728+5747+5894+5908+387+9475+399694+6655+6696+7410	0.000260313	53	1327	199	7906	0.00280466	3.58451	0.03994	ACTN4//CAV1//CCND1//CCND2//CCND3//CDC42//COL1A2//COL4A4//COL4A6//CRKL//DOCK1//FN1//FYN//GRB2//IGF1//IGF1R//ILK//ITGA5//ITGA6//ITGAV//ITGB1//ITGB6//LAMA3//LAMC1//LAMC2//MAP2K1//MAPK1//MAPK10//MAPK8//MET//MYL12A//MYLK//MYLK4//PAK1//PAK6//PARVG//PDGFA//PIK3CB//PIK3R2//PIK3R3//PPP1CC//PPP1R12A//PPP1R12C//PTEN//PTK2//RAF1//RAP1B//RHOA//ROCK2//SHC4//SOS2//SPP1//VAV2
hsa04022	cGMP-PKG signaling pathway - Homo sapiens (human)	http://www.genome.jp/kegg-bin/show_pathway?hsa04022+109+112+134+152+153+185+1386+478+480+481+493+805+808+1385+64764+1910+10672+2773+2776+2977+3667+3708+3709+5604+5594+4205+4209+4638+340156+4773+4775+4776+4878+4880+5501+4659+5533+5534+5581+5894+5997+387+9475+83447+6546+7225	0.000287858	46	1327	167	7906	0.00300451	3.54082	0.034665	ADCY3//ADCY6//ADORA1//ADRA2C//ADRB1//AGTR1//ATF2//ATP1A3//ATP1A4//ATP1B1//ATP2B4//CALM2//CALM3//CREB1//CREB3L2//EDNRB//GNA13//GNAI3//GNAQ//GUCY1A2//IRS1//ITPR1//ITPR2//MAP2K1//MAPK1//MEF2A//MEF2D//MYLK//MYLK4//NFATC2//NFATC3//NFATC4//NPPA//NPPC//PPP1CC//PPP1R12A//PPP3CC//PPP3R1//PRKCE//RAF1//RGS2//RHOA//ROCK2//SLC25A31//SLC8A1//TRPC6
hsa04114	Oocyte meiosis - Homo sapiens (human)	http://www.genome.jp/kegg-bin/show_pathway?hsa04114+109+112+367+805+808+817+891+8881+64506+132864+22849+80315+23291+3479+3480+3708+3709+5604+5594+1432+5501+5515+5516+5519+5527+5529+5533+5534+5567+9978+6195+6197+27330+6500+245711+7532+7534	0.000401226	37	1327	128	7906	0.00406089	3.39661	0.027882	ADCY3//ADCY6//AR//CALM2//CALM3//CAMK2D//CCNB1//CDC16//CPEB1//CPEB2//CPEB3//CPEB4//FBXW11//IGF1//IGF1R//ITPR1//ITPR2//MAP2K1//MAPK1//MAPK14//PPP1CC//PPP2CA//PPP2CB//PPP2R1B//PPP2R5C//PPP2R5E//PPP3CC//PPP3R1//PRKACB//RBX1//RPS6KA1//RPS6KA3//RPS6KA6//SKP1//SPDYA//YWHAG//YWHAZ
hsa04926	Relaxin signaling pathway - Homo sapiens (human)	http://www.genome.jp/kegg-bin/show_pathway?hsa04926+109+112+408+409+1386+1278+1286+1288+1385+64764+1906+1910+2773+2775+55970+51764+2786+2787+2885+3845+5604+6416+5594+5602+1432+5599+4792+4893+5291+5296+8503+5567+5894+399694+4087+6655+7048	0.000473629	37	1327	129	7906	0.0046527	3.32456	0.027882	ADCY3//ADCY6//ARRB1//ARRB2//ATF2//COL1A2//COL4A4//COL4A6//CREB1//CREB3L2//EDN1//EDNRB//GNAI3//GNAO1//GNG12//GNG13//GNG4//GNG5//GRB2//KRAS//MAP2K1//MAP2K4//MAPK1//MAPK10//MAPK14//MAPK8//NFKBIA//NRAS//PIK3CB//PIK3R2//PIK3R3//PRKACB//RAF1//SHC4//SMAD2//SOS2//TGFBR2
hsa04924	Renin secretion - Homo sapiens (human)	http://www.genome.jp/kegg-bin/show_pathway?hsa04924+112+117+134+153+185+358+805+808+1385+1906+1908+2773+2776+2977+3708+3709+3759+4878+84876+5533+5534+5567+5734	0.000576258	23	1327	69	7906	0.00549915	3.23938	0.017332	ADCY6//ADCYAP1R1//ADORA1//ADRB1//AGTR1//AQP1//CALM2//CALM3//CREB1//EDN1//EDN3//GNAI3//GNAQ//GUCY1A2//ITPR1//ITPR2//KCNJ2//NPPA//ORAI1//PPP3CC//PPP3R1//PRKACB//PTGER4
hsa04721	Synaptic vesicle cycle - Homo sapiens (human)	http://www.genome.jp/kegg-bin/show_pathway?hsa04721+163+1173+528+245973+51382+9296+127124+10815+10814+594855+1759+4905+57084+6572+6505+6506+140679+6529+6530+6536+6616+2054+6857+10497+440279	0.000658336	25	1327	78	7906	0.00591069	3.18155	0.018839	AP2B1//AP2M1//ATP6V1C1//ATP6V1C2//ATP6V1D//ATP6V1F//ATP6V1G3//CPLX1//CPLX2//CPLX3//DNM1//NSF//SLC17A6//SLC18A3//SLC1A1//SLC1A2//SLC32A1//SLC6A1//SLC6A2//SLC6A9//SNAP25//STX2//SYT1//UNC13B//UNC13C
hsa05032	Morphine addiction - Homo sapiens (human)	http://www.genome.jp/kegg-bin/show_pathway?hsa05032+109+112+134+408+409+2554+2556+2557+2560+2561+2562+2565+2568+2569+2773+2775+55970+51764+2786+2787+2869+10846+5142+5144+5150+5151+5567+140679	0.000672395	28	1327	91	7906	0.00591069	3.17238	0.0211	ADCY3//ADCY6//ADORA1//ARRB1//ARRB2//GABRA1//GABRA3//GABRA4//GABRB1//GABRB2//GABRB3//GABRG1//GABRP//GABRR1//GNAI3//GNAO1//GNG12//GNG13//GNG4//GNG5//GRK5//PDE10A//PDE4B//PDE4D//PDE7A//PDE8A//PRKACB//SLC32A1
hsa04024	cAMP signaling pathway - Homo sapiens (human)	http://www.genome.jp/kegg-bin/show_pathway?hsa04024+10257+51+109+112+117+134+153+478+480+481+493+627+805+808+817+814+1129+1385+64764+1906+1908+2033+2641+2773+2890+610+3352+5604+5594+5602+5599+4792+4878+84876+5058+10846+5142+5144+5291+5296+8503+5501+4659+5567+5733+5894+5908+11069+387+9475+22800+6662+6750+56670+7410	0.000672474	55	1327	216	7906	0.00591069	3.17232	0.041447	ABCC4//ACOX1//ADCY3//ADCY6//ADCYAP1R1//ADORA1//ADRB1//ATP1A3//ATP1A4//ATP1B1//ATP2B4//BDNF//CALM2//CALM3//CAMK2D//CAMK4//CHRM2//CREB1//CREB3L2//EDN1//EDN3//EP300//GCG//GNAI3//GRIA1//HCN2//HTR1D//MAP2K1//MAPK1//MAPK10//MAPK8//NFKBIA//NPPA//ORAI1//PAK1//PDE10A//PDE4B//PDE4D//PIK3CB//PIK3R2//PIK3R3//PPP1CC//PPP1R12A//PRKACB//PTGER3//RAF1//RAP1B//RAPGEF4//RHOA//ROCK2//RRAS2//SOX9//SST//SUCNR1//VAV2
hsa04530	Tight junction - Homo sapiens (human)	http://www.genome.jp/kegg-bin/show_pathway?hsa04530+81+10097+10096+57180+9181+595+998+5010+10686+51208+149461+49861+1364+1366+2017+1740+1741+54566+7430+3308+3688+83700+4214+5602+5599+4478+10627+4734+4771+84612+5515+5516+5519+5521+5522+5562+5567+5581+5584+51762+57826+387+9475+93643+8531	0.000741931	45	1327	169	7906	0.00618029	3.12964	0.033911	ACTN4//ACTR2//ACTR3//ACTR3B//ARHGEF2//CCND1//CDC42//CLDN11//CLDN16//CLDN18//CLDN19//CLDN20//CLDN4//CLDN7//CTTN//DLG2//DLG3//EPB41L4B//EZR//HSPA4//ITGB1//JAM3//MAP3K1//MAPK10//MAPK8//MSN//MYL12A//NEDD4//NF2//PARD6B//PPP2CA//PPP2CB//PPP2R1B//PPP2R2B//PPP2R2C//PRKAA1//PRKACB//PRKCE//PRKCI//RAB8B//RAP2C//RHOA//ROCK2//TJAP1//YBX3
hsa05170	Human immunodeficiency virus 1 infection - Homo sapiens (human)	http://www.genome.jp/kegg-bin/show_pathway?hsa05170+1174+130340+9582+140564+200316+805+808+836+891+1072+1073+1399+8065+8772+356+23291+2773+2775+2776+55970+51764+2786+2787+3708+3709+3845+5604+5606+5594+5602+1432+5599+2475+4773+4775+4776+4792+4893+5058+56924+5291+5296+8503+5533+5534+5747+5894+9978+6198+6500+6890+6892+7124+7188	0.00074312	54	1327	212	7906	0.00618029	3.12894	0.040693	AP1S1//AP1S3//APOBEC3B//APOBEC3D//APOBEC3F//CALM2//CALM3//CASP3//CCNB1//CFL1//CFL2//CRKL//CUL5//FADD//FASLG//FBXW11//GNAI3//GNAO1//GNAQ//GNG12//GNG13//GNG4//GNG5//ITPR1//ITPR2//KRAS//MAP2K1//MAP2K3//MAPK1//MAPK10//MAPK14//MAPK8//MTOR//NFATC2//NFATC3//NFATC4//NFKBIA//NRAS//PAK1//PAK6//PIK3CB//PIK3R2//PIK3R3//PPP3CC//PPP3R1//PTK2//RAF1//RBX1//RPS6KB1//SKP1//TAP1//TAPBP//TNF//TRAF5
hsa04213	Longevity regulating pathway - multiple species - Homo sapiens (human)	http://www.genome.jp/kegg-bin/show_pathway?hsa04213+109+112+847+1979+2308+2309+3303+3306+3479+3480+3667+3845+2475+4893+5291+5296+8503+5562+5567+6198+23411	0.000777675	21	1327	62	7906	0.00618029	3.1092	0.015825	ADCY3//ADCY6//CAT//EIF4EBP2//FOXO1//FOXO3//HSPA1A//HSPA2//IGF1//IGF1R//IRS1//KRAS//MTOR//NRAS//PIK3CB//PIK3R2//PIK3R3//PRKAA1//PRKACB//RPS6KB1//SIRT1
hsa04014	Ras signaling pathway - Homo sapiens (human)	http://www.genome.jp/kegg-bin/show_pathway?hsa04014+285+627+805+808+998+1435+1944+1946+356+8817+2252+2254+4303+55970+51764+2786+2787+2885+3479+3480+3481+3815+4254+3845+283455+5604+5594+5602+5599+4233+22808+4893+4908+5058+56924+5154+5291+5296+8503+5567+5878+5894+5898+5899+10928+5908+9771+5921+5922+9462+10125+23179+387+22800+399694+6655+8831+7039	0.000793991	58	1327	232	7906	0.00618029	3.10018	0.043708	ANGPT2//BDNF//CALM2//CALM3//CDC42//CSF1//EFNA3//EFNA5//FASLG//FGF18//FGF7//FGF9//FOXO4//GNG12//GNG13//GNG4//GNG5//GRB2//IGF1//IGF1R//IGF2//KIT//KITLG//KRAS//KSR2//MAP2K1//MAPK1//MAPK10//MAPK8//MET//MRAS//NRAS//NTF3//PAK1//PAK6//PDGFA//PIK3CB//PIK3R2//PIK3R3//PRKACB//RAB5C//RAF1//RALA//RALB//RALBP1//RAP1B//RAPGEF5//RASA1//RASA2//RASAL2//RASGRP1//RGL1//RHOA//RRAS2//SHC4//SOS2//SYNGAP1//TGFA
hsa01521	EGFR tyrosine kinase inhibitor resistance - Homo sapiens (human)	http://www.genome.jp/kegg-bin/show_pathway?hsa01521+10018+1977+2309+2885+3479+3480+3716+3717+3845+5604+5594+4233+2475+4893+3084+5154+5291+5296+8503+5728+5894+6198+399694+6655+7039	0.000812543	25	1327	79	7906	0.00618029	3.09015	0.018839	BCL2L11//EIF4E//FOXO3//GRB2//IGF1//IGF1R//JAK1//JAK2//KRAS//MAP2K1//MAPK1//MET//MTOR//NRAS//NRG1//PDGFA//PIK3CB//PIK3R2//PIK3R3//PTEN//RAF1//RPS6KB1//SHC4//SOS2//TGFA
hsa04910	Insulin signaling pathway - Homo sapiens (human)	http://www.genome.jp/kegg-bin/show_pathway?hsa04910+805+808+868+1399+1977+10211+2319+2308+2885+3667+3845+5604+5594+5602+5599+2475+4893+5257+5291+5296+8503+5501+5506+79660+5507+5562+5567+5573+5576+5584+5894+6198+399694+8835+9021+10580+6655+7248	0.00081417	38	1327	137	7906	0.00618029	3.08928	0.028636	CALM2//CALM3//CBLB//CRKL//EIF4E//FLOT1//FLOT2//FOXO1//GRB2//IRS1//KRAS//MAP2K1//MAPK1//MAPK10//MAPK8//MTOR//NRAS//PHKB//PIK3CB//PIK3R2//PIK3R3//PPP1CC//PPP1R3A//PPP1R3B//PPP1R3C//PRKAA1//PRKACB//PRKAR1A//PRKAR2A//PRKCI//RAF1//RPS6KB1//SHC4//SOCS2//SOCS3//SORBS1//SOS2//TSC1
hsa05224	Breast cancer - Homo sapiens (human)	http://www.genome.jp/kegg-bin/show_pathway?hsa05224+324+595+1021+28514+2099+8817+2252+2254+11211+2535+7976+7855+8323+1647+2885+23462+3479+3480+3815+3845+4040+5604+5594+2475+4893+5291+5296+8503+5728+5894+5925+6198+399694+6655+6934+8600+7480+51384+7473+7478	0.000907132	40	1327	147	7906	0.00673293	3.04233	0.030143	APC//CCND1//CDK6//DLL1//ESR1//FGF18//FGF7//FGF9//FZD10//FZD2//FZD3//FZD5//FZD6//GADD45A//GRB2//HEY1//IGF1//IGF1R//KIT//KRAS//LRP6//MAP2K1//MAPK1//MTOR//NRAS//PIK3CB//PIK3R2//PIK3R3//PTEN//RAF1//RB1//RPS6KB1//SHC4//SOS2//TCF7L2//TNFSF11//WNT10B//WNT16//WNT3//WNT8A
hsa05131	Shigellosis - Homo sapiens (human)	http://www.genome.jp/kegg-bin/show_pathway?hsa05131+10095+10092+81873+998+1399+2017+1793+9844+23291+3678+3688+5594+5602+1432+5599+4792+5217+9475+7321+7322+7323+8976	0.000947043	22	1327	67	7906	0.00687635	3.02363	0.016579	ARPC1B//ARPC5//ARPC5L//CDC42//CRKL//CTTN//DOCK1//ELMO1//FBXW11//ITGA5//ITGB1//MAPK1//MAPK10//MAPK14//MAPK8//NFKBIA//PFN2//ROCK2//UBE2D1//UBE2D2//UBE2D3//WASL
hsa04015	Rap1 signaling pathway - Homo sapiens (human)	http://www.genome.jp/kegg-bin/show_pathway?hsa04015+109+112+136+285+805+808+998+1268+1399+1435+1944+1946+55740+51466+8817+2252+2254+2773+2775+2776+3479+3480+3688+3815+4254+3845+889+1902+9863+260425+5604+5606+5594+1432+4233+22808+4893+84612+5154+5217+5291+5296+8503+5584+5894+5898+5899+5908+11069+9771+387+23094+7410	0.00104094	53	1327	210	7906	0.00728178	2.98258	0.03994	ADCY3//ADCY6//ADORA2B//ANGPT2//CALM2//CALM3//CDC42//CNR1//CRKL//CSF1//EFNA3//EFNA5//ENAH//EVL//FGF18//FGF7//FGF9//GNAI3//GNAO1//GNAQ//IGF1//IGF1R//ITGB1//KIT//KITLG//KRAS//KRIT1//LPAR1//MAGI2//MAGI3//MAP2K1//MAP2K3//MAPK1//MAPK14//MET//MRAS//NRAS//PARD6B//PDGFA//PFN2//PIK3CB//PIK3R2//PIK3R3//PRKCI//RAF1//RALA//RALB//RAP1B//RAPGEF4//RAPGEF5//RHOA//SIPA1L3//VAV2
hsa04072	Phospholipase D signaling pathway - Homo sapiens (human)	http://www.genome.jp/kegg-bin/show_pathway?hsa04072+109+112+10554+185+552+9267+8526+1608+160851+1759+2534+10672+2885+2913+2915+2917+2918+3815+4254+3845+1902+5604+5594+22808+2475+4893+5154+5291+5296+8503+5894+5898+5899+11069+387+22800+399694+6655+56848+7248	0.00104648	40	1327	148	7906	0.00728178	2.98027	0.030143	ADCY3//ADCY6//AGPAT1//AGTR1//AVPR1A//CYTH1//DGKE//DGKG//DGKH//DNM1//FYN//GNA13//GRB2//GRM3//GRM5//GRM7//GRM8//KIT//KITLG//KRAS//LPAR1//MAP2K1//MAPK1//MRAS//MTOR//NRAS//PDGFA//PIK3CB//PIK3R2//PIK3R3//RAF1//RALA//RALB//RAPGEF4//RHOA//RRAS2//SHC4//SOS2//SPHK2//TSC1
hsa01522	Endocrine resistance - Homo sapiens (human)	http://www.genome.jp/kegg-bin/show_pathway?hsa01522+109+112+595+1027+28514+2099+2885+1839+3479+3480+3845+5604+5594+5602+1432+5599+5469+2475+4893+5291+5296+8503+5567+5747+5894+5925+6198+399694+6655	0.00109155	29	1327	98	7906	0.00742034	2.96196	0.021854	ADCY3//ADCY6//CCND1//CDKN1B//DLL1//ESR1//GRB2//HBEGF//IGF1//IGF1R//KRAS//MAP2K1//MAPK1//MAPK10//MAPK14//MAPK8//MED1//MTOR//NRAS//PIK3CB//PIK3R2//PIK3R3//PRKACB//PTK2//RAF1//RB1//RPS6KB1//SHC4//SOS2
hsa05165	Human papillomavirus infection - Homo sapiens (human)	http://www.genome.jp/kegg-bin/show_pathway?hsa05165+324+528+245973+51382+9296+127124+836+595+894+896+998+1021+1027+1278+1286+1288+1385+64764+1740+1741+2033+8772+356+2335+2308+11211+2535+7976+7855+8323+2885+23462+3659+3678+3655+3685+3688+3694+3716+3845+3909+3915+3918+5604+5594+2475+4893+84612+5291+5296+8503+5515+5516+5519+5521+5522+5527+5529+5567+5584+5700+5728+5734+5747+5894+5925+6198+6655+6696+9…	0.00111083	77	1327	330	7906	0.00742034	2.95435	0.058026	APC//ATP6V1C1//ATP6V1C2//ATP6V1D//ATP6V1F//ATP6V1G3//CASP3//CCND1//CCND2//CCND3//CDC42//CDK6//CDKN1B//COL1A2//COL4A4//COL4A6//CREB1//CREB3L2//DLG2//DLG3//EP300//FADD//FASLG//FN1//FOXO1//FZD10//FZD2//FZD3//FZD5//FZD6//GRB2//HEY1//IRF1//ITGA5//ITGA6//ITGAV//ITGB1//ITGB6//JAK1//KRAS//LAMA3//LAMC1//LAMC2//MAP2K1//MAPK1//MTOR//NRAS//PARD6B//PIK3CB//PIK3R2//PIK3R3//PPP2CA//PPP2CB//PPP2R1B//PPP2R2B//PPP…
hsa04350	TGF-beta signaling pathway - Homo sapiens (human)	http://www.genome.jp/kegg-bin/show_pathway?hsa04350+90+91+130399+92+658+659+8646+1875+2033+8200+3625+5594+9241+5308+5515+5516+5519+9978+387+6198+6500+4086+4087+4090+4092+7048+7050+7124	0.00118074	28	1327	94	7906	0.0075894	2.92784	0.0211	ACVR1//ACVR1B//ACVR1C//ACVR2A//BMPR1B//BMPR2//CHRD//E2F5//EP300//GDF5//INHBB//MAPK1//NOG//PITX2//PPP2CA//PPP2CB//PPP2R1B//RBX1//RHOA//RPS6KB1//SKP1//SMAD1//SMAD2//SMAD5//SMAD7//TGFBR2//TGIF1//TNF
hsa04725	Cholinergic synapse - Homo sapiens (human)	http://www.genome.jp/kegg-bin/show_pathway?hsa04725+109+112+817+814+1129+1133+1141+1385+64764+2534+2773+2775+2776+55970+51764+2786+2787+3708+3709+3717+3770+3759+56479+3845+5604+5594+4893+5291+5296+8503+5567+6572	0.00119428	32	1327	112	7906	0.0075894	2.92289	0.024115	ADCY3//ADCY6//CAMK2D//CAMK4//CHRM2//CHRM5//CHRNB2//CREB1//CREB3L2//FYN//GNAI3//GNAO1//GNAQ//GNG12//GNG13//GNG4//GNG5//ITPR1//ITPR2//JAK2//KCNJ14//KCNJ2//KCNQ5//KRAS//MAP2K1//MAPK1//NRAS//PIK3CB//PIK3R2//PIK3R3//PRKACB//SLC18A3
hsa04261	Adrenergic signaling in cardiomyocytes - Homo sapiens (human)	http://www.genome.jp/kegg-bin/show_pathway?hsa04261+70+109+112+153+185+1386+478+480+481+493+781+9254+782+785+59284+59283+805+808+817+1385+64764+2773+2776+3753+5594+1432+5501+5502+5515+5516+5519+5521+5522+5527+5529+5567+11069+9252+6546+7168	0.00120431	40	1327	149	7906	0.0075894	2.91926	0.030143	ACTC1//ADCY3//ADCY6//ADRB1//AGTR1//ATF2//ATP1A3//ATP1A4//ATP1B1//ATP2B4//CACNA2D1//CACNA2D2//CACNB1//CACNB4//CACNG7//CACNG8//CALM2//CALM3//CAMK2D//CREB1//CREB3L2//GNAI3//GNAQ//KCNE1//MAPK1//MAPK14//PPP1CC//PPP1R1A//PPP2CA//PPP2CB//PPP2R1B//PPP2R2B//PPP2R2C//PPP2R5C//PPP2R5E//PRKACB//RAPGEF4//RPS6KA5//SLC8A1//TPM1
hsa04730	Long-term depression - Homo sapiens (human)	http://www.genome.jp/kegg-bin/show_pathway?hsa04730+10672+2773+2775+2776+2890+2895+2977+3479+3480+3708+3709+3845+4067+5604+5594+4893+5515+5516+5519+5894	0.00128978	20	1327	60	7906	0.00791113	2.88949	0.015072	GNA13//GNAI3//GNAO1//GNAQ//GRIA1//GRID2//GUCY1A2//IGF1//IGF1R//ITPR1//ITPR2//KRAS//LYN//MAP2K1//MAPK1//NRAS//PPP2CA//PPP2CB//PPP2R1B//RAF1
hsa04931	Insulin resistance - Homo sapiens (human)	http://www.genome.jp/kegg-bin/show_pathway?hsa04931+1385+64764+2308+9945+3667+5602+5599+2475+4792+7376+5291+5296+8503+5501+5506+79660+5507+5562+5581+5728+6195+6197+27330+6198+11001+6513+6514+9021+9882+7124+57761	0.00130273	31	1327	108	7906	0.00791113	2.88515	0.023361	CREB1//CREB3L2//FOXO1//GFPT2//IRS1//MAPK10//MAPK8//MTOR//NFKBIA//NR1H2//PIK3CB//PIK3R2//PIK3R3//PPP1CC//PPP1R3A//PPP1R3B//PPP1R3C//PRKAA1//PRKCE//PTEN//RPS6KA1//RPS6KA3//RPS6KA6//RPS6KB1//SLC27A2//SLC2A1//SLC2A2//SOCS3//TBC1D4//TNF//TRIB3
hsa04152	AMPK signaling pathway - Homo sapiens (human)	http://www.genome.jp/kegg-bin/show_pathway?hsa04152+79602+595+1385+64764+29904+2308+2309+3156+3479+3480+3667+2475+5291+5296+8503+5468+5515+5516+5519+5521+5522+5527+5529+5562+51552+5862+6198+6319+79966+23411+92335+55437+7248	0.00203571	33	1327	120	7906	0.012095	2.69129	0.024868	ADIPOR2//CCND1//CREB1//CREB3L2//EEF2K//FOXO1//FOXO3//HMGCR//IGF1//IGF1R//IRS1//MTOR//PIK3CB//PIK3R2//PIK3R3//PPARG//PPP2CA//PPP2CB//PPP2R1B//PPP2R2B//PPP2R2C//PPP2R5C//PPP2R5E//PRKAA1//RAB14//RAB2A//RPS6KB1//SCD//SCD5//SIRT1//STRADA//STRADB//TSC1
hsa05212	Pancreatic cancer - Homo sapiens (human)	http://www.genome.jp/kegg-bin/show_pathway?hsa05212+595+998+1021+1647+3716+3845+5604+5594+5602+5599+2475+5291+5296+8503+5894+5898+5899+10928+5925+6198+4087+7039+7048	0.00206412	23	1327	75	7906	0.012095	2.68527	0.017332	CCND1//CDC42//CDK6//GADD45A//JAK1//KRAS//MAP2K1//MAPK1//MAPK10//MAPK8//MTOR//PIK3CB//PIK3R2//PIK3R3//RAF1//RALA//RALB//RALBP1//RB1//RPS6KB1//SMAD2//TGFA//TGFBR2
hsa04912	GnRH signaling pathway - Homo sapiens (human)	http://www.genome.jp/kegg-bin/show_pathway?hsa04912+109+112+805+808+817+998+2776+2885+1839+3708+3709+3845+5604+5606+6416+4214+10746+4215+4216+5594+5602+1432+5599+4893+5567+5894+6655	0.00217077	27	1327	93	7906	0.0125006	2.66339	0.020347	ADCY3//ADCY6//CALM2//CALM3//CAMK2D//CDC42//GNAQ//GRB2//HBEGF//ITPR1//ITPR2//KRAS//MAP2K1//MAP2K3//MAP2K4//MAP3K1//MAP3K2//MAP3K3//MAP3K4//MAPK1//MAPK10//MAPK14//MAPK8//NRAS//PRKACB//RAF1//SOS2
hsa04930	Type II diabetes mellitus - Homo sapiens (human)	http://www.genome.jp/kegg-bin/show_pathway?hsa04930+6833+777+3667+5594+5602+5599+2475+3651+5291+5296+8503+5581+6514+8835+9021+7124	0.00234128	16	1327	46	7906	0.0129282	2.63055	0.012057	ABCC8//CACNA1E//IRS1//MAPK1//MAPK10//MAPK8//MTOR//PDX1//PIK3CB//PIK3R2//PIK3R3//PRKCE//SLC2A2//SOCS2//SOCS3//TNF
hsa04727	GABAergic synapse - Homo sapiens (human)	http://www.genome.jp/kegg-bin/show_pathway?hsa04727+109+112+11337+11345+2554+2556+2557+2560+2561+2562+2565+2568+2569+2773+2775+55970+51764+2786+2787+10243+4905+5567+57468+140679+54407+6529	0.00236114	26	1327	89	7906	0.0129282	2.62688	0.019593	ADCY3//ADCY6//GABARAP//GABARAPL2//GABRA1//GABRA3//GABRA4//GABRB1//GABRB2//GABRB3//GABRG1//GABRP//GABRR1//GNAI3//GNAO1//GNG12//GNG13//GNG4//GNG5//GPHN//NSF//PRKACB//SLC12A5//SLC32A1//SLC38A2//SLC6A1
hsa05235	PD-L1 expression and PD-1 checkpoint pathway in cancer - Homo sapiens (human)	http://www.genome.jp/kegg-bin/show_pathway?hsa05235+238+116071+3091+3716+3717+3845+3932+5604+5606+4215+5594+1432+2475+4773+4775+4792+4893+5291+5296+8503+5533+5534+5728+5894+10125+6198	0.00236114	26	1327	89	7906	0.0129282	2.62688	0.019593	ALK//BATF2//HIF1A//JAK1//JAK2//KRAS//LCK//MAP2K1//MAP2K3//MAP3K3//MAPK1//MAPK14//MTOR//NFATC2//NFATC3//NFKBIA//NRAS//PIK3CB//PIK3R2//PIK3R3//PPP3CC//PPP3R1//PTEN//RAF1//RASGRP1//RPS6KB1
hsa04668	TNF signaling pathway - Homo sapiens (human)	http://www.genome.jp/kegg-bin/show_pathway?hsa04668+1386+602+836+840+1385+64764+1435+1906+8772+3659+3726+3976+5604+5606+6416+1326+5594+5602+1432+5599+4792+5291+5296+8503+8986+9252+9021+257397+7124+7128+7188	0.00245601	31	1327	112	7906	0.0132308	2.60977	0.023361	ATF2//BCL3//CASP3//CASP7//CREB1//CREB3L2//CSF1//EDN1//FADD//IRF1//JUNB//LIF//MAP2K1//MAP2K3//MAP2K4//MAP3K8//MAPK1//MAPK10//MAPK14//MAPK8//NFKBIA//PIK3CB//PIK3R2//PIK3R3//RPS6KA4//RPS6KA5//SOCS3//TAB3//TNF//TNFAIP3//TRAF5
hsa05160	Hepatitis C - Homo sapiens (human)	http://www.genome.jp/kegg-bin/show_pathway?hsa05160+836+595+975+1021+5010+10686+51208+149461+49861+1364+1366+8772+356+2885+3434+3716+3845+3949+5604+5594+57506+4792+4893+5291+5296+8503+5515+5516+5519+5521+5522+5894+5925+6041+91543+9021+6655+7124+7532+7534	0.00266382	40	1327	155	7906	0.0141225	2.57449	0.030143	CASP3//CCND1//CD81//CDK6//CLDN11//CLDN16//CLDN18//CLDN19//CLDN20//CLDN4//CLDN7//FADD//FASLG//GRB2//IFIT1//JAK1//KRAS//LDLR//MAP2K1//MAPK1//MAVS//NFKBIA//NRAS//PIK3CB//PIK3R2//PIK3R3//PPP2CA//PPP2CB//PPP2R1B//PPP2R2B//PPP2R2C//RAF1//RB1//RNASEL//RSAD2//SOCS3//SOS2//TNF//YWHAG//YWHAZ
hsa04710	Circadian rhythm - Homo sapiens (human)	http://www.genome.jp/kegg-bin/show_pathway?hsa04710+406+8553+79365+9575+1385+26224+23291+8864+5562+9978+6095+6500	0.00293708	12	1327	31	7906	0.0153279	2.53208	0.009043	ARNTL//BHLHE40//BHLHE41//CLOCK//CREB1//FBXL3//FBXW11//PER2//PRKAA1//RBX1//RORA//SKP1
hsa04611	Platelet activation - Homo sapiens (human)	http://www.genome.jp/kegg-bin/show_pathway?hsa04611+109+112+23365+1278+2534+10672+2773+2776+2811+2977+3688+3708+3709+4067+5594+1432+10627+4638+340156+84876+5291+5296+8503+5501+4659+5567+5584+5908+10125+387+9475+8773+6915	0.003607	33	1327	124	7906	0.0185344	2.44285	0.024868	ADCY3//ADCY6//ARHGEF12//COL1A2//FYN//GNA13//GNAI3//GNAQ//GP1BA//GUCY1A2//ITGB1//ITPR1//ITPR2//LYN//MAPK1//MAPK14//MYL12A//MYLK//MYLK4//ORAI1//PIK3CB//PIK3R2//PIK3R3//PPP1CC//PPP1R12A//PRKACB//PRKCI//RAP1B//RASGRP1//RHOA//ROCK2//SNAP23//TBXA2R
hsa05225	Hepatocellular carcinoma - Homo sapiens (human)	http://www.genome.jp/kegg-bin/show_pathway?hsa05225+324+196528+595+1021+11211+2535+7976+7855+8323+1647+2885+653689+3480+3481+3845+4040+5604+5594+4233+2475+4780+1728+4893+5291+5296+8503+5728+5894+5925+6198+399694+4087+6597+6603+6655+6934+7039+7048+7480+51384+7473+7478	0.00396959	42	1327	168	7906	0.0199079	2.40125	0.03165	APC//ARID2//CCND1//CDK6//FZD10//FZD2//FZD3//FZD5//FZD6//GADD45A//GRB2//GSTT2B//IGF1R//IGF2//KRAS//LRP6//MAP2K1//MAPK1//MET//MTOR//NFE2L2//NQO1//NRAS//PIK3CB//PIK3R2//PIK3R3//PTEN//RAF1//RB1//RPS6KB1//SHC4//SMAD2//SMARCA4//SMARCD2//SOS2//TCF7L2//TGFA//TGFBR2//WNT10B//WNT16//WNT3//WNT8A
hsa04136	Autophagy - other - Homo sapiens (human)	http://www.genome.jp/kegg-bin/show_pathway?hsa04136+9140+55054+64422+79065+11337+11345+3476+2475+5515+5516+9706+26100	0.0039935	12	1327	32	7906	0.0199079	2.39865	0.009043	ATG12//ATG16L1//ATG3//ATG9A//GABARAP//GABARAPL2//IGBP1//MTOR//PPP2CA//PPP2CB//ULK2//WIPI2
hsa03018	RNA degradation - Homo sapiens (human)	http://www.genome.jp/kegg-bin/show_pathway?hsa03018+694+7832+10950+57472+246175+29883+9337+167227+1656+51013+23016+5393+26986+5042+140886+9924+255967+219988+154197+87178+10140+10766+9652	0.0043	23	1327	79	7906	0.0211206	2.36653	0.017332	BTG1//BTG2//BTG3//CNOT6//CNOT6L//CNOT7//CNOT8//DCP2//DDX6//EXOSC1//EXOSC7//EXOSC9//PABPC1//PABPC3//PABPC5//PAN2//PAN3//PATL1//PNLDC1//PNPT1//TOB1//TOB2//TTC37
hsa05221	Acute myeloid leukemia - Homo sapiens (human)	http://www.genome.jp/kegg-bin/show_pathway?hsa05221+595+1050+1848+2885+3815+3845+5604+5594+2475+4893+8864+5291+5296+8503+11040+5894+6198+862+6655+6934	0.00457096	20	1327	66	7906	0.0221261	2.33999	0.015072	CCND1//CEBPA//DUSP6//GRB2//KIT//KRAS//MAP2K1//MAPK1//MTOR//NRAS//PER2//PIK3CB//PIK3R2//PIK3R3//PIM2//RAF1//RPS6KB1//RUNX1T1//SOS2//TCF7L2
hsa04971	Gastric acid secretion - Homo sapiens (human)	http://www.genome.jp/kegg-bin/show_pathway?hsa04971+109+112+478+480+481+805+808+817+7430+2773+2776+3708+3709+3766+3759+54207+3776+4638+340156+5567+115111+6750	0.00467924	22	1327	75	7906	0.0223267	2.32983	0.016579	ADCY3//ADCY6//ATP1A3//ATP1A4//ATP1B1//CALM2//CALM3//CAMK2D//EZR//GNAI3//GNAQ//ITPR1//ITPR2//KCNJ10//KCNJ2//KCNK10//KCNK2//MYLK//MYLK4//PRKACB//SLC26A7//SST
hsa04310	Wnt signaling pathway - Homo sapiens (human)	http://www.genome.jp/kegg-bin/show_pathway?hsa04310+324+817+595+894+896+80319+23002+23500+2033+23291+8061+11211+2535+7976+7855+8323+59352+4040+5602+5599+4773+4775+4776+5533+5534+166336+5567+9978+387+9475+6477+6500+64321+6907+79718+6934+7480+51384+7473+7478	0.00486077	40	1327	160	7906	0.0225548	2.3133	0.030143	APC//CAMK2D//CCND1//CCND2//CCND3//CXXC4//DAAM1//DAAM2//EP300//FBXW11//FOSL1//FZD10//FZD2//FZD3//FZD5//FZD6//LGR6//LRP6//MAPK10//MAPK8//NFATC2//NFATC3//NFATC4//PPP3CC//PPP3R1//PRICKLE2//PRKACB//RBX1//RHOA//ROCK2//SIAH1//SKP1//SOX17//TBL1X//TBL1XR1//TCF7L2//WNT10B//WNT16//WNT3//WNT8A
hsa04728	Dopaminergic synapse - Homo sapiens (human)	http://www.genome.jp/kegg-bin/show_pathway?hsa04728+406+409+1386+805+808+817+9575+1385+64764+2773+2775+2776+55970+51764+2786+2787+2890+3708+3709+220074+5602+1432+5599+5501+5515+5516+5519+5521+5522+5527+5529+5533+5567+6323	0.00486212	34	1327	131	7906	0.0225548	2.31318	0.025622	ARNTL//ARRB2//ATF2//CALM2//CALM3//CAMK2D//CLOCK//CREB1//CREB3L2//GNAI3//GNAO1//GNAQ//GNG12//GNG13//GNG4//GNG5//GRIA1//ITPR1//ITPR2//LRTOMT//MAPK10//MAPK14//MAPK8//PPP1CC//PPP2CA//PPP2CB//PPP2R1B//PPP2R2B//PPP2R2C//PPP2R5C//PPP2R5E//PPP3CC//PRKACB//SCN1A
hsa04120	Ubiquitin mediated proteolysis - Homo sapiens (human)	http://www.genome.jp/kegg-bin/show_pathway?hsa04120+868+8881+8065+55120+23291+55294+4214+4734+51588+9978+6477+6500+6502+9021+22954+4591+9320+9039+7320+7321+7322+7323+7324+140739+7326+7328+92912+54926+55284+65264+89910+10277+22888+7428+11060	0.00499088	35	1327	136	7906	0.022835	2.30182	0.026375	CBLB//CDC16//CUL5//FANCL//FBXW11//FBXW7//MAP3K1//NEDD4//PIAS4//RBX1//SIAH1//SKP1//SKP2//SOCS3//TRIM32//TRIM37//TRIP12//UBA3//UBE2B//UBE2D1//UBE2D2//UBE2D3//UBE2E1//UBE2F//UBE2G1//UBE2H//UBE2Q2//UBE2R2//UBE2W//UBE2Z//UBE3B//UBE4B//UBOX5//VHL//WWP2
hsa05213	Endometrial cancer - Homo sapiens (human)	http://www.genome.jp/kegg-bin/show_pathway?hsa05213+324+595+1496+2309+1647+2885+3611+3845+5604+5594+4893+5291+5296+8503+5728+5894+6655+6934	0.00527934	18	1327	58	7906	0.0238284	2.27742	0.013564	APC//CCND1//CTNNA2//FOXO3//GADD45A//GRB2//ILK//KRAS//MAP2K1//MAPK1//NRAS//PIK3CB//PIK3R2//PIK3R3//PTEN//RAF1//SOS2//TCF7L2
hsa03320	PPAR signaling pathway - Homo sapiens (human)	http://www.genome.jp/kegg-bin/show_pathway?hsa03320+51+81616+2180+2181+2182+51129+1579+1581+1622+1962+2169+2173+2710+3157+3611+4199+5346+5468+6319+79966+11001+10580	0.00556711	22	1327	76	7906	0.0245031	2.25437	0.016579	ACOX1//ACSBG2//ACSL1//ACSL3//ACSL4//ANGPTL4//CYP4A11//CYP7A1//DBI//EHHADH//FABP2//FABP7//GK//HMGCS1//ILK//ME1//PLIN1//PPARG//SCD//SCD5//SLC27A2//SORBS1
hsa04914	Progesterone-mediated oocyte maturation - Homo sapiens (human)	http://www.genome.jp/kegg-bin/show_pathway?hsa04914+109+112+891+8881+993+64506+132864+22849+80315+2773+3479+3480+3845+5604+5594+5602+1432+5599+5291+5296+8503+5567+5894+6195+6197+27330+245711	0.0056263	27	1327	99	7906	0.0245031	2.24978	0.020347	ADCY3//ADCY6//CCNB1//CDC16//CDC25A//CPEB1//CPEB2//CPEB3//CPEB4//GNAI3//IGF1//IGF1R//KRAS//MAP2K1//MAPK1//MAPK10//MAPK14//MAPK8//PIK3CB//PIK3R2//PIK3R3//PRKACB//RAF1//RPS6KA1//RPS6KA3//RPS6KA6//SPDYA
hsa05202	Transcriptional misregulation in cancer - Homo sapiens (human)	http://www.genome.jp/kegg-bin/show_pathway?hsa05202+894+1027+1050+1649+1848+2078+2115+2130+2313+2308+2530+1647+3021+8091+3206+3205+3479+3480+3486+221037+51274+4005+4094+4233+4286+4613+8013+5079+5154+8864+5328+5468+5747+862+860+6495+4086+6760+8148+7048+3195+7113+51384+7490+6935	0.00564892	45	1327	186	7906	0.0245031	2.24803	0.033911	CCND2//CDKN1B//CEBPA//DDIT3//DUSP6//ERG//ETV1//EWSR1//FLI1//FOXO1//FUT8//GADD45A//H3F3B//HMGA2//HOXA10//HOXA9//IGF1//IGF1R//IGFBP3//JMJD1C//KLF3//LMO2//MAF//MET//MITF//MYCN//NR4A3//PAX5//PDGFA//PER2//PLAU//PPARG//PTK2//RUNX1T1//RUNX2//SIX1//SMAD1//SS18//TAF15//TGFBR2//TLX1//TMPRSS2//WNT16//WT1//ZEB1
hsa05218	Melanoma - Homo sapiens (human)	http://www.genome.jp/kegg-bin/show_pathway?hsa05218+595+1021+8817+2252+2254+1647+3479+3480+3845+5604+5594+4233+4286+4893+5154+5291+5296+8503+5728+5894+5925	0.00606946	21	1327	72	7906	0.0258276	2.21685	0.015825	CCND1//CDK6//FGF18//FGF7//FGF9//GADD45A//IGF1//IGF1R//KRAS//MAP2K1//MAPK1//MET//MITF//NRAS//PDGFA//PIK3CB//PIK3R2//PIK3R3//PTEN//RAF1//RB1
hsa04380	Osteoclast differentiation - Homo sapiens (human)	http://www.genome.jp/kegg-bin/show_pathway?hsa04380+799+814+1385+1435+1513+2274+8061+2534+2885+3716+3726+3932+5604+5594+5602+1432+5599+4286+4773+4792+5291+5296+8503+5468+5533+5534+140885+9021+7006+7048+7124+4982+8600	0.00610892	33	1327	128	7906	0.0258276	2.21404	0.024868	CALCR//CAMK4//CREB1//CSF1//CTSK//FHL2//FOSL1//FYN//GRB2//JAK1//JUNB//LCK//MAP2K1//MAPK1//MAPK10//MAPK14//MAPK8//MITF//NFATC2//NFKBIA//PIK3CB//PIK3R2//PIK3R3//PPARG//PPP3CC//PPP3R1//SIRPA//SOCS3//TEC//TGFBR2//TNF//TNFRSF11B//TNFSF11
hsa04750	Inflammatory mediator regulation of TRP channels - Homo sapiens (human)	http://www.genome.jp/kegg-bin/show_pathway?hsa04750+109+112+41+40+55515+805+808+817+1579+2776+3356+3358+3479+3708+3709+5606+5602+1432+5599+5291+5296+8503+5501+5567+5581+5734+162514	0.00650708	27	1327	100	7906	0.0268132	2.18661	0.020347	ADCY3//ADCY6//ASIC1//ASIC2//ASIC4//CALM2//CALM3//CAMK2D//CYP4A11//GNAQ//HTR2A//HTR2C//IGF1//ITPR1//ITPR2//MAP2K3//MAPK10//MAPK14//MAPK8//PIK3CB//PIK3R2//PIK3R3//PPP1CC//PRKACB//PRKCE//PTGER4//TRPV3
hsa04919	Thyroid hormone signaling pathway - Homo sapiens (human)	http://www.genome.jp/kegg-bin/show_pathway?hsa04919+478+480+481+595+1734+2033+2099+2308+3091+3685+8850+3845+5604+5594+5469+9968+9282+90390+29079+2475+4893+5291+5296+8503+5567+5894+1827+6567+6513+9882+7067	0.00657717	31	1327	119	7906	0.0268132	2.18196	0.023361	ATP1A3//ATP1A4//ATP1B1//CCND1//DIO2//EP300//ESR1//FOXO1//HIF1A//ITGAV//KAT2B//KRAS//MAP2K1//MAPK1//MED1//MED12//MED14//MED30//MED4//MTOR//NRAS//PIK3CB//PIK3R2//PIK3R3//PRKACB//RAF1//RCAN1//SLC16A2//SLC2A1//TBC1D4//THRA
hsa04144	Endocytosis - Homo sapiens (human)	http://www.genome.jp/kegg-bin/show_pathway?hsa04144+163+1173+116984+84364+26286+10095+10092+81873+408+409+829+830+832+857+868+998+5119+25978+51652+29082+128866+9267+1759+2060+2869+3303+3306+3480+3561+3949+4734+84612+5584+5662+11031+11021+5878+9135+387+80230+30011+4087+64744+6642+6643+8724+8723+27131+10617+7037+7048+137492+55048+11311+8976+7456	0.00658287	56	1327	243	7906	0.0268132	2.18159	0.0422	AP2B1//AP2M1//ARAP2//ARFGAP2//ARFGAP3//ARPC1B//ARPC5//ARPC5L//ARRB1//ARRB2//CAPZA1//CAPZA2//CAPZB//CAV1//CBLB//CDC42//CHMP1A//CHMP2B//CHMP3//CHMP4A//CHMP4B//CYTH1//DNM1//EPS15//GRK5//HSPA1A//HSPA2//IGF1R//IL2RG//LDLR//NEDD4//PARD6B//PRKCI//PSD//RAB31//RAB35//RAB5C//RABEP1//RHOA//RUFY1//SH3KBP1//SMAD2//SMAP2//SNX1//SNX2//SNX3//SNX4//SNX5//STAMBP//TFRC//TGFBR2//VPS37A//VPS37C//VPS45//WASL//WIPF1
hsa00604	Glycosphingolipid biosynthesis - ganglio series - Homo sapiens (human)	http://www.genome.jp/kegg-bin/show_pathway?hsa00604+2583+9197+6483+256435+81849+6489+29906	0.00681942	7	1327	15	7906	0.027442	2.16625	0.005275	B4GALNT1//SLC33A1//ST3GAL2//ST6GALNAC3//ST6GALNAC5//ST8SIA1//ST8SIA5
hsa04929	GnRH secretion - Homo sapiens (human)	http://www.genome.jp/kegg-bin/show_pathway?hsa04929+408+409+2776+348980+610+3708+3709+3782+3845+5604+5594+4893+5291+5296+8503+5894+6696+7220+7223	0.00717914	19	1327	64	7906	0.0285456	2.14393	0.014318	ARRB1//ARRB2//GNAQ//HCN1//HCN2//ITPR1//ITPR2//KCNN3//KRAS//MAP2K1//MAPK1//NRAS//PIK3CB//PIK3R2//PIK3R3//RAF1//SPP1//TRPC1//TRPC4
hsa04062	Chemokine signaling pathway - Homo sapiens (human)	http://www.genome.jp/kegg-bin/show_pathway?hsa04062+109+112+408+409+6346+6357+6360+56477+414062+1235+998+1399+6387+58191+10663+9844+2309+2773+55970+51764+2786+2787+2885+2869+3717+3845+4067+5604+5594+4792+4893+5058+5291+5296+8503+5567+5747+5894+5908+387+9475+399694+6655+7410+6375	0.00766547	45	1327	189	7906	0.0301208	2.11546	0.033911	ADCY3//ADCY6//ARRB1//ARRB2//CCL1//CCL13//CCL16//CCL28//CCL3L3//CCR6//CDC42//CRKL//CXCL12//CXCL16//CXCR6//ELMO1//FOXO3//GNAI3//GNG12//GNG13//GNG4//GNG5//GRB2//GRK5//JAK2//KRAS//LYN//MAP2K1//MAPK1//NFKBIA//NRAS//PAK1//PIK3CB//PIK3R2//PIK3R3//PRKACB//PTK2//RAF1//RAP1B//RHOA//ROCK2//SHC4//SOS2//VAV2//XCL1
hsa04540	Gap junction - Homo sapiens (human)	http://www.genome.jp/kegg-bin/show_pathway?hsa04540+109+112+153+2697+2773+2776+2885+2915+2977+3356+3358+3708+3709+3845+1902+5604+10746+5594+4893+5154+5567+5894+6655+84617	0.00873089	24	1327	88	7906	0.0339083	2.05894	0.018086	ADCY3//ADCY6//ADRB1//GJA1//GNAI3//GNAQ//GRB2//GRM5//GUCY1A2//HTR2A//HTR2C//ITPR1//ITPR2//KRAS//LPAR1//MAP2K1//MAP3K2//MAPK1//NRAS//PDGFA//PRKACB//RAF1//SOS2//TUBB6
hsa05167	Kaposi sarcoma-associated herpesvirus infection - Homo sapiens (human)	http://www.genome.jp/kegg-bin/show_pathway?hsa05167+285+64422+805+808+836+595+1021+1385+2033+8772+11337+11345+55970+51764+2786+2787+3091+3572+3708+3709+3716+3717+3845+4067+5604+6416+5594+5602+1432+5599+2475+4773+4775+4776+4792+4893+5291+5296+8503+5533+5534+5894+5925+1827	0.00935083	44	1327	186	7906	0.0358986	2.02915	0.033157	ANGPT2//ATG3//CALM2//CALM3//CASP3//CCND1//CDK6//CREB1//EP300//FADD//GABARAP//GABARAPL2//GNG12//GNG13//GNG4//GNG5//HIF1A//IL6ST//ITPR1//ITPR2//JAK1//JAK2//KRAS//LYN//MAP2K1//MAP2K4//MAPK1//MAPK10//MAPK14//MAPK8//MTOR//NFATC2//NFATC3//NFATC4//NFKBIA//NRAS//PIK3CB//PIK3R2//PIK3R3//PPP3CC//PPP3R1//RAF1//RB1//RCAN1
hsa05033	Nicotine addiction - Homo sapiens (human)	http://www.genome.jp/kegg-bin/show_pathway?hsa05033+1141+2554+2556+2557+2560+2561+2562+2565+2568+2569+2890+57084+140679	0.0110198	13	1327	40	7906	0.0418251	1.95783	0.009797	CHRNB2//GABRA1//GABRA3//GABRA4//GABRB1//GABRB2//GABRB3//GABRG1//GABRP//GABRR1//GRIA1//SLC17A6//SLC32A1
hsa04066	HIF-1 signaling pathway - Homo sapiens (human)	http://www.genome.jp/kegg-bin/show_pathway?hsa04066+229+230+285+817+1027+1906+54583+112399+1977+2033+2056+3091+3479+3480+5604+5594+2475+4878+5161+5230+5291+5296+8503+9978+6198+6513+7037+7428	0.0115387	28	1327	109	7906	0.0433025	1.93784	0.0211	ALDOB//ALDOC//ANGPT2//CAMK2D//CDKN1B//EDN1//EGLN1//EGLN3//EIF4E//EP300//EPO//HIF1A//IGF1//IGF1R//MAP2K1//MAPK1//MTOR//NPPA//PDHA2//PGK1//PIK3CB//PIK3R2//PIK3R3//RBX1//RPS6KB1//SLC2A1//TFRC//VHL
hsa05220	Chronic myeloid leukemia - Homo sapiens (human)	http://www.genome.jp/kegg-bin/show_pathway?hsa05220+613+595+1021+1027+1399+1647+2885+3845+5604+5594+2122+4792+4893+5291+5296+8503+5894+5925+399694+6655+7048	0.0116968	21	1327	76	7906	0.0434082	1.93193	0.015825	BCR//CCND1//CDK6//CDKN1B//CRKL//GADD45A//GRB2//KRAS//MAP2K1//MAPK1//MECOM//NFKBIA//NRAS//PIK3CB//PIK3R2//PIK3R3//RAF1//RB1//SHC4//SOS2//TGFBR2
hsa04933	AGE-RAGE signaling pathway in diabetic complications - Homo sapiens (human)	http://www.genome.jp/kegg-bin/show_pathway?hsa04933+185+836+595+998+1027+1278+1286+1288+1906+2152+2335+2308+3717+3845+5594+5602+1432+5599+4893+5291+5296+8503+5581+4087+7048+7124	0.0124592	26	1327	100	7906	0.0455263	1.90451	0.019593	AGTR1//CASP3//CCND1//CDC42//CDKN1B//COL1A2//COL4A4//COL4A6//EDN1//F3//FN1//FOXO1//JAK2//KRAS//MAPK1//MAPK10//MAPK14//MAPK8//NRAS//PIK3CB//PIK3R2//PIK3R3//PRKCE//SMAD2//TGFBR2//TNF
hsa05418	Fluid shear stress and atherosclerosis - Homo sapiens (human)	http://www.genome.jp/kegg-bin/show_pathway?hsa05418+90+92+9181+658+659+805+808+857+1906+2817+653689+7184+3685+10365+6416+5602+1432+5599+4205+4780+4880+1728+5154+51588+5291+5296+8503+5562+5747+387+6383+7341+7124+25828	0.0125583	34	1327	139	7906	0.0455263	1.90107	0.025622	ACVR1//ACVR2A//ARHGEF2//BMPR1B//BMPR2//CALM2//CALM3//CAV1//EDN1//GPC1//GSTT2B//HSP90B1//ITGAV//KLF2//MAP2K4//MAPK10//MAPK14//MAPK8//MEF2A//NFE2L2//NPPC//NQO1//PDGFA//PIAS4//PIK3CB//PIK3R2//PIK3R3//PRKAA1//PTK2//RHOA//SDC2//SUMO1//TNF//TXN2
hsa05226	Gastric cancer - Homo sapiens (human)	http://www.genome.jp/kegg-bin/show_pathway?hsa05226+324+595+1027+1496+8817+2252+2254+11211+2535+7976+7855+8323+1647+2885+3845+4040+5604+5594+4233+2475+4893+5291+5296+8503+5894+5925+6198+399694+4087+6655+6934+7048+7480+51384+7473+7478	0.0126765	36	1327	149	7906	0.0455263	1.897	0.027129	APC//CCND1//CDKN1B//CTNNA2//FGF18//FGF7//FGF9//FZD10//FZD2//FZD3//FZD5//FZD6//GADD45A//GRB2//KRAS//LRP6//MAP2K1//MAPK1//MET//MTOR//NRAS//PIK3CB//PIK3R2//PIK3R3//RAF1//RB1//RPS6KB1//SHC4//SMAD2//SOS2//TCF7L2//TGFBR2//WNT10B//WNT16//WNT3//WNT8A
hsa04664	Fc epsilon RI signaling pathway - Homo sapiens (human)	http://www.genome.jp/kegg-bin/show_pathway?hsa04664+2534+2885+3845+4067+5604+5606+6416+5594+5602+1432+5599+4893+5291+5296+8503+5894+6655+7124+7410	0.0141932	19	1327	68	7906	0.0504312	1.84792	0.014318	FYN//GRB2//KRAS//LYN//MAP2K1//MAP2K3//MAP2K4//MAPK1//MAPK10//MAPK14//MAPK8//NRAS//PIK3CB//PIK3R2//PIK3R3//RAF1//SOS2//TNF//VAV2
hsa04960	Aldosterone-regulated sodium reabsorption - Homo sapiens (human)	http://www.genome.jp/kegg-bin/show_pathway?hsa04960+478+480+481+3479+3667+3845+5594+4306+5291+5296+8503+6446	0.0145845	12	1327	37	7906	0.0512758	1.83611	0.009043	ATP1A3//ATP1A4//ATP1B1//IGF1//IRS1//KRAS//MAPK1//NR3C2//PIK3CB//PIK3R2//PIK3R3//SGK1
hsa04392	Hippo signaling pathway - multiple species - Homo sapiens (human)	http://www.genome.jp/kegg-bin/show_pathway?hsa04392+84962+79633+122786+26524+92597+4771+5058+60485+7003+7005	0.0159588	10	1327	29	7906	0.0555232	1.797	0.007536	AJUBA//FAT4//FRMD6//LATS2//MOB1B//NF2//PAK1//SAV1//TEAD1//TEAD3
hsa04670	Leukocyte transendothelial migration - Homo sapiens (human)	http://www.genome.jp/kegg-bin/show_pathway?hsa04670+81+998+5010+10686+51208+149461+49861+1364+1366+1496+6387+7430+2773+3688+83700+1432+4478+10627+5291+5296+8503+5747+5908+11069+387+9475+7294+7410	0.0166336	28	1327	112	7906	0.0572745	1.77901	0.0211	ACTN4//CDC42//CLDN11//CLDN16//CLDN18//CLDN19//CLDN20//CLDN4//CLDN7//CTNNA2//CXCL12//EZR//GNAI3//ITGB1//JAM3//MAPK14//MSN//MYL12A//PIK3CB//PIK3R2//PIK3R3//PTK2//RAP1B//RAPGEF4//RHOA//ROCK2//TXK//VAV2
hsa05120	Epithelial cell signaling in Helicobacter pylori infection - Homo sapiens (human)	http://www.genome.jp/kegg-bin/show_pathway?hsa05120+102+6868+528+245973+51382+9296+127124+836+998+1839+83700+4067+6416+5602+1432+5599+4233+4792+5058	0.0193019	19	1327	70	7906	0.065784	1.7144	0.014318	ADAM10//ADAM17//ATP6V1C1//ATP6V1C2//ATP6V1D//ATP6V1F//ATP6V1G3//CASP3//CDC42//HBEGF//JAM3//LYN//MAP2K4//MAPK10//MAPK14//MAPK8//MET//NFKBIA//PAK1
hsa01212	Fatty acid metabolism - Homo sapiens (human)	http://www.genome.jp/kegg-bin/show_pathway?hsa01212+39+51+81616+2180+2181+2182+1962+54898+6785+79071+79993+3033+51144+5538+6319+79966	0.0222957	16	1327	57	7906	0.0752197	1.65178	0.012057	ACAT2//ACOX1//ACSBG2//ACSL1//ACSL3//ACSL4//EHHADH//ELOVL2//ELOVL4//ELOVL6//ELOVL7//HADH//HSD17B12//PPT1//SCD//SCD5
hsa04934	Cushing syndrome - Homo sapiens (human)	http://www.genome.jp/kegg-bin/show_pathway?hsa04934+109+112+185+324+1386+817+595+1021+1027+1385+64764+11211+2535+7976+7855+8323+2773+2776+3708+3709+3739+3776+3949+5604+5594+84876+5151+5567+5908+51655+5925+6934+7480+51384+7473+7478	0.0229876	36	1327	155	7906	0.0767785	1.63851	0.027129	ADCY3//ADCY6//AGTR1//APC//ATF2//CAMK2D//CCND1//CDK6//CDKN1B//CREB1//CREB3L2//FZD10//FZD2//FZD3//FZD5//FZD6//GNAI3//GNAQ//ITPR1//ITPR2//KCNA4//KCNK2//LDLR//MAP2K1//MAPK1//ORAI1//PDE8A//PRKACB//RAP1B//RASD1//RB1//TCF7L2//WNT10B//WNT16//WNT3//WNT8A
hsa04115	p53 signaling pathway - Homo sapiens (human)	http://www.genome.jp/kegg-bin/show_pathway?hsa04115+27113+836+891+595+894+896+900+901+1021+1647+3479+3486+4194+5728+56475+27244+143686+6477+64393	0.0257256	19	1327	72	7906	0.0845132	1.58963	0.014318	BBC3//CASP3//CCNB1//CCND1//CCND2//CCND3//CCNG1//CCNG2//CDK6//GADD45A//IGF1//IGFBP3//MDM4//PTEN//RPRM//SESN1//SESN3//SIAH1//ZMAT3
hsa04928	Parathyroid hormone synthesis, secretion and action - Homo sapiens (human)	http://www.genome.jp/kegg-bin/show_pathway?hsa04928+109+112+408+409+1386+1385+64764+10672+2773+2776+1839+3708+3709+4040+5604+5594+4205+4209+5142+5144+5567+5744+5894+387+860+8600	0.0258094	26	1327	106	7906	0.0845132	1.58822	0.019593	ADCY3//ADCY6//ARRB1//ARRB2//ATF2//CREB1//CREB3L2//GNA13//GNAI3//GNAQ//HBEGF//ITPR1//ITPR2//LRP6//MAP2K1//MAPK1//MEF2A//MEF2D//PDE4B//PDE4D//PRKACB//PTHLH//RAF1//RHOA//RUNX2//TNFSF11
hsa01040	Biosynthesis of unsaturated fatty acids - Homo sapiens (human)	http://www.genome.jp/kegg-bin/show_pathway?hsa01040+10965+51+54898+6785+79071+79993+51144+6319+79966	0.027275	9	1327	27	7906	0.0884451	1.56424	0.006782	ACOT2//ACOX1//ELOVL2//ELOVL4//ELOVL6//ELOVL7//HSD17B12//SCD//SCD5
hsa05222	Small cell lung cancer - Homo sapiens (human)	http://www.genome.jp/kegg-bin/show_pathway?hsa05222+836+595+1021+1027+1286+1288+2335+1647+3655+3685+3688+3909+3915+3918+4792+5291+5296+8503+5728+5747+5925+6502+7188	0.0281313	23	1327	92	7906	0.0903448	1.55081	0.017332	CASP3//CCND1//CDK6//CDKN1B//COL4A4//COL4A6//FN1//GADD45A//ITGA6//ITGAV//ITGB1//LAMA3//LAMC1//LAMC2//NFKBIA//PIK3CB//PIK3R2//PIK3R3//PTEN//PTK2//RB1//SKP2//TRAF5
hsa05142	Chagas disease (American trypanosomiasis) - Homo sapiens (human)	http://www.genome.jp/kegg-bin/show_pathway?hsa05142+414062+8772+356+2773+2775+2776+3586+3592+6416+5594+5602+1432+5599+4792+5291+5296+8503+5515+5516+5519+5521+5522+4087+7048+7124	0.0286818	25	1327	102	7906	0.0904502	1.54239	0.018839	CCL3L3//FADD//FASLG//GNAI3//GNAO1//GNAQ//IL10//IL12A//MAP2K4//MAPK1//MAPK10//MAPK14//MAPK8//NFKBIA//PIK3CB//PIK3R2//PIK3R3//PPP2CA//PPP2CB//PPP2R1B//PPP2R2B//PPP2R2C//SMAD2//TGFBR2//TNF
hsa04270	Vascular smooth muscle contraction - Homo sapiens (human)	http://www.genome.jp/kegg-bin/show_pathway?hsa04270+109+112+136+185+23365+552+10203+805+808+1579+1906+1908+10672+2776+2977+3708+3709+5604+5594+4638+340156+4878+4880+5501+4659+54776+5567+5581+5894+387+9475	0.0287057	31	1327	132	7906	0.0904502	1.54203	0.023361	ADCY3//ADCY6//ADORA2B//AGTR1//ARHGEF12//AVPR1A//CALCRL//CALM2//CALM3//CYP4A11//EDN1//EDN3//GNA13//GNAQ//GUCY1A2//ITPR1//ITPR2//MAP2K1//MAPK1//MYLK//MYLK4//NPPA//NPPC//PPP1CC//PPP1R12A//PPP1R12C//PRKACB//PRKCE//RAF1//RHOA//ROCK2
hsa04146	Peroxisome - Homo sapiens (human)	http://www.genome.jp/kegg-bin/show_pathway?hsa04146+51+2180+2181+2182+847+1384+54677+10901+1962+54363+3417+3418+8800+8799+9409+5824+5828+5830+51555+5191+11001	0.0308298	21	1327	83	7906	0.0962351	1.51103	0.015825	ACOX1//ACSL1//ACSL3//ACSL4//CAT//CRAT//CROT//DHRS4//EHHADH//HAO1//IDH1//IDH2//PEX11A//PEX11B//PEX16//PEX19//PEX2//PEX5//PEX5L//PEX7//SLC27A2
hsa05130	Pathogenic Escherichia coli infection - Homo sapiens (human)	http://www.genome.jp/kegg-bin/show_pathway?hsa05130+10006+23365+9181+10095+10092+81873+836+840+998+5010+10686+51208+149461+49861+1364+1366+2017+9267+7430+8772+356+2534+10672+3688+1902+4067+5594+5602+1432+5599+4430+4642+55930+8440+10787+4792+5058+387+9475+257397+7124+84617+8976+7456	0.0341325	44	1327	201	7906	0.105558	1.46683	0.033157	ABI1//ARHGEF12//ARHGEF2//ARPC1B//ARPC5//ARPC5L//CASP3//CASP7//CDC42//CLDN11//CLDN16//CLDN18//CLDN19//CLDN20//CLDN4//CLDN7//CTTN//CYTH1//EZR//FADD//FASLG//FYN//GNA13//ITGB1//LPAR1//LYN//MAPK1//MAPK10//MAPK14//MAPK8//MYO1B//MYO1D//MYO5C//NCK2//NCKAP1//NFKBIA//PAK1//RHOA//ROCK2//TAB3//TNF//TUBB6//WASL//WIPF1
hsa04141	Protein processing in endoplasmic reticulum - Homo sapiens (human)	http://www.genome.jp/kegg-bin/show_pathway?hsa04141+4287+1649+1650+79139+51009+3301+10294+54788+3300+9695+7184+3303+3306+23640+4121+5602+5599+8720+4780+5034+9373+9978+51128+10483+55176+11231+6500+6745+6746+258010+7321+7322+7323+7326+10277+29979+55432	0.0353652	37	1327	165	7906	0.108367	1.45142	0.027882	ATXN3//DDIT3//DDOST//DERL1//DERL2//DNAJA1//DNAJA2//DNAJB12//DNAJB2//EDEM1//HSP90B1//HSPA1A//HSPA2//HSPBP1//MAN1A1//MAPK10//MAPK8//MBTPS1//NFE2L2//P4HB//PLAA//RBX1//SAR1B//SEC23B//SEC61A2//SEC63//SKP1//SSR1//SSR2//SVIP//UBE2D1//UBE2D2//UBE2D3//UBE2G1//UBE4B//UBQLN1//YOD1
hsa04137	Mitophagy - animal - Homo sapiens (human)	http://www.genome.jp/kegg-bin/show_pathway?hsa04137+79065+23786+664+10241+10370+2309+11337+11345+3091+3845+5602+5599+4286+22808+4893+22800+79735	0.0365095	17	1327	65	7906	0.110856	1.43759	0.012811	ATG9A//BCL2L13//BNIP3//CALCOCO2//CITED2//FOXO3//GABARAP//GABARAPL2//HIF1A//KRAS//MAPK10//MAPK8//MITF//MRAS//NRAS//RRAS2//TBC1D17
hsa05166	Human T-cell leukemia virus 1 infection - Homo sapiens (human)	http://www.genome.jp/kegg-bin/show_pathway?hsa05166+109+112+1386+595+894+896+8881+1385+64764+23373+1959+2033+8061+3109+3561+3716+8850+3845+3932+5604+6416+4214+4215+5594+5602+5599+4773+4775+4776+4792+4801+4893+8829+5291+5296+8503+5533+5534+5567+5728+5925+83447+6513+4087+9519+7048+7124	0.040093	47	1327	219	7906	0.12064	1.39693	0.035418	ADCY3//ADCY6//ATF2//CCND1//CCND2//CCND3//CDC16//CREB1//CREB3L2//CRTC1//EGR2//EP300//FOSL1//HLA-DMB//IL2RG//JAK1//KAT2B//KRAS//LCK//MAP2K1//MAP2K4//MAP3K1//MAP3K3//MAPK1//MAPK10//MAPK8//NFATC2//NFATC3//NFATC4//NFKBIA//NFYB//NRAS//NRP1//PIK3CB//PIK3R2//PIK3R3//PPP3CC//PPP3R1//PRKACB//PTEN//RB1//SLC25A31//SLC2A1//SMAD2//TBPL1//TGFBR2//TNF
hsa05223	Non-small cell lung cancer - Homo sapiens (human)	http://www.genome.jp/kegg-bin/show_pathway?hsa05223+238+595+1021+2309+1647+2885+3845+5604+5594+4893+5291+5296+8503+5894+5925+6655+7039	0.0417665	17	1327	66	7906	0.124058	1.37917	0.012811	ALK//CCND1//CDK6//FOXO3//GADD45A//GRB2//KRAS//MAP2K1//MAPK1//NRAS//PIK3CB//PIK3R2//PIK3R3//RAF1//RB1//SOS2//TGFA
hsa04630	JAK-STAT signaling pathway - Homo sapiens (human)	http://www.genome.jp/kegg-bin/show_pathway?hsa04630+595+894+896+1154+1440+1442+2033+2056+2273+2688+2689+2885+3586+3592+149233+3561+3572+3574+3716+3717+3976+4170+2475+9180+5154+51588+5291+5296+8503+5618+5894+8835+9021+9655+9306+6655	0.0423432	36	1327	162	7906	0.124058	1.37322	0.027129	CCND1//CCND2//CCND3//CISH//CSF3//CSH1//EP300//EPO//FHL1//GH1//GH2//GRB2//IL10//IL12A//IL23R//IL2RG//IL6ST//IL7//JAK1//JAK2//LIF//MCL1//MTOR//OSMR//PDGFA//PIAS4//PIK3CB//PIK3R2//PIK3R3//PRLR//RAF1//SOCS2//SOCS3//SOCS5//SOCS6//SOS2
hsa05161	Hepatitis B - Homo sapiens (human)	http://www.genome.jp/kegg-bin/show_pathway?hsa05161+1386+836+1385+64764+1959+1960+2033+8772+356+2885+3716+3717+3845+5604+5606+6416+4214+5594+5602+1432+5599+57506+4773+4775+4776+4792+4893+5291+5296+8503+5894+5925+6655+7048+7124+7534	0.0423432	36	1327	162	7906	0.124058	1.37322	0.027129	ATF2//CASP3//CREB1//CREB3L2//EGR2//EGR3//EP300//FADD//FASLG//GRB2//JAK1//JAK2//KRAS//MAP2K1//MAP2K3//MAP2K4//MAP3K1//MAPK1//MAPK10//MAPK14//MAPK8//MAVS//NFATC2//NFATC3//NFATC4//NFKBIA//NRAS//PIK3CB//PIK3R2//PIK3R3//RAF1//RB1//SOS2//TGFBR2//TNF//YWHAZ
hsa04723	Retrograde endocannabinoid signaling - Homo sapiens (human)	http://www.genome.jp/kegg-bin/show_pathway?hsa04723+109+112+1268+2554+2556+2557+2560+2561+2562+2565+2568+2569+2773+2775+2776+55970+51764+2786+2787+2890+2915+3708+3709+5594+5602+1432+5599+55967+4712+4731+5567+57084+140679	0.0482175	33	1327	148	7906	0.140041	1.31679	0.024868	ADCY3//ADCY6//CNR1//GABRA1//GABRA3//GABRA4//GABRB1//GABRB2//GABRB3//GABRG1//GABRP//GABRR1//GNAI3//GNAO1//GNAQ//GNG12//GNG13//GNG4//GNG5//GRIA1//GRM5//ITPR1//ITPR2//MAPK1//MAPK10//MAPK14//MAPK8//NDUFA12//NDUFB6//NDUFV3//PRKACB//SLC17A6//SLC32A1
hsa05412	Arrhythmogenic right ventricular cardiomyopathy (ARVC) - Homo sapiens (human)	http://www.genome.jp/kegg-bin/show_pathway?hsa05412+781+9254+782+785+59284+59283+1496+1605+1824+1829+2697+3678+3655+3685+3688+3694+6445+6546+6934	0.0487262	19	1327	77	7906	0.140298	1.31224	0.014318	CACNA2D1//CACNA2D2//CACNB1//CACNB4//CACNG7//CACNG8//CTNNA2//DAG1//DSC2//DSG2//GJA1//ITGA5//ITGA6//ITGAV//ITGB1//ITGB6//SGCG//SLC8A1//TCF7L2
hsa04915	Estrogen signaling pathway - Homo sapiens (human)	http://www.genome.jp/kegg-bin/show_pathway?hsa04915+109+112+1386+805+808+1385+64764+2099+2773+2775+2776+2885+1839+7184+3303+3306+3708+3709+3845+342574+5604+5594+4893+5291+5296+8503+5567+5894+399694+6655+7039	0.0497081	31	1327	138	7906	0.141902	1.30357	0.023361	ADCY3//ADCY6//ATF2//CALM2//CALM3//CREB1//CREB3L2//ESR1//GNAI3//GNAO1//GNAQ//GRB2//HBEGF//HSP90B1//HSPA1A//HSPA2//ITPR1//ITPR2//KRAS//KRT27//MAP2K1//MAPK1//NRAS//PIK3CB//PIK3R2//PIK3R3//PRKACB//RAF1//SHC4//SOS2//TGFA
